# Supplementary material for: Fe limitation decreases transcriptional regulation over the diel cycle in the model diatom Thalassiosira pseudonana
Source: PLoS One. 2019 Sep 11;14(9):e0222325. doi: 10.1371/journal.pone.0222325 (PMC6738920; doi:10.1371/journal.pone.0222325)
Supplement: S1 Table — (XLSX) [file pone.0222325.s009.xlsx]

## Sheet: aggregated
	Experimental conditions				Raw read 1			Raw read 2			Total raw		QC paired read 1			QC paired read 2			QC unpaired reads 1 and 2						QC total		% QC reads/raw reads
sample	Fe' (pM)	CO2 (ppm)	pH	Light or Dark	raw read1 count	raw read1 bp	raw read1 mean read length	raw read2 count	raw read2 bp	raw read2 mean read length	total raw reads	total raw bp	QC paired read1 count	QC paired read1 bp	QC paired read1 mean read length	QC paired read2 count	QC paired read2 bp	QC paired read2 mean read length	QC unpaired read1 count	QC unpaired read1 bp	QC unpaired read1 mean read length	QC unpaired read2 count	QC unpaired read2 bp	QC unpaired read2 mean read length	QC total reads	QC total bp	QC reads / raw reads	QC bp / raw bp
1	1160	400	8.1	L	24762240	3714336000	150	24762240	3714336000	150	49524480	7428672000	13942770	2038505053	146.21	13942770	1997634792	143.27	4604562	632402387	137.34	1178937	158164186	134.16	33669039	4826706418	0.679846	0.64974
2	1160	400	8.1	L	20551437	3082715550	150	20551437	3082715550	150	41102874	6165431100	10587633	1546900585	146.1	10587633	1509555878	142.58	4176578	568647400	136.15	898526	120082569	133.64	26250370	3745186432	0.63865	0.607449
3	1160	400	8.1	L	21476553	3221482950	150	21476553	3221482950	150	42953106	6442965900	10847479	1585775413	146.19	10847479	1549769376	142.87	4621092	629474037	136.22	929847	124716529	134.13	27245897	3889735355	0.634317	0.603718
4	1160	400	8.1	D	21648524	3247278600	150	21648524	3247278600	150	43297048	6494557200	11705585	1711888415	146.25	11705585	1671855391	142.83	4237513	581321417	137.18	974610	130527693	133.93	28623293	4095592916	0.661091	0.630619
5	1160	400	8.1	D	24126396	3618959400	150	24126396	3618959400	150	48252792	7237918800	13074507	1912953034	146.31	13074507	1871418731	143.13	4929616	678812017	137.7	1103533	148203125	134.3	32182163	4611386907	0.666949	0.637115
6	1160	400	8.1	D	21346412	3201961800	150	21346412	3201961800	150	42692824	6403923600	11713114	1714700328	146.39	11713114	1679802431	143.41	4255267	587487802	138.06	1008730	135627152	134.45	28690225	4117617713	0.672015	0.642984
7	58	400	8.1	D	22960991	3444148650	150	22960991	3444148650	150	45921982	6888297300	11974680	1751874150	146.3	11974680	1715469609	143.26	4636347	635668064	137.11	1015666	136325503	134.22	29601373	4239337326	0.644601	0.615441
8	58	400	8.1	D	23634255	3545138250	150	23634255	3545138250	150	47268510	7090276500	12410914	1813983014	146.16	12410914	1772080086	142.78	4789358	650977868	135.92	1049524	140378049	133.75	30660710	4377419017	0.64865	0.617383
9	58	400	8.1	D	20020002	3003000300	150	20020002	3003000300	150	40040004	6006000600	10901589	1595267586	146.33	10901589	1561903836	143.27	3807271	520053083	136.59	897866	120476699	134.18	26508315	3797701204	0.662046	0.632318
10	58	400	8.1	L	20166798	3025019700	150	20166798	3025019700	150	40333596	6050039400	10607549	1552029660	146.31	10607549	1513937652	142.72	4125891	565698352	137.11	882652	118213338	133.93	26223641	3749879002	0.650169	0.619811
11	58	400	8.1	L	21022307	3153346050	150	21022307	3153346050	150	42044614	6306692100	11484007	1679293752	146.23	11484007	1642354024	143.01	4223474	585573240	138.65	1009223	135317894	134.08	28200711	4042538910	0.670733	0.640992
12	58	400	8.1	L	21629961	3244494150	150	21629961	3244494150	150	43259922	6488988300	11412650	1670086750	146.34	11412650	1628584283	142.7	4459763	612420343	137.32	950932	127446281	134.02	28235995	4038537657	0.652706	0.622368
13	12	800	7.8	L	20190841	3028626150	150	20190841	3028626150	150	40381682	6057252300	11005365	1610692426	146.36	11005365	1575365639	143.15	3976484	546650984	137.47	913797	122640876	134.21	26901011	3855349925	0.666169	0.636485
14	12	800	7.8	L	23152899	3472934850	150	23152899	3472934850	150	46305798	6945869700	11381658	1665154921	146.3	11381658	1626673555	142.92	4910373	665177332	135.46	954401	127979325	134.09	28628090	4084985133	0.61824	0.588117
15	12	800	7.8	L	20109986	3016497900	150	20109986	3016497900	150	40219972	6032995800	10321181	1509555118	146.26	10321181	1475105113	142.92	4166011	570177724	136.86	886367	118860880	134.1	25694740	3673698835	0.638855	0.608934
16	12	800	7.8	D	19086128	2862919200	150	19086128	2862919200	150	38172256	5725838400	10174093	1487791560	146.23	10174093	1454214724	142.93	3974612	548437659	137.99	887396	118941092	134.03	25210194	3609385035	0.660432	0.630368
17	12	800	7.8	D	20373358	3056003700	150	20373358	3056003700	150	40746716	6112007400	10283062	1503667901	146.23	10283062	1471875089	143.14	4308794	590136132	136.96	910632	122156696	134.14	25785550	3687835818	0.632825	0.603376
18	12	800	7.8	D	22560174	3384026100	150	22560174	3384026100	150	45120348	6768052200	11774772	1720899939	146.15	11774772	1676474002	142.38	4783225	659056317	137.78	1030298	137573996	133.53	29363067	4194004254	0.650772	0.619677
19	233	800	7.8	L	24238855	3635828250	150	24238855	3635828250	150	48477710	7271656500	12500540	1825958898	146.07	12500540	1784698964	142.77	5389157	741729717	137.63	1112910	149188354	134.05	31503147	4501575933	0.649848	0.619058
20	233	800	7.8	L	20667611	3100141650	150	20667611	3100141650	150	41335222	6200283300	11683513	1708691697	146.25	11683513	1675594058	143.42	3934484	544823039	138.47	999271	134350832	134.45	28300781	4063459626	0.684665	0.655367
21	233	800	7.8	L	22098203	3314730450	150	22098203	3314730450	150	44196406	6629460900	11575591	1691641773	146.14	11575591	1650210859	142.56	4718820	648616346	137.45	994547	133158366	133.89	28864549	4123627344	0.653097	0.622015
22	233	800	7.8	D	22207224	3331083600	150	22207224	3331083600	150	44414448	6662167200	12621259	1847574209	146.39	12621259	1806353492	143.12	4226262	583569397	138.08	1046669	140404530	134.14	30515449	4377901628	0.687061	0.657129
23	233	800	7.8	D	21835591	3275338650	150	21835591	3275338650	150	43671182	6550677300	11173811	1633639881	146.2	11173811	1593244235	142.59	4781254	658663864	137.76	985837	131990610	133.89	28114713	4017538590	0.643782	0.613301
24	233	800	7.8	D	25646528	3846979200	150	25646528	3846979200	150	51293056	7693958400	14289023	2090339864	146.29	14289023	2047894323	143.32	4750757	646278771	136.04	1174715	157601025	134.16	34503518	4942113983	0.672674	0.642337
					525513274	78826991100	150	525513274	78826991100	150	1051026548	157653982200	279446345	40868865927	146.249	279446345	39952070142	142.969	106786965	14651853292	137.206	23796886	3190325600	134.065	689476541	98663114961	0.656003	0.625821
						bp=base pair							QC=quality control (include trimming)
