# Supplementary material for: Fe limitation decreases transcriptional regulation over the diel cycle in the model diatom Thalassiosira pseudonana
Source: PLoS One. 2019 Sep 11;14(9):e0222325. doi: 10.1371/journal.pone.0222325 (PMC6738920; doi:10.1371/journal.pone.0222325)
Supplement: S2 Table — FL = 1160 pM, FH = 233 pM, L = 58 pM, and H = 12 pM. L and D indicates samples taken during the light (L) or during the dark (D). (XLSX) [file pone.0222325.s010.xlsx]

## Sheet: counts
jgi ID	NCBI ID	description	HF_400_L1	HF_400_L2	HF_400_L3	HF_400_L_avg	HF_400_D1	HF_400_D2	HF_400_D3	HF_400_D_avg	LF_400_L1	LF_400_L2	LF_400_L3	LF_400_L_avg	LF_400_D1	LF_400_D2	LF_400_D3	LF_400_D_avg	HF_800_L1	HF_800_L2	HF_800_L3	HF_800_L_avg	HF_800_D1	HF_800_D2	HF_800_D3	HF_800_D_avg	LF_800_L1	LF_800_L2	LF_800_L3	LF_800_L_avg	LF_800_D1	LF_800_D2	LF_800_D3	LF_800_D_avg	logFC.HF_400_LvsD	PValue.HF_400_LvsD	FDR.HF_400_LvsD	logFC.HF_800_LvsD	PValue.HF_800_LvsD	FDR.HF_800_LvsD	logFC.LF_400_LvsD	PValue.LF_400_LvsD	FDR.LF_400_LvsD	logFC.LF_800_LvsD	PValue.LF_800_LvsD	FDR.LF_800_LvsD
28651	7445977	(AAT1_1) acetyl-coa acetyltransferase	304	327	345	325.333	147	279	88	171.333	508	415	471	464.667	442	555	291	429.333	373	269	316	319.333	532	594	449	525	784	805	710	766.333	679	746	671	698.667	0.399692	0.162117	0.210101	-0.566783	0.0441647	0.0742368	-0.0313298	0.910961	0.947396	-0.0796978	0.774385	0.865672
269248	7447056	(AAT1_2) aspartate aminotransferase, AspAT/AST	580	570	374	508	1481	1399	1829	1569.67	578	679	535	597.333	1361	1217	880	1152.67	158	101	69	109.333	1627	1812	2971	2136.67	443	580	359	460.667	1072	1275	1191	1179.33	-2.17129	1.59628e-18	1.40427e-17	-4.11757	2.63647e-51	1.24008e-49	-1.11407	3.51671e-06	2.03374e-05	-1.57788	8.98138e-11	1.30923e-09
31424	7451457	(AAT2) aspartate aminotransferase	1876	1553	1435	1621.33	2275	2072	1764	2037	1695	1835	1826	1785.33	1218	1231	963	1137.33	967	836	605	802.667	1602	1409	2483	1831.33	1668	1947	1561	1725.33	947	1001	1056	1001.33	-0.882931	6.32927e-07	1.962e-06	-1.00756	1.78331e-08	8.06872e-08	0.486788	0.00596351	0.0170711	0.573326	0.00123326	0.00546318
34187	7453218	(ACAS2) acetyl-coenzyme a synthetase	2678	2290	2513	2493.67	326	547	131	334.667	2902	2303	2755	2653.33	683	637	519	613	1727	1261	1111	1366.33	751	1034	1221	1002	2498	2837	2362	2565.67	1149	1406	1447	1334	2.35498	3.63261e-13	2.11696e-12	0.608634	0.0484927	0.0805522	1.9482	9.28472e-10	9.18319e-09	0.73728	0.0167967	0.0510696
261982	7452767	(ACB1) acyl-coa-binding protein	569	448	464	493.667	111	148	192	150.333	499	416	470	461.667	287	375	292	318	433	331	403	389	247	363	319	309.667	544	557	550	550.333	357	312	333	334	1.1757	3.89186e-10	1.7069e-09	0.488625	0.00713953	0.0146373	0.378752	0.0359464	0.0796358	0.510831	0.00448665	0.0166371
262029	7446742	(ACBP1) acyl-coa binding protein	25	8	10	14.3333	20	20	16	18.6667	14	5	21	13.3333	52	35	46	44.3333	17	11	29	19	26	40	65	43.6667	14	17	12	14.3333	32	40	28	33.3333	-0.957207	0.0387685	0.0582546	-0.998932	0.0193015	0.0357548	-1.89969	1.84153e-05	9.34271e-05	-1.42994	0.00130521	0.00573396
6770	7446216	(ACC) acetyl-coa carboxylase	29397	21646	16261	22434.7	30470	41582	52963	41671.7	1513	1656	936	1368.33	50527	56813	42965	50101.7	18560	13957	19178	17231.7	28698	25454	34738	29630	692	568	344	534.667	29646	30836	36328	32270	-1.44463	1.37699e-08	5.153e-08	-0.600209	0.0165313	0.0311467	-5.36073	5.68155e-71	2.22696e-68	-6.12805	1.5019e-85	1.32455e-82
35710	7447201	(ACD1) acyl-coa dehydrogenase	505	442	462	469.667	124	84	1044	417.333	519	615	526	553.333	537	379	317	411	218	218	195	210.333	891	1111	1646	1216	466	458	568	497.333	649	785	708	714	-0.337431	0.533078	0.59502	-2.34502	3.63281e-05	0.000111212	0.254892	0.637466	0.751327	-0.71879	0.185385	0.337682
269127	7442404	(ACD3) probable acyl-coa dehydrogenase, short/branched chain specific	307	391	363	353.667	729	1327	523	859.667	1351	1122	1189	1220.67	1990	1826	1510	1775.33	419	276	447	380.667	1379	1441	1194	1338	2563	2464	1861	2296	2625	2490	2495	2536.67	-1.79928	1.8386e-10	8.3296e-10	-1.6536	3.70988e-09	1.78868e-08	-0.70787	0.00942847	0.0254431	-0.362502	0.181037	0.332913
268965	7442290	(acnB) aconitase hydratase 2	8942	7282	6375	7533	3574	3447	2237	3086	8452	8609	8758	8606.33	3464	3656	2557	3225.67	5478	4124	3159	4253.67	6606	5965	9101	7224	7003	8957	6125	7361.67	3877	4910	5067	4618	0.728769	0.000588727	0.00123116	-0.5929	0.00506869	0.0107213	1.25688	4.34425e-09	3.94787e-08	0.460119	0.0293843	0.0811518
262796	7448589	(ACP3) acyl carrier protein	991	609	437	679	3640	4020	6109	4589.67	96	166	79	113.667	3583	4950	5250	4594.33	1452	1395	3144	1997	3092	5106	5415	4537.67	210	166	142	172.667	2413	2353	3283	2683	-3.32406	3.14175e-18	2.70319e-17	-0.991268	0.00485007	0.0103028	-5.51324	2.67451e-38	2.0812e-36	-4.15425	2.20142e-25	1.04945e-23
13156	7443152	(ACS1) Long-chain-fatty-acid--CoA ligase	6397	5360	4486	5414.33	2668	2763	1805	2412	5304	4680	5712	5232	3536	3331	2133	3000	5307	3342	2683	3777.33	2504	2474	4578	3185.33	5010	7212	4329	5517	3279	4525	4099	3967.67	0.610546	0.0193463	0.0308172	0.419881	0.107035	0.160514	0.645642	0.0133941	0.0342556	0.25465	0.327464	0.501705
29867	7447849	(ACS2_1) Long-chain-fatty-acid--CoA ligase	1804	1602	1625	1677	65	82	132	93	1742	1566	1742	1683.33	627	530	431	529.333	1118	971	868	985.667	1025	967	1044	1012	1746	1954	1724	1808	885	1004	1019	969.333	3.63925	6.39778e-79	1.16737e-76	0.127823	0.441573	0.530801	1.50158	1.05445e-18	2.41021e-17	0.692027	3.02615e-05	0.000197568
25772	7449411	(ACT1) actin-like protein	15531	13878	11841	13750	12613	13274	6603	10830	14783	15717	12477	14325.7	14806	19615	14121	16180.7	15476	12389	11498	13121	10766	9531	11527	10608	11923	18447	13421	14597	13798	15901	14305	14668	-0.209569	0.356713	0.421845	0.474807	0.0371329	0.0638779	-0.333899	0.142165	0.246241	-0.227814	0.316346	0.490605
41068	7442378	(ACT2) actin like protein	625	555	543	574.333	369	371	295	345	645	559	570	591.333	449	502	384	445	573	443	367	461	470	492	746	569.333	576	730	584	630	445	525	562	510.667	0.189994	0.242274	0.300374	-0.130124	0.418776	0.508946	0.24837	0.122919	0.218851	0.0952399	0.551936	0.710861
269504	7445884	(ACT4) actin-related protein centractin-like protein	806	670	716	730.667	481	613	334	476	726	709	686	707	454	448	407	436.333	620	577	539	578.667	638	688	723	683	810	834	679	774.333	513	547	555	538.333	0.0730366	0.660547	0.714563	-0.0708762	0.668893	0.736387	0.526621	0.00162557	0.00549279	0.312924	0.059033	0.142734
269619	7445819	(ACT5) actin related protein centractin-like protein	611	441	492	514.667	289	270	313	290.667	600	552	776	642.667	543	349	266	386	466	455	393	438	561	423	562	515.333	632	614	487	577.667	434	423	468	441.667	0.273271	0.18683	0.238335	-0.0563785	0.783264	0.834856	0.56758	0.00570804	0.0164466	0.175723	0.390463	0.565531
1394	7449127	(ADH1) probable alcohol dehydrogenase	286	268	266	273.333	163	222	191	192	209	262	216	229	274	310	279	287.667	334	306	368	336	255	341	393	329.667	322	355	290	322.333	295	369	401	355	-0.0254159	0.878052	0.90008	0.204575	0.199876	0.27462	-0.49672	0.00239856	0.00768027	-0.343159	0.0313838	0.0856016
261172	7446798	(ADH2) alcohol dehydrogenase	351	277	288	305.333	352	426	167	315	325	293	274	297.333	246	313	212	257	346	301	272	306.333	265	216	302	261	380	371	402	384.333	280	312	317	303	-0.598504	0.0082997	0.0142498	0.407653	0.072971	0.114867	0.0541218	0.811815	0.877304	0.142641	0.526645	0.689498
21290	7450360	(AGPR) n-acetyl-gamma-glutamyl-phosphate reductase, urea cycle	3777	3123	3910	3603.33	1228	893	783	968	2689	3105	3044	2946	863	942	588	797.667	1934	1433	723	1363.33	1096	846	1746	1229.33	2091	2790	2841	2574	603	877	852	777.333	1.34598	2.65815e-06	7.63605e-06	0.324047	0.251212	0.333615	1.73023	2.40879e-09	2.28016e-08	1.53108	1.10339e-07	1.10789e-06
644	7443551	(AK2) adenosine kinase	10119	6832	8362	8437.67	195	305	385	295	2631	3250	2194	2691.67	927	1252	834	1004.33	6991	4786	3732	5169.67	1086	1265	1616	1322.33	1884	2289	2055	2076	1062	1422	1577	1353.67	4.29806	3.62567e-62	3.04528e-60	2.12619	8.87429e-20	8.76906e-19	1.26561	3.01821e-08	2.43273e-07	0.419325	0.062665	0.14997
412	7443733	(ALAT_1) alanine aminotransferase	2682	2946	2435	2687.67	44	61	186	97	1171	1398	1231	1266.67	509	805	598	637.333	2777	1920	2175	2290.67	963	1142	1212	1105.67	1094	1250	1220	1188	819	980	1163	987.333	4.27924	4.41359e-35	9.73104e-34	1.2117	6.20482e-05	0.000183731	0.835667	0.00558089	0.0161109	0.0720468	0.80959	0.889338
35402	7444128	(ALAT_2) alanine aminotransferase, aminotransferase class I	418	304	307	343	296	291	517	368	309	410	329	349.333	560	708	503	590.333	174	197	142	171	729	752	1111	864	311	346	282	313	482	551	661	564.667	-0.646726	0.000993093	0.00199884	-2.15185	4.7672e-26	6.60358e-25	-0.914921	2.73886e-06	1.6211e-05	-1.05337	7.91199e-08	8.10576e-07
38248	7446291	(ALATS1) alanine-trna ligase	5	3	11	6.33333	3750	4805	3786	4113.67	34	38	4661	1577.67	10784	3622	3815	6073.67	12	9	10	10.3333	3810	2713	3551	3358	24	32	88	48	3377	2786	4628	3597	-9.83336	4.41056e-11	2.13137e-10	-8.15334	4.83345e-09	2.30105e-08	-2.10136	0.0463597	0.0980702	-6.37438	6.6573e-07	5.95556e-06
40774	7448134	(ALATS2) alanine-trna ligase	1084	699	765	849.333	4164	3802	5770	4578.67	1776	2635	1585	1998.67	1628	1904	1627	1719.67	398	422	328	382.667	3686	4447	5719	4617.33	1168	1471	1211	1283.33	1655	1766	2193	1871.33	-2.98567	1.04151e-42	3.59032e-41	-3.41488	1.09132e-52	5.63388e-51	0.0474786	0.814572	0.879506	-0.747555	0.000245795	0.00132244
268550	7445361	(ALD1) aldehyde dehydrogenase	2555	1768	2006	2109.67	1800	1985	2876	2220.33	2265	2027	2030	2107.33	2338	3016	2911	2755	2189	2463	2867	2506.33	3570	2664	2393	2875.67	2665	2094	2088	2282.33	2422	2250	2994	2555.33	-0.619306	0.00391552	0.00711137	-0.0221837	0.917284	0.937209	-0.555098	0.00961507	0.025879	-0.359727	0.0927665	0.203598
38066	7443002	(ALD2) aldehyde dehydrogenase	1022	375	353	583.333	4579	4862	4046	4495.67	406	379	401	395.333	2352	2394	4686	3144	793	630	2718	1380.33	2726	3384	4186	3432	484	526	281	430.333	1065	1206	1940	1403.67	-3.55244	2.34172e-12	1.27024e-11	-1.1004	0.0175782	0.0329374	-3.19137	1.59028e-10	1.71734e-09	-1.90719	5.91921e-05	0.000362308
21238	7450222	(ALD3) aldehyde dehydrogenase	637	672	592	633.667	321	428	239	329.333	1134	999	797	976.667	499	643	426	522.667	895	892	836	874.333	453	463	450	455.333	945	1165	959	1023	637	826	711	724.667	0.409233	0.0332245	0.050592	1.10911	6.97356e-09	3.27569e-08	0.7452	8.60485e-05	0.000383271	0.284816	0.129721	0.261432
21748	7448742	(ALDO2) fructose-bisphosphate aldolase	5667	4886	4899	5150.67	6037	6226	6140	6134.33	2202	2801	2245	2416	4276	6535	4273	5028	5421	3902	4188	4503.67	4004	5120	8059	5727.67	1495	2403	2242	2046.67	2925	3523	3785	3411	-0.795064	0.00026461	0.000583168	-0.166677	0.441902	0.531075	-1.20856	3.96873e-08	3.13675e-07	-0.938756	1.83526e-05	0.000127361
21815	7441903	(AMS1) probable S-adenosylmethionine synthetase	41253	27740	35919	34970.7	1316	1783	2705	1934.67	14794	14976	12818	14196	6348	6835	5373	6185.33	31387	23196	22385	25656	10625	9037	9808	9823.33	12463	12230	11787	12160	7673	8083	10349	8701.67	3.63854	3.0988e-58	2.21585e-56	1.54624	1.08141e-13	7.28491e-13	1.03389	5.0104e-07	3.3624e-06	0.287089	0.15873	0.302523
39946	7451712	(AMS2) S-adenosylmethionine synthetase	1681	1123	1095	1299.67	895	669	1373	979	1354	1461	1332	1382.33	1110	1105	831	1015.33	1001	837	717	851.667	1553	1404	2017	1658	1231	1445	1148	1274.67	1014	1104	1244	1120.67	-0.147898	0.450625	0.516345	-0.785375	6.73939e-05	0.000199059	0.281448	0.151017	0.257361	-0.0222786	0.909414	0.951976
13996	7446649	(AMT2) ammonium transporter	7400	5604	5342	6115.33	974	960	1068	1000.67	3127	3087	3694	3302.67	2968	3273	2161	2800.67	6068	3417	2688	4057.67	1934	2157	3390	2493.67	3366	5120	3466	3984	2520	3353	2955	2942.67	2.05887	3.42828e-17	2.75068e-16	0.86335	0.000256409	0.000695255	0.0837092	0.721123	0.813956	0.21768	0.353264	0.528573
14096	7443520	(AMT3) ammonium transporter	519	353	438	436.667	830	773	1223	942	589	523	784	632	1420	897	584	967	697	564	499	586.667	1859	1490	1876	1741.67	686	712	486	628	1045	797	1016	952.667	-1.65517	4.39963e-10	1.92005e-09	-1.40034	9.32015e-08	3.88786e-07	-0.777328	0.00274621	0.00866728	-0.820916	0.0015761	0.00676394
268226	7450192	(AMT4) ammonium transporter	6576	4157	4678	5137	1871	2181	2922	2324.67	2729	2619	2450	2599.33	4187	4179	3545	3970.33	4428	3734	4373	4178.33	6655	7335	6827	6939	2088	2098	1711	1965.67	4384	4474	4824	4560.67	0.591847	0.0006137	0.0012776	-0.567257	0.000990593	0.00241554	-0.778968	6.88766e-06	3.77679e-05	-1.42472	4.98759e-16	1.18349e-14
268793	7452262	(AMT6) ammonium transporter	2086	1850	1912	1949.33	5630	7583	949	4720.67	1285	1127	2404	1605.33	2272	1339	1051	1554	2617	2093	1568	2092.67	2117	2160	2982	2419.67	1427	1476	1394	1432.33	1322	1253	1662	1412.33	-1.82717	0.000122442	0.000282617	-0.0407777	0.929559	0.946917	-0.118533	0.79735	0.867696	-0.178535	0.699046	0.81422
268718	7448834	(ANS1) asparagine synthase	231	165	141	179	3061	3355	3073	3163	207	406	213	275.333	1735	2199	1785	1906.33	246	177	219	214	2851	4051	5872	4258	256	281	206	247.667	1607	1929	2028	1854.67	-4.70072	5.77156e-65	5.60371e-63	-4.13337	1.88781e-53	9.93966e-52	-2.95779	4.14821e-31	2.0905e-29	-3.11362	8.73071e-34	7.69976e-32
39143	7451494	(ANT1) adenine nucleotide translocator; ATP/ADP translocase	3740	2581	2952	3091	34565	34782	22625	30657.3	18959	25448	14544	19650.3	15110	18959	16707	16925.3	4732	4534	5111	4792.33	21464	27964	33304	27577.3	14154	15493	15967	15204.7	16651	14652	17623	16308.7	-3.87009	7.37081e-52	3.71454e-50	-2.34538	1.03008e-22	1.17472e-21	0.0450477	0.84303	0.899917	-0.304248	0.181532	0.333211
269792	7441813	(ANX1) annexin	1086	766	762	871.333	1120	1393	214	909	614	479	605	566	304	345	276	308.333	986	806	869	887	321	335	525	393.667	771	875	689	778.333	411	420	498	443	-0.629986	0.0949462	0.130141	1.35636	0.000405042	0.00106366	0.715291	0.0598498	0.121386	0.604787	0.109876	0.230261
263878	7449398	(AOX1_1) acyl-coa oxidase	1484	1147	1126	1252.33	909	1113	1254	1092	1880	1563	1549	1664	1630	1847	1405	1627.33	1305	1101	1212	1206	1941	1903	2188	2010.67	1576	1916	1441	1644.33	1542	1753	1798	1697.67	-0.346698	0.0116264	0.0193462	-0.564941	3.55698e-05	0.000108985	-0.129407	0.341364	0.481752	-0.258681	0.0572028	0.139327
38428	7443638	(AOX1_2) mitochondrial alternative oxidase	151	81	70	100.667	192	139	86	139	126	151	175	150.667	87	83	38	69.3333	57	37	25	39.6667	71	42	69	60.6667	156	206	92	151.333	90	83	90	87.6667	-1.05701	0.00217685	0.00414943	-0.444752	0.224025	0.302946	0.969479	0.00533564	0.0155044	0.554093	0.106867	0.225652
42992	7443639	(AOX2) mitochondrial alternative oxidase	1446	1063	860	1123	1715	2152	770	1545.67	1019	883	1015	972.333	750	755	718	741	1050	848	955	951	718	673	894	761.667	973	1049	804	942	657	624	779	686.667	-1.02751	3.96656e-05	9.7851e-05	0.497884	0.0458143	0.0765853	0.222145	0.372054	0.512889	0.247014	0.321353	0.495249
41687	7449283	(APB1) beta subunit of tetrameric clathrin adaptor complex AP1	4396	3734	3383	3837.67	3656	4137	2253	3348.67	3705	3167	3502	3458	3170	3559	2642	3123.67	4260	3211	3106	3525.67	2826	2639	4010	3158.33	3357	4496	3332	3728.33	2854	3248	3298	3133.33	-0.35574	0.0778924	0.109111	0.335638	0.0962955	0.146107	-0.0127109	0.949729	0.971016	0.0364316	0.856577	0.920975
268650	7452624	(APB2) beta subunit of clathrin adaptor complex AP2	1349	1114	989	1150.67	656	838	556	683.333	1174	1065	1120	1119.67	931	1100	812	947.667	1331	1065	1068	1154.67	995	924	1265	1061.33	1236	1567	1097	1300	943	1091	1135	1056.33	0.202829	0.184261	0.235426	0.297051	0.0501053	0.0828668	0.081711	0.590484	0.713266	0.0853015	0.572929	0.727767
261056	7452517	(APB3) beta subunit of clathrin adaptor protein AP3	1669	1388	1384	1480.33	632	712	835	726.333	1549	1458	1378	1461.67	1255	1336	1200	1263.67	1498	1266	1275	1346.33	1610	1442	1278	1443.33	1431	1601	1384	1472	1208	1235	1424	1289	0.486408	0.000503445	0.00106304	0.0599257	0.664174	0.732259	0.0413232	0.764804	0.845984	-0.0145225	0.916233	0.956582
262478	7446436	(apc10) anaphase promoting complex subunit 10	109	83	79	90.3333	61	68	90	73	90	90	84	88	92	111	88	97	75	63	59	65.6667	152	143	157	150.667	95	99	79	91	118	132	120	123.333	-0.238061	0.156593	0.203941	-1.02655	1.28735e-10	7.07881e-10	-0.303088	0.0601139	0.121828	-0.648793	2.95501e-05	0.000193401
269744	7451209	(APG2) gamma subunit of tetrameric clathrin adaptor complex AP2	3706	3265	3214	3395	5937	7716	2047	5233.33	3475	3439	3688	3534	2873	2992	2256	2707	3331	2686	2570	2862.33	2826	2772	3467	3021.67	3443	3845	3313	3533.67	2610	2895	2923	2809.33	-1.17447	6.20054e-05	0.000148968	0.0924269	0.749645	0.806577	0.223375	0.440713	0.577643	0.121794	0.674088	0.797328
37264	7441846	(APM1) mu subunit of tetrameric clathrin adaptor complex AP1	1867	1610	1499	1658.67	1459	1563	1173	1398.33	1237	1362	1256	1285	1167	1442	1096	1235	1785	1462	1186	1477.67	1317	1196	1957	1490	1159	1376	1072	1202.33	959	1122	1170	1083.67	-0.301652	0.0610423	0.0876184	0.167169	0.299139	0.385789	-0.102705	0.524794	0.655869	-0.0597471	0.712002	0.824141
39847	7441708	(APM2) clathrin adaptor complex subunit	1508	1281	1496	1428.33	709	1063	334	702	1360	1234	1274	1289.33	908	1294	846	1016	1635	1393	1258	1428.67	716	928	1056	900	1365	1637	1205	1402.33	956	1287	1118	1120.33	0.482923	0.0732297	0.103332	0.833269	0.0020539	0.00471506	0.192926	0.472615	0.608403	0.108926	0.684809	0.805257
39741	7450488	(APM3) mu subunit of clathrin adaptor complex AP3	362	319	347	342.667	132	210	248	196.667	403	376	994	591	738	397	326	487	307	287	240	278	437	373	407	405.667	494	524	539	519	457	420	530	469	0.274464	0.405681	0.471483	-0.377292	0.25037	0.332622	0.113991	0.726138	0.81761	-0.0532556	0.870131	0.929223
36490	7447026	(APS2) AP17, clathrin adaptor complex AP2 small chain	392	348	312	350.667	386	503	165	351.333	392	370	425	395.667	376	344	349	356.333	386	421	368	391.667	335	264	341	313.333	441	438	333	404	306	358	417	360.333	-0.553026	0.0301275	0.0462488	0.503183	0.0484315	0.0804632	-0.0218982	0.931263	0.960487	-0.0396192	0.875934	0.932525
28984	7447119	(APS3) sigma subunit of clathrin adaptor protein AP3	440	398	365	401	87	80	202	123	331	333	297	320.333	233	321	223	259	528	438	479	481.667	460	372	433	421.667	360	407	314	360.333	244	298	289	277	1.17234	9.26366e-08	3.1392e-07	0.364354	0.0801802	0.12475	0.15059	0.477945	0.613995	0.168238	0.425806	0.59797
5631	7448187	(APS4) sigma subunit of clathrin adaptor complex AP4	583	470	524	525.667	345	396	250	330.333	477	601	567	548.333	411	603	430	481.333	547	490	438	491.667	291	356	527	391.333	612	628	655	631.667	463	500	535	499.333	0.123413	0.512792	0.575759	0.509708	0.00678298	0.0139794	0.0336673	0.856847	0.910169	0.138509	0.456661	0.626909
18954	7447185	(APT2) probable adenine phosphoribosyltransferase	308	205	228	247	274	262	423	319.667	614	662	774	683.333	442	328	252	340.667	124	141	105	123.333	525	360	500	461.667	498	537	361	465.333	371	357	353	360.333	-0.921692	2.66787e-05	6.7224e-05	-1.72152	3.05473e-14	2.12406e-13	0.837161	9.76732e-05	0.000429981	0.146691	0.494174	0.661002
262753	7451158	(ApxS) ascorbate peroxidase	15	5	7	9	10261	11248	8706	10071.7	0	1	2	1	5684	6709	6206	6199.67	21	16	58	31.6667	3559	8866	13697	8707.33	0	4	1	1.66667	2805	3624	3809	3412.67	-10.6849	1.36565e-54	7.85474e-53	-7.88397	1.28939e-38	3.24895e-37	-12.5789	5.94794e-58	1.36841e-55	-11.0951	3.85422e-51	1.0734e-48
37988	7442128	(ARF1) adp-ribosylation factor 1	878	658	710	748.667	373	470	376	406.333	754	595	686	678.333	427	534	467	476	840	855	881	858.667	581	551	665	599	523	602	560	561.667	383	431	475	429.667	0.33432	0.0139537	0.0228665	0.699147	1.76675e-07	7.18584e-07	0.347321	0.0103335	0.0275326	0.18371	0.179069	0.330385
39299	7449758	(ARF3) adp-ribosylation factor	25136	21501	21742	22793	12188	13856	10631	12225	24736	24127	23576	24146.3	13269	17191	14856	15105.3	21574	25130	24302	23668.7	14870	13462	13490	13940.7	22725	23795	23677	23399	15742	15965	18381	16696	0.354614	0.0353864	0.053614	0.939628	3.11733e-08	1.37461e-07	0.512899	0.00236919	0.00760253	0.285942	0.0895649	0.198839
31406	7449043	(ARF4) adp-ribosylation factor like protein 3	133	140	137	136.667	153	159	117	143	200	188	167	185	213	205	206	208	169	178	185	177.333	225	171	154	183.333	246	204	211	220.333	251	236	303	263.333	-0.602313	0.00219125	0.00417237	0.123149	0.518192	0.603502	-0.342164	0.070321	0.138715	-0.455328	0.0142135	0.0445563
7249	7450581	(ARF5) ADP-ribosylation factor like protein	800	661	775	745.333	370	394	306	356.667	541	545	559	548.333	549	767	538	618	957	817	742	838.667	317	433	614	454.667	633	761	682	692	483	538	557	526	0.52013	0.0030918	0.00572538	1.06028	1.51995e-09	7.54132e-09	-0.326654	0.0608068	0.122973	0.18892	0.277435	0.449093
24816	7450869	(ASA) aspartate-ammonia ligase	9705	6129	6715	7516.33	524	303	1634	820.333	5503	6432	6434	6123	3026	3284	2440	2916.67	2741	2303	1269	2104.33	5372	5375	7630	6125.67	4857	5822	4945	5208	2846	3319	3926	3363.67	2.65169	3.61639e-11	1.75964e-10	-1.37605	0.000331306	0.000882508	0.909671	0.0165089	0.0410512	0.429548	0.254606	0.422798
32577	7441943	(ASDH) aspartate-semialdehyde dehydrogenase	862	530	675	689	4006	3407	3723	3712	1667	2394	1714	1925	903	1219	900	1007.33	105	153	118	125.333	2596	2509	3919	3008	1016	1240	1280	1178.67	645	779	949	791	-2.99017	1.58107e-42	5.39758e-41	-4.38798	1.31068e-75	2.16734e-73	0.77467	0.000153419	0.000651969	0.383626	0.0610551	0.146818
35055	7453282	(ASK1) adenylylsulfate kinase	122	115	94	110.333	45	63	23	43.6667	110	130	100	113.333	54	60	80	64.6667	131	124	129	128	53	80	61	64.6667	126	123	95	114.667	76	53	67	65.3333	0.790716	0.00465596	0.00835861	1.14434	2.2191e-05	7.00827e-05	0.628099	0.0200599	0.0486132	0.594274	0.0275956	0.077077
29075	7452404	(ASL) argininosuccinate lyase	2031	1415	1537	1661	1929	1887	1469	1761.67	1411	1487	1609	1502.33	2263	2239	1893	2131.67	1413	1224	990	1209	1877	2094	2843	2271.33	1496	1709	1486	1563.67	1675	1780	2219	1891.33	-0.644059	0.000130556	0.000300429	-0.736424	1.27644e-05	4.16935e-05	-0.670634	6.77926e-05	0.000308315	-0.47548	0.00466791	0.0171947
42719	7442179	(ASSY) ASSY	5571	3768	4427	4588.67	6167	3592	7467	5742	4844	6512	5566	5640.67	3558	3600	2956	3371.33	1007	1141	690	946	6348	5547	8112	6669	3864	4380	4419	4221	2096	2290	3182	2522.67	-0.879874	0.000232031	0.00051488	-2.63671	1.79409e-25	2.41871e-24	0.575895	0.0155794	0.0390519	0.55328	0.0202331	0.059862
268049	7445157	(ATH1) ATP dependent RNA helicase	1790	1471	1496	1585.67	582	564	1206	784	1588	1748	1727	1687.67	1488	1679	1456	1541	1438	1257	1302	1332.33	2134	1711	1798	1881	1759	1714	1543	1672	1504	1489	1827	1606.67	0.481637	0.0187769	0.0299723	-0.328464	0.106814	0.160206	-0.0344534	0.865493	0.916171	-0.14486	0.476356	0.645077
269322	7452400	(atpA) mitochondrial ATPase, inner membrane	27160	22721	23946	24609	29291	31877	22661	27943	21314	22629	21954	21965.7	25402	29567	20599	25189.3	20778	15296	14897	16990.3	22997	23347	32503	26282.3	19592	23581	18446	20539.7	19078	21035	22044	20719	-0.729841	3.52672e-05	8.76751e-05	-0.457221	0.00934934	0.0186581	-0.354741	0.0435497	0.0933536	-0.224119	0.201964	0.359165
2233	7448667	(atpC_1) v-type ATPase	916	821	587	774.667	698	637	518	617.667	755	821	740	772	978	1310	802	1030	911	686	523	706.667	469	693	1251	804.333	603	1030	665	766	823	1046	935	934.667	-0.229426	0.38217	0.447698	-0.00613584	0.98132	0.985417	-0.566492	0.0308081	0.0698461	-0.509616	0.052046	0.129296
261500	7452462	(atpC_2) ATP synthase subunit	1042	869	844	918.333	852	842	525	739.667	989	1100	899	996	880	1354	856	1030	967	936	778	893.667	458	746	990	731.333	985	1284	1031	1100	709	837	844	796.667	-0.241309	0.281962	0.343837	0.46629	0.03794	0.0650865	-0.198571	0.374321	0.515209	0.255115	0.254444	0.422662
33194	7451691	(BAT1) branched-chain amino acid aminotransferase	1201	942	986	1043	499	546	684	576.333	920	942	881	914.333	915	1079	983	992.333	700	621	559	626.667	954	773	851	859.333	879	1030	813	907.333	808	863	905	858.667	0.31287	0.014777	0.0240852	-0.28707	0.0254921	0.0456872	-0.285516	0.0242564	0.0571601	-0.132126	0.298636	0.473194
38578	7442819	(BIP2) luminal binding protein	871	736	790	799	1162	1521	694	1125.67	1625	1374	1143	1380.67	952	994	848	931.333	974	1017	929	973.333	1168	967	1247	1127.33	1326	1476	1285	1362.33	917	916	992	941.667	-1.03976	4.63195e-07	1.4611e-06	-0.0308942	0.879581	0.909577	0.399073	0.050455	0.105169	0.323435	0.112706	0.234786
263422	7452845	(BIP3) luminal binding protein	1370	1177	1297	1281.33	186	244	363	264.333	1410	1673	1379	1487.33	582	625	492	566.333	525	481	307	437.667	1074	1266	1491	1277	1378	1329	1081	1262.67	881	980	1126	995.667	1.7477	3.60017e-18	3.09258e-17	-1.38062	2.4546e-12	1.51646e-11	1.22804	3.28742e-10	3.42766e-09	0.138136	0.471436	0.640486
263089	7448960	(BRAC2) breast cancer 2 early onset	151	97	114	120.667	49	62	51	54	163	184	158	168.333	128	137	125	130	122	127	119	122.667	137	106	73	105.333	257	189	188	211.333	156	122	160	146	0.606657	0.00958525	0.0162461	0.381689	0.0838526	0.129796	0.20389	0.341516	0.481901	0.329365	0.11871	0.24456
41291	7448985	(CAM1) calmodulin	20435	17038	17309	18260.7	6148	6837	6570	6518.33	19888	19266	20867	20007	12297	14943	13226	13488.7	16296	17709	16869	16958	9829	10285	10621	10245	21698	21354	20847	21299.7	14618	14361	17290	15423	0.943101	7.72105e-10	3.29883e-09	0.900747	4.02818e-09	1.93598e-08	0.404151	0.00787237	0.0218083	0.265104	0.0809653	0.183167
1393	7451465	(CAP1) chromosomal protein,like chromosomal protein xcap-e	2240	1882	1301	1807.67	1730	1399	1017	1382	2333	2118	1886	2112.33	2592	3217	2602	2803.67	3299	2940	3344	3194.33	2626	1849	1864	2113	1818	2344	1124	1762	2711	3011	3006	2909.33	-0.179371	0.449614	0.515354	0.76743	0.00124962	0.00298459	-0.571573	0.0159938	0.0399581	-0.953193	6.50918e-05	0.000396584
277	7443093	(CAS1) cycloartenol synthase;-2,3-epoxysqualene mutase-like protein	928	788	773	829.667	825	1485	435	915	872	896	728	832	647	960	791	799.333	924	789	873	862	870	636	648	718	1025	1096	818	979.667	754	664	879	765.667	-0.684323	0.0136468	0.0224017	0.432714	0.118302	0.174932	-0.103936	0.706947	0.804024	0.145517	0.598464	0.745737
31265	7447627	(CAT1_1) carnitine/acylcarnitine translocase	20	14	14	16	315	327	446	362.667	85	117	81	94.3333	335	386	374	365	8	2	17	9	376	454	527	452.333	62	74	45	60.3333	309	311	402	340.667	-5.03603	1.59329e-80	3.01103e-78	-5.45672	5.1582e-81	9.92532e-79	-2.12229	2.46865e-23	8.13884e-22	-2.7038	8.16258e-34	7.2592e-32
13065	7447893	(CAT1_2) carnitine acetyl transferase	1086	888	844	939.333	1483	1849	527	1286.33	870	821	875	855.333	866	917	729	837.333	1082	812	789	894.333	713	648	986	782.333	911	1097	901	969.667	727	787	843	785.667	-1.01018	0.000304827	0.000665151	0.369783	0.183659	0.255712	-0.13236	0.633708	0.748321	0.0941091	0.73467	0.839543
31762	7442239	(CAT2) carnitine acetyl transferase	1620	1323	1152	1365	1604	2117	506	1409	1544	1645	1365	1518	825	856	592	757.667	1382	1118	862	1120.67	747	669	1018	811.333	1147	1570	1350	1355.67	886	1042	1026	984.667	-0.604846	0.0560391	0.0811413	0.640052	0.0437446	0.0736008	0.841314	0.00818095	0.022529	0.252094	0.424948	0.597468
9830	7452677	(CBL1) cystathionine beta-lyase	1261	896	756	971	657	505	1787	983	1082	1297	1095	1158	1194	1338	1137	1223	477	458	352	429	1749	1934	2654	2112.33	827	1054	746	875.667	976	1047	1271	1098	-0.563553	0.0592139	0.0853465	-2.12279	8.11268e-12	4.88654e-11	-0.245344	0.409637	0.549672	-0.536087	0.0726225	0.168508
263642	7451074	(CDA1) chitooligosaccharide deacetylase	638	552	640	610	533	1060	201	598	673	544	553	590	497	655	463	538.333	626	577	640	614.333	480	556	508	514.667	931	800	724	818.333	579	707	678	654.667	-0.508045	0.131252	0.17389	0.420994	0.211074	0.28812	-0.0236069	0.943996	0.967834	0.116683	0.727825	0.835601
35387	7444088	(cdc2) cell division control protein, cdc2, cyclin-dependent kinase, cdk1, p34	917	772	591	760	715	590	396	567	843	958	691	830.667	1086	1472	1107	1221.67	1187	982	821	996.667	697	606	752	685	545	972	613	710	755	1019	923	899	-0.141066	0.521951	0.58422	0.70898	0.00128714	0.00306754	-0.716904	0.00109611	0.00387186	-0.56149	0.0106978	0.0349071
34996	7444562	(Cdc37) Cdc37 protein	871	752	654	759	411	568	252	410.333	664	649	742	685	490	517	350	452.333	725	623	542	630	429	363	680	490.667	702	909	615	742	449	502	553	501.333	0.3383	0.134919	0.178235	0.548767	0.0153774	0.0291334	0.44174	0.0509441	0.106058	0.351362	0.11948	0.245765
264672	7448492	(Cdc45) cdc45-like protein	568	539	464	523.667	501	958	196	551.667	689	828	643	720	367	558	528	484.333	660	647	612	639.667	435	254	274	321	736	703	571	670	394	397	448	413	-0.615536	0.0720485	0.101869	1.16771	0.000741774	0.00185059	0.40439	0.235971	0.364833	0.489067	0.152611	0.294133
40725	7446469	(cdc48-2) cell division cycle protein 48	31	37	30	32.6667	4906	4840	6607	5451	220	428	164	270.667	2889	3590	3256	3245	47	47	133	75.6667	4569	6176	8300	6348.33	94	140	123	119	2907	3443	4084	3478	-7.90569	1.92141e-59	1.42198e-57	-6.17976	1.73083e-43	5.6535e-42	-3.75787	2.41432e-21	6.90561e-20	-5.06765	4.72831e-33	3.94013e-31
40348	7446110	(cdc48) cell division cycle protein 48	6	2	2	3.33333	1572	1522	3310	2134.67	16	35	11	20.6667	646	786	951	794.333	14	17	65	32	2800	4180	4735	3905	11	23	18	17.3333	1254	1335	1820	1469.67	-9.82507	3.22002e-43	1.14354e-41	-6.71659	3.06028e-29	4.95972e-28	-5.44192	1.63826e-21	4.75006e-20	-6.59591	5.83421e-28	3.35562e-26
268410	7442471	(CDK1) cyclin dependent kinase	692	544	621	619	1181	1438	460	1026.33	682	697	635	671.333	333	428	302	354.333	592	544	450	528.667	481	392	697	523.333	622	748	585	651.667	302	328	358	329.333	-1.28252	1.98714e-06	5.7854e-06	0.20215	0.449717	0.538999	0.764756	0.00452185	0.013465	0.77416	0.00409932	0.0153786
37427	7451248	(cdk1) cyclin-dependent kinase	765	653	531	649.667	348	347	246	313.667	625	676	579	626.667	537	745	607	629.667	662	635	538	611.667	296	392	553	413.667	621	757	587	655	494	593	607	564.667	0.495847	0.00744879	0.0129103	0.743905	5.51653e-05	0.000164455	-0.168531	0.35472	0.495055	0.0042301	0.981485	0.991699
262698	7448395	(CDP1) cell differentiation protein	344	338	336	339.333	220	232	296	249.333	325	306	369	333.333	275	413	264	317.333	316	311	321	316	314	333	415	354	421	377	353	383.667	298	334	383	338.333	-0.0879271	0.578125	0.638054	0.0154763	0.920948	0.940227	-0.0786112	0.614993	0.734176	-0.0189371	0.902751	0.948746
35423	7444142	(CEN1) centrin-like protein	242	209	191	214	52	58	75	61.6667	271	217	240	242.667	149	177	155	160.333	248	276	224	249.333	162	160	189	170.333	295	271	238	268	188	187	190	188.333	1.2515	1.08158e-13	6.51842e-13	0.725419	8.12521e-07	3.08205e-06	0.433148	0.0034412	0.0105809	0.299263	0.0390333	0.102529
33968	7452654	(CEN2) centrin-like protein	24	14	10	16	6	2	265	91	1	2	1	1.33333	52	199	174	141.667	25	10	28	21	299	494	421	404.667	3	3	0	2	30	97	66	64.3333	-3.032	0.00430198	0.00776925	-4.10523	0.000211094	0.000580413	-6.74616	2.52195e-07	1.76662e-06	-5.13306	2.34794e-05	0.000158169
269520	7446872	(CGL1) dubious cystathionine gamma-lyase	580	412	492	494.667	211	179	165	185	368	269	408	348.333	498	400	343	413.667	688	639	819	715.333	708	567	410	561.667	750	620	531	633.667	643	516	437	532	0.863055	0.000916239	0.00185509	0.512725	0.0433346	0.0729921	-0.415151	0.105383	0.192421	0.0260281	0.918235	0.956949
269540	7449343	(CHC) clathrin heavy chain	25951	22808	18484	22414.3	13395	14722	7192	11769.7	31897	30924	28314	30378.3	16950	17951	13768	16223	25523	17916	19152	20863.7	14787	12246	16276	14436.3	30286	41884	26899	33023	18378	21650	20033	20020.3	0.373846	0.100785	0.137343	0.701743	0.00214046	0.004901	0.741574	0.00118307	0.004139	0.499364	0.0284961	0.0792158
26573	7453447	(ChlH1) chelatase of mg-protoporphyrin IX chelatase	20316	11767	8376	13486.3	8061	8161	12206	9476	2512	2749	2335	2532	6719	15479	13358	11852	26159	21966	31358	26494.3	6406	10815	13478	10233	3719	6004	4248	4657	8433	10393	13683	10836.3	-0.0656973	0.833884	0.863334	1.55529	1.21489e-06	4.51444e-06	-2.38405	4.8474e-13	6.78572e-12	-1.42111	8.6565e-06	6.40642e-05
264903	7442654	(CHT1_1) chitinase	982	777	785	848	1043	1027	358	809.333	593	604	591	596	815	851	431	699	957	640	713	770	574	618	762	651.333	723	879	558	720	838	913	851	867.333	-0.494708	0.090106	0.124214	0.407591	0.162982	0.231118	-0.379502	0.19434	0.313665	-0.492513	0.0916837	0.201933
270127	7442655	(CHT1_2) chitinase	811	704	825	780	863	889	383	711.667	622	559	556	579	667	819	501	662.333	853	781	909	847.667	677	560	532	589.667	849	788	662	766.333	777	760	850	795.667	-0.415718	0.0825692	0.115053	0.693571	0.00391135	0.00848756	-0.345994	0.149621	0.25593	-0.263167	0.27096	0.44164
264902	7448883	(cht1) chitinase	227	144	144	171.667	198	191	53	147.333	124	141	91	118.667	167	219	76	154	197	117	100	138	96	111	181	129.333	146	176	90	137.333	149	206	182	179	-0.35777	0.363816	0.428904	0.260993	0.509549	0.595402	-0.513574	0.194958	0.314327	-0.605872	0.124941	0.254376
262247	7451911	(CHT2) chitinase	1249	1122	1136	1169	576	590	917	694.333	1003	1225	1130	1119.33	1277	1554	1146	1325.67	1415	1273	1165	1284.33	1655	1295	1076	1342	1175	1194	1143	1170.67	1456	1349	1554	1453	0.218383	0.240146	0.29805	0.0952572	0.605471	0.681888	-0.402825	0.0293555	0.0669545	-0.517349	0.00513636	0.0186734
38121	7442178	(clpA) member of the clp superfamily, large regulatory subunit	5562	4340	4116	4672.67	1644	1511	1304	1486.33	3180	3082	3690	3317.33	3997	4471	4469	4312.33	4822	3813	4670	4435	3461	1728	1963	2384	4008	3993	3271	3757.33	2622	2786	3604	3004	1.09597	6.16904e-07	1.9157e-06	1.06932	1.08635e-06	4.05818e-06	-0.547912	0.0117329	0.030644	0.122173	0.573293	0.727767
23902	7451029	(CLPB1) hypothetical protein	3237	2439	2293	2656.33	553	548	1171	757.333	2272	2099	2315	2228.67	2261	1975	1476	1904	2361	1642	1578	1860.33	2422	2438	3875	2911.67	2119	2345	1886	2116.67	1933	2652	2487	2357.33	1.26818	2.5314e-07	8.19762e-07	-0.470581	0.0515996	0.0849927	0.062885	0.794466	0.866153	-0.36294	0.132997	0.26612
264776	7443689	(CLPB2) member of the clp superfamily, regulatory beta subunit	3914	3162	3052	3376	2268	2469	2763	2500	2967	2906	2923	2932	3557	3642	2740	3313	2862	2163	2284	2436.33	4156	3546	4971	4224.33	3432	3604	2984	3340	3557	3932	4191	3893.33	-0.111609	0.427066	0.49298	-0.61834	1.13885e-05	3.75233e-05	-0.338535	0.0159929	0.0399581	-0.429096	0.00224205	0.00917542
268446	7444700	(CLPC1) member of the clp superfamily, regulatory gamma subunit	2062	1583	1623	1756	357	606	368	443.667	1405	1266	1316	1329	998	921	737	885.333	1599	1457	1424	1493.33	1146	1119	1221	1162	1467	1389	1077	1311	1047	1014	1129	1063.33	1.44081	2.54916e-16	1.89984e-15	0.532109	0.00184536	0.0042762	0.419852	0.0143119	0.0362437	0.0898899	0.598701	0.745771
30851	7443165	(CLPC2) member of the clp superfamily, regulatory gamma subunit	4222	2836	2875	3311	499	725	372	532	1895	1301	1799	1665	964	1079	960	1001	2563	2121	2228	2304	810	770	1053	877.667	1946	1584	1233	1587.67	874	1036	1135	1015	2.07906	7.67836e-21	7.92781e-20	1.57029	5.70297e-13	3.6824e-12	0.569544	0.0077339	0.0214768	0.440498	0.0391868	0.102856
36350	7451052	(clpP) catalytic subunit of clp protease	1097	823	1041	987	1088	1273	881	1080.67	815	831	973	873	1062	1330	1048	1146.67	693	750	784	742.333	936	1033	1536	1168.33	724	807	792	774.333	807	781	892	826.667	-0.676578	0.000157403	0.000357697	-0.462324	0.00986135	0.0195692	-0.55188	0.00204028	0.00667459	-0.298242	0.0966749	0.210041
18665	7452319	(CLPP2) catalytic subunit of clp protein superfamily	229	197	214	213.333	89	96	157	114	297	324	277	299.333	192	302	213	235.667	126	145	110	127	289	303	370	320.667	283	323	247	284.333	205	229	264	232.667	0.36885	0.0414292	0.0618836	-1.15867	5.4089e-11	3.07424e-10	0.189476	0.263259	0.396369	0.0819988	0.629202	0.766265
37359	7452671	(CLPP6) catalytic subunit of clp protein superfamily	1184	871	972	1009	944	1003	1190	1045.67	810	876	757	814.333	1102	1342	1138	1194	850	811	819	826.667	978	1780	1954	1570.67	705	781	778	754.667	985	980	1134	1033	-0.597635	0.00170571	0.00330796	-0.754338	7.60873e-05	0.000222563	-0.717129	0.000173017	0.000727181	-0.654668	0.000618057	0.0029772
264065	7450516	(cobA) uroporphyrin-iii C-methyltransferase	114	93	80	95.6667	83	102	131	105.333	160	153	143	152	175	185	106	155.333	77	78	66	73.6667	207	166	251	208	178	176	128	160.667	155	183	197	178.333	-0.681553	0.000415756	0.000888159	-1.31378	4.09339e-12	2.50117e-11	-0.187511	0.297635	0.435546	-0.358623	0.0437108	0.112389
34876	7442365	(COP1) coatomer protein subunit alpha	7651	6918	5672	6747	4561	5363	3222	4382	6653	6667	6402	6574	4775	5085	3729	4529.67	6932	5070	5028	5676.67	5219	5001	7038	5752.67	6058	7825	5614	6499	4442	5208	5222	4957.33	0.0737158	0.698363	0.747676	0.153629	0.419261	0.509477	0.376271	0.0482063	0.101244	0.175771	0.355484	0.530694
26212	7451947	(COP2) coatomer protein subunit beta 1	5023	4172	3569	4254.67	2498	2707	3116	2773.67	3961	3779	3840	3860	3749	4038	3225	3670.67	4711	3803	3696	4070	4118	3577	4851	4182	4008	5109	3557	4224.67	3735	4078	4347	4053.33	0.0707701	0.626317	0.682628	0.135503	0.350364	0.440525	-0.0908844	0.531342	0.662019	-0.155803	0.282929	0.455398
22092	7446746	(COP3) coatomer protein subunit beta2	4164	3859	3268	3763.67	2332	2597	2040	2323	3634	3514	3359	3502.33	2946	3274	2174	2798	3967	3029	2678	3224.67	3380	3336	4657	3791	2974	4020	2855	3283	2679	3297	3176	3050.67	0.151717	0.377454	0.442762	-0.0620985	0.717473	0.778612	0.166925	0.331231	0.471665	-0.109675	0.5231	0.687181
269663	7445713	(COP4) coatomer protein subunit gamma	5128	4164	3992	4428	3683	4307	2610	3533.33	4216	4247	4245	4236	3779	4065	2993	3612.33	4322	3603	3455	3793.33	3810	3175	4353	3779.33	4018	4978	3711	4235.67	3465	3880	4209	3851.33	-0.225831	0.189798	0.241654	0.18143	0.292186	0.377911	0.0692038	0.687711	0.789975	-0.0741095	0.666803	0.792095
39615	7452283	(COP5) coatomer protein subunit delta	3290	2664	2857	2937	2994	3914	1538	2815.33	3054	2959	2919	2977.33	1883	2218	1693	1931.33	2833	2336	2279	2482.67	2102	2172	2782	2352	2933	3080	2802	2938.33	1856	2131	2232	2073	-0.48855	0.0295688	0.0454703	0.251067	0.263118	0.346901	0.463928	0.0389756	0.0852581	0.299139	0.18252	0.334131
39913	7448780	(COP6) coatomer protein subunit epsilon	1742	1640	1731	1704.33	1069	1277	950	1098.67	1473	1479	2172	1708	2253	2003	1339	1865	1636	1229	1079	1314.67	1029	1326	2058	1471	1423	1844	1808	1691.67	1326	1612	1642	1526.67	0.0976416	0.678826	0.730826	0.0138423	0.953169	0.965116	-0.283426	0.228614	0.356217	-0.0532675	0.820999	0.897215
262946	7442714	(CPF1) Cryptochrome/Photolyase family 1	47	8	10	21.6667	87	72	92	83.6667	14	11	6	10.3333	137	296	189	207.333	44	50	126	73.3333	125	230	192	182.333	23	22	17	20.6667	152	174	160	162	-2.56495	2.20233e-07	7.17809e-07	-1.12604	0.0134439	0.0259204	-4.45521	1.70619e-16	3.27705e-15	-3.17566	2.39087e-10	3.32928e-09
268988	7451122	(CPF3) Cryptochrome/Photolyase family 3	1030	873	1009	970.667	129	144	387	220	806	889	794	829.667	334	293	228	285	985	945	932	954	500	479	527	502	704	792	755	750.333	485	488	527	500	1.61855	7.66884e-10	3.27784e-09	1.09898	1.90438e-05	6.05408e-05	1.37394	1.34427e-07	9.83167e-07	0.379563	0.136641	0.271716
31012	7449099	(Cpx1) coproporphyrinogen III oxidase, chloroplast targeted	109	73	51	77.6667	662	634	1731	1009	39	122	56	72.3333	316	755	688	586.333	384	260	682	442	732	1994	2484	1736.67	137	254	249	213.333	572	813	1243	876	-4.25125	1.52519e-13	9.09867e-13	-1.78092	0.000558558	0.00142818	-3.18137	7.24176e-09	6.3707e-08	-2.21548	2.45978e-05	0.000164967
11411	7447798	(CSN1) precursor of synthase	8431	6427	6361	7073	1267	1002	429	899.333	6691	7015	7173	6959.67	1091	1366	752	1069.67	3922	2669	1634	2741.67	2629	2359	4206	3064.67	5000	6715	4630	5448.33	1398	1974	1940	1770.67	2.40533	6.80126e-13	3.85733e-12	0.00833538	0.979072	0.984109	2.55479	3.21629e-14	4.99824e-13	1.41013	1.33441e-05	9.4715e-05
3790	7449565	(CTL1) carnitine/acylcarnitine translocase	348	275	278	300.333	139	198	211	182.667	333	419	283	345	415	522	350	429	280	209	137	208.667	461	616	725	600.667	336	385	377	366	320	408	390	372.667	0.177193	0.398446	0.463889	-1.36727	5.43454e-11	3.08716e-10	-0.47254	0.0206372	0.0498296	-0.228533	0.26313	0.432542
1499	7453402	(CTS1) cysteinyl-trna synthetase	2107	1723	1605	1811.67	1352	1344	1735	1477	1674	1853	1710	1745.67	1682	1828	1391	1633.67	1378	1178	1127	1227.67	2186	1986	2942	2371.33	1624	1916	1543	1694.33	1449	1729	1831	1669.67	-0.2507	0.0756543	0.106384	-0.769165	5.7893e-08	2.47248e-07	-0.0665891	0.636582	0.750635	-0.186023	0.187016	0.339775
261633	7452795	(CTS2) probable cysteinyl-trna synthetase	16	7	9	10.6667	317	345	510	390.667	65	75	50	63.3333	423	564	473	486.667	9	3	13	8.33333	552	557	895	668	79	68	51	66	417	465	531	471	-5.72569	1.34569e-81	2.79244e-79	-6.1164	1.53811e-87	4.65081e-85	-3.10392	3.43845e-38	2.59922e-36	-3.03808	6.28775e-37	6.65433e-35
270029	7443355	(cul1) cullin family-like protein	1664	1316	1308	1429.33	795	980	1036	937	1488	1451	1416	1451.67	1166	1271	1166	1201	1431	1333	1382	1382	1875	1442	1539	1618.67	1700	1607	1394	1567	1321	1429	1709	1486.33	0.0658827	0.632113	0.688235	-0.0557063	0.683264	0.748627	0.104846	0.444075	0.580921	-0.125373	0.358253	0.533099
264532	7444797	(CYN) cyanate lyase	164	142	192	166	209	236	231	225.333	335	360	312	335.667	430	486	353	423	62	60	28	50	307	457	646	470	317	368	316	333.667	372	380	401	384.333	-0.973136	9.77106e-06	2.62255e-05	-3.05645	1.33829e-36	3.14736e-35	-0.494244	0.0191538	0.0467816	-0.413945	0.0501052	0.125477
264039	7446966	(CYP2) cytochrome P450	239	175	128	180.667	1304	1517	1545	1455.33	47	74	54	58.3333	1402	2002	1510	1638	447	300	649	465.333	1159	1621	2588	1789.33	116	147	98	120.333	1102	1421	1475	1332.67	-3.56727	8.47858e-33	1.71566e-31	-1.74377	2.83923e-10	1.51755e-09	-4.96662	8.42231e-53	1.39271e-50	-3.67891	5.24279e-34	4.86705e-32
267987	7445656	(CYS2) cysteine synthase	11536	9640	11105	10760.3	244	261	127	210.667	9218	8094	9857	9056.33	1668	1773	1239	1560	7864	5981	4371	6072	1465	780	1230	1158.33	8066	9434	8409	8636.33	1967	2318	2451	2245.33	5.12621	4.08491e-68	4.36673e-66	2.56036	6.03826e-23	6.96869e-22	2.38019	2.40305e-20	6.38983e-19	1.73946	4.85469e-12	8.11646e-11
1247	7445027	(CYS3) cysteine synthase	3029	2362	2507	2632.67	70	94	73	79	2469	2023	2628	2373.33	577	650	423	550	1520	1120	663	1101	762	580	900	747.333	1771	2171	1702	1881.33	688	775	847	770	4.51233	1.33819e-75	1.96696e-73	0.723792	0.000479453	0.00124364	1.95583	4.22655e-20	1.09901e-18	1.07973	2.02623e-07	1.97092e-06
27997	7443729	(DAD1) probable dihydroxyacid dehydratase	406	205	276	295.667	2489	2089	3222	2600	921	1516	919	1118.67	1902	1966	1377	1748.33	13	9	19	13.6667	3722	3711	6964	4799	616	743	531	630	1444	1989	1782	1738.33	-3.70176	9.12877e-38	2.32235e-36	-8.24389	3.03233e-107	2.13941e-104	-0.808325	0.00184685	0.00612704	-1.67793	2.60522e-10	3.60878e-09
32546	7451669	(DES1) probable microsomal delta-5 desaturase	2003	1134	1124	1420.33	5672	7387	3421	5493.33	1313	1210	3107	1876.67	7492	4725	5499	5905.33	1846	1215	2315	1792	2641	2621	4038	3100	1539	1670	1297	1502	2111	1924	3165	2400	-2.52678	2.83938e-11	1.39439e-10	-0.598473	0.096785	0.146723	-1.82686	8.02505e-07	5.23285e-06	-0.873139	0.0158587	0.0488148
23391	7446227	(DES11) microsomal delta-5 desaturase	8521	7687	8206	8138	48818	55962	17367	40715.7	5822	7925	6223	6656.67	10283	10263	6303	8949.67	4710	3698	4391	4266.33	29906	30820	51215	37313.7	4009	4625	4428	4354	10773	14088	12825	12562	-2.87142	8.43679e-18	7.05823e-17	-2.93978	1.78192e-18	1.61042e-17	-0.585081	0.0612906	0.123786	-1.7329	6.42095e-08	6.66764e-07
41113	7453274	(DES3) probable microsomal delta-6 desaturase	5503	2994	3306	3934.33	16270	22061	7853	15394.7	2387	1825	2084	2098.67	8016	10224	12875	10371.7	6613	4450	10229	7097.33	5538	6563	9926	7342.33	3079	3331	2664	3024.67	2963	3101	5119	3727.67	-2.54416	5.27333e-12	2.76686e-11	0.149694	0.667535	0.735178	-2.48441	1.49499e-11	1.81024e-10	-0.49219	0.159139	0.302815
3143	7441723	(DES9) microsomal omega-6 fatty acid desaturase	112	47	69	76	5346	6298	3291	4978.33	61	39	34	44.6667	1432	1963	2209	1868	493	259	1006	586	1370	2412	3454	2412	132	103	114	116.333	1405	1470	1651	1508.67	-6.61165	6.60591e-37	1.62582e-35	-1.83689	1.16358e-05	3.82666e-05	-5.55849	1.07553e-28	4.68408e-27	-3.89247	2.22237e-17	6.01518e-16
33316	7446752	(DGD1) dtdp-glucose 4,6-dehydratase	1119	776	850	915	680	800	800	760	728	645	657	676.667	932	1022	980	978	1006	774	817	865.667	1201	1100	1362	1221	863	795	648	768.667	897	963	1151	1003.67	-0.282606	0.0314968	0.0482044	-0.32501	0.0125923	0.0244476	-0.701142	1.08496e-07	8.052e-07	-0.588575	7.42208e-06	5.53934e-05
269320	7443434	(DGD2) dtdp-glucose 4,6-dehydratase	1321	1079	981	1127	135	199	273	202.333	875	905	902	894	409	481	363	417.667	1036	894	782	904	556	591	804	650.333	770	932	659	787	450	543	546	513	1.93911	3.09544e-28	4.86039e-27	0.649848	9.32723e-05	0.000269773	0.937578	2.69523e-08	2.1807e-07	0.403895	0.0156756	0.0483941
41045	7445959	(DGD3) dtdp-glucose 4,6-dehydratase	1971	1826	1543	1780	1011	1105	1109	1075	1963	1772	1635	1790	1606	1799	1413	1606	1759	1484	1237	1493.33	1216	1018	1572	1268.67	1569	1917	1654	1713.33	1241	1359	1356	1318.67	0.185941	0.193682	0.246244	0.413274	0.00388693	0.00844149	-0.00693395	0.961124	0.97859	0.167412	0.240673	0.406223
15977	7444581	(DGK) diacylglycerol kinase	400	319	315	344.667	131	134	201	155.333	446	380	409	411.667	366	444	414	408	477	485	573	511.667	392	287	289	322.667	429	434	373	412	381	393	491	421.667	0.606597	0.000652479	0.00135157	0.841958	7.32755e-07	2.79854e-06	-0.153914	0.362195	0.503033	-0.235638	0.162703	0.308029
261279	7446478	(DGT) diacylglycerol acyltransferase	641	480	493	538	243	401	277	307	536	415	549	500	600	634	520	584.667	629	486	577	564	579	615	611	601.667	609	662	429	566.667	575	673	701	649.667	0.264702	0.132767	0.175701	0.0717207	0.67789	0.744434	-0.388154	0.0251943	0.0590062	-0.41178	0.0170635	0.0517727
261829	7451694	(DHC1_1) probable atp-dependent DNA helicase Q5	228	155	236	206.333	85	100	204	129.667	264	257	209	243.333	250	306	304	286.667	246	194	188	209.333	327	318	308	317.667	257	265	249	257	293	273	309	291.667	0.138296	0.548062	0.609386	-0.441124	0.0483528	0.0803577	-0.407907	0.0672435	0.133792	-0.389311	0.0801046	0.181624
269263	7447104	(DHC1_2) cytoplasmic dynein heavy chain-like protein	11359	9007	9114	9826.67	7579	8829	8369	8259	9295	9721	10540	9852	10034	10182	10643	10286.3	12220	10794	12967	11993.7	12159	9527	9067	10251	12372	12459	10880	11903.7	9930	9382	11649	10320.3	-0.294738	0.0851273	0.118275	0.396224	0.0206643	0.0379538	-0.23577	0.168187	0.28017	0.00121073	0.994349	0.996893
268582	7452772	(DHC2) probable DNA helicase	323	255	223	267	180	119	382	227	321	349	368	346	342	394	403	379.667	351	310	285	315.333	424	319	288	343.667	399	356	323	359.333	319	261	341	307	-0.308966	0.263106	0.323623	0.0373143	0.891384	0.917836	-0.30474	0.263897	0.396989	0.0210743	0.938514	0.968626
268986	7448382	(dhs1) doxyhypusine synthase	51	26	44	40.3333	2248	2312	1133	1897.67	201	337	198	245.333	413	285	228	308.667	2	0	1	1	746	356	1039	713.667	135	175	145	151.667	206	221	276	234.333	-6.11723	7.85011e-47	3.15885e-45	-9.11044	2.98597e-55	1.74588e-53	-0.507454	0.136749	0.23847	-0.830058	0.0163485	0.0500333
269188	7446560	(DIC1) cytoplasmic dynein intermediate chain-like protein	707	592	649	649.333	307	421	409	379	630	670	641	647	502	573	437	504	648	609	695	650.667	733	629	705	689	782	775	639	732	513	604	683	600	0.240315	0.0706951	0.100196	0.0938829	0.469504	0.558435	0.198806	0.129849	0.228842	0.0834342	0.520726	0.684831
13149	7446352	(DIC2) outer dynein arm intermediate chain subunit-like protein	10	5	5	6.66667	7	12	13	10.6667	6	9	7	7.33333	51	39	51	47	3	0	1	1.33333	53	47	31	43.6667	9	11	4	8	45	60	65	56.6667	-1.2114	0.00914388	0.0155553	-4.75798	4.1762e-20	4.20921e-19	-2.83697	4.50122e-14	6.85416e-13	-3.01033	1.6263e-16	4.05922e-15
24399	7445436	(DLDH2) hypothetical protein	942	630	517	696.333	6144	7301	7225	6890	353	394	301	349.333	5705	6650	6171	6175.33	1281	970	1789	1346.67	4690	5213	6693	5532	339	370	223	310.667	3085	3126	4329	3513.33	-3.86842	6.8238e-53	3.6658e-51	-1.85031	1.69542e-15	1.28898e-14	-4.3139	3.15515e-62	9.27526e-60	-3.70758	9.37814e-49	1.98498e-46
39845	7441701	(DNA_TopoIV) DNA topoisomerase IV, ATP/GTP binding site	661	303	401	455	3836	2558	4026	3473.33	1227	1658	1199	1361.33	1095	1153	1016	1088	21	19	21	20.3333	2718	1212	2674	2201.33	676	759	717	717.333	759	709	972	813.333	-3.51173	4.51035e-36	1.05604e-34	-6.55151	1.18916e-81	2.42017e-79	0.152902	0.547298	0.675853	-0.379428	0.13778	0.273365
269240	7444097	(dnaK) chaperone, heat shock protein 70	8250	5625	5024	6299.67	3000	1920	5048	3322.67	6900	9274	7547	7907	808	877	722	802.333	1045	1060	499	868	3735	3317	5198	4083.33	4040	5409	3880	4443	757	862	1124	914.333	0.365418	0.200901	0.254292	-2.05907	4.45482e-12	2.71418e-11	3.13458	5.21109e-24	1.75634e-22	2.07624	3.00654e-12	5.17369e-11
11320	7451866	(DPHA1) 2-dehydro-3-deoxyphosphoheptonate aldolase	1378	830	895	1034.33	706	1041	222	656.333	771	506	762	679.667	872	1025	1156	1017.67	871	717	1343	977	532	302	199	344.333	1575	1194	774	1181	1016	1120	1256	1130.67	0.0854252	0.840469	0.868957	1.67531	0.000123713	0.000352424	-0.75498	0.0767917	0.149007	-0.148097	0.726765	0.834963
35189	7442345	(DPO1) DNA polymerase	1254	946	833	1011	1006	1099	1020	1041.67	1247	1418	1046	1237	1085	1549	1492	1375.33	1396	1251	1334	1327	1276	837	815	976	1095	1130	844	1023	1049	1095	1141	1095	-0.597965	0.00130241	0.00257296	0.612085	0.000978508	0.00238717	-0.322611	0.0808102	0.155155	-0.312212	0.0922246	0.202745
37471	7452714	(DPS1) dihydropteroate synthetase	207	85	142	144.667	284	252	863	466.333	313	463	388	388	784	728	746	752.667	25	24	21	23.3333	1155	1470	1467	1364	280	267	236	261	767	838	993	866	-2.24273	1.30095e-10	5.97828e-10	-5.69746	1.90311e-42	5.90635e-41	-1.13168	0.00070642	0.00262501	-1.93072	1.6564e-08	1.86287e-07
10943	7444785	(DXR1) 1-deoxy-D-xylulose 5-phosphate reductoisomerase	15	8	5	9.33333	2050	2122	1952	2041.33	2	1	0	1	768	1157	1221	1048.67	144	106	694	314.667	668	1615	1633	1305.33	3	3	0	2	833	988	1302	1041	-8.33069	8.89056e-27	1.30498e-25	-1.84173	0.00127027	0.00303048	-10.0224	3.18754e-29	1.45404e-27	-9.13246	1.78852e-27	1.01219e-25
35266	7448948	(DYN1) dynamin GTPase, switch/motor protein	902	658	620	726.667	690	866	520	692	571	524	731	608.667	882	868	701	817	852	785	797	811.333	793	694	990	825.667	683	729	591	667.667	675	731	757	721	-0.48619	0.00584995	0.0103418	0.157699	0.368465	0.459734	-0.586515	0.000897895	0.00325203	-0.321353	0.068377	0.160736
32860	7444050	(EAR1) enoyl-reductase [NADH]	14	7	3	8	2536	2963	4504	3334.33	10	16	5	10.3333	1461	2712	3619	2597.33	26	29	377	144	1409	2598	3315	2440.67	7	5	5	5.66667	594	707	990	763.667	-9.25935	1.08221e-19	1.03554e-18	-3.84034	1.15375e-06	4.30085e-06	-8.14293	5.88903e-17	1.1715e-15	-7.22533	2.4572e-14	5.05926e-13
268835	7449667	(ECI1) 3,2-TRANS-ENOYL-COA isomerase	712	580	659	650.333	231	281	241	251	857	855	815	842.333	581	514	359	484.667	513	368	258	379.667	455	421	612	496	831	957	950	912.667	433	485	440	452.667	0.832749	1.38438e-05	3.63726e-05	-0.219682	0.245619	0.327503	0.633846	0.000707584	0.0026275	0.803528	1.84615e-05	0.000127866
262229	7448847	(ECR1) probable trans-2-enoyl-coa reductase	125	97	104	108.667	177	182	291	216.667	129	134	115	126	192	204	237	211	114	148	154	138.667	277	255	296	276	212	163	149	174.667	176	186	195	185.667	-1.53498	2.80744e-13	1.64514e-12	-0.807954	7.37027e-05	0.000216185	-0.920456	8.74246e-06	4.68551e-05	-0.293562	0.149815	0.290701
29782	7450555	(eIF6) eukaryotic translation initiation factor 6	1538	964	1113	1205	4289	3539	3407	3745	1667	2508	2041	2072	1411	1543	1137	1363.67	504	511	275	430	2442	1455	3202	2366.33	1387	1578	1568	1511	956	1047	1228	1077	-2.20204	2.27086e-19	2.12677e-18	-2.26926	4.31309e-20	4.3348e-19	0.441815	0.0602363	0.122	0.290638	0.217009	0.377494
3741	7451336	(ELO1) probable microsomal very long chain fatty acid elongase	74	29	32	45	5289	5083	5154	5175.33	122	418	161	233.667	1063	1698	1840	1533.67	59	86	297	147.333	1430	1931	3665	2342	28	31	42	33.6667	179	142	423	248	-7.4335	4.06166e-25	5.41367e-24	-3.74607	5.28786e-10	2.74186e-09	-2.89345	6.1307e-07	4.06015e-06	-3.02985	3.60585e-07	3.34744e-06
728	7447832	(ELO3) long chain fatty acid elongase	804	772	1030	868.667	1013	1362	193	856	642	777	568	662.333	753	1135	725	871	989	883	519	797	265	455	737	485.667	467	747	622	612	359	475	401	411.667	-0.516485	0.247079	0.305648	0.891098	0.0472751	0.078715	-0.546784	0.22082	0.346624	0.358283	0.42273	0.595547
40391	7446146	(ENO1) alpha enolase	3121	2428	2430	2659.67	7791	6998	6605	7131.33	2686	3393	2704	2927.67	5803	6353	4347	5501	1731	1150	1039	1306.67	6573	8761	14150	9828	2606	3933	2895	3144.67	4007	4886	4730	4541	-1.97724	2.91991e-17	2.3535e-16	-2.73714	7.23155e-30	1.23637e-28	-1.06954	2.8144e-06	1.66024e-05	-0.745182	0.00103326	0.00468306
40771	7453217	(ENO2) enolase	802	306	521	543	1414	1242	3855	2170.33	3208	4980	3118	3768.67	3587	4019	2761	3455.67	51	34	76	53.6667	4671	5957	8409	6345.67	1482	1973	1599	1684.67	2837	3644	3944	3475	-2.56145	3.34368e-11	1.63145e-10	-6.69048	1.25806e-45	4.73808e-44	-0.0365469	0.91994	0.952895	-1.24862	0.000724021	0.00342986
268868	7446424	(ERCC2) nucleotide excision repair protein ERCC2	2438	1956	2016	2136.67	1031	1428	1588	1349	1907	1706	1834	1815.67	1862	2066	1785	1904.33	2073	1690	2016	1926.33	2886	2828	3009	2907.67	2182	2383	1912	2159	2010	2014	2384	2136	0.125735	0.389841	0.455273	-0.424042	0.00358963	0.00783926	-0.234177	0.108602	0.197244	-0.192572	0.18592	0.338482
41300	7452046	(EXG1) glucosidase II alpha subunit	1662	1361	1415	1479.33	2220	2469	1615	2101.33	1786	1817	1719	1774	1502	1646	1292	1480	1273	1050	1020	1114.33	1782	1399	1945	1708.67	1877	2049	1717	1881	1436	1567	1655	1552.67	-1.05506	7.50252e-12	3.89594e-11	-0.440101	0.00415965	0.00898398	0.0982442	0.520179	0.652315	0.0681903	0.65503	0.783318
1549	7443117	(FAH1) fatty acid hydroxylase, cytochrome P450	1809	1649	1707	1721.67	713	1081	1322	1038.67	2070	2139	1883	2030.67	2681	2947	2610	2746	1140	1053	1215	1136	1059	805	896	920	2550	2438	2205	2397.67	3084	2890	2995	2989.67	0.202972	0.250349	0.309297	0.480655	0.00683071	0.0140668	-0.603703	0.000592529	0.00223556	-0.529979	0.00251634	0.0101604
268338	7452467	(FAO1) bifunctional fatty acid oxidation enzyme	1572	1451	1381	1468	300	391	578	423	1096	1061	1042	1066.33	878	1068	797	914.333	1395	1250	1242	1295.67	1124	1092	1277	1164.33	1239	1467	1293	1333	884	1037	1061	994	1.26564	6.09623e-15	4.09628e-14	0.327093	0.0377005	0.0647387	0.0625429	0.692475	0.793481	0.217254	0.168023	0.315414
263105	7448975	(FCL1) probable long-chain-fatty-acid--CoA ligase	281	207	255	247.667	87	99	16	67.3333	36	29	54	39.6667	62	35	35	44	1067	660	1086	937.667	167	98	192	152.333	391	324	295	336.667	186	184	165	178.333	1.31846	0.00152964	0.00298841	2.8133	4.5498e-11	2.59712e-10	-0.322093	0.457816	0.594049	0.701742	0.082218	0.185565
18536	7448895	(FCP_1) hypothetical protein	18	9	12	13	1126	1191	511	942.667	21	19	5	15	329	431	612	457.333	15	10	20	15	385	462	776	541	10	13	9	10.6667	121	133	234	162.667	-6.7364	3.39938e-40	1.00211e-38	-4.96633	8.81907e-26	1.2074e-24	-5.10934	6.19302e-27	2.45471e-25	-4.1017	3.89448e-18	1.09035e-16
7916	7449282	(FCP_2) hypothetical protein	5663	5599	4552	5271.33	127	93	344	188	645	820	794	753	88	813	533	478	7165	5170	4022	5452.33	139	385	563	362.333	851	1396	1466	1237.67	223	277	472	324	4.28356	9.9604e-12	5.10712e-11	4.07984	5.56512e-11	3.15119e-10	0.527145	0.339438	0.479738	1.75873	0.00190418	0.0079652
262313	7452218	(FCP2) hypothetical protein	3207	2987	3412	3202	70	79	52	67	621	623	720	654.667	84	278	274	212	5039	3728	2892	3886.33	31	136	216	127.667	942	1338	1692	1324	152	216	219	195.667	5.04022	1.98086e-21	2.13043e-20	5.10103	5.39076e-22	5.92423e-21	1.46842	0.00127018	0.00440443	2.57142	5.09481e-08	5.37571e-07
11501	7448517	(FCP3) pt17531-like protein	44603	38610	44076	42429.7	7322	7973	6274	7189.67	5650	6252	7878	6593.33	7775	15499	11713	11662.3	59795	46604	44562	50320.3	3416	8525	12092	8011	8846	10929	12017	10597.3	4839	5384	7392	5871.67	2.02073	7.01779e-10	3.00807e-09	2.82672	6.12118e-17	5.11694e-16	-0.970664	0.00231978	0.00745982	0.665892	0.035777	0.0953962
38157	7442976	(FCT1) GDP-L-fucose transporter	645	542	535	574	206	209	176	197	446	395	403	414.667	359	432	281	357.333	562	415	307	428	229	232	398	286.333	406	565	428	466.333	305	420	362	362.333	0.995293	5.86758e-07	1.82745e-06	0.754255	0.000129631	0.000367994	0.0596693	0.759868	0.842074	0.150034	0.44096	0.612584
269347	7445577	(Fen1) exonuclease	650	496	467	537.667	407	436	380	407.667	544	598	786	642.667	625	623	522	590	567	461	453	493.667	436	403	708	515.667	637	655	553	615	467	408	565	480	-0.153741	0.383158	0.448557	0.123272	0.482627	0.570368	-0.0395876	0.820166	0.883485	0.153468	0.380731	0.555992
9534	7446963	(FGS1) folylpolyglutamate synthase	501	308	389	399.333	316	400	418	378	434	357	357	382.667	558	615	575	582.667	306	325	350	327	532	514	632	559.333	405	426	319	383.333	555	543	576	558	-0.471276	0.00165405	0.00321308	-0.592096	7.17284e-05	0.000210979	-0.775478	1.65972e-07	1.1957e-06	-0.756167	3.42666e-07	3.20356e-06
262721	7448407	(FHK1) fixl-related histidine kinase	150	144	154	149.333	12	17	4	11	132	96	138	122	45	31	21	32.3333	141	82	91	104.667	28	48	46	40.6667	215	226	125	188.667	73	73	55	67	3.21612	2.49975e-18	2.16311e-17	1.5135	2.11183e-06	7.64084e-06	1.74833	6.98286e-08	5.31652e-07	1.25818	3.50748e-05	0.000225926
262318	7451378	(Fpg) glycosylase	150	122	128	133.333	105	90	69	88	171	163	158	164	143	174	120	145.667	187	165	122	158	228	177	186	197	272	263	186	240.333	200	206	219	208.333	0.0490475	0.796988	0.83146	-0.153994	0.383313	0.474401	0.0125598	0.944266	0.967862	-0.00730507	0.966085	0.984031
30105	7441960	(FPS1) probable farnesyl pyrophosphate synthetase	883	706	676	755	1035	1415	581	1010.33	898	1180	854	977.333	923	1310	1071	1101.33	955	825	700	826.667	783	659	802	748	669	831	694	731.333	667	744	689	700	-0.97241	1.65593e-05	4.29949e-05	0.313655	0.162252	0.23033	-0.33509	0.133825	0.234598	-0.15086	0.501905	0.668134
269017	7451156	(FRD1) fumarate reductase flavoprotein subunit	1611	1218	1348	1392.33	420	563	810	597.667	1701	1590	1520	1603.67	1066	1294	1240	1200	1167	1081	1201	1149.67	1665	1728	1468	1620.33	1727	1730	1546	1667.67	1323	1388	1830	1513.67	0.683446	0.00022184	0.000493739	-0.331507	0.0697949	0.110509	0.249037	0.172827	0.286412	-0.0576315	0.751793	0.850901
262378	7448451	(FRU1) hypothetical protein	701	542	524	589	228	150	417	265	1420	1255	1099	1258	399	472	452	441	793	856	994	881	767	533	423	574.333	575	850	855	760	628	703	805	712	0.60752	0.0316468	0.0484056	0.788143	0.00491576	0.0104297	1.34133	2.20733e-06	1.32804e-05	-0.104216	0.708231	0.821122
262597	7445194	(FRU2) hypothetical protein	149	152	125	142	262	348	64	224.667	171	211	138	173.333	79	77	56	70.6667	118	131	74	107.667	68	62	81	70.3333	135	181	177	164.333	68	72	84	74.6667	-1.20878	0.00136637	0.00269129	0.78645	0.0412666	0.0699543	1.12676	0.00334325	0.0103153	0.936229	0.0143924	0.0450257
261998	7443856	(FRU3) frustulin protein	27	27	33	29	24	37	19	26.6667	60	55	47	54	59	48	62	56.3333	40	25	40	35	56	26	39	40.3333	75	86	61	74	38	37	61	45.3333	-0.411935	0.188627	0.240337	-0.0265928	0.927395	0.94535	-0.240313	0.375669	0.516728	0.503962	0.0621367	0.148943
31930	7452510	(ftsH) metalloprotease	5233	2561	1644	3146	9405	10235	5747	8462.33	2175	2611	1750	2178.67	7674	9096	8442	8404	5278	3017	11968	6754.33	4146	5247	9216	6203	2393	4129	1768	2763.33	5258	6921	6676	6285	-2.02999	4.74325e-06	1.32448e-05	0.341092	0.425039	0.515374	-2.11936	1.92146e-06	1.16934e-05	-1.41816	0.00112945	0.00505626
22464	7451374	(FUM1) fumarate hydratase	1273	1005	942	1073.33	610	565	442	539	1445	1314	1351	1370	949	1055	594	866	1041	841	609	830.333	1009	707	1140	952	1629	1944	1261	1611.33	1151	1243	1205	1199.67	0.436907	0.0290234	0.0446836	-0.0226165	0.909458	0.931372	0.510442	0.010199	0.0272359	0.203845	0.302141	0.476815
35532	7447193	(GALE1) UDP-glucose 4-epimerase ; uridine diphosphoglucose epimerase; uridine diphosphate galactose 4-epimerase	745	744	659	716	445	404	681	510	384	444	450	426	487	601	421	503	885	725	699	769.667	628	767	1005	800	539	588	568	565	393	488	521	467.333	-0.0428497	0.812977	0.845825	0.117798	0.511843	0.597423	-0.395735	0.030731	0.0697163	0.0746153	0.682093	0.803583
40675	7451777	(GALE2) UDP-glucose 4-epimerase	1142	962	1057	1053.67	777	885	823	828.333	928	929	923	926.667	1345	1740	1206	1430.33	674	654	618	648.667	1083	1345	1546	1324.67	913	1006	996	971.667	1343	1518	1537	1466	-0.192863	0.174266	0.224144	-0.856482	2.12299e-09	1.04162e-08	-0.781392	3.4748e-08	2.76703e-07	-0.796757	1.81106e-08	2.0325e-07
41548	7445599	(GALE3) dual function enzyme: UDP-glucose 4-epimerase	9274	7921	8029	8408	2630	2415	1245	2096.67	8410	7679	9183	8424	2186	2273	1724	2061	6376	5550	3959	5295	3205	2716	3638	3186.33	7999	9236	7404	8213	2181	2222	2200	2201	1.44841	5.39348e-10	2.33835e-09	0.902338	9.0294e-05	0.00026166	1.87066	2.3975e-15	4.13236e-14	1.68398	7.46733e-13	1.3532e-11
28241	7451762	(gapC3) glyceraldehyde 3-phosphate dehydrogenase	1790	1084	1257	1377	2967	2305	4938	3403.33	1993	2783	1908	2228	2258	3392	2505	2718.33	521	452	327	433.333	2798	4062	6312	4390.67	1223	1642	1296	1387	1555	1803	1933	1763.67	-1.86111	1.80266e-11	9.04152e-11	-3.16261	2.82069e-27	4.18673e-26	-0.445063	0.0975067	0.181006	-0.555618	0.0392161	0.102882
31383	7445019	(GAPD1) glyceraldehyde-3-phosphate dehydrogenase precursor	3222	1745	1896	2287.67	38488	48969	28959	38805.3	194	158	149	167	14622	22378	20022	19007.3	14840	8744	30983	18189	10546	28342	36566	25151.3	458	638	567	554.333	10425	11883	15994	12767.3	-4.65766	7.14676e-23	8.38516e-22	-0.267603	0.510084	0.595764	-6.99324	7.64827e-40	6.42394e-38	-4.72	2.92222e-23	1.21755e-21
35816	7449838	(GAPD2) glyceraldehyde-3-phosphate dehydrogenase	4087	3123	3715	3641.67	483	492	435	470	2249	2171	2462	2294	3590	3651	2452	3231	2702	1875	1500	2025.67	1232	952	1565	1249.67	1708	2238	1926	1957.33	3190	4379	4066	3878.33	2.40665	8.74715e-32	1.69855e-30	0.868325	8.74589e-06	2.94114e-05	-0.651283	0.000775519	0.0028577	-1.19287	1.069e-09	1.38135e-08
28334	7453188	(GAPD4) glyceraldehyde-3-phosphate dehydrogenase	48016	41380	38113	42503	240	230	125	198.333	35703	31179	38386	35089.3	958	1039	742	913	40105	26551	21737	29464.3	941	357	481	593	32482	42808	33578	36289.3	2040	2734	2864	2546	7.18792	4.0762e-77	6.63669e-75	5.7955	8.83612e-58	5.8813e-56	5.10674	2.91557e-48	3.80931e-46	3.62777	8.57347e-29	5.27517e-27
511	7451172	(GBP1) GTP binding protein	5	5	5	5	2563	2138	2572	2424.33	45	194	51	96.6667	840	958	884	894	5	6	28	13	1299	1303	2737	1779.67	23	38	51	37.3333	597	600	776	657.667	-9.42841	1.73477e-38	4.64787e-37	-6.84829	1.69241e-26	2.40091e-25	-3.38738	2.67096e-10	2.82104e-09	-4.32021	2.10114e-14	4.33457e-13
23830	7449860	(GCD1) precursor of hydrogenase glutaryl-coa dehydrogenase	834	788	677	766.333	403	693	151	415.667	913	783	881	859	804	770	535	703	875	494	508	625.667	307	503	664	491.333	1500	1843	1119	1487.33	997	1231	970	1066	0.339319	0.345643	0.410543	0.508396	0.158116	0.225426	0.129022	0.718841	0.812684	0.252055	0.480929	0.648945
29228	7452877	(GcpE) gcpe-like protein	38	20	9	22.3333	2580	2641	4616	3279	20	84	27	43.6667	1954	2767	2416	2379	245	161	761	389	3087	4732	7185	5001.33	63	121	101	95	2372	3138	4007	3172.33	-7.77029	1.32084e-27	1.99978e-26	-3.46328	2.1019e-09	1.03222e-08	-5.93558	1.24371e-19	3.14132e-18	-5.25526	8.50556e-17	2.16381e-15
28521	7451166	(GDCH) glycine decarboxylase h-protein	5448	5252	5039	5246.33	2846	3319	3148	3104.33	3253	3351	3323	3309	2764	3840	3190	3264.67	3202	3209	3238	3216.33	2668	3222	3742	3210.67	3085	2865	2952	2967.33	2399	2388	3145	2644	0.222612	0.162506	0.210476	0.17953	0.260632	0.344224	-0.14135	0.375647	0.516728	-0.0276392	0.862639	0.924675
39799	7444012	(GDCP) glycine decarboxylase p-protein	16653	13387	10560	13533.3	1030	1636	454	1040	5850	4928	5243	5340.33	1502	1516	1209	1409	11413	7371	8480	9088	1608	1425	1962	1665	4327	5567	3654	4516	1862	2443	2435	2246.67	3.14473	6.00027e-23	7.05565e-22	2.61884	4.33674e-17	3.66287e-16	1.75774	6.16948e-09	5.47289e-08	0.792768	0.00729619	0.025168
36208	7443516	(GDCT) glycine decarboxylase t-protein	2595	2092	1825	2170.67	582	639	528	583	1083	1067	1273	1141	851	1063	1055	989.667	1649	1204	2040	1631	847	878	1234	986.333	1150	1317	1097	1188	787	1017	1039	947.667	1.3441	4.91967e-12	2.58901e-11	0.913522	1.96727e-06	7.13734e-06	0.0377168	0.843532	0.900091	0.121226	0.525915	0.689044
38359	7451828	(GDH_1) glutmatae dehydrogenase, nadp-gdh	636	484	379	499.667	105	186	147	146	295	268	315	292.667	375	300	327	334	733	457	673	621	347	349	413	369.667	398	399	317	371.333	385	457	531	457.667	1.22516	1.78735e-09	7.35156e-09	0.917942	2.64006e-06	9.4455e-06	-0.366934	0.063916	0.12811	-0.504407	0.00989681	0.032588
26192	7447481	(GDH_2) glutamate dehydrogenase	7885	6569	6914	7122.67	2732	2755	1348	2278.33	5931	5598	5891	5806.67	2623	2906	1990	2506.33	5977	4726	3511	4738	4173	4049	5728	4650	6029	6901	5531	6153.67	3067	3734	3950	3583.67	1.0909	2.8525e-06	8.16553e-06	0.196156	0.394286	0.485258	1.05507	5.87339e-06	3.2646e-05	0.573407	0.013031	0.041364
24521	7447977	(GFA_1) glutamine-fructose-6-phosphate transaminase	5284	5172	5818	5424.67	7159	6398	2935	5497.33	4158	3312	4514	3994.67	6700	6063	3441	5401.33	4205	2775	2899	3293	3525	3005	3695	3408.33	4040	4716	3528	4094.67	4949	5230	5543	5240.67	-0.564764	0.0436979	0.0649425	0.114152	0.682911	0.748438	-0.588371	0.0357185	0.0791972	-0.56995	0.041872	0.108664
10567	7453116	(GFA_2) glutamine fructose 6 phosphate transaminase	7273	5160	4522	5651.67	750	1097	505	784	5395	4825	5353	5191	2278	1913	1428	1873	5823	4089	4232	4714.67	1532	1053	1462	1349	4782	6784	4541	5369	2684	3750	3330	3254.67	2.28919	2.60192e-19	2.43037e-18	1.97643	3.87457e-15	2.86145e-14	1.30556	1.17235e-07	8.63996e-07	0.504675	0.0376448	0.0995073
26470	7448218	(GFS1) gdp-fucose synthetase	3178	2575	2836	2863	1288	1396	1082	1255.33	2466	2516	2711	2564.33	1484	1611	1312	1469	2164	2142	1788	2031.33	1617	1576	1999	1730.67	2336	2375	2452	2387.67	1308	1466	1723	1499	0.643417	1.23919e-05	3.28106e-05	0.407124	0.00552268	0.0116127	0.640593	1.32054e-05	6.87138e-05	0.476181	0.00118286	0.00525927
268480	7448761	(GGPS1) geranylgeranyl pyrophosphate synthetase	380	342	329	350.333	1420	1712	2477	1869.67	121	343	190	218	1336	2408	1735	1826.33	733	502	938	724.333	1299	3226	3969	2831.33	184	320	409	304.333	1405	1968	2583	1985.33	-2.94692	4.19573e-12	2.22128e-11	-1.78464	1.12053e-05	3.70232e-05	-3.22117	7.97737e-14	1.1874e-12	-2.87971	1.14021e-11	1.8173e-10
264430	7453136	(GGPS3) geranylgeranyl diphosphate synthetase	546	454	496	498.667	187	171	189	182.333	425	474	400	433	311	398	230	313	327	309	270	302	401	288	505	398	587	508	553	549.333	303	367	384	351.333	0.907512	6.21235e-08	2.14224e-07	-0.210818	0.19786	0.272477	0.315815	0.0528146	0.109296	0.448177	0.00549286	0.0198061
31929	7452498	(GGPS5) geranylgeranyl diphosphate synthase	772	486	459	572.333	391	219	1218	609.333	568	613	581	587.333	336	341	376	351	412	453	360	408.333	719	493	887	699.667	494	482	391	455.667	214	206	289	236.333	-0.639326	0.0829943	0.115585	-0.583041	0.114076	0.169679	0.565702	0.125796	0.222848	0.745997	0.0449222	0.114945
268577	7452759	(GGTA1) RAB geranylgeranyl transferase	412	292	352	352	338	326	384	349.333	351	341	565	419	431	394	366	397	324	326	261	303.667	483	330	495	436	370	412	368	383.333	311	306	402	339.667	-0.537251	0.00453628	0.0081576	-0.339691	0.0719995	0.113524	-0.0875498	0.64041	0.753553	-0.026368	0.888815	0.940539
268859	7449719	(GGTB1) probable beta subunit of type II geranylgeranyl transferase	459	381	385	408.333	307	225	507	346.333	535	615	548	566	422	411	363	398.667	301	368	256	308.333	461	336	554	450.333	549	539	539	542.333	399	398	457	418	-0.302403	0.156925	0.204324	-0.356194	0.0958156	0.145462	0.336078	0.112782	0.203855	0.173996	0.411196	0.585691
261320	7450211	(GLK1) glucokinase	1593	1681	1552	1608.67	1291	1852	1034	1392.33	1246	1261	1434	1313.67	1778	1610	1299	1562.33	1728	1485	1178	1463.67	1547	1083	1171	1267	1235	1444	1331	1336.67	1348	1427	1885	1553.33	-0.322962	0.117451	0.15768	0.371417	0.0721775	0.113753	-0.415455	0.0442489	0.0945269	-0.413162	0.0454162	0.115956
26051	7449439	(GLNA) hypothetical protein	177	68	73	106	36570	32739	43171	37493.3	102	198	73	124.333	5375	9948	8729	8017.33	25	27	31	27.6667	6127	22965	30519	19870.3	115	153	100	122.667	4992	6066	6955	6004.33	-9.05801	4.35304e-50	2.04747e-48	-9.29464	7.67431e-51	3.48572e-49	-6.17739	1.59352e-30	7.77153e-29	-5.82207	3.82596e-28	2.23702e-26
270138	7448923	(GLNN) hypothetical protein	32772	25846	25747	28121.7	6091	5933	3730	5251.33	19094	23352	21071	21172.3	3893	3915	2813	3540.33	10016	8521	5834	8123.67	18060	17308	25634	20334	8940	10877	8568	9461.67	5096	6236	6022	5784.67	1.86388	6.47005e-17	5.05332e-16	-1.15123	1.41089e-07	5.80086e-07	2.41851	2.24846e-26	8.62155e-25	0.498479	0.0213837	0.0626707
269900	7453132	(glsF) glutamate synthase	5062	3901	3796	4253	28214	25859	26301	26791.3	7544	10001	7262	8269	9388	10283	8602	9424.33	1117	1222	908	1082.33	16579	18253	21734	18855.3	7204	7949	7212	7455	7678	7716	9497	8297	-3.20931	4.89481e-68	5.18018e-66	-3.94834	1.08688e-94	4.42401e-92	-0.356554	0.0353493	0.0785729	-0.356232	0.0355764	0.0948854
269160	7442759	(gltD) hypothetical protein	6715	5329	4886	5643.33	4602	4233	1987	3607.33	5610	6164	6002	5925.33	1944	1943	1319	1735.33	3166	2510	1532	2402.67	3331	2632	4279	3414	4610	5883	4760	5084.33	2042	2241	2335	2206	0.0812752	0.759799	0.800891	-0.335989	0.207282	0.283529	1.6123	3.36761e-09	3.12901e-08	0.993511	0.00021656	0.00117833
40586	7448453	(GMD1) gdp-d-mannose 4,6-dehydratase	5994	5130	5075	5399.67	495	337	456	429.333	4817	4743	5285	4948.33	1253	1326	821	1133.33	3533	2826	1759	2706	1130	910	1662	1234	3340	4793	3962	4031.67	1185	1618	1438	1413.67	3.10256	6.45446e-35	1.41717e-33	1.30943	2.63234e-08	1.16659e-07	1.97235	1.86665e-16	3.56363e-15	1.3015	3.04359e-08	3.32408e-07
406	7448850	(GOX) glycolate oxidase	308	220	243	257	94	115	460	223	243	281	204	242.667	438	467	434	446.333	203	206	204	204.333	1128	915	985	1009.33	260	273	231	254.667	439	420	504	454.333	-0.322058	0.358932	0.424043	-2.12934	3.93097e-09	1.89097e-08	-1.0511	0.00283525	0.00890897	-1.0418	0.00306726	0.011987
264137	7450856	(GPA2) heterotrimeric G protein alpha subunit 1	1262	972	911	1048.33	719	898	535	717.333	1088	1160	1111	1119.67	785	908	720	804.333	874	744	624	747.333	857	858	1020	911.667	865	1136	821	940.667	777	933	960	890	-0.00629935	0.969118	0.973719	-0.119138	0.464591	0.553503	0.314803	0.0525489	0.108852	-0.13259	0.41421	0.588637
268735	7443711	(GPB1) heterotrimeric G protein beta subunit 1	557	298	408	421	2632	1425	5670	3242.33	1169	1852	1195	1405.33	1241	1347	1241	1276.33	45	50	43	46	3759	1482	2792	2677.67	828	793	856	825.667	954	975	1440	1123	-3.49927	5.91531e-19	5.36893e-18	-5.66523	1.93216e-37	4.68992e-36	-0.0338057	0.924479	0.955632	-0.629638	0.0790836	0.179717
38266	7446308	(GPI1) glucose-6-phosphate isomerase	4082	3559	3053	3564.67	63	69	8	46.6667	3791	3245	4369	3801.67	314	418	274	335.333	3015	1838	1508	2120.33	96	39	61	65.3333	3839	5477	3424	4246.67	655	956	905	838.667	5.69138	2.13108e-31	4.02018e-30	5.17876	1.13189e-27	1.7137e-26	3.35319	8.25654e-15	1.36743e-13	2.12416	2.20634e-07	2.13044e-06
39973	7451286	(GPI3) glucose-6-phosphate isomerase	1100	860	820	926.667	1019	1469	683	1057	903	759	760	807.333	732	765	640	712.333	895	751	644	763.333	936	720	1017	891	954	1098	805	952.333	644	749	828	740.333	-0.741005	0.000189285	0.000424859	-0.0483466	0.807333	0.854657	0.0144414	0.942034	0.966885	0.154022	0.437166	0.608994
264688	7448518	(GPX1)	1238	945	854	1012.33	383	346	551	426.667	787	850	900	845.667	464	543	505	504	608	468	344	473.333	448	439	635	507.333	728	899	746	791	403	463	565	477	0.696566	0.000110584	0.000256534	0.0691504	0.702355	0.764871	0.579771	0.00125031	0.00434264	0.527837	0.00335306	0.012932
261627	7452783	(GPX2)	493	393	422	436	355	423	436	404.667	514	555	499	522.667	538	636	658	610.667	356	390	439	395	673	607	596	625.333	611	544	558	571	502	561	606	556.333	-0.43415	0.00445793	0.00802761	-0.486761	0.00128725	0.00306754	-0.396742	0.00809838	0.0223469	-0.162091	0.278909	0.450916
26457	7447802	(GR) glutathione reductase, gro-2	923	635	753	770.333	2065	2276	1798	2046.33	918	1025	947	963.333	1446	1865	1374	1561.67	229	224	178	210.333	2001	1770	2806	2192.33	713	794	704	737	977	1157	1208	1114	-1.96263	6.1443e-36	1.42287e-34	-3.19633	6.76267e-80	1.23395e-77	-0.854867	2.19575e-08	1.80697e-07	-0.800398	1.99553e-07	1.94463e-06
29212	7449853	(GSHS) glutathione synthetase	1329	1031	1612	1324	1850	2166	1979	1998.33	2193	1674	25484	9783.67	20803	3017	3397	9072.33	1086	1101	509	898.667	2770	1947	2368	2361.67	2443	2680	4781	3301.33	4706	2973	4698	4125.67	-1.12613	0.140399	0.184668	-1.23069	0.107998	0.161732	-0.0649498	0.931363	0.960496	-0.50335	0.505588	0.671263
38559	7442854	(GSK-3) hypothetical protein	2906	2503	2523	2644	124	134	229	162.333	2638	2446	2584	2556	898	907	738	847.667	2468	2167	1937	2190.67	894	809	751	818	2855	3247	2605	2902.33	1089	1208	1241	1179.33	3.49029	1.83206e-75	2.65598e-73	1.58157	3.22199e-20	3.26613e-19	1.42736	6.5662e-17	1.30375e-15	1.08825	1.16778e-10	1.68373e-09
35518	7450675	(GYK) glycerol kinase	2117	1781	1385	1761	167	118	424	236.333	1927	1680	1721	1776	785	930	687	800.667	1600	1074	944	1206	1383	1304	1504	1397	1578	2035	1379	1664	899	1107	1213	1073	2.35805	6.42943e-15	4.31469e-14	-0.0549073	0.847421	0.885316	0.990163	0.00059403	0.00224042	0.421697	0.140118	0.27681
25132	7442515	(GYK2) glycerol kinase	245	187	212	214.667	193	147	603	314.333	265	276	430	323.667	871	443	374	562.667	261	224	240	241.667	863	882	962	902.333	479	431	404	438	608	588	694	630	-1.07911	0.00446471	0.00803708	-1.73017	6.33626e-06	2.16661e-05	-0.970887	0.00985399	0.0264012	-0.727548	0.0516743	0.128652
35245	7446207	(H3-2) histone H3-2	58	23	15	32	13	13	60	28.6667	7	17	7	10.3333	51	47	69	55.6667	55	23	34	37.3333	7	34	43	28	14	18	16	16	19	12	17	16	-0.420948	0.476002	0.540681	0.569417	0.333404	0.423072	-2.60701	3.81474e-05	0.000183423	-0.211391	0.733368	0.838781
2084	7452163	(H3) histone H3	338	269	276	294.333	163	194	301	219.333	328	320	302	316.667	182	327	259	256	349	342	333	341.333	373	355	403	377	366	324	298	329.333	227	244	276	249	-0.11377	0.531731	0.593849	0.0311423	0.860582	0.895618	0.14998	0.405221	0.545841	0.200795	0.265112	0.434517
9067	7445814	(H4_1) histone H4	14	14	10	12.6667	75	65	150	96.6667	9	11	11	10.3333	37	35	41	37.6667	14	12	11	12.3333	43	81	71	65	22	17	15	18	32	32	40	34.6667	-3.45496	3.01822e-21	3.19418e-20	-2.22773	1.60995e-09	7.96917e-09	-2.02651	2.081e-07	1.48136e-06	-1.14215	0.00172584	0.00730584
262514	7450052	(HAL3) HAL3 halotolerance protein	28	14	12	18	16	16	21	17.6667	24	42	27	31	15	42	34	30.3333	43	15	13	23.6667	16	18	18	17.3333	34	43	25	34	28	35	25	29.3333	-0.536395	0.203509	0.257163	0.586489	0.15334	0.219307	-0.12487	0.743637	0.830422	-0.0127062	0.973394	0.988147
263178	7449240	(HCD1) 3-hydroxyacyl-CoA dehydrogenase type II	701	492	578	590.333	801	1479	561	947	600	489	599	562.667	885	987	927	933	661	657	992	770	409	709	588	568.667	1013	922	802	912.333	784	849	938	857	-1.22884	1.791e-05	4.61958e-05	0.607744	0.0323076	0.0564023	-0.89684	0.00163689	0.00552046	-0.114447	0.684883	0.805257
14389	7443541	(HDC) histidine decarboxylase	476	274	212	320.667	1483	1681	2756	1973.33	375	604	321	433.333	1412	1701	2091	1734.67	453	326	738	505.667	1582	1813	2418	1937.67	295	388	174	285.667	919	951	1370	1080	-3.18829	1.61445e-18	1.41791e-17	-1.74365	3.78505e-07	1.4969e-06	-2.18603	3.56705e-10	3.7009e-09	-2.13511	9.71702e-10	1.26178e-08
32153	7450240	(HDP1) 4-hydroxyphenylpyruvate dioxygenase	385	116	82	194.333	501	605	1054	720	81	48	72	67	777	574	1253	868	280	228	871	459.667	704	952	1125	927	143	104	51	99.3333	442	449	682	524.333	-2.50134	5.39627e-06	1.49421e-05	-0.803462	0.124165	0.18248	-3.89632	3.22297e-11	3.7115e-10	-2.60381	2.66713e-06	2.12867e-05
261639	7442456	(Helicase_1) DNA helicase	448	420	447	438.333	107	115	167	129.667	536	553	748	612.333	482	494	482	486	471	363	470	434.667	624	429	405	486	710	650	722	694	533	548	646	575.667	1.22631	8.53118e-09	3.25823e-08	0.00607767	0.975997	0.982122	0.165635	0.409659	0.549672	0.0740311	0.711236	0.823524
262303	7451348	(Helicase_2) UVRD/Rep like helicase	632	445	439	505.333	653	484	769	635.333	589	631	575	598.333	605	607	512	574.667	412	346	266	341.333	779	619	879	759	536	729	564	609.667	488	566	631	561.667	-0.887042	1.29153e-07	4.30902e-07	-0.97959	7.53888e-09	3.53496e-08	-0.109074	0.512969	0.645557	-0.0897264	0.5905	0.741224
30478	7451802	(hisH) n-acetyl-glutamate-gamma-semialdehyde dehydrogenase	267	145	142	184.667	1018	895	2212	1375	363	665	456	494.667	1171	1219	1190	1193.33	14	15	29	19.3333	2075	1969	2737	2260.33	371	306	300	325.667	892	1012	1171	1025	-3.4572	2.63829e-26	3.75283e-25	-6.66623	2.09682e-64	1.86476e-62	-1.44476	1.5425e-06	9.55195e-06	-1.85056	1.33662e-09	1.69813e-08
260768	7446804	(HMCS1) hydroxymethylglutaryl-coa synthase	378	364	238	326.667	279	303	89	223.667	359	349	324	344	259	266	160	228.333	388	178	151	239	99	174	278	183.667	248	437	234	306.333	152	201	179	177.333	-0.0131576	0.973467	0.976975	0.535701	0.178667	0.249648	0.435074	0.271917	0.406913	0.560077	0.159147	0.302815
263989	7445734	(HSF13) hypothetical protein	98	75	65	79.3333	12	11	30	17.6667	76	102	79	85.6667	61	67	61	63	108	52	50	70	65	46	81	64	77	122	82	93.6667	77	73	82	77.3333	1.61561	1.7668e-07	5.82312e-07	0.29419	0.274665	0.359253	0.274326	0.302775	0.441298	0.058395	0.82302	0.898489
264072	7447892	(HSF43) hypothetical protein	147	150	141	146	11	7	41	19.6667	105	95	90	96.6667	179	171	120	156.667	165	108	99	124	127	152	190	156.333	124	185	113	140.667	178	145	196	173	2.36275	8.58846e-13	4.83466e-12	-0.171884	0.545001	0.627407	-0.858122	0.00286941	0.00900561	-0.517795	0.0668384	0.157916
39824	7444697	(HSP104) member of the HSP104/clp superfamily	545	548	647	580	63863	76609	570	47014	598	524	457	526.333	443	474	324	413.667	630	641	537	602.667	544	824	884	750.667	562	599	671	610.667	425	358	519	434	-6.88713	2.49677e-13	1.46796e-12	-0.148121	0.838909	0.87894	0.18744	0.797163	0.867696	0.299745	0.681157	0.802838
38191	7442965	(HSP60) mitochondrial chaperonin	8246	6820	7725	7597	129	103	367	199.667	7663	7941	8614	8072.67	395	444	260	366.333	2777	2319	1032	2042.67	1438	1573	2706	1905.67	7212	7585	6641	7146	656	789	848	764.333	4.72316	2.20034e-30	3.93347e-29	0.27071	0.44167	0.530857	4.31037	1.15056e-26	4.49315e-25	3.0219	1.71553e-15	3.89603e-14
39098	7451551	(HSP70_1) heat shock protein belonging to the HSP70 family	8005	6707	6708	7140	6959	7864	3672	6165	7490	7030	6689	7069.67	3700	4221	3011	3644	6337	5240	3929	5168.67	4432	3967	6336	4911.67	6215	7886	5555	6552	3283	4113	4436	3944	-0.340211	0.143736	0.18866	0.250266	0.282192	0.367336	0.797035	0.00066039	0.00247133	0.522316	0.0251114	0.0714584
41898	7450765	(HSP70_2) heat shock protein	65	23	26	38	4007	4420	6552	4993	66	129	61	85.3333	917	1320	1914	1383.67	79	95	274	149.333	2378	3191	4173	3247.33	43	61	62	55.3333	969	989	1802	1253.33	-7.61738	7.03308e-38	1.80221e-36	-4.22622	4.44774e-17	3.74765e-16	-4.2091	7.69671e-17	1.52251e-15	-4.67738	1.79322e-19	5.51675e-18
28189	7449649	(HSP70_3) heat shock protein, HSP70, hsc70	62	10	4	25.3333	31196	23539	20011	24915.3	1780	4192	1813	2595	1735	1727	2386	1949.33	24	25	33	27.3333	6873	4562	12515	7983.33	309	475	505	429.667	704	715	1225	881.333	-10.5974	2.08743e-42	7.1033e-41	-7.9624	7.80023e-30	1.31658e-28	0.218652	0.669913	0.777159	-1.21657	0.019681	0.0585067
27656	7443788	(hsp70_4) heat shock protein/chaperone	2449	1307	1278	1678	4053	3186	6536	4591.67	3692	4787	3373	3950.67	3231	3945	2966	3380.67	651	530	547	576	4846	5086	10154	6695.33	2825	3569	2410	2934.67	3534	4528	4496	4186	-2.02342	1.76908e-13	1.05122e-12	-3.34321	1.1757e-30	2.08416e-29	0.0624778	0.813226	0.87848	-0.726607	0.00626918	0.0220935
269120	7442388	(hsp70) heat shock protein 70	27921	14707	13139	18589	50667	47792	52340	50266.3	24590	27829	25078	25832.3	12822	9694	19350	13955.3	6611	6321	6402	6444.67	30461	20966	49080	33502.3	15611	19864	13753	16409.3	4363	4266	9763	6130.67	-2.01702	1.29986e-09	5.41593e-09	-2.17162	8.29131e-11	4.63534e-10	0.684772	0.033316	0.0746524	1.2374	0.000141462	0.000798876
1456	7445278	(IDH1) hypothetical protein	6864	5771	5305	5980	10	9	15	11.3333	7504	7061	7891	7485.33	254	313	203	256.667	3447	2586	2123	2718.67	509	215	405	376.333	6088	7275	5224	6195.67	675	895	868	812.667	8.48784	6.85094e-144	2.41678e-140	3.02977	1.38355e-36	3.23224e-35	4.71229	5.39478e-74	2.4823e-71	2.71862	6.15737e-31	4.34423e-29
40107	7443809	(ief5) eucarytic translation initiation factor 5A	9389	6320	7647	7785.33	16650	15403	26227	19426.7	10703	17015	11949	13222.3	14230	15963	13324	14505.7	2548	2814	1994	2452	23961	30880	36357	30399.3	8073	8202	8770	8348.33	11488	10139	12481	11369.3	-1.86605	1.65527e-15	1.16629e-14	-3.45909	1.44556e-43	4.73635e-42	-0.30109	0.184728	0.301647	-0.645994	0.0045771	0.0169132
262858	7442344	(IKI3) IKI3,-like protein to yeast IKI3	799	571	565	645	399	214	1620	744.333	733	972	691	798.667	720	768	703	730.333	342	296	236	291.333	1384	929	1093	1135.33	627	692	666	661.667	653	660	794	702.333	-0.740444	0.0764288	0.107359	-1.79496	2.868e-05	8.90088e-05	-0.0428929	0.917777	0.951492	-0.286561	0.490987	0.658233
32154	7452509	(infC) probable mitochondrial translation initiation factor	135	121	109	121.667	202	237	138	192.333	112	150	115	125.667	105	154	155	138	121	87	75	94.3333	128	109	188	141.667	135	125	121	127	96	105	129	110	-1.20687	5.06191e-08	1.76392e-07	-0.408536	0.0713382	0.112565	-0.304003	0.172419	0.285916	0.00902516	0.968071	0.985284
36339	7450776	(ITS1) isoleucine-trna synthetase	643	309	452	468	838	689	4312	1946.33	1767	3133	1607	2169	1058	1294	1117	1156.33	19	27	32	26	3990	3584	5223	4265.67	1000	1128	1096	1074.67	1245	1322	1573	1380	-2.5984	5.82605e-08	2.01494e-07	-7.15176	7.12938e-33	1.41558e-31	0.736736	0.104251	0.19088	-0.559677	0.216365	0.376548
26726	7445294	(ITS2) isoleucine-trna synthetase	35	22	32	29.6667	4506	5310	6014	5276.67	780	1210	504	831.333	4619	5393	3972	4661.33	18	13	55	28.6667	6227	7101	9737	7688.33	419	490	444	451	3774	4029	4367	4056.67	-8.01239	5.8301e-74	7.25882e-72	-7.85719	6.05123e-72	7.90619e-70	-2.65435	3.64979e-15	6.22996e-14	-3.37445	3.68236e-22	1.40687e-20
39979	7441947	(ITS3) probable isoleucine-trna synthetase	1021	448	580	683	3399	3686	5801	4295.33	2295	2919	2215	2476.33	3560	3998	3514	3690.67	125	151	169	148.333	5453	5931	7347	6243.67	1450	1454	1310	1404.67	3099	3212	3843	3384.67	-3.2232	9.72017e-40	2.79534e-38	-5.20684	3.48007e-82	7.51623e-80	-0.744583	0.000929213	0.00335283	-1.47062	1.27119e-10	1.82785e-09
268493	7441874	(KAR1) 3-oxoacyl-reductase	101	94	76	90.3333	49	38	69	52	130	188	137	151.667	126	143	116	128.333	70	33	28	43.6667	167	125	192	161.333	90	156	98	114.667	100	127	149	125.333	0.253999	0.335056	0.399944	-1.719	5.95851e-11	3.36673e-10	0.0753296	0.755502	0.838627	-0.338898	0.167123	0.314206
35390	7447186	(KAR3) 3-oxoacyl-[acyl-carrier protein] reductase	184	140	138	154	96	100	83	93	271	238	218	242.333	165	234	150	183	103	90	51	81.3333	239	171	230	213.333	314	324	274	304	215	262	237	238	0.176379	0.345123	0.410018	-1.22039	5.36515e-11	3.05266e-10	0.250577	0.145547	0.250907	0.142928	0.394588	0.570351
262879	7445965	(KAS2) probable beta-ketoacyl-acyl carrier protein synthase	182	119	137	146	40	60	93	64.3333	171	155	144	156.667	89	124	116	109.667	135	128	137	133.333	135	145	141	140.333	159	154	155	156	88	108	94	96.6667	0.636985	0.00226298	0.00429472	0.0961114	0.623576	0.697601	0.348261	0.077593	0.150122	0.484328	0.0151836	0.0471226
270141	7452001	(KAS3) 3-oxoacyl-synthase	177	115	86	126	991	998	1765	1251.33	10	12	16	12.6667	1681	1949	1998	1876	279	218	609	368.667	1681	1808	2410	1966.33	40	51	44	45	1166	1248	1496	1303.33	-3.87057	2.29262e-27	3.44154e-26	-2.21159	2.14197e-11	1.26006e-10	-7.3654	2.13067e-63	6.44252e-61	-5.0549	1.05923e-39	1.38393e-37
22362	7446159	(KCS1) beta-ketoacyl-coa synthase	586	309	238	377.667	2005	2086	3773	2621.33	155	203	139	165.667	1886	2196	2552	2211.33	811	707	1730	1082.67	2433	3160	4120	3237.67	240	274	189	234.333	1377	1574	1985	1645.33	-3.36884	3.28375e-20	3.24784e-19	-1.37779	4.8157e-05	0.000145115	-3.9182	2.64794e-25	9.59698e-24	-3.01649	7.32895e-17	1.87802e-15
34809	7453302	(KCT1) 3-ketoacyl-coa thiolase, mitochondrial	540	425	525	496.667	165	223	1462	616.667	782	803	770	785	771	567	450	596	297	260	173	243.333	1072	1546	2297	1638.33	674	828	712	738	803	961	1004	922.667	-0.820582	0.0980739	0.13415	-2.57668	8.06294e-07	3.05952e-06	0.226541	0.645607	0.756834	-0.52762	0.284869	0.458033
36742	7448329	(KCT2) 3-ketoacyl-coa thiolase	692	620	509	607	225	278	286	263	582	642	513	579	672	839	502	671	617	368	370	451.667	540	610	819	656.333	719	800	628	715.667	666	777	790	744.333	0.664943	0.000220298	0.00049072	-0.375616	0.0331775	0.0577496	-0.365819	0.0369254	0.0814977	-0.266751	0.125909	0.255856
260850	7445635	(KE4) KE4,-like protein to histidine-rich membrane protein	242	181	161	194.667	204	145	336	228.333	205	235	190	210	243	301	238	260.667	225	233	236	231.333	297	294	367	319.333	208	219	204	210.333	240	222	271	244.333	-0.779702	0.000174239	0.000393004	-0.284021	0.162963	0.231118	-0.474363	0.021083	0.0507093	-0.420452	0.0412831	0.107426
28570	7448592	(L7Ae) L7Ae, ribosomal protein 7Ae 60S large ribosomal subunit	1405	822	1038	1088.33	5738	4777	8995	6503.33	2198	3460	2564	2740.67	2771	3070	2866	2902.33	70	116	70	85.3333	6576	3622	5713	5303.67	1402	1173	1434	1336.33	1930	1744	2558	2077.33	-3.13456	1.10231e-27	1.67131e-26	-5.76118	5.12506e-68	5.37015e-66	-0.254033	0.337932	0.478149	-0.822697	0.00208707	0.00861285
270145	7448938	(LASPO) l-aspartate oxidase	1447	680	911	1012.67	3671	3051	5976	4232.67	1522	1854	3230	2202	1595	1376	1419	1463.33	336	418	404	386	1974	1139	1841	1651.33	1591	1345	1456	1464	558	623	848	676.333	-2.6313	5.14231e-17	4.0643e-16	-1.89908	6.66585e-10	3.42118e-09	0.42104	0.155263	0.26303	0.927463	0.00194528	0.00811148
263660	7451098	(LAT1_1) 1-acyl-sn-glycerol-3-phosphate ACYLTRANSFERASE, lysophosphatidic acid acyltransferase	462	229	220	303.667	115	190	276	193.667	186	113	223	174	243	335	357	311.667	290	260	524	358	382	391	339	370.667	296	204	135	211.667	219	212	327	252.667	0.0834296	0.814564	0.846644	0.129728	0.713139	0.77518	-1.00602	0.00509428	0.014893	-0.454661	0.202172	0.359435
21177	7448666	(LAT1_2) dihydrolipoamide s-acetyltransferase	2197	1697	1877	1923.67	2014	2151	1436	1867	1992	2261	1925	2059.33	1999	2109	1582	1896.67	1542	1200	1203	1315	1730	2086	2512	2109.33	1737	2191	1895	1941	1467	1767	1710	1648	-0.508274	0.00376936	0.00686121	-0.513152	0.00351408	0.00768218	-0.0444095	0.79962	0.868916	0.0275624	0.874969	0.932273
268280	7450392	(LAT2) dihydrolipoamide s-acetyltransferase	4613	3918	4667	4399.33	3866	4286	2346	3499.33	4267	4244	4218	4243	3446	4083	2708	3412.33	3500	2883	2307	2896.67	3376	3672	4759	3935.67	4537	4904	4236	4559	2918	3445	3302	3221.67	-0.214087	0.299422	0.362229	-0.273606	0.185214	0.257639	0.159291	0.440029	0.577171	0.29191	0.157315	0.300681
42704	7442154	(LEU2) 3-isopropylmalate dehydratase	3547	2105	2316	2656	4786	4347	6215	5116	4888	7291	4667	5615.33	3941	3938	3100	3659.67	721	728	752	733.667	8255	6781	9943	8326.33	3080	3525	2995	3200	2949	3517	3852	3439.33	-1.50814	2.5472e-14	1.62001e-13	-3.31588	8.05797e-55	4.63465e-53	0.449173	0.0205741	0.0497227	-0.307703	0.112785	0.234833
261684	7441753	(LEUS) leucyl-trna synthetase	3	5	3	3.66667	1822	2135	3097	2351.33	7	5	2	4.66667	2692	3153	2536	2793.67	12	12	25	16.3333	3226	3603	5337	4055.33	12	7	11	10	2120	2396	2586	2367.33	-9.80882	7.24621e-142	1.91716e-138	-7.75211	3.81034e-121	6.72081e-118	-9.34784	1.28933e-136	6.82251e-133	-8.06609	3.81337e-121	2.01785e-117
2601	7446639	(Lhca2) fucoxanthin chl a/c protein, lhca clade	52208	45961	50950	49706.3	9954	10760	8215	9643	5893	6598	7395	6628.67	9595	17837	12958	13463.3	67185	47817	36788	50596.7	3640	10947	15713	10100	6645	11417	11633	9898.33	5492	7018	8258	6922.67	1.82503	5.8435e-07	1.82048e-06	2.49174	2.71755e-11	1.58544e-10	-1.17081	0.0011067	0.00390148	0.323716	0.361281	0.536322
3815	7452050	(Lhca6) member of fucoxanthin chlorophyll a/c family, lhca clade	7789	7361	7512	7554	537	668	584	596.333	881	953	975	936.333	348	2025	1365	1246	12541	11811	11110	11820.7	154	707	842	567.667	1349	1757	1956	1687.33	465	576	925	655.333	3.12966	5.84163e-10	2.52334e-09	4.55257	3.21222e-17	2.72395e-16	-0.544882	0.243821	0.37364	1.1898	0.0118298	0.0381457
38494	7449416	(Lhcf1) fucoxanthin chlorophyll a/c protein 1	193186	168530	172962	178226	1262	629	1822	1237.67	23814	27781	29092	26895.7	1821	3168	3594	2861	276509	222147	238175	245610	1599	5478	6341	4472.67	38000	53053	58166	49739.7	3757	4035	6277	4689.67	6.62864	3.04617e-38	8.01979e-37	5.9473	4.67859e-33	9.35984e-32	3.06155	1.68503e-12	2.2516e-11	3.22533	1.53313e-13	2.98256e-12
2845	7452341	(Lhcf11) fucoxanthin-chlorophyll a-c binding protein, plastid precursor	48172	41278	44397	44615.7	8441	10125	6424	8330	6084	7285	7330	6899.67	5708	12536	10624	9622.67	63809	55529	58441	59259.7	2705	10580	10539	7941.33	7803	10167	10914	9628	5127	5548	8212	6295.67	1.87809	6.14658e-07	1.90984e-06	3.06166	8.10853e-15	5.8816e-14	-0.634621	0.0829668	0.158493	0.428491	0.240762	0.406248
38667	7442816	(Lhcf4) fucoxanthin chlorophyll a/c protein 4	10422	11285	10680	10795.7	4	1	51	18.6667	508	1174	639	773.667	7	206	70	94.3333	14762	10721	9518	11667	31	171	163	121.667	710	1357	1789	1285.33	31	58	94	61	8.67271	9.34357e-13	5.24022e-12	6.72884	1.47682e-09	7.3342e-09	2.94217	0.00164024	0.00553001	4.23896	1.91527e-05	0.000132133
42962	7443377	(Lhcf5) fucoxanthin chlorophyll a/c protein 5	67651	66601	60060	64770.7	3140	2953	4435	3509.33	9235	11498	11255	10662.7	2012	15331	7887	8410	92996	70554	66985	76845	1554	4583	5766	3967.67	13697	20433	20671	18267	3245	4481	6844	4856.67	3.67303	1.2504e-12	6.9428e-12	4.44304	1.20969e-16	9.92415e-16	0.227325	0.625332	0.741826	1.73386	0.000291809	0.00153185
33018	7444045	(Lhcf6) fucoxanthin chlorophyll a/c protein 6	51494	45868	47826	48396	4459	5156	5573	5062.67	5671	7105	6984	6586.67	4854	11772	9143	8589.67	65135	52082	47589	54935.3	2628	7966	9332	6642	7135	10142	10609	9295.33	4294	4699	6881	5291.33	2.72181	4.98542e-14	3.09085e-13	3.21261	3.12438e-18	2.78094e-17	-0.532351	0.117355	0.210753	0.627146	0.0653757	0.154989
5174	7449709	(Lhcf8) fucoxanthin chlorophyll a/c protein 8	244608	204354	220445	223136	1685	1305	3882	2290.67	22246	22661	32721	25876	929	4751	3947	3209	316726	282769	302395	300630	917	3392	4099	2802.67	60913	73953	78983	71283	3002	3322	6783	4369	6.07569	3.23234e-22	3.67826e-21	6.91992	2.38825e-26	3.36997e-25	2.86961	1.05275e-07	7.83492e-07	3.86028	7.75651e-12	1.26094e-10
268127	7445011	(Lhcf9) fucoxanthin chlorophyll a/c protein 8	386082	341852	349750	359228	2315	2066	5473	3284.67	17470	17305	26503	20426	1698	11817	9625	7713.33	537514	458867	555854	517412	2492	5844	7042	5126	43214	45675	52055	46981.3	3726	3937	9367	5676.67	6.24596	4.0302e-23	4.78694e-22	6.83403	5.18477e-26	7.1726e-25	1.26694	0.012976	0.0333313	2.88982	8.31961e-08	8.5069e-07
262332	7452241	(Lhcr14) fucoxanthin chlorophyll a/c light-harvesting protein, lhcr type	21654	19346	19731	20243.7	2635	2783	2901	2773	2750	3115	3286	3050.33	2849	6343	4231	4474.33	33709	23340	21506	26185	1405	4641	5951	3999	3468	5730	5370	4856	1911	2359	3095	2455	2.32936	2.05868e-10	9.30272e-10	2.87486	1.61158e-14	1.14312e-13	-0.695277	0.0475464	0.100106	0.792286	0.0241759	0.0692243
34276	7449608	(Lhcr3) fucoxanthin chl a/c light-harvesting protein	26609	23359	25443	25137	3585	3755	4093	3811	2747	3235	3152	3044.67	4109	8514	6642	6421.67	35118	28131	25234	29494.3	1728	5133	6701	4520.67	3262	4720	5236	4406	2404	3193	3848	3148.33	2.1844	2.98164e-10	1.3236e-09	2.87623	6.84262e-16	5.36411e-15	-1.22851	0.000268504	0.00108523	0.298955	0.368796	0.543968
264921	7442679	(lhcx1) fucoxanthin chlorophyll a/c protein, LI818 clade	135	17	11	54.3333	337	368	671	458.667	78	132	51	87	410	1057	1134	867	12	25	172	69.6667	262	262	259	261	50	78	56	61.3333	93	92	215	133.333	-3.73563	8.67138e-06	2.34584e-05	-1.67541	0.0306758	0.0539688	-3.48972	2.53526e-05	0.000125788	-1.30007	0.091234	0.201068
38879	7442680	(Lhcx2) fucoxanthin chlorophyll a/c protein, LI818 clade	450	75	68	197.667	1363	1629	2538	1843.33	250	319	237	268.667	1122	2780	2744	2215.33	118	160	775	351	749	754	625	709.333	172	170	151	164.333	334	235	576	381.667	-3.86499	1.76088e-08	6.50906e-08	-0.803443	0.192111	0.265974	-3.20765	1.43461e-06	8.9625e-06	-1.39711	0.0255314	0.0724199
31128	7446812	(lhcx5) fucoxanthin chlorophyll a/c protein, LI818 clade	1532	970	834	1112	6557	7283	4872	6237.33	357	375	219	317	3022	8517	6044	5861	2020	1556	3264	2280	2038	2456	3509	2667.67	273	281	197	250.333	944	898	1752	1198	-3.0599	1.0488e-16	8.04891e-16	-0.0285188	0.933346	0.94977	-4.3568	1.22787e-28	5.32563e-27	-2.44789	1.44924e-11	2.29257e-10
30385	7444279	(Lhcx6_1) fucoxanthin chlorophyll a/c protein -LI818 clade	94536	82489	77377	84800.7	11467	12969	15911	13449	10423	11031	12740	11398	9761	23153	19156	17356.7	120172	98935	104653	107920	8343	17818	17802	14654.3	14370	18524	19366	17420	9721	10447	15305	11824.3	2.11829	1.73823e-12	9.52156e-12	3.04208	1.58427e-22	1.78746e-21	-0.757985	0.00894674	0.0243452	0.372821	0.196605	0.351643
12097	7448908	(Lhcx6) fucoxanthin chlorophyll a/c protein, LI818 clade	711	12	9	244	2420	2758	4830	3336	104	279	45	142.667	2457	3181	7147	4261.67	17	200	2003	740	2210	2711	2527	2482.67	64	84	45	64.3333	314	201	762	425.667	-4.4841	0.000656675	0.00135973	-1.50896	0.194876	0.268958	-5.12116	0.000161022	0.000681368	-2.90526	0.0178389	0.0537553
268404	7442422	(Lig1) ligase	1015	799	856	890	370	488	519	459	860	968	901	909.667	631	768	756	718.333	1040	1038	1130	1069.33	738	574	538	616.667	1297	1048	1064	1136.33	749	659	876	761.333	0.415438	0.0153481	0.0249353	0.965627	1.60906e-08	7.3116e-08	0.170773	0.313827	0.452916	0.379151	0.0249533	0.0711041
264761	7443664	(LigaseIV) ATP dependent DNA ligase	113	82	79	91.3333	50	40	64	51.3333	94	85	72	83.6667	96	111	88	98.3333	72	62	73	69	91	96	97	94.6667	66	111	76	84.3333	90	83	96	89.6667	0.280472	0.163373	0.21147	-0.284896	0.137931	0.200045	-0.39641	0.0338299	0.0756583	-0.302429	0.108645	0.22859
264690	7443353	(lipB_1) lipoate protein ligase	1845	1299	1686	1610	2083	2116	2405	2201.33	1565	1684	1202	1483.67	5217	4704	3807	4576	2140	1442	1416	1666	2216	3521	4065	3267.33	1473	2247	1659	1793	3450	3899	3251	3533.33	-0.997034	8.72742e-06	2.35945e-05	-0.812283	0.000274755	0.000739881	-1.79553	3.8231e-15	6.51527e-14	-1.20243	8.85627e-08	9.0121e-07
263147	7444090	(lipB_2) lipoate protein ligase B	28	14	10	17.3333	102	75	244	140.333	89	85	51	75	175	162	194	177	2	4	1	2.33333	369	229	318	305.333	59	49	42	50	144	178	200	174	-3.56861	1.5785e-18	1.39094e-17	-6.77936	1.10125e-38	2.78151e-37	-1.42199	6.63019e-05	0.000301795	-1.99593	5.12632e-08	5.40357e-07
36716	7444502	(LPD) precursor of hydrogenase lipoamide dehydrogenase	3437	2901	2655	2997.67	994	1054	627	891.667	2877	2642	2913	2810.67	1445	1583	1066	1364.67	2771	1990	1584	2115	1321	1322	2084	1575.67	2526	3598	2302	2808.67	1442	2024	1648	1704.67	1.19603	1.70944e-07	5.6411e-07	0.596423	0.00831617	0.0167798	0.886014	9.41859e-05	0.000415667	0.497919	0.0272574	0.0762732
269777	7452713	(LTA4) hypothetical protein	1151	739	776	888.667	75	58	298	143.667	1506	1445	1304	1418.33	373	402	369	381.333	343	400	275	339.333	678	986	1111	925	1293	1504	1168	1321.67	745	911	1072	909.333	2.08786	3.28734e-08	1.17494e-07	-1.27451	0.00050096	0.0012934	1.72484	3.12009e-06	1.82532e-05	0.336578	0.348729	0.52394
34030	7449669	(MAO1) NAD dependent malic enzyme	1871	1385	1128	1461.33	670	877	615	720.667	642	510	558	570	978	1224	1057	1086.33	1581	1208	1801	1530	612	663	845	706.667	676	765	482	641	918	1107	1222	1082.33	0.46216	0.015943	0.0258069	1.29576	2.49668e-11	1.46141e-10	-1.094	1.82677e-08	1.51867e-07	-0.968136	5.76027e-07	5.20145e-06
40044	7449569	(MAP1) methionine aminopeptidase	982	764	836	860.667	1933	1631	2130	1898	1044	1285	950	1093	1086	1255	954	1098.33	496	529	282	435.667	1497	1225	2103	1608.33	1048	1085	1077	1070	866	955	1062	961	-1.68858	9.4687e-18	7.88412e-17	-1.70088	1.15899e-17	1.01368e-16	-0.170314	0.375817	0.516797	-0.0448445	0.815825	0.893314
24414	7443230	(MAP2) methionine aminopeptidase 2	1796	1366	1306	1489.33	2123	1878	3829	2610	1381	1621	1472	1491.33	1917	2138	1810	1955	1073	893	779	915	3693	2529	3378	3200	1597	1562	1317	1492	1666	1713	1937	1772	-1.35361	3.32226e-11	1.62325e-10	-1.6335	2.28856e-15	1.72016e-14	-0.556236	0.00577692	0.0166224	-0.455009	0.0238839	0.0685924
261422	7448858	(MAP4) methionine aminopeptidase	636	531	474	547	224	282	384	296.667	566	499	552	539	678	626	472	592	288	259	195	247.333	678	764	1001	814.333	525	533	414	490.667	502	577	591	556.667	0.343134	0.0553752	0.0803008	-1.54662	1.81805e-17	1.56046e-16	-0.298895	0.0891818	0.168307	-0.392	0.0263596	0.0741924
32230	7446652	(MAPK) mitogen activated kinase-like protein	1250	741	989	993.333	155	229	564	316	1108	968	1049	1041.67	735	746	737	739.333	779	695	764	746	1372	1238	888	1166	1355	988	895	1079.33	843	791	986	873.333	1.11569	0.000360838	0.000778225	-0.48781	0.113023	0.168349	0.322712	0.294041	0.4316	0.103364	0.736359	0.841019
35929	7452376	(MAPKKK) mitogen activated protein kinase-like protein	623	574	482	559.667	610	400	587	532.333	603	776	592	657	634	688	579	633.667	534	407	332	424.333	577	500	688	588.333	630	929	687	748.667	632	700	723	685	-0.4772	0.00851078	0.0145814	-0.302284	0.0965453	0.146444	-0.115348	0.521549	0.653279	-0.0866176	0.629171	0.766265
33685	7443705	(MCM1) probable methylmalonyl-coa mutase	827	646	604	692.333	22	26	175	74.3333	695	703	702	700	273	326	212	270.333	863	631	748	747.333	468	332	377	392.333	1002	1319	957	1092.67	517	622	622	587	2.69579	2.96056e-09	1.18501e-08	1.09822	0.00996288	0.0197522	1.218	0.00444345	0.0132652	0.682472	0.106029	0.224286
5219	7446406	(MCT1) malonyl coa-acyl carrier protein transacylase	54	30	23	35.6667	1540	2307	1345	1730.67	1	1	0	0.666667	124	166	213	167.667	72	51	336	153	361	945	1322	876	2	2	5	3	71	106	150	109	-6.17083	1.59453e-17	1.30712e-16	-2.28944	0.00015264	0.000429397	-7.88837	2.91463e-18	6.37304e-17	-5.28466	3.34731e-12	5.74142e-11
20726	7445648	(MDH1) probable malate dehydrogenase with mitochondrial or glyoxysomal precursor	2561	2015	2127	2234.33	456	319	1664	813	3103	3371	2660	3044.67	1772	2793	1690	2085	592	578	263	477.667	2776	3341	4546	3554.33	1728	2502	2051	2093.67	1941	2947	2580	2489.33	0.931646	0.0221301	0.0349088	-2.72888	2.34591e-10	1.26345e-09	0.39811	0.324026	0.463714	-0.457744	0.257124	0.425311
25953	7446136	(MDH2) malate dehydrogenase	904	742	687	777.667	1033	1293	1690	1338.67	537	582	559	559.333	764	891	817	824	858	726	843	809	1227	1400	1601	1409.33	862	932	747	847	756	776	892	808	-1.32286	6.52897e-18	5.4969e-17	-0.627294	3.48945e-05	0.000106978	-0.726266	2.4279e-06	1.45085e-05	-0.140348	0.356399	0.531609
14655	7453455	(met) rubisco small subunit small subunit n-methyltransferase	492	417	424	444.333	575	718	461	584.667	378	395	383	385.333	488	576	482	515.333	504	358	332	398	351	502	794	549	493	607	389	496.333	499	570	587	552	-0.940152	1.00382e-05	2.69288e-05	-0.287688	0.174965	0.245383	-0.583138	0.00614796	0.017528	-0.370727	0.0794303	0.18035
262046	7446756	(MGT1) magnesium transporter protein	141	97	89	109	56	45	398	166.333	144	222	141	169	239	261	282	260.667	65	85	124	91.3333	401	552	584	512.333	123	161	138	140.667	245	283	385	304.333	-1.13914	0.0273328	0.0422961	-2.29626	1.55726e-05	5.01688e-05	-0.803634	0.114949	0.207135	-1.30765	0.0111157	0.0361628
693	7443225	(MHMT1) 5-methyltretrahydrofolate-homocysteine s-methyltransferase	31644	22755	22963	25787.3	5886	6571	10889	7782	13428	16415	13198	14347	9006	9356	8983	9115	27632	22023	24475	24710	16146	14370	12787	14434.3	11639	11455	10287	11127	10915	10899	14886	12233.3	1.18404	1.42559e-08	5.31795e-08	0.935676	6.62869e-06	2.26149e-05	0.481413	0.0197402	0.0479371	-0.333841	0.105523	0.223581
24056	7450984	(MLK1) myosin light chain kinase	6282	5468	4520	5423.33	1161	1093	839	1031	5125	4563	5431	5039.67	1952	2436	1765	2051	5747	4802	4187	4912	2325	1904	2362	2197	3723	4842	3563	4042.67	2052	2460	2544	2352	1.84101	8.0605e-26	1.11509e-24	1.33019	1.02302e-14	7.35504e-14	1.14137	2.66494e-11	3.09583e-10	0.56951	0.000791379	0.00371569
3304	7444713	(MNT1) myristoyl-CoA:protein N-myristoyltransferase	902	640	644	728.667	496	568	488	517.333	733	655	677	688.333	523	556	483	520.667	626	524	430	526.667	710	752	989	817	718	721	574	671	497	570	546	537.667	-0.0599361	0.668904	0.722127	-0.462226	0.000951263	0.00232983	0.236248	0.0923129	0.173226	0.107803	0.442114	0.613866
33220	7449556	(MSA1) probable peptide methionine sulfoxide reductase	732	506	479	572.333	18251	23775	132	14052.7	148	140	173	153.667	255	251	197	234.333	644	376	854	624.667	120	169	310	199.667	217	286	210	237.667	193	234	247	224.667	-5.1932	1.46622e-08	5.4618e-08	1.84743	0.0199248	0.0367615	-0.770375	0.320389	0.460064	-0.129533	0.866437	0.926774
34771	7442748	(MTF1) methionyl-trna formyltransferase	377	228	286	297	205	154	713	357.333	283	320	285	296	255	240	275	256.667	38	43	32	37.6667	790	698	924	804	245	222	206	224.333	236	255	295	262	-0.805896	0.0214167	0.0338541	-4.2315	1.57971e-25	2.14059e-24	0.0261209	0.940395	0.965669	-0.424438	0.226378	0.389364
262593	7448174	(MTH1_2) hypothetical protein	233	200	198	210.333	49	37	91	59	222	233	212	222.333	119	148	103	123.333	194	193	156	181	124	101	161	128.667	248	313	187	249.333	104	126	122	117.333	1.29395	3.06711e-09	1.2258e-08	0.674523	0.00101643	0.00247399	0.691124	0.00070727	0.00262725	0.86768	2.1292e-05	0.000144909
263630	7451053	(MTS) probable methionyl-trna synthetase	348	200	264	270.667	594	450	827	623.667	482	650	856	662.667	379	304	309	330.667	54	66	35	51.6667	679	375	671	575	473	459	516	482.667	286	219	342	282.333	-1.76134	2.89117e-10	1.28506e-09	-3.285	1.11462e-26	1.59406e-25	0.830752	0.00234564	0.00753381	0.580073	0.0339647	0.0914627
13572	7445794	(MTS1) methionyl-trna synthetase	575	346	334	418.333	2297	2056	1814	2055.67	602	693	587	627.333	1011	1021	1014	1015.33	274	252	259	261.667	1350	1113	2062	1508.33	447	515	424	462	779	925	1168	957.333	-2.869	7.26061e-48	3.08591e-46	-2.33187	1.19055e-32	2.32894e-31	-0.868387	3.16512e-06	1.84961e-05	-1.24955	3.53057e-11	5.31494e-10
1283	7446831	(MTS2_1) methionyl-trna synthetase	319	233	250	267.333	9	17	41	22.3333	438	365	356	386.333	218	187	169	191.333	147	155	119	140.333	267	248	208	241	335	383	343	353.667	278	236	340	284.667	3.03618	2.41064e-31	4.53141e-30	-0.618575	0.00414013	0.00895098	0.841894	6.42938e-05	0.000293792	0.111134	0.59195	0.742076
24901	7441810	(MTS2_2) methionyl-trna synthetase	135	50	60	81.6667	532	460	1244	745.333	59	97	45	67	1122	1098	887	1035.67	59	36	69	54.6667	1272	1340	1824	1478.67	97	113	58	89.3333	1049	1216	1285	1183.33	-3.7647	2.14211e-22	2.46681e-21	-4.57178	7.77281e-30	1.31405e-28	-4.11941	1.27657e-25	4.72377e-24	-3.94614	3.27097e-24	1.43044e-22
261781	7451649	(MutS) MutS family	1187	995	887	1023	738	1127	306	723.667	1446	1656	1204	1435.33	994	1526	1232	1250.67	1548	1416	1532	1498.67	1060	673	567	766.667	981	1282	839	1034	974	979	1040	997.667	-0.0522997	0.867599	0.89151	1.1323	0.000355212	0.000942395	0.037394	0.904831	0.943579	-0.16932	0.588963	0.740085
2092	7452167	(MYB13) MYB DNA binding protein/ transcription factor-like protein	1195	1016	1061	1090.67	291	489	249	343	900	945	854	899.667	539	527	375	480.333	1054	922	717	897.667	559	557	715	610.333	797	910	955	887.333	506	654	696	618.667	1.13025	1.93224e-08	7.12007e-08	0.726501	0.000246805	0.000671276	0.74274	0.000189399	0.000788515	0.325392	0.099395	0.214454
264043	7446968	(MYB15) MYB DNA binding protein/ transcription factor-like protein	119	94	90	101	47	33	85	55	108	109	80	99	82	111	108	100.333	132	115	124	123.667	123	105	79	102.333	91	110	78	93	101	73	107	93.6667	0.332225	0.209086	0.263516	0.433093	0.0845863	0.130721	-0.188737	0.457339	0.593576	-0.223535	0.382183	0.557171
263001	7444579	(MYB19)	127	121	106	118	12	32	46	30	116	112	94	107.333	63	97	75	78.3333	113	103	69	95	86	90	91	89	123	123	127	124.333	72	94	100	88.6667	1.44269	5.15228e-09	2.01279e-08	0.25623	0.247009	0.329149	0.293891	0.185058	0.302046	0.28969	0.182783	0.33438
37960	7453103	(MYO5) myosin heavy chain-like protein	1688	1343	1014	1348.33	795	533	904	744	1732	1583	1233	1516	1640	1877	1609	1708.67	1919	1391	1442	1584	1546	1342	1732	1540	1165	1947	1068	1393.33	1493	1824	1521	1612.67	0.298679	0.167493	0.216063	0.210384	0.32783	0.417149	-0.340674	0.113229	0.20456	-0.443269	0.0396052	0.103774
37376	7451254	(MYO6) myosin heavy chain-like protein	918	830	877	875	568	723	393	561.333	1137	1222	993	1117.33	639	832	783	751.333	1268	1088	985	1113.67	906	893	915	904.667	800	1039	910	916.333	644	618	680	647.333	0.0999593	0.582756	0.642361	0.463181	0.01029	0.020336	0.403568	0.0256485	0.0598937	0.290929	0.108976	0.228922
12070	7442665	(NDK1) probable nucleoside disphosphate kinase	378	152	212	247.333	6608	5517	11015	7713.33	721	1704	681	1035.33	2842	3476	3601	3306.33	85	116	234	145	5571	8637	10254	8154	444	354	522	440	1726	1586	2257	1856.33	-5.53843	8.12966e-30	1.41043e-28	-5.60759	3.23157e-30	5.6065e-29	-1.85555	7.59946e-06	4.12014e-05	-2.25695	8.46713e-08	8.64104e-07
6290	7445999	(NDK2) nucleoside diphosphate kinase	0	0	1	0.333333	785	829	2491	1368.33	9	6	3	6	1877	2053	2153	2027.67	0	0	3	1	1286	2529	2431	2082	2	0	2	1.33333	1377	1276	1775	1476	-12.0601	3.53694e-54	2.00168e-52	-10.6896	2.68387e-51	1.25125e-49	-8.54534	3.82619e-45	4.21797e-43	-10.1561	2.08447e-49	5.01363e-47
31091	7442887	(NDK3) nucleoside diphosphate kinase	314	263	239	272	770	787	730	762.333	421	342	344	369	530	690	591	603.667	271	408	397	358.667	653	986	1016	885	301	371	323	331.667	514	544	571	543	-2.03507	9.85111e-24	1.22508e-22	-1.11974	1.27161e-08	5.81567e-08	-0.873543	9.07506e-06	4.85548e-05	-0.919948	3.30111e-06	2.59745e-05
260975	7451532	(nhe3) Na+/H+ exchange protein also known as sodium:hydrogen antiporter	598	525	465	529.333	1249	1028	807	1028	933	905	965	934.333	840	713	447	666.667	339	349	242	310	549	495	958	667.333	627	928	742	765.667	518	647	497	554	-1.5126	8.79282e-10	3.73863e-09	-0.91342	0.000207587	0.000571365	0.327007	0.176121	0.291003	0.246549	0.309086	0.48382
1515	7449139	(NIFU_1) nifU like protein	893	798	865	852	1276	1323	916	1171.67	550	645	518	571	1138	1492	1162	1264	609	535	578	574	593	890	1519	1000.67	591	669	639	633	673	787	831	763.667	-1.00273	8.29787e-06	2.2494e-05	-0.609078	0.00673065	0.0138878	-1.30741	8.51399e-09	7.41593e-08	-0.472446	0.0354995	0.0947279
18099	7451637	(NIFU_2) nifu-like protein	1001	801	813	871.667	642	546	576	588	877	866	1500	1081	856	693	584	711	747	737	558	680.667	732	567	917	738.667	992	1066	1017	1025	653	728	791	724	0.0164654	0.937243	0.948174	0.0659396	0.752476	0.808801	0.440839	0.034587	0.0771085	0.299515	0.150788	0.291805
26941	7442222	(NIR_1) NADPH nitrite reductase	3024	1181	2042	2082.33	8431	1976	22453	10953.3	2587	8569	2493	4549.67	17005	45523	24086	28871.3	118	84	84	95.3333	46662	55972	64658	55764	457	456	327	413.333	13645	23025	19857	18842.3	-2.95981	1.13976e-06	3.43161e-06	-9.02741	2.07396e-29	3.40819e-28	-2.80734	3.38384e-06	1.96441e-05	-5.718	1.49408e-16	3.73803e-15
262125	7453154	(NIR_2) nitrite reductase-ferredoxin dependent	2748	1627	1277	1884	9492	4833	13675	9333.33	105	94	110	103	2478	8829	7146	6151	2179	1329	2652	2053.33	443	3666	6287	3465.33	213	224	117	184.667	2980	6833	6356	5389.67	-2.88488	5.52695e-06	1.52919e-05	-0.555317	0.349358	0.439417	-6.04456	2.57884e-16	4.86486e-15	-5.07233	5.8032e-13	1.05706e-11
28148	7447245	(NIT2) nitrilase	922	836	833	863.667	271	370	270	303.667	883	898	909	896.667	723	852	592	722.333	794	607	550	650.333	593	824	811	742.667	953	1057	939	983	745	853	842	813.333	0.970573	4.04521e-09	1.5986e-08	-0.0350662	0.827264	0.870359	0.154882	0.332701	0.473237	0.0655263	0.680856	0.802573
7643	7449817	(NPS1) probable naphthoate synthase	267	202	174	214.333	237	266	304	269	208	185	176	189.667	264	341	238	281	186	158	171	171.667	329	371	502	400.667	212	196	178	195.333	207	273	281	253.667	-0.877424	2.62482e-08	9.49041e-08	-1.04355	3.40267e-11	1.96671e-10	-0.72423	4.80273e-06	2.71949e-05	-0.578029	0.000272865	0.00144531
27414	7448722	(NRT1) nitrate transporter	6024	2916	3434	4124.67	25167	16617	50242	30675.3	1633	3126	1148	1969	14013	40207	25833	26684.3	3992	2556	5675	4074.33	35997	50865	62418	49760	927	982	331	746.667	11903	25257	18942	18700.7	-3.46329	2.14129e-11	1.06441e-10	-3.4251	3.27254e-11	1.89564e-10	-3.90792	1.35722e-13	1.99216e-12	-4.87443	1.23833e-18	3.61025e-17
269274	7450676	(NRT2) nitrate transporter	5189	1070	1791	2683.33	7513	3836	39103	16817.3	823	1580	456	953	3109	28964	21349	17807.3	4546	1784	8951	5093.67	26418	33049	42740	34069	381	268	37	228.667	1931	11168	6565	6554.67	-3.24543	0.000557247	0.00117011	-2.54466	0.00530595	0.0111881	-4.37076	1.02869e-05	5.47341e-05	-5.06246	7.81051e-07	6.87676e-06
39592	7446659	(NRT3) nitrate transporter	408	298	326	344	561	643	1110	771.333	403	455	374	410.667	836	1158	986	993.333	411	317	524	417.333	1523	1390	1361	1424.67	362	355	308	341.667	900	923	1135	986	-1.70391	6.61148e-15	4.42348e-14	-1.59748	1.58855e-13	1.058e-12	-1.43772	2.89713e-11	3.36188e-10	-1.73095	2.28871e-15	5.1208e-14
36429	7446854	(NTT1) hypothetical protein	14	10	8	10.6667	7029	5513	5918	6153.33	196	352	156	234.667	1840	1554	1484	1626	18	13	9	13.3333	3477	3343	6952	4590.67	143	159	171	157.667	1248	1578	1685	1503.67	-9.71422	6.48465e-114	4.90193e-111	-8.22272	5.95061e-92	2.17156e-89	-2.97309	1.43434e-22	4.51773e-21	-3.44713	2.04978e-28	1.23254e-26
25177	7442597	(NTT3) hypothetical protein	2538	1797	1768	2034.33	3287	2281	3669	3079	1904	2328	1928	2053.33	1783	1907	1396	1695.33	1424	1200	884	1169.33	2630	1907	3506	2681	1515	1842	1491	1616	1306	1329	1532	1389	-1.15714	8.38125e-09	3.20559e-08	-1.01422	4.50184e-07	1.76783e-06	0.114247	0.565604	0.692098	0.00942786	0.962267	0.981464
9770	7450861	(NTT5) hypothetical protein	643	509	571	574.333	300	414	372	362	564	657	517	579.333	662	960	795	805.667	673	646	697	672	603	576	506	561.667	636	690	561	629	608	635	718	653.667	0.126359	0.406192	0.472025	0.425408	0.00442357	0.00948048	-0.638021	1.85151e-05	9.38179e-05	-0.263437	0.0770547	0.176127
24709	7447866	(NTT6) hypothetical protein	432	295	320	349	1184	1054	1404	1214	647	804	616	689	1104	1195	841	1046.67	136	109	114	119.667	1683	1136	1924	1581	466	582	443	497	827	893	974	898	-2.35189	1.0707e-42	3.67896e-41	-3.53651	6.26855e-81	1.18464e-78	-0.764523	2.88661e-06	1.69905e-05	-1.0645	1.28055e-10	1.83882e-09
40232	7447469	(OAM1) mannosyl-oligosaccharide 1,2-alpha-mannosidase	957	812	747	838.667	160	210	292	220.667	791	747	716	751.333	526	521	421	489.333	805	782	745	777.333	765	679	824	756	990	1006	841	945.667	611	632	729	657.333	1.38819	1.82405e-20	1.83323e-19	0.216631	0.124783	0.183362	0.452696	0.0015619	0.00529965	0.318337	0.0240658	0.0690279
31777	7452905	(OCT1) probable 3-oxoacid coa-transferase	729	760	630	706.333	274	477	217	322.667	743	704	625	690.667	665	739	523	642.333	664	567	555	595.333	570	725	707	667.333	924	981	689	864.667	715	850	834	799.667	0.597555	0.0052935	0.00941531	-0.00257236	0.990297	0.992635	-0.0555369	0.792613	0.864941	-0.101668	0.628729	0.765866
32477	7450490	(ODC1) ornithine decarboxylase	344	176	167	229	413	357	949	573	306	376	268	316.667	419	589	563	523.667	212	204	255	223.667	686	548	764	666	252	327	202	260.333	391	440	540	457	-1.88877	1.23193e-10	5.6858e-10	-1.38483	1.73083e-06	6.31632e-06	-0.895105	0.00174261	0.0058435	-1.02328	0.00037358	0.0019
17262	7447182	(OGG) glycosylase	350	201	220	257	164	135	655	318	260	254	212	242	200	244	401	281.667	376	391	591	452.667	412	276	348	345.333	191	251	262	234.667	186	231	316	244.333	-0.852105	0.0449937	0.0666529	0.583586	0.166714	0.235684	-0.412434	0.329986	0.470273	-0.2433	0.565617	0.721745
260866	7445649	(ORC2) ORC2, origin recognition complex subunit 2	242	205	230	225.667	12	9	69	30	215	210	221	215.333	83	103	89	91.6667	185	202	174	187	159	106	122	129	255	234	242	243.667	109	117	167	131	2.38757	1.02545e-09	4.32363e-09	0.71202	0.0477307	0.0793986	1.06752	0.00332422	0.0102746	0.706422	0.0486869	0.122721
41038	7442351	(P5CS) gamma-glutamyl phosphate reductase	509	354	453	438.667	1455	1265	1489	1403	603	805	553	653.667	1039	1417	1065	1173.67	265	320	275	286.667	1610	1313	1760	1561	669	653	559	627	847	954	1102	967.667	-2.22744	2.0011e-40	6.01638e-39	-2.25912	1.39446e-40	3.96708e-39	-1.00481	4.83427e-10	4.91933e-09	-0.828308	2.93654e-07	2.78722e-06
268661	7453333	(pab1) poly-a binding protein	519	405	436	453.333	662	603	739	668	545	620	581	582	536	596	434	522	572	422	517	503.667	738	498	864	700	565	542	542	549.667	554	515	626	565	-1.10596	7.69125e-13	4.34346e-12	-0.288417	0.0585301	0.0947856	-0.00337969	0.982362	0.990127	-0.241485	0.114111	0.236978
13224	7443930	(pabA) polyadenlyte binding protein	5174	2639	3743	3852	18456	14484	16258	16399.3	8688	10320	10876	9961.33	8351	8125	6164	7546.67	1086	1429	735	1083.33	12078	7182	15053	11437.7	7748	8321	7595	7888	5059	4825	5623	5169	-2.66193	7.72442e-24	9.62868e-23	-3.20246	3.49309e-32	6.62497e-31	0.238141	0.338357	0.478465	0.403806	0.105025	0.223099
9021	7445795	(PbgD) porphobilinogen deaminase	244	190	145	193	561	710	1397	889.333	136	270	190	198.667	544	1445	1058	1015.67	775	612	1502	963	733	1968	2551	1750.67	193	389	428	336.667	920	1411	1988	1439.67	-2.74488	2.68306e-08	9.69106e-08	-0.663369	0.151435	0.216954	-2.50149	3.08745e-07	2.1328e-06	-2.27086	2.61724e-06	2.09676e-05
269328	7443455	(PCB1) beta subunit acetyl/propionyl-CoA carboxylase	1130	1077	1211	1139.33	32	56	81	56.3333	1425	1298	1552	1425	356	203	232	263.667	1403	1193	1736	1444	1045	715	482	747.333	2739	2121	2102	2320.67	693	689	806	729.333	3.81736	5.19113e-29	8.58402e-28	1.11352	0.000202924	0.000559402	2.25102	5.26667e-13	7.35318e-12	1.46946	1.13427e-06	9.70414e-06
32789	7443812	(PCC1) propionyl-coa carboxylase	1082	1019	1006	1035.67	405	832	70	435.667	1045	1050	975	1023.33	539	621	389	516.333	1054	829	932	938.333	499	511	460	490	1666	1657	1239	1520.67	743	789	800	777.333	0.710716	0.107631	0.145586	1.09677	0.0136065	0.0261814	0.832319	0.059829	0.121367	0.753326	0.0875904	0.195522
5186	7449717	(PCK1) phosphoenolpyruvate carboxykinase	2944	1981	1652	2192.33	352	279	1702	777.667	1503	1544	2112	1719.67	759	490	330	526.333	1334	584	464	794	1431	1369	3284	2028	2008	3055	2016	2359.67	994	1558	1463	1338.33	0.955	0.0599028	0.0861933	-1.18239	0.020401	0.0375551	1.5432	0.00272691	0.00861461	0.605554	0.230055	0.393149
261635	7452799	(pcna) pcna-like protein	1097	829	752	892.667	868	1051	224	714.333	988	1575	958	1173.67	969	1454	1170	1197.67	1245	1189	951	1128.33	574	512	579	555	727	1011	830	856	634	744	653	677	-0.244646	0.475225	0.539973	1.19224	0.000593816	0.00151122	-0.192043	0.574126	0.699272	0.122522	0.720626	0.829807
30977	7445693	(PDF1) dubious peptide deformylase	527	299	320	382	925	830	1203	986	225	229	270	241.333	778	639	962	793	424	388	553	455	796	785	1208	929.667	194	213	184	197	361	413	700	491.333	-1.9333	2.12298e-14	1.36332e-13	-0.835178	0.000695074	0.00174353	-1.90435	7.7714e-14	1.16165e-12	-1.50249	3.46455e-09	4.22899e-08
268374	7450426	(PDHA1) pyruvate dehydrogenase	2982	2484	2621	2695.67	3747	4199	1833	3259.67	3093	3194	2970	3085.67	2899	2944	1938	2593.67	2186	1623	1312	1707	2629	2545	4049	3074.33	2759	3632	2764	3051.67	2630	3348	3015	2997.67	-0.825698	0.00102294	0.00205346	-0.674737	0.00722735	0.0147944	0.0919092	0.712961	0.808797	-0.188958	0.449446	0.6199
8778	7448334	(PDHB1) pyruvate dehydrogenase	3097	2864	3221	3060.67	2922	3145	2504	2857	3408	2997	3097	3167.33	4403	5051	3634	4362.67	2632	2190	1687	2169.67	3703	4328	5708	4579.67	3310	3952	3662	3641.33	3629	3856	3951	3812	-0.437532	0.0141566	0.023156	-0.908728	4.08348e-07	1.60892e-06	-0.620467	0.000505909	0.00193987	-0.273678	0.123904	0.252817
261233	7442230	(PDK1_1) pyruvate dehydrogenase kinase	307	110	120	179	1738	2103	1022	1621	119	98	127	114.667	308	311	528	382.333	114	118	171	134.333	567	349	759	558.333	147	119	92	119.333	143	92	203	146	-3.7816	1.52135e-20	1.53924e-19	-1.84097	1.26626e-06	4.69054e-06	-1.92794	4.66016e-07	3.15336e-06	-0.485753	0.196077	0.350936
5500	7450100	(PDK1_2) pyruvate phosphate dikinase	1690	1578	1352	1540	43	43	3	29.6667	616	429	598	547.667	73	43	21	45.6667	3239	1575	2183	2332.33	16	6	20	14	662	797	581	680	51	82	57	63.3333	5.13391	3.41004e-19	3.16288e-18	7.54958	9.18856e-32	1.69412e-30	3.4191	1.0217e-10	1.12048e-09	3.20351	8.07186e-10	1.05593e-08
1383	7442929	(PDS1) precursor of hydrogenase	969	760	758	829	120	155	152	142.333	694	654	677	675	444	522	379	448.333	710	610	588	636	457	414	602	491	702	760	670	710.667	551	540	567	552.667	1.99639	5.81849e-50	2.68896e-48	0.552143	6.01143e-06	2.06087e-05	0.430992	0.00041982	0.00163344	0.152574	0.20617	0.364075
261132	7445508	(PDT1) Phospholipid:diacylglycerol acyltransferase	718	595	596	636.333	68	74	50	64	587	481	556	541.333	150	249	205	201.333	534	488	458	493.333	226	208	280	238	597	697	522	605.333	216	257	256	243	2.76544	3.61194e-57	2.41931e-55	1.22855	9.52744e-16	7.41934e-15	1.2682	1.93243e-16	3.67161e-15	1.10457	3.28722e-13	6.15728e-12
14563	7446681	(PF2K1) 6-phosphofructo 2-kinase	459	455	419	444.333	793	979	528	766.667	357	351	324	344	857	1535	730	1040.67	484	389	464	445.667	483	574	806	621	423	461	345	409.667	642	867	889	799.333	-1.32666	1.1295e-08	4.25999e-08	-0.296954	0.195785	0.270071	-1.73188	1.71719e-13	2.49287e-12	-1.17052	4.408e-07	4.04245e-06
31232	7451444	(PFK1) 6-phosphofructokinase	1597	1362	1301	1420	822	1134	166	707.333	2125	1889	2299	2104.33	1299	1144	795	1079.33	1135	758	729	874	664	628	798	696.667	2660	2879	2060	2533	1182	1378	1266	1275.33	0.450621	0.242457	0.300495	0.490587	0.203806	0.279352	0.802398	0.0378997	0.0832661	0.772205	0.0455302	0.116191
22213	7447915	(PFK2) phosphofructokinase	15032	11242	15641	13971.7	1561	1745	576	1294	12748	13964	13941	13551	1765	2839	1623	2075.67	4999	4692	1477	3722.67	1425	1071	1756	1417.33	11167	13562	12676	12468.3	1737	2147	2480	2121.33	2.88066	1.7195e-13	1.02406e-12	1.55958	2.89674e-05	8.98481e-05	2.56393	2.97936e-11	3.44974e-10	2.35845	7.10648e-10	9.36586e-09
28350	7453216	(PGAM1) phosphoglycerate mutase	211	65	162	146	259	241	1505	668.333	976	1598	1003	1192.33	1103	1305	1032	1146.67	6	5	14	8.33333	1761	2157	3079	2332.33	440	496	548	494.667	653	837	1000	830	-2.74102	3.62796e-07	1.15716e-06	-7.90946	1.40775e-29	2.34249e-28	-0.109342	0.827656	0.888616	-0.93388	0.065691	0.155597
27850	7453352	(PGAM2) phosphoglycerate mutase	182	110	191	161	4950	5079	4583	4870.67	302	756	242	433.333	4137	4760	3804	4233.67	121	106	188	138.333	4116	6158	7882	6052	196	315	347	286	2585	2842	2859	2762	-5.46595	9.64159e-39	2.62982e-37	-5.25887	1.39536e-36	3.25266e-35	-3.46078	1.01322e-19	2.57762e-18	-3.47223	9.62109e-20	3.0485e-18
263397	7450180	(PGAM4) phosphoglycerate mutase	368	318	309	331.667	122	158	120	133.333	335	373	331	346.333	252	315	229	265.333	325	230	278	277.667	373	322	340	345	421	410	396	409	296	268	384	316	0.772145	4.52505e-07	1.42994e-06	-0.146835	0.30752	0.395106	0.224599	0.119518	0.214092	0.174263	0.2189	0.38046
33343	7446099	(PGD1) 6-phosphogluconate dehydrogenase	2263	2213	1797	2091	1650	1549	636	1278.33	4095	3959	4341	4131.67	1272	617	233	707.333	2208	1349	1069	1542	1018	393	909	773.333	3788	4324	1868	3326.67	1938	1180	1119	1412.33	0.155122	0.742922	0.786706	1.17136	0.014583	0.0278025	2.38174	1.68169e-06	1.03594e-05	0.97974	0.0400136	0.104688
39901	7451667	(PGK1) phosphoglycerate kinase	1185	970	990	1048.33	4303	4937	2390	3876.67	1511	1407	1209	1375.67	2122	2527	1884	2177.67	706	687	678	690.333	1782	2202	3428	2470.67	1834	2120	1524	1826	1524	2004	2028	1852	-2.43869	1.13164e-23	1.40072e-22	-1.64993	3.88899e-12	2.37903e-11	-0.823629	0.00039723	0.00154839	-0.230158	0.319139	0.493376
42577	7449987	(PGK3) phosphoglycerate kinase precursor	7331	6719	6722	6924	719	769	107	531.667	5266	4690	12046	7334	971	531	356	619.333	7391	4567	3908	5288.67	256	216	166	212.667	7186	9451	8026	8221	1129	1383	1527	1346.33	3.14655	6.94101e-09	2.68384e-08	4.7729	4.12498e-16	3.28231e-15	3.40488	5.71454e-10	5.79282e-09	2.40714	4.80807e-06	3.70064e-05
269057	7443583	(PGK4) phosphoglycerate kinase	883	680	829	797.333	1504	2173	733	1470	994	886	978	952.667	793	844	616	751	811	958	647	805.333	1008	828	1052	962.667	913	931	854	899.333	647	651	815	704.333	-1.42962	3.3708e-08	1.20381e-07	-0.0791831	0.755867	0.811301	0.183363	0.471885	0.607612	0.152123	0.550889	0.710064
25116	7449979	(PGK5) phosphoglycerate kinase	9815	8544	8468	8942.33	9	10	7	8.66667	4219	3774	4907	4300	77	74	66	72.3333	7818	6764	4319	6300.33	346	133	165	214.667	4472	4811	4454	4579	170	234	330	244.667	9.45415	5.74857e-109	3.37984e-106	5.03839	2.29966e-52	1.17006e-50	5.72557	1.85252e-61	5.15926e-59	4.04036	1.76076e-37	1.92105e-35
268621	7442076	(PGM2) phosphoglucomutase	20702	6094	5131	10642.3	1981	2390	5669	3346.67	1566	1358	1783	1569	4739	7611	8947	7099	14080	14325	28542	18982.3	5024	4141	4411	4525.33	1983	2551	1428	1987.33	3561	3764	5715	4346.67	1.06268	0.0148565	0.0242036	2.26208	5.51775e-07	2.14291e-06	-2.34959	2.21181e-07	1.56992e-06	-1.33663	0.00233975	0.00953467
25544	7451838	(PGP) phosphoglycolate phosphatase	239	200	178	205.667	2235	2775	1552	2187.33	36	39	31	35.3333	1189	2004	1445	1546	590	423	912	641.667	792	1065	1755	1204	68	78	44	63.3333	814	978	1153	981.667	-3.96087	2.87507e-33	6.01322e-32	-0.704705	0.0163028	0.0307489	-5.59938	9.15337e-53	1.49031e-50	-4.16192	1.69873e-34	1.61961e-32
30963	7451422	(PKA) cAMP dependent protein kinase	159	131	94	128	28	42	33	34.3333	80	103	69	84	81	74	79	78	188	136	153	159	81	48	74	67.6667	137	197	128	154	107	117	135	119.667	1.34654	4.42285e-09	1.74198e-08	1.4063	1.34521e-11	8.01147e-11	-0.0675687	0.75215	0.835696	0.150324	0.446385	0.618256
22301	7446111	(PMM1) phosphomannomutase	1168	993	1031	1064	595	592	296	494.333	1405	1560	1378	1447.67	820	1090	975	961.667	1255	1360	1060	1225	548	578	611	579	1774	2223	2056	2017.67	1181	1357	1204	1247.33	0.553593	0.00943967	0.0160199	1.25098	5.84381e-09	2.76341e-08	0.424432	0.0443169	0.0946149	0.482621	0.0218288	0.063728
38285	7449880	(PMSR1) peptide methionine sulfoxide reductase	229	222	179	210	74	105	201	126.667	196	174	197	189	167	208	175	183.333	183	191	186	186.667	268	273	234	258.333	273	207	152	210.667	161	195	229	195	0.202462	0.425813	0.491748	-0.303	0.224811	0.303738	-0.118154	0.638585	0.752075	-0.0910333	0.716154	0.826668
29547	7450784	(PNP1) probable purine-nucleoside phosphorylase	1039	956	843	946	722	1782	303	935.667	870	662	702	744.667	983	1174	776	977.667	1316	792	1213	1107	479	798	963	746.667	1265	1290	840	1131.67	893	1149	1062	1034.67	-0.52054	0.183472	0.234588	0.737623	0.0601751	0.0970191	-0.547567	0.162073	0.272029	-0.0873594	0.822801	0.898442
268546	7452058	(PPC1) phosphoenolpyruvate carboxylase	5767	5849	4730	5448.67	7654	7958	3339	6317	3592	4051	3398	3680.33	3615	4117	2815	3515.67	2660	2300	1959	2306.33	5621	6235	7302	6386	2358	2833	2429	2540	3268	3816	3892	3658.67	-0.762668	0.0019046	0.00366413	-1.30189	1.62612e-07	6.6368e-07	-0.0924618	0.705395	0.803227	-0.733885	0.00285075	0.0112699
34543	7447267	(PPC2) phospoenolpyruvate carboxylase	2675	2897	2039	2537	864	819	884	855.667	2322	2334	2132	2262.67	1987	1524	1276	1595.67	1040	809	559	802.667	1703	1437	2549	1896.33	1692	2077	1591	1786.67	1473	1783	1639	1631.67	1.02897	1.53401e-06	4.54285e-06	-1.06306	7.21892e-07	2.75918e-06	0.331659	0.116724	0.209833	-0.0838652	0.691566	0.809732
31912	7452903	(PPI1) cyclophilin-type peptidyl-prolyl cis-trans isomerase	4482	3320	4235	4012.33	290	375	878	514.333	4599	5404	5434	5145.67	1667	1929	1318	1638	1287	1251	572	1036.67	1847	2364	3062	2424.33	3540	3873	4292	3901.67	1537	1855	1949	1780.33	2.4375	1.29445e-13	7.74403e-13	-1.0618	0.000756647	0.00188458	1.49545	2.54385e-06	1.51245e-05	0.93687	0.00284137	0.0112412
3878	7445376	(PPI2) cyclophilin-type peptidyl-prolyl cis-trans isomerase	1470	1227	1213	1303.33	417	423	906	582	492	522	553	522.333	1042	1123	888	1017.67	1215	907	785	969	768	1061	1701	1176.67	483	525	508	505.333	550	656	787	664.333	0.629805	0.0123082	0.0203782	-0.10301	0.680171	0.746247	-1.12429	9.64037e-06	5.15013e-05	-0.589457	0.0197292	0.0586335
264901	7442648	(Ppx1) protoporphyrinogen IX oxidase usually abbreviated	778	737	586	700.333	170	206	425	267	85	111	108	101.333	179	570	475	408	1567	1114	1657	1446	352	624	625	533.667	185	196	236	205.667	270	403	586	419.667	0.862862	0.0175699	0.028233	1.60403	1.23685e-05	4.05501e-05	-2.1583	1.44994e-08	1.22074e-07	-1.19936	0.00109665	0.00494201
4376	7447914	(PRK1) phosphoribulokinase	4124	777	769	1890	54104	63060	22806	46656.7	65	87	51	67.6667	11632	31284	25717	22877.7	4985	4379	16628	8664	8950	14916	23978	15948	191	251	235	225.667	1410	1254	5379	2681	-5.28262	3.2907e-12	1.75709e-11	-0.653543	0.303011	0.39026	-8.55486	2.56354e-22	7.93273e-21	-3.71432	1.39172e-07	1.38167e-06
517	7448604	(PSA1) 20S proteasome subunit alpha type 1	1434	1226	1410	1356.67	689	837	512	679.333	1166	1248	1198	1204	1239	1512	1038	1263	1050	885	775	903.333	652	1126	1339	1039	1258	1445	1481	1394.67	998	1003	1050	1017	0.456695	0.0345234	0.0524341	-0.034506	0.872737	0.904976	-0.224977	0.294908	0.432452	0.25085	0.24319	0.409126
26868	7451491	(PSA3) proteasome subunit alpha type 3	2025	1737	2098	1953.33	1082	1248	1012	1114	1584	1719	1774	1692.33	1709	1997	1426	1710.67	1534	1473	1315	1440.67	1487	1569	1881	1645.67	1636	1737	1901	1758	1229	1463	1576	1422.67	0.272926	0.0749835	0.105511	-0.0180077	0.906269	0.928909	-0.172947	0.257346	0.389571	0.110141	0.471264	0.640476
40483	7452212	(PSA4) 20S proteasome subunit PAC1	2131	1713	1881	1908.33	1211	1376	1075	1220.67	1752	1889	1868	1836.33	1461	1725	1357	1514.33	1785	1869	1745	1799.67	2021	1843	2183	2015.67	1933	2025	2061	2006.33	1512	1664	1930	1702	0.0993676	0.470325	0.535094	0.0144147	0.916136	0.936398	0.11684	0.39474	0.535925	0.0400862	0.769788	0.862721
30075	7441815	(PSA5) proteasome subunit alpha type 5	2410	2062	2453	2308.33	1816	2101	1228	1715	1782	2035	1846	1887.67	1879	2686	1954	2173	1840	1694	1460	1664.67	1269	1952	2703	1974.67	1891	2107	2227	2075	1489	1804	1940	1744.33	-0.113252	0.615865	0.672777	-0.0681004	0.763007	0.816967	-0.358711	0.112357	0.20326	0.0546233	0.808818	0.889018
11068	7442624	(PSA6) 26S proteasome subunit	2416	2005	1736	2052.33	1303	1297	1203	1267.67	1676	1714	1752	1714	1511	1839	1249	1533	1656	1357	1089	1367.33	1350	1412	2380	1714	1557	1961	1585	1701	1163	1509	1713	1461.67	0.143387	0.421255	0.487229	-0.145132	0.415819	0.506399	0.00591746	0.973505	0.984512	0.0171412	0.923388	0.959504
26706	7445148	(PSA7) proteasome subunit alpha type 7-1	2403	1970	2339	2237.33	1441	1939	1003	1461	1895	1993	1885	1924.33	1556	2061	1514	1710.33	1862	1713	1610	1728.33	1217	1679	1997	1631	1977	2056	2266	2099.67	1414	1575	1662	1550.33	0.0728982	0.724641	0.770927	0.256417	0.2158	0.293474	0.0129056	0.95026	0.97137	0.239729	0.246876	0.413792
26071	7451504	(PSB_1) probable 20S proteasome beta subunit	904	508	806	739.333	1548	951	2275	1591.33	1075	1496	1137	1236	322	468	455	415	133	165	109	135.667	1514	581	718	937.667	843	645	813	767	347	342	500	396.333	-1.65885	8.04264e-07	2.46283e-06	-2.60891	1.31666e-13	8.80798e-13	1.40504	2.74844e-05	0.000135287	0.769951	0.0202196	0.059844
263687	7446864	(PSB_2) 26S proteasome subunit beta type 1-like protein	110	103	141	118	18	38	54	36.6667	84	82	88	84.6667	89	80	61	76.6667	80	91	54	75	72	82	98	84	83	91	99	91	69	71	75	71.6667	1.16552	1.14107e-05	3.03643e-05	0.00850501	0.973138	0.980083	-0.0212083	0.932943	0.96147	0.142029	0.573279	0.727767
24318	7443285	(PSB_3) probable 20S proteasome beta type subunit	2449	2234	2187	2290	1938	2320	1443	1900.33	2213	2007	2313	2177.67	2282	2957	2152	2463.67	2015	1672	1500	1729	1836	1784	2842	2154	2324	2559	2369	2417.33	2002	2443	2423	2289.33	-0.273168	0.132535	0.175437	-0.135835	0.454614	0.543575	-0.33337	0.0662128	0.131865	-0.125515	0.488717	0.656333
38335	7444385	(PSB3) hypothetical protein	1350	1089	1056	1165	970	1079	758	935.667	1080	1095	1106	1093.67	1290	1711	1230	1410.33	1065	895	848	936	880	1019	1551	1150	1208	1417	1284	1303	1077	1311	1345	1244.33	-0.234568	0.169747	0.21881	-0.115849	0.497588	0.584459	-0.522599	0.00218135	0.00705109	-0.137233	0.419677	0.593618
7964	7449308	(PSB4) proteasome subunit beta type 4	1221	1035	1235	1163.67	684	746	478	636	1002	965	1573	1180	1378	1203	997	1192.67	1088	952	927	989	643	789	1071	834.333	983	1086	1346	1138.33	794	781	964	846.333	0.328692	0.160062	0.207819	0.423407	0.0701318	0.110942	-0.178009	0.444282	0.580977	0.236669	0.31038	0.484978
262525	7450071	(PSB5) proteasome subunit beta type 5 precursor	1617	1418	1419	1484.67	910	1096	817	941	1202	1258	1180	1213.33	1332	1629	1139	1366.67	1345	1140	956	1147	992	1119	1709	1273.33	1133	1362	1192	1229	1032	1277	1248	1185.67	0.116143	0.487157	0.55081	0.0279263	0.867169	0.900802	-0.328677	0.0489325	0.102452	-0.154781	0.354011	0.529241
33649	7443707	(PSB6) 20S proteasome subunit beta type 6 precursor	296	295	286	292.333	229	225	155	203	237	300	275	270.667	248	447	245	313.333	336	221	185	247.333	209	261	425	298.333	239	331	312	294	227	247	304	259.333	-0.0150264	0.951484	0.959371	-0.0985846	0.688164	0.752827	-0.352053	0.150933	0.25726	-0.0179983	0.941536	0.970505
264377	7442538	(PSB7) 26S proteasome beta type 7 subunit	2013	1777	1881	1890.33	1284	1534	892	1236.67	1639	1523	1617	1593	1491	1980	1410	1627	1587	1341	1074	1334	1072	1292	1846	1403.33	1647	1919	1908	1824.67	1188	1460	1493	1380.33	0.0693764	0.727668	0.77357	0.10128	0.611598	0.68696	-0.185453	0.351644	0.491995	0.202586	0.309098	0.48382
32964	7449510	(PsbM) photosystem II reaction center M protein, plastid precursor	20062	18854	15018	17978	2063	2149	3532	2581.33	1112	1236	1298	1215.33	3232	6404	5087	4907.67	28590	19347	23929	23955.3	1481	5356	6591	4476	1528	2256	2012	1932	2358	2755	3795	2969.33	2.26465	2.35195e-09	9.52573e-09	2.58866	1.54509e-11	9.17604e-11	-2.16619	1.03092e-08	8.84856e-08	-0.812948	0.0258946	0.0730586
34830	7444594	(PsbO) oxygen-evolving enhancer protein 1 precursor	52017	46837	55069	51307.7	13210	14291	11259	12920	5820	6877	7141	6612.67	12774	24122	19320	18738.7	72029	51322	39397	54249.3	5226	13153	19970	12783	9286	13827	15025	12712.7	7832	10093	11781	9902	1.45251	2.16442e-05	5.51688e-05	2.25551	1.29532e-10	7.11752e-10	-1.6563	1.47826e-06	9.18637e-06	0.171233	0.60962	0.752901
261242	7442234	(PSBP) PSBP, photosystem II oxygen-evolving complex 23K protein	73	50	57	60	63	86	131	93.3333	35	21	22	26	126	159	130	138.333	66	43	51	53.3333	127	132	190	149.667	26	18	10	18	89	101	94	94.6667	-1.17662	2.22514e-06	6.44638e-06	-1.31119	9.24418e-08	3.86074e-07	-2.56801	1.06606e-21	3.11659e-20	-2.59887	1.35366e-19	4.23119e-18
34554	7450088	(psbW) nuclear copy of photosystem II protein psbW	154	60	58	90.6667	655	689	1325	889.667	20	24	23	22.3333	447	757	625	609.667	236	171	503	303.333	385	671	1040	698.667	74	67	54	65	266	303	437	335.333	-3.87663	5.4661e-18	4.62412e-17	-0.993001	0.0134491	0.0259257	-4.91992	2.32917e-24	7.95147e-23	-2.55757	2.52122e-09	3.11343e-08
263269	7450725	(PSY3)	166	149	142	152.333	10	26	37	24.3333	156	113	113	127.333	72	78	59	69.6667	149	119	143	137	100	79	106	95	171	164	143	159.333	108	110	91	103	2.10839	5.07111e-19	4.63851e-18	0.704917	0.000415191	0.00108789	0.705916	0.000637569	0.00239294	0.413787	0.0350826	0.0938521
27276	7450449	(PTP1) phosphate transport protein	5255	4265	5445	4988.33	8228	7222	4968	6806	10982	12271	9965	11072.7	6869	7573	6085	6842.33	2695	3149	2323	2722.33	6049	8729	9840	8206	11990	11851	12087	11976	5371	5002	5568	5313.67	-0.997049	8.03512e-06	2.18152e-05	-1.41821	3.28233e-10	1.7412e-09	0.529052	0.0169883	0.042085	0.967743	1.44038e-05	0.000101353
41778	7451009	(PURA) adenosuccinate synthase	1089	762	906	919	2401	2457	5364	3407.33	992	1722	1082	1265.33	2536	3059	2385	2660	112	122	103	112.333	4220	5244	7587	5683.67	887	912	792	863.667	1870	2285	2329	2161.33	-2.42825	1.64632e-18	1.4435e-17	-5.47356	5.34053e-65	5.00166e-63	-1.2365	3.46372e-06	2.00528e-05	-1.52797	1.32547e-08	1.50832e-07
40393	7446147	(PYK1) pyruvate kinase	105	12	26	47.6667	16419	8968	28531	17972.7	332	1060	235	542.333	3245	5996	15222	8154.33	12	11	104	42.3333	14573	14360	26574	18502.3	136	129	118	127.667	1144	1449	2605	1732.67	-9.19568	7.80486e-17	6.04235e-16	-8.517	2.20469e-15	1.65948e-14	-4.1353	2.44347e-06	1.45932e-05	-3.93572	6.18638e-06	4.68315e-05
22345	7446148	(PYK2) pyruvate kinase	84	6	6	32	17920	10725	18973	15872.7	20	139	32	63.6667	3222	6346	14422	7996.67	12	14	112	46	11408	12825	21373	15202	3	2	5	3.33333	884	1111	2234	1409.67	-9.63856	3.1545e-14	1.98596e-13	-8.11709	1.04868e-11	6.27368e-11	-7.18953	3.57046e-10	3.7009e-09	-8.81061	1.92891e-12	3.39097e-11
264583	7446285	(PYK4) pyruvate kinase	26	24	15	21.6667	210	473	150	277.667	1	1	0	0.666667	495	430	275	400	75	47	128	83.3333	296	531	629	485.333	7	5	4	5.33333	544	567	482	531	-4.21474	4.21269e-18	3.58961e-17	-2.35274	7.16956e-08	3.01932e-07	-9.12167	2.31204e-38	1.826e-36	-6.81769	4.54092e-33	3.81401e-31
34595	7443619	(PYR) aspartate carbamoyltransferase	1228	1052	1012	1097.33	410	549	608	522.333	1323	1243	1274	1280	728	898	643	756.333	999	788	641	809.333	889	819	1109	939	1235	1341	1232	1269.33	720	824	925	823	0.533842	0.00022009	0.000490365	-0.0448257	0.753826	0.809889	0.601577	2.54146e-05	0.000126037	0.423785	0.00292254	0.0115193
262559	7448129	(RAB11a)	307	294	293	298	100	101	115	105.333	273	273	341	295.667	240	301	240	260.333	333	314	267	304.667	177	193	263	211	274	397	332	334.333	229	255	217	233.667	0.963488	4.76019e-08	1.66756e-07	0.706661	2.36398e-05	7.43036e-05	0.0245279	0.881933	0.927322	0.300344	0.0692217	0.162325
263031	7446359	(Rad23) Rad23 like protein	628	601	539	589.333	675	678	343	565.333	526	521	502	516.333	700	766	490	652	505	373	333	403.667	382	541	968	630.333	446	683	544	557.667	432	620	566	539.333	-0.488989	0.0757387	0.106475	-0.459696	0.0957897	0.145444	-0.492447	0.0736834	0.143953	-0.161086	0.558055	0.715172
267997	7446830	(Rad54) rad54-like protein	257	152	189	199.333	242	297	353	297.333	321	339	249	303	441	420	434	431.667	167	140	142	149.667	470	481	473	474.667	312	305	217	278	431	425	486	447.333	-1.12778	4.84327e-11	2.32773e-10	-1.49994	3.76544e-18	3.34029e-17	-0.686969	3.21878e-05	0.00015633	-0.898243	6.26496e-08	6.51937e-07
261577	7452907	(RecA_2) hypothetical protein	42	29	28	33	16	28	29	24.3333	46	41	46	44.3333	57	61	49	55.6667	20	32	23	25	77	89	85	83.6667	82	77	51	70	79	55	72	68.6667	-0.106244	0.705489	0.754161	-1.56608	4.06548e-10	2.13418e-09	-0.49058	0.0409784	0.0887184	-0.18797	0.399412	0.575255
8830	7445395	(rfC_1) replication factor C 37 KD subunit	664	518	491	557.667	338	378	348	354.667	580	677	538	598.333	474	621	489	528	584	471	378	477.667	377	328	568	424.333	640	660	612	637.333	362	380	427	389.667	0.10332	0.497513	0.560901	0.350524	0.0211323	0.0386792	0.0184161	0.902206	0.941784	0.506001	0.00083262	0.00388348
261867	7449502	(rfC_2) replication factor C 37 KD subunit	312	213	184	236.333	64	100	137	100.333	249	285	308	280.667	268	371	248	295.667	280	214	191	228.333	219	182	343	248	251	318	256	275	202	222	256	226.667	0.685695	0.00170785	0.00331029	0.064474	0.757714	0.81278	-0.227095	0.271723	0.40674	0.0721198	0.729284	0.836459
416	7443775	(rfC_3) replication factor C 37 KD subunit	263	225	180	222.667	72	92	89	84.3333	235	224	196	218.333	178	262	163	201	289	214	218	240.333	227	212	266	235	267	319	241	275.667	211	202	226	213	0.854317	1.41438e-07	4.69819e-07	0.202402	0.164223	0.232505	-0.0346674	0.814983	0.879829	0.159263	0.27286	0.443985
723	7452972	(rfC2) replication factor C 36 kDa subunit	1071	842	916	943	434	525	497	485.333	1028	1070	966	1021.33	705	926	661	764	914	806	761	827	620	621	916	719	1146	1285	1115	1182	716	806	857	793	0.415173	0.00144333	0.00283023	0.382524	0.00300875	0.00668661	0.261337	0.0412067	0.0891436	0.369632	0.00376692	0.0142886
370	7442086	(RIR1_1) ribonucleotide reductase large chain subunit	2940	2110	1544	2198	2740	3197	1054	2330.33	2487	2670	2324	2493.67	3569	4021	3636	3742	4565	3448	3930	3981	2656	1907	2236	2266.33	2206	3243	1505	2318	3742	3996	4293	4010.33	-0.658662	0.0282743	0.0436318	0.982989	0.00111695	0.00269633	-0.754376	0.0120389	0.0313194	-1.02143	0.00071325	0.00338338
268807	7447236	(RIR1_2) ribonucleoside reductase	642	354	562	519.333	4816	2606	4861	4094.33	1530	2483	1598	1870.33	821	906	823	850	22	17	27	22	2820	1073	2389	2094	921	888	901	903.333	538	648	776	654	-3.54173	2.13143e-27	3.20867e-26	-6.3645	6.35791e-60	4.8407e-58	0.965797	0.00122167	0.0042504	0.273483	0.357663	0.53246
32914	7442482	(risp1) rieske iron-sulfur protein 1	2191	1929	2051	2057	1711	1949	1353	1671	2349	2490	2382	2407	2903	3623	2660	3062	1794	1712	1633	1713	1523	2098	2400	2007	2403	2699	2787	2629.67	2484	2543	2671	2566	-0.24216	0.170512	0.219689	-0.0557717	0.752132	0.808513	-0.505261	0.0041661	0.0125291	-0.168242	0.339158	0.514374
37166	7452971	(RK17) RK17, ribosomal protein 17 50S large ribosomal subunit, chloroplast	55	13	27	31.6667	2703	2691	4700	3364.67	272	556	248	358.667	2491	2830	2551	2624	17	7	48	24	3210	3844	4566	3873.33	85	87	118	96.6667	1687	1561	2103	1783.67	-7.31024	2.91352e-38	7.70845e-37	-7.12976	1.06956e-36	2.52097e-35	-3.04531	3.04793e-11	3.51758e-10	-4.39019	3.50922e-19	1.06109e-17
20452	7450699	(RK28) RK28, ribosomal protein 28, 50S large ribosomal subunit, chloroplast	243	150	172	188.333	3791	4084	4419	4098	289	590	292	390.333	3000	3526	3198	3241.33	114	108	220	147.333	3164	4488	4546	4066	273	266	296	278.333	2787	2420	3288	2831.67	-4.99987	4.20351e-51	2.05003e-49	-4.60001	7.62895e-45	2.75554e-43	-3.22663	4.0898e-26	1.5458e-24	-3.54154	3.5642e-30	2.4155e-28
28443	7442302	(RL10) RL10, ribosomal protein 10 60S large ribosomal subunit	14910	10485	11834	12409.7	19121	19394	26801	21772	8842	13585	9311	10579.3	15388	16174	14522	15361.3	6048	5530	4697	5425	19172	24844	35174	26396.7	6216	7027	7614	6952.33	8863	8597	11311	9590.33	-1.3586	5.63352e-10	2.43743e-09	-2.10394	6.47818e-21	6.82175e-20	-0.709687	0.00103984	0.00369406	-0.657508	0.00237718	0.00965747
25949	7447936	(RL11A) RL11A, ribosomal protein 11A 60S large ribosomal subunit	5136	3218	4155	4169.67	5443	4016	10818	6759	3480	6333	3590	4467.67	5969	6509	6130	6202.67	1576	1830	1380	1595.33	6971	12509	17610	12363.3	1962	2052	2585	2199.67	3665	3220	4603	3829.33	-1.24329	0.00023129	0.00051337	-2.76883	6.81027e-15	4.96713e-14	-0.648162	0.0523384	0.10848	-0.987124	0.00331971	0.0128174
39424	7448669	(RL12) RL12, ribosomal protein 11 60S large ribosomal subunit	10108	6120	7462	7896.67	13790	12741	30800	19110.3	7131	13109	7780	9340	13042	13449	13856	13449	2596	3064	2604	2754.67	22557	25234	31425	26405.3	3968	4008	4770	4248.67	7930	6887	10085	8300.67	-1.82253	1.15971e-09	4.85491e-09	-3.07845	1.23658e-22	1.40416e-21	-0.704628	0.015741	0.0393904	-1.155	8.70433e-05	0.000516067
46	7452267	(RL13A) RL13A, ribosomal protein 13A 60S large ribosomal subunit	6609	3951	4657	5072.33	7853	8577	16593	11007.7	4727	8643	4696	6022	10456	10788	9921	10388.3	2395	2331	2542	2422.67	15128	19893	24596	19872.3	2655	2793	3342	2930	6665	5449	8029	6714.33	-1.66743	6.06478e-09	2.36143e-08	-2.85522	1.56251e-21	1.68735e-20	-0.961818	0.000644048	0.00241444	-1.38703	1.11181e-06	9.54282e-06
22476	7452242	(RL13e) RL13e, ribosomal protein 13e 60S large ribosomal subunit	4389	2921	3504	3604.67	5924	4695	10042	6887	2865	6266	3092	4074.33	6458	6592	5776	6275.33	1825	1734	1324	1627.67	7305	11566	16108	11659.7	1595	2041	2362	1999.33	3785	3584	5229	4199.33	-1.48166	3.65294e-06	1.03339e-05	-2.66355	1.37995e-15	1.06057e-14	-0.797517	0.011438	0.0300193	-1.25757	7.87493e-05	0.000472184
39499	7450255	(RL14) RL14, ribosomal protein 14 60S large ribosomal subunit	4828	3329	4163	4106.67	5745	4491	10719	6985	3461	7035	4061	4852.33	6190	6622	6241	6351	1488	1711	1494	1564.33	7005	10922	13765	10564	2091	1949	2536	2192	3972	3564	5334	4290	-1.30828	2.52455e-05	6.37645e-05	-2.57305	1.99e-15	1.50216e-14	-0.563089	0.0661389	0.131743	-1.15183	0.000200539	0.00109623
39282	7445088	(RL15) RL15, ribosomal protein 15 60S large ribosomal subunit	8423	5097	6316	6612	9956	8953	22825	13911.3	5794	10809	5632	7411.67	11583	11940	10784	11435.7	2367	2406	1970	2247.67	17873	22960	27949	22927.3	2644	3369	3677	3230	7103	6244	8503	7283.33	-1.6197	2.011e-07	6.5788e-07	-3.17595	7.43921e-22	8.12478e-21	-0.800607	0.00886157	0.0241519	-1.36848	9.92584e-06	7.22954e-05
33241	7441879	(RL17) RL17, ribosomal protein 17-like 60S large ribosomal subunit	6858	4414	6016	5762.67	9600	8584	13762	10648.7	4917	9956	5056	6643	9569	10469	8663	9567	2310	2178	1743	2077	8041	16267	20539	14949	2387	2724	3361	2824	5470	4739	6582	5597	-1.43337	4.02899e-06	1.13341e-05	-2.67482	1.73055e-16	1.4088e-15	-0.697082	0.0228805	0.0543778	-1.17697	0.000141592	0.000799183
41319	7444091	(RL18) RL18, ribosomal protein 18, 60S large ribosomal subunit	8490	5235	6767	6830.67	10900	9776	18670	13115.3	5771	9878	5714	7121	11210	11030	10156	10798.7	3196	2983	2464	2881	13518	18006	23687	18403.7	3369	3782	4110	3753.67	6176	5621	7745	6514	-1.49029	1.58208e-08	5.87274e-08	-2.50012	5.17087e-20	5.16746e-19	-0.776055	0.00280539	0.00882827	-0.988759	0.000150542	0.000842512
40329	7446093	(RL18a) RL18a, ribosomal protein 18a 60S large ribosomal subunit	4944	3119	3638	3900.33	5333	4303	10523	6719.67	3018	6678	3329	4341.67	6764	6954	6204	6640.67	1448	1611	1064	1374.33	7531	13241	18256	13009.3	1481	1794	2042	1772.33	3959	3665	5029	4217.67	-1.33409	9.97206e-05	0.000232454	-3.06309	4.55439e-17	3.83141e-16	-0.787916	0.0201434	0.0487821	-1.44211	2.78469e-05	0.000183616
268372	7452885	(RL19) RL19, ribosomal protein 19 60S large ribosomal subunit	8279	5628	7146	7017.67	11340	10787	14582	12236.3	6155	10828	6767	7916.67	10579	12285	10400	11088	3628	3392	2758	3259.33	9436	15300	22776	15837.3	4441	4678	5234	4784.33	6657	6274	8365	7098.67	-1.3499	1.7647e-07	5.81981e-07	-2.09927	2.10373e-15	1.58574e-14	-0.65463	0.0102744	0.0274027	-0.761767	0.00288224	0.0113755
19928	7449054	(RL20) RL20, ribosomal protein 20 60S large ribosomal subunit	423	270	285	326	557	385	728	556.667	299	299	289	295.667	823	510	681	671.333	307	322	338	322.333	1050	692	809	850.333	305	285	355	315	852	675	751	759.333	-1.33182	1.0514e-07	3.54248e-07	-1.21852	9.97292e-07	3.74267e-06	-1.37174	4.41948e-08	3.45687e-07	-1.47297	4.23323e-09	5.10254e-08
29007	7450715	(RL21) RL21, ribosomal protein 21, 60S large ribosomal subunit	6341	3966	4657	4988	7110	6218	14415	9247.67	3914	7681	4193	5262.67	7554	8117	7681	7784	1939	2231	1751	1973.67	9840	14052	17811	13901	2084	2165	2554	2267.67	5144	4452	6116	5237.33	-1.43932	2.03368e-06	5.91113e-06	-2.63589	7.03463e-17	5.8436e-16	-0.740252	0.0132056	0.0338308	-1.39996	3.84246e-06	2.99598e-05
6071	7443571	(RL22) RL22, ribosomal protein 22 60S large ribosomal subunit	4289	2677	3508	3491.33	3704	3690	10955	6116.33	2860	5150	2724	3578	5787	6247	5598	5877.33	803	1070	968	947	7183	11757	14567	11169	1443	1443	1839	1575	3904	3244	4562	3903.33	-1.34627	0.000175932	0.000396485	-3.37222	2.99352e-18	2.66895e-17	-0.889767	0.0123076	0.0319087	-1.49917	3.23349e-05	0.000209041
6363	7442729	(RL23a) RL23a, ribosomal protein 23a 60S large ribosomal subunit	7509	4820	6239	6189.33	11729	10186	19326	13747	5372	10784	5875	7343.67	9342	10198	9665	9735	1696	2087	1718	1833.67	11084	18775	24743	18200.7	2647	2674	3393	2904.67	6038	5398	7779	6405	-1.69854	3.62919e-08	1.29188e-07	-3.12527	8.5126e-22	9.2684e-21	-0.582056	0.0532671	0.110081	-1.3268	1.40823e-05	9.94882e-05
32752	7451674	(RL24) RL24, ribosomal protein 24 60S large ribosomal subunit	6130	4286	4604	5006.67	6165	5375	11357	7632.33	3800	7939	4302	5347	6727	8490	7393	7536.67	2428	2295	2298	2340.33	7759	13267	16325	12450.3	2508	2529	2945	2660.67	4987	4233	6364	5194.67	-1.15421	0.000131721	0.000302781	-2.23435	7.8301e-13	5.01306e-12	-0.664996	0.0263054	0.0610504	-1.15449	0.000132971	0.000757798
26250	7450078	(RL26) RL26, ribosomal protein 26 60S large ribosomal subunit	5410	3716	4725	4617	5951	5177	11530	7552.67	3378	6332	3730	4480	6250	6988	6633	6623.67	1544	1700	1506	1583.33	7213	11661	14525	11133	1838	1822	2405	2021.67	4013	3514	5124	4217	-1.25032	3.69324e-05	9.14923e-05	-2.63323	1.06727e-16	8.76254e-16	-0.738405	0.0138905	0.0353202	-1.24539	4.0504e-05	0.000256629
39735	7452937	(RL27A) RL17A, ribosomal protein 27A 60S large ribosomal subunit	3423	2273	2435	2710.33	2963	2634	8776	4791	2191	3886	2225	2767.33	3784	4172	3830	3928.67	1008	1091	845	981.333	6230	8444	9335	8003	918	1146	1437	1167	2251	1986	2875	2370.67	-1.36257	8.95928e-05	0.000210609	-2.85664	6.65049e-15	4.85394e-14	-0.679067	0.047941	0.1008	-1.20923	0.000496704	0.00245751
19541	7445677	(RL28) RL28, ribosomal protein 28 60S large ribosomal subunit	5772	3756	4404	4644	6627	5332	9601	7186.67	3542	6691	3976	4736.33	6650	7261	6482	6797.67	1812	2082	1841	1911.67	5636	10665	16568	10956.3	2071	2195	2634	2300	3868	3419	5070	4119	-1.18289	0.000128279	0.000295382	-2.32488	3.73436e-13	2.44106e-12	-0.693387	0.0235336	0.0557047	-1.02788	0.000853205	0.00396725
269235	7444083	(RL3) RL3, ribosomal protein 3, 60S large ribosomal subunit	13482	8937	10133	10850.7	17377	13342	32189	20969.3	9276	16360	9062	11566	19771	19449	16551	18590.3	3009	2520	2002	2510.33	27423	34074	52760	38085.7	4073	5430	5428	4977	11151	11040	13847	12012.7	-1.49893	4.55389e-07	1.43819e-06	-3.74532	8.60754e-31	1.53615e-29	-0.857579	0.00342146	0.0105376	-1.46959	7.54137e-07	6.6568e-06
40509	7452224	(RL30) RL30, ribosomal protein 30 60S large ribosomal subunit	238	80	115	144.333	1313	672	2787	1590.67	582	984	623	729.667	392	367	356	371.667	11	20	14	15	1317	481	1974	1257.33	254	386	387	342.333	213	165	316	231.333	-4.04565	2.30284e-15	1.60864e-14	-6.14586	2.70194e-26	3.78236e-25	0.796121	0.0795697	0.15319	0.377283	0.406301	0.581773
24410	7443224	(RL32) RL32, ribosomal protein 32 60S large ribosomal subunit	3415	2544	2880	2946.33	4866	4264	7846	5658.67	3041	5071	3060	3724	4666	5532	4640	4946	1199	1091	1050	1113.33	6096	8210	12057	8787.67	2076	2038	2365	2159.67	3200	2896	3897	3331	-1.48383	3.56047e-09	1.41443e-08	-2.79694	2.66597e-26	3.73695e-25	-0.577742	0.0193048	0.0470744	-0.817384	0.000987325	0.00449791
40387	7448842	(RL34) RL34, ribosomal protein 34 60S large ribosomal subunit	2837	1922	2618	2459	3834	3367	6356	4519	2165	3562	2123	2616.67	3484	3987	3333	3601.33	1002	1042	1063	1035.67	4648	7854	8591	7031	1390	1243	1596	1409.67	2777	2099	3209	2695	-1.41946	2.95479e-07	9.50474e-07	-2.588	2.82452e-19	2.70026e-18	-0.629727	0.0209649	0.0504713	-1.12438	4.48807e-05	0.00028205
42114	7447567	(RL35) RL35, ribosomal protein 35 60S large ribosomal subunit	4288	2904	3312	3501.33	4926	4046	7858	5610	2999	5234	3282	3838.33	5074	5900	5050	5341.33	1522	1645	1404	1523.67	4325	8379	13095	8599.67	2074	1948	2308	2110	3397	2901	3874	3390.67	-1.22927	5.58957e-05	0.00013504	-2.30554	2.74184e-13	1.80229e-12	-0.645683	0.0324506	0.0730534	-0.878304	0.00377884	0.0143236
29531	7449342	(RL35A) RL35A, ribosomal protein 35A 60S large ribosomal subunit	5487	3567	4468	4507.33	7593	6513	12494	8866.67	4356	6892	4515	5254.33	6296	7786	6681	6921	1863	2163	1922	1982.67	8851	10629	15840	11773.3	3090	2905	3536	3177	4913	4282	5769	4988	-1.52383	2.23128e-09	9.06126e-09	-2.37843	1.24961e-19	1.2245e-18	-0.56521	0.0238155	0.0562885	-0.842576	0.000798651	0.00374651
33977	7446145	(RL36) RL36, ribosomal protein 36 60S large ribosomal subunit	2897	2031	2584	2504	3915	3902	7016	4944.33	2408	3665	2189	2754	3736	4078	3492	3768.67	1158	1124	1117	1133	5287	8812	9331	7810	1439	1407	1606	1484	2986	2468	3365	2939.67	-1.52096	3.13391e-09	1.25014e-08	-2.61493	1.15043e-22	1.30914e-21	-0.62323	0.0134713	0.0343867	-1.18191	3.60835e-06	2.82658e-05
34368	7449691	(RL37A) RL37A, ribosomal protein 37A 60S large ribosomal subunit	4648	2943	3968	3853	4606	3771	11918	6765	3361	5889	3475	4241.67	4902	5896	5016	5271.33	1400	1634	1376	1470	6300	9906	11509	9238.33	1877	1698	2211	1928.67	3564	2887	4084	3511.67	-1.3506	7.44816e-05	0.000177013	-2.47379	2.74611e-12	1.69261e-11	-0.482399	0.15087	0.257253	-1.05433	0.00187293	0.00786244
26889	7452153	(RL38) RL38, ribosomal protein 38 60S large ribosomal subunit	2655	1657	1697	2003	2173	2206	7012	3797	2122	3662	2299	2694.33	4090	4281	4103	4158	829	843	1111	927.667	6506	6847	7636	6996.33	1453	1282	1325	1353.33	2987	2297	3735	3006.33	-1.46733	1.66489e-05	4.32045e-05	-2.73178	1.76289e-14	1.24833e-13	-0.800947	0.0170946	0.0423285	-1.34495	7.63375e-05	0.000459022
31796	7452323	(RL39) RL39, ribosomal protein 39 60S large ribosomal subunit	2063	1600	1741	1801.33	2136	1603	5625	3121.33	1397	2617	1704	1906	2461	2504	2313	2426	616	613	562	597	2885	4198	6324	4469	849	906	996	917	1503	1451	1797	1583.67	-1.3255	9.94397e-05	0.000231902	-2.71669	3.00591e-14	2.09149e-13	-0.521477	0.120536	0.215515	-0.984044	0.00368852	0.014046
5259	7446429	(RL44) RL44, ribosomal protein 44 60S large ribosomal subunit	5112	3421	3965	4166	3024	2606	10937	5522.33	3457	5892	3766	4371.67	5805	5892	5997	5898	2235	2415	2382	2344	7721	11036	13476	10744.3	2219	2017	2399	2211.67	3893	3159	4829	3960.33	-0.940689	0.012633	0.0208735	-2.01494	2.09582e-07	8.47862e-07	-0.609656	0.104276	0.190893	-1.02981	0.00645112	0.0226292
22610	7449695	(RL4e) RL4e, ribosomal protein 4e 60S large ribosomal subunit	13914	10289	12227	12143.3	15509	14825	39827	23387	9484	19360	9832	12892	19985	20799	17292	19358.7	3295	2644	2218	2719	35284	45558	47873	42905	4206	5106	5432	4914.67	10499	9959	13394	11284	-1.47764	4.27697e-06	1.19934e-05	-3.82149	2.234e-27	3.32991e-26	-0.758396	0.0165923	0.0412392	-1.39314	1.41216e-05	9.95335e-05
802	7442956	(RL5) RL5, ribosomal protein 5, 60S large ribosomal subunit	10563	6411	6941	7971.67	18775	16054	28995	21274.7	6962	12665	7526	9051	14744	15545	13826	14705	3156	2927	2449	2844	19543	22554	39516	27204.3	3285	4179	4562	4008.67	7821	7588	10486	8631.67	-1.97514	1.40466e-12	7.7708e-12	-3.06842	5.80246e-26	7.98536e-25	-0.87275	0.00128113	0.00443254	-1.29748	2.11693e-06	1.72733e-05
37032	7450507	(RL6) RL6, ribosomal protein 6	3861	2440	3092	3131	4829	4775	8628	6077.33	2645	4737	2699	3360.33	5565	5285	5365	5405	1244	1382	1181	1269	6271	9446	11285	9000.67	1432	1490	1812	1578	3130	2711	3836	3225.67	-1.5035	4.66419e-08	1.6361e-07	-2.64836	2.44057e-20	2.49792e-19	-0.865299	0.00142804	0.0048846	-1.22129	8.17509e-06	6.07563e-05
27167	7443092	(RL7) RL7, ribosomal protein 7	2835	1763	1724	2107.33	2849	2055	6935	3946.33	1903	3860	2039	2600.67	4941	4818	3774	4511	931	724	579	744.667	4635	6650	12118	7801	843	1359	1296	1166	2307	2293	3037	2545.67	-1.45792	0.000131419	0.000302218	-3.205	3.39559e-15	2.51649e-14	-0.965028	0.0104664	0.0277888	-1.32454	0.000498081	0.00245972
264201	7441804	(RL8) RL8, ribosomal protein 8	11547	7210	8486	9081	13694	12249	29680	18541	7698	13731	7674	9701	17104	18319	16702	17375	3578	3489	3216	3427.67	25017	31667	38756	31813.3	3417	4121	5057	4198.33	10041	8439	12489	10323	-1.57717	1.80292e-07	5.92555e-07	-3.03819	1.69168e-21	1.82312e-20	-1.0148	0.000665249	0.00248775	-1.48638	8.32148e-07	7.26619e-06
26137	7452894	(RL9) RL9, ribosomal protein 9	5134	2718	3636	3829.33	5540	4501	16413	8818	3532	7370	3979	4960.33	7856	7691	7947	7831.33	1011	1278	1049	1112.67	12890	13505	17567	14654	1394	1432	2070	1632	4066	3196	5316	4192.67	-1.75208	5.6503e-06	1.56169e-05	-3.53292	1.57077e-17	1.35702e-16	-0.839171	0.0262746	0.0609924	-1.54014	6.04992e-05	0.000370094
30832	7449034	(RM11) RM11, ribosomal protein 11 mitochondrial large ribosomal subunit	732	585	562	626.333	414	476	737	542.333	451	560	530	513.667	576	696	633	635	570	587	515	557.333	670	824	1061	851.667	560	470	544	524.667	430	504	627	520.333	-0.331821	0.0826029	0.115085	-0.432431	0.0231485	0.0419056	-0.47232	0.0136279	0.0347362	-0.175747	0.359319	0.534367
268296	7446641	(RM12) RM12, ribosomal protein 12 mitochondrial large ribosomal subunit	543	371	471	461.667	740	599	1369	902.667	509	624	575	569.333	549	614	578	580.333	204	242	203	216.333	1400	878	1033	1103.67	556	469	452	492.333	501	492	580	524.333	-1.50912	2.27159e-10	1.02125e-09	-2.17049	8.56303e-19	7.91464e-18	-0.196885	0.399718	0.540741	-0.292553	0.21232	0.371955
34266	7448178	(RM17) RM17, ribosomal protein 17 mitochondrial large ribosomal subunit	518	364	446	442.667	192	168	453	271	417	421	409	415.667	385	410	312	369	375	343	314	344	394	458	533	461.667	321	382	353	352	337	322	391	350	0.17061	0.476386	0.541001	-0.253106	0.28832	0.373932	0.00945349	0.968356	0.982045	-0.195821	0.413023	0.587267
264149	7450871	(RM24) RM24, ribosomal protein 24 mitochondrial large ribosomal subunit	140	110	100	116.667	100	121	104	108.333	82	119	118	106.333	111	147	130	129.333	105	78	96	93	101	83	190	124.667	77	99	100	92	78	77	99	84.6667	-0.441425	0.0494392	0.072568	-0.227067	0.314732	0.403044	-0.445308	0.046302	0.098017	-0.0797272	0.730802	0.836931
268202	7442257	(RM34) RM34, ribosomal protein 34 mitochondrial large ribosomal subunit	493	359	428	426.667	300	353	340	331	502	455	455	470.667	603	588	552	581	396	270	254	306.667	535	473	701	569.667	469	533	503	501.667	445	532	518	498.333	-0.178867	0.224469	0.280599	-0.721222	8.86516e-07	3.34593e-06	-0.474339	0.000968826	0.00347092	-0.195467	0.174594	0.324221
261661	7441738	(RM4) RM4, ribosomal protein 4	572	472	508	517.333	342	371	627	446.667	411	492	456	453	348	409	355	370.667	448	366	253	355.667	585	388	524	499	437	455	421	437.667	370	440	459	423	-0.322311	0.0955243	0.130848	-0.321089	0.0987197	0.149335	0.123949	0.523956	0.654976	-0.153559	0.428782	0.601033
262589	7448169	(RM47) RM47, ribosomal protein 47 mitochondrial large ribosomal subunit	164	106	121	130.333	125	122	222	156.333	179	181	150	170	245	288	202	245	94	77	69	80	197	219	313	243	149	178	195	174	192	189	227	202.667	-0.809886	0.000142533	0.000325864	-1.42485	5.52001e-11	3.13067e-10	-0.686544	0.000858084	0.00313142	-0.418281	0.0431797	0.111348
16440	7443844	(RP3A) RP3A,-like protein to dna-directed RNA polymerase II third largest subunit	928	690	704	774	654	663	588	635	847	854	1214	971.667	826	808	668	767.333	662	597	478	579	773	679	1051	834.333	1004	1153	1068	1075	694	709	815	739.333	-0.268085	0.107668	0.145598	-0.346898	0.0375612	0.0645309	0.178458	0.280776	0.416761	0.336098	0.0422326	0.109322
40884	7451111	(RPA1) DNA directed RNA polymerase i, alpha subunit	852	515	648	671.667	6765	4009	8393	6389	1625	2917	1607	2049.67	2150	2581	2300	2343.67	54	51	59	54.6667	4849	2798	3802	3816.33	939	950	1115	1001.33	1864	1868	2297	2009.67	-3.81024	2.36938e-37	5.91395e-36	-5.93843	4.61805e-69	5.14451e-67	-0.364793	0.171818	0.285231	-1.1973	9.9378e-06	7.23327e-05
36845	7447532	(RPA2_1) DNA directed RNA polymerase i, second largest subunit	1202	817	958	992.333	5251	3312	8113	5558.67	2233	3021	2332	2528.67	2770	2773	2591	2711.33	288	256	201	248.333	5489	2910	4748	4382.33	1653	1796	1677	1708.67	2000	2193	2563	2252	-3.036	1.36753e-29	2.33428e-28	-3.96013	1.21409e-44	4.29722e-43	-0.273346	0.272097	0.407011	-0.598316	0.0166714	0.0508161
262513	7449647	(RPA2_2) replication protein A2	587	487	525	533	221	345	224	263.333	550	569	470	529.667	501	811	577	629.667	624	533	335	497.333	298	417	645	453.333	504	562	568	544.667	351	377	401	376.333	0.478748	0.0387387	0.0582181	0.307069	0.180347	0.251497	-0.403595	0.0769883	0.149261	0.330999	0.149483	0.290337
168	7453440	(RPB1) DNA directed RNA polymerase II, largest subunit	5047	3841	3708	4198.67	4109	2828	5210	4049	4180	5087	4183	4483.33	4467	4912	4207	4528.67	3924	2760	2712	3132	4839	4659	5804	5100.67	3591	4708	3620	3973	3930	4138	4717	4261.67	-0.500265	0.00882092	0.015064	-0.538166	0.00487018	0.0103392	-0.18198	0.339543	0.479794	-0.311713	0.102205	0.218867
40925	7448430	(RPB21) DNA directed RNA polymerase II, second largest subunit	5848	4737	4687	5090.67	2988	2887	4654	3509.67	5717	5945	5630	5764	4198	4640	3958	4265.33	4074	3374	3160	3536	5778	4964	6594	5778.67	5319	6104	5014	5479	3600	4115	4419	4044.67	-0.00455321	0.977713	0.980214	-0.534722	0.00106446	0.00258376	0.268396	0.0995183	0.183933	0.230671	0.156917	0.300229
268816	7447258	(RPB5) RPB5,-like protein to RNA polymerase i	1306	896	1021	1074.33	1352	1186	1324	1287.33	1191	1347	1232	1256.67	1387	1731	1272	1463.33	754	654	487	631.667	1358	1383	2321	1687.33	1055	1258	1114	1142.33	1069	1212	1259	1180	-0.816953	1.82909e-06	5.35228e-06	-1.23593	1.00127e-12	6.32626e-12	-0.378137	0.0260952	0.0606824	-0.253206	0.137162	0.272458
38815	7448892	(Rpb8) RNA polymerase	383	267	271	307	558	297	630	495	314	382	414	370	425	467	461	451	245	226	222	231	441	451	934	608.667	343	384	330	352.333	275	315	415	335	-1.24949	9.02953e-07	2.7515e-06	-1.19742	2.64931e-06	9.46558e-06	-0.454932	0.0700273	0.13829	-0.123821	0.623096	0.761986
36330	7445859	(RpbY) probable dna-directed RNA polymerase II 13.6 kDa polypeptide	493	387	332	404	194	181	259	211.333	349	384	386	373	322	392	307	340.333	401	355	343	366.333	269	366	539	391.333	283	366	293	314	219	232	288	246.333	0.384538	0.0369583	0.055804	0.0865489	0.631704	0.704756	-0.0283985	0.875447	0.923347	0.144841	0.431862	0.603831
28816	7444613	(RPC1) DNA directed RNA polymerase III, largest subunit	2353	1800	1730	1961	1611	1292	2902	1935	2298	2449	2082	2276.33	2286	2419	2120	2275	1623	1461	1283	1455.67	3369	2381	2980	2910	2328	2455	2043	2275.33	2055	2045	2491	2197	-0.525169	0.0120035	0.0199268	-0.826064	8.2743e-05	0.000240833	-0.168036	0.419884	0.558667	-0.155016	0.456843	0.627009
268010	7442904	(RPC2) DNA directed RNA polymerase III, second largest subunit	2888	2145	2505	2512.67	3544	3099	5858	4167	4541	5281	5027	4949.67	5195	5264	4691	5050	1272	1237	1051	1186.67	7127	5116	5219	5820.67	4189	4079	3730	3999.33	4360	4258	5436	4684.67	-1.27078	9.16187e-10	3.88929e-09	-2.12664	2.06182e-23	2.46035e-22	-0.197642	0.332823	0.473237	-0.428623	0.0360655	0.0960205
263350	7452428	(RPC25) RPC25,-like protein to dna-directed RNA polymerase III 25 kDa polypeptide	127	58	86	90.3333	89	33	446	189.333	124	170	113	135.667	138	187	133	152.667	31	39	16	28.6667	316	172	373	287	124	126	136	128.667	92	86	126	101.333	-1.61252	0.00370656	0.00675271	-3.12503	1.45928e-07	5.99284e-07	-0.32892	0.544254	0.673267	0.15407	0.77711	0.867527
264786	7442810	(RPC6) RPC6, dna-directed RNA polymerases III 39 kDa polypeptide	476	378	448	434	240	262	397	299.667	469	536	699	568	531	495	396	474	413	397	393	401	502	392	428	440.667	643	641	524	602.667	426	430	523	459.667	-0.00126318	0.994578	0.995236	0.0370997	0.840436	0.880017	0.0984599	0.589719	0.712581	0.185214	0.310323	0.48496
6803	7446232	(RPE1) ribulose-phosphate 3-epimerase, phosphoribulose epimerase, erythrose-4-phosphate isomerase, phosphoketopentose 3-epimerase, xylulose phosphate 3-epimerase, phosphoketopentose epimerase, ribulose 5-phosphate 3-epimerase, D-ribulose phosphate-3-epimerase, D-ribulose 5-phosphate epimerase, D-ribulose-5-P 3-epimerase, D-xylulose-5-phosphate 3-epimerase, pentose-5-phosphate 3-epimerase	531	389	474	464.667	650	530	840	673.333	436	688	441	521.667	707	975	655	779	181	202	138	173.667	617	961	1419	999	272	427	443	380.667	455	518	567	513.333	-1.0805	3.64552e-05	9.0416e-05	-2.33962	1.36701e-17	1.1868e-16	-0.734865	0.00465792	0.0138158	-0.630055	0.0158395	0.0487719
32252	7450358	(RPI2) ribose-5-phosphate isomerase	274	203	225	234	178	156	557	297	282	377	264	307.667	297	344	285	308.667	114	101	73	96	445	503	1072	673.333	183	243	260	228.667	171	221	232	208	-0.875274	0.0141026	0.0230879	-2.61458	3.94021e-12	2.40897e-11	-0.171479	0.627287	0.743235	-0.0583341	0.869718	0.929223
23025	7448566	(RPL1) 60S ribosomal protein L10A	42882	29218	33050	35050	45054	43836	112985	67291.7	26698	51042	28385	35375	49193	52226	55599	52339.3	10149	12598	10485	11077.3	118738	103700	108701	110380	13139	12820	15147	13702	33608	29092	42160	34953.3	-1.48072	2.06838e-06	6.00868e-06	-3.14011	2.83078e-21	3.0322e-20	-0.745415	0.0152376	0.0382949	-1.54068	8.23061e-07	7.20382e-06
24423	7443239	(rpl23) protein 23 of the large ribosomal subunit	6926	4548	5915	5796.33	9496	8841	16477	11604.7	5140	9407	5293	6613.33	8888	10133	8997	9339.33	2237	2356	1862	2151.67	10074	16846	20519	15813	2916	3000	3605	3173.67	5995	5192	7351	6179.33	-1.54559	7.20252e-08	2.46202e-07	-2.70263	1.60924e-19	1.57109e-18	-0.669821	0.0174534	0.0431261	-1.15146	5.15508e-05	0.000320919
30154	7450265	(Rpl27) 60S subunit ribosomal protein L27	5984	3737	4493	4738	6335	5908	14353	8865.33	4579	7607	4736	5640.67	7406	8289	8034	7909.67	1842	2327	2321	2163.33	11849	14477	19340	15222	2438	2200	2764	2467.33	4918	4105	6290	5104.33	-1.44943	1.54525e-06	4.57439e-06	-2.62276	6.76851e-17	5.64025e-16	-0.662394	0.0256905	0.059952	-1.23486	3.9288e-05	0.000249421
260899	7451495	(RPN) 26S proteasome regulatory subunit	613	400	430	481	209	212	367	262.667	451	542	517	503.333	414	533	397	448	435	387	294	372	371	401	619	463.667	395	486	452	444.333	341	386	444	390.333	0.322131	0.105283	0.142756	-0.139108	0.47998	0.567873	0.00990813	0.959644	0.977752	-0.0137761	0.944209	0.97185
26239	7449697	(RPN1) 26S proteasome regulatory subunit RPN1 2	3431	2756	2659	2948.67	1504	1650	2077	1743.67	2764	2809	2620	2731	2081	2262	1828	2057	2629	2292	2119	2346.67	2636	2267	2999	2634	2666	2781	2314	2587	1957	2100	2302	2119.67	0.214521	0.108314	0.146351	0.00877413	0.947502	0.960819	0.244372	0.0670681	0.133493	0.0798974	0.54922	0.708723
33725	7452205	(RPN11) 26S proteasome regulatory subunit	944	775	767	828.667	423	445	501	456.333	658	690	735	694.333	591	662	551	601.333	858	733	693	761.333	677	747	1016	813.333	656	861	743	753.333	515	607	662	594.667	0.316568	0.0202001	0.0320603	0.0810034	0.545627	0.628047	0.0439755	0.745469	0.831503	0.136572	0.312587	0.486916
24295	7444533	(RPN2) 26S proteasome regulatory subunit Rpn2 26S subunit, non-atpase	4685	4258	4391	4444.67	3334	4321	3204	3619.67	4507	4318	4804	4543	4533	4718	3533	4261.33	3895	3314	3385	3531.33	4963	4401	5278	4880.67	4635	4520	3890	4348.33	4121	4250	4611	4327.33	-0.240383	0.116486	0.156521	-0.29408	0.0548323	0.089551	-0.0683454	0.654994	0.764509	-0.200956	0.189098	0.342676
37861	7444225	(RPN3) 26S proteasome regulatory subunit 3	1790	1419	1406	1538.33	1020	1156	1074	1083.33	1465	1368	1844	1559	1183	1065	921	1056.33	1426	1258	1219	1301	1377	1292	1500	1389.67	1361	1287	1251	1299.67	953	964	1185	1034	-0.0412129	0.77835	0.816542	0.0763313	0.601651	0.678307	0.395612	0.00697874	0.0195645	0.130869	0.372739	0.548283
38129	7450938	(RPN5) 26S proteasome regulatory subunit rpn5	2325	1834	1844	2001	1199	1322	1143	1221.33	1441	1337	1508	1428.67	1746	1599	1311	1552	1980	1374	1255	1536.33	1375	1447	2181	1667.67	1208	1492	1146	1282	1193	1465	1379	1345.67	0.163505	0.33836	0.40316	0.0534906	0.753871	0.809889	-0.285538	0.0947813	0.177002	-0.283038	0.0984171	0.212895
40962	7451185	(RPN8) 26S proteasome regulatory subunit 8	2434	2073	2067	2191.33	1075	1405	1128	1202.67	2380	2137	2216	2244.33	1663	1806	1505	1658	1946	1743	1730	1806.33	1448	1690	2126	1754.67	2413	2653	2387	2484.33	1512	1792	1774	1692.67	0.324882	0.0249863	0.0389612	0.217789	0.131673	0.192215	0.272018	0.0594507	0.120715	0.347455	0.0160074	0.0491744
1845	7449094	(RPN9) 26S proteasome regulatory subunit	1469	1164	1225	1286	976	1283	548	935.667	1194	1166	1199	1186.33	935	1089	748	924	1278	1042	776	1032	823	906	1357	1028.67	1254	1330	1143	1242.33	828	951	986	921.667	-0.0917628	0.688287	0.739472	0.178001	0.436821	0.526464	0.204091	0.372624	0.51354	0.224094	0.32753	0.501705
32395	7452320	(rpoT) rpot-like RNA polymerase	873	537	782	730.667	1634	949	3909	2164	1209	1413	1174	1265.33	686	882	862	810	288	390	289	322.333	2007	846	1163	1338.67	1080	864	1016	986.667	516	528	733	592.333	-2.10657	1.92292e-08	7.09069e-08	-1.86568	5.89906e-07	2.28262e-06	0.473034	0.190478	0.309082	0.550384	0.128649	0.259876
264206	7441808	(RPT1) 26S proteasome regulatory ATPase subunit	2615	2403	2069	2362.33	5193	6799	1727	4573	1902	1802	1871	1858.33	1696	1916	1308	1640	2410	1848	1645	1967.67	1978	2146	3098	2407.33	1470	1930	1391	1597	1478	1661	1731	1623.33	-1.50439	1.63753e-06	4.82697e-06	-0.117609	0.702171	0.764772	0.0236492	0.93875	0.96445	-0.238147	0.439466	0.610991
39157	7442902	(RPT2) 26S proteasome ATPase regulatory subunit 4	3308	2953	2396	2885.67	1824	2131	1911	1955.33	2563	2372	2544	2493	2323	2521	1991	2278.33	2892	2445	2322	2553	2820	2629	3375	2941.33	2741	3122	2172	2678.33	2409	2719	2783	2637	0.0165221	0.90732	0.923908	-0.0307181	0.828269	0.87107	-0.0324919	0.818852	0.882727	-0.192833	0.173581	0.322736
24475	7445815	(RPT3) 26S proteasome ATPase regulatory subunit	1922	1683	1679	1761.33	1695	2199	1325	1739.67	1811	1835	1680	1775.33	1788	2134	1446	1789.33	1843	1465	1411	1573	1820	1585	2325	1910	2018	2212	1848	2026	1719	1889	1992	1866.67	-0.524671	0.00162112	0.00315199	-0.102777	0.536029	0.61973	-0.168001	0.311597	0.45062	-0.0903496	0.585815	0.737268
269593	7448044	(RPT4) 26S proteasome ATPase regulatory subunit	1088	983	933	1001.33	664	838	570	690.667	938	946	1098	994	1051	1065	781	965.667	943	765	607	771.667	829	844	1157	943.333	894	1136	842	957.333	949	1033	1042	1008	-0.00551475	0.974066	0.977298	-0.119171	0.48192	0.569723	-0.118217	0.483758	0.619658	-0.289898	0.086111	0.192952
516	7443588	(RPT5) 26S proteasome ATPase regulatory subunit	1424	1304	1165	1297.67	647	683	761	697	1298	1400	1416	1371.33	989	1208	887	1028	1218	1064	997	1093	1160	1114	1590	1288	1360	1475	1164	1333	975	1158	1289	1140.67	0.356405	0.0071669	0.0124605	-0.0577558	0.659478	0.728067	0.257602	0.0495341	0.10356	0.0193203	0.882661	0.936873
32037	7452191	(RPT6) 26S proteasome ATPase regulatory subunit 6	1377	1264	1120	1253.67	1073	1167	774	1004.67	1062	1066	1031	1053	1057	1244	902	1067.67	1282	960	770	1004	835	991	1647	1157.67	1017	1279	1026	1107.33	815	1086	1001	967.333	-0.227153	0.271415	0.332606	-0.0286633	0.88963	0.916568	-0.178723	0.38711	0.528141	-0.0149969	0.942154	0.970868
15259	7450980	(RS1) RS1, ribosomal protein 1	4	4	2	3.33333	12821	12545	8608	11324.7	284	739	224	415.667	8150	9765	5659	7858	7	0	8	5	5169	8301	15365	9611.67	101	145	164	136.667	4111	5528	5359	4999.33	-12.231	3.10404e-66	3.12858e-64	-10.6822	3.91133e-57	2.5087e-55	-4.40118	2.75463e-19	6.65576e-18	-5.38653	1.46278e-25	7.23392e-24
19501	7447447	(RS10) RS10, ribosomal protein 10 40S small ribosomal subunit	2758	1835	2267	2286.67	2621	2341	7736	4232.67	2313	4070	2281	2888	3346	3840	3334	3506.67	944	954	788	895.333	4986	7793	10641	7806.67	972	1228	1353	1184.33	2179	1844	2488	2170.33	-1.42392	5.83578e-05	0.000140677	-2.94377	3.62533e-15	2.67925e-14	-0.450993	0.195207	0.314681	-1.07077	0.00234811	0.00955772
22535	7447253	(RS11) RS11, ribosomal protein 11 40S small ribosomal subunit	8739	5499	7296	7178	12296	10628	19119	14014.3	6276	10563	7088	7975.67	10654	12385	11431	11490	2391	3132	2646	2723	13902	18278	28252	20144	3628	3472	4782	3960.67	6727	5997	8185	6969.67	-1.51408	5.99668e-08	2.07124e-07	-2.69028	2.53986e-20	2.58953e-19	-0.697964	0.011063	0.0291461	-1.0009	0.000291739	0.00153185
26221	7451389	(RS13) RS13, ribosomal protein 13 40S small ribosomal subunit	4545	2737	3369	3550.33	5270	4903	10388	6853.67	3012	6100	3374	4162	5730	6019	5694	5814.33	1359	1807	1533	1566.33	8575	12035	13762	11457.3	1819	1927	2345	2030.33	3904	3272	4884	4020	-1.49865	6.96848e-07	2.14757e-06	-2.68851	1.38122e-17	1.19816e-16	-0.65801	0.0266754	0.0617601	-1.17392	9.08826e-05	0.000536126
26367	7449341	(RS15A) RS15A, ribosomal protein 15 40S small ribosomal subunit	4945	3092	4042	4026.33	6664	5728	10483	7625	3222	5919	3402	4181	6255	6666	6329	6416.67	1221	1606	1188	1338.33	7150	10743	15153	11015.3	1772	1571	2114	1819	4061	3514	4770	4115	-1.4709	4.67686e-07	1.47307e-06	-2.85155	1.48813e-20	1.54099e-19	-0.793252	0.00583852	0.0167586	-1.36571	2.80974e-06	2.23072e-05
32675	7444754	(RS15B) RS15B, ribosomal protein 15B 40S small ribosomal subunit	6007	3856	4682	4848.33	6417	5298	11547	7754	3897	7079	4394	5123.33	7026	7664	7090	7260	1770	2095	1662	1842.33	6712	11186	16926	11608	2171	2458	2888	2505.67	4193	3565	5256	4338	-1.22575	7.77755e-05	0.000184303	-2.46457	2.27958e-14	1.60085e-13	-0.675967	0.0277491	0.0638826	-0.981706	0.001486	0.00642414
40312	7447961	(RS16) RS16, ribosomal protein 16 40S small ribosomal subunit	5502	3465	4454	4473.67	5960	4803	11150	7304.33	3744	6786	4044	4858	6857	6744	7056	6885.67	1516	2098	1630	1748	6561	14044	18377	12994	1787	1912	2338	2012.33	4280	3773	5613	4555.33	-1.25421	0.000243789	0.000539301	-2.70562	4.76573e-14	3.2708e-13	-0.683052	0.0434631	0.0932056	-1.3651	6.93383e-05	0.000420097
26893	7452156	(RS18) RS18, ribosomal protein 18 40S small ribosomal subunit	8779	5899	7275	7317.67	9829	8597	19254	12560	5961	11009	6697	7889	9690	10925	10986	10533.7	2840	3317	2998	3051.67	11175	21146	24861	19060.7	3378	3235	4160	3591	6567	5674	7932	6724.33	-1.32203	2.81537e-05	7.08058e-05	-2.46285	5.63083e-14	3.83963e-13	-0.593257	0.056852	0.116107	-1.09325	0.0005038	0.00248102
28425	7442280	(RS19) RS19, ribosomal protein 19 40S small ribosomal subunit	8311	5200	7226	6912.33	9569	8126	15262	10985.7	5540	9548	5561	6883	9714	10531	9442	9895.67	2786	3265	2677	2909.33	9372	17052	20495	15639.7	3163	3281	4273	3572.33	6027	5080	7038	6048.33	-1.21551	3.87656e-05	9.57424e-05	-2.24734	1.70458e-13	1.13314e-12	-0.696502	0.0173066	0.0428135	-0.948799	0.00125158	0.00553278
24262	7449350	(RS2) RS2, ribosomal protein 2	29887	21423	23247	24852.3	37879	34982	74206	49022.3	18975	34026	19342	24114.3	30259	32238	29931	30809.3	8510	8522	7049	8027	54629	55292	71231	60384	9968	9262	11285	10171.7	18411	16259	22364	19011.3	-1.52247	9.58027e-09	3.63919e-08	-2.73415	5.4788e-23	6.33927e-22	-0.52808	0.0424691	0.0914074	-1.0925	3.19792e-05	0.000207248
262056	7442075	(RS20) RS20, ribosomal protein 20 40S small ribosomal subunit	6110	4402	5372	5294.67	4588	4332	16625	8515	4338	7647	4390	5458.33	7319	7419	8094	7610.67	3091	3481	3394	3322	18246	21747	21158	20383.7	2653	2502	2955	2703.33	5712	4952	6507	5723.67	-1.21246	0.000918695	0.00185971	-2.4448	1.2876e-10	7.07881e-10	-0.661088	0.0679962	0.135036	-1.27643	0.000497581	0.00245909
22350	7448849	(RS21) RS21, ribosomal protein 21 40S small ribosomal subunit	3858	2479	2788	3041.67	3059	2241	6766	4022	2336	4240	2782	3119.33	3526	4270	4029	3941.67	1243	1381	949	1191	4090	7445	12410	7981.67	1618	1629	1930	1725.67	2474	2424	3214	2704	-0.950638	0.00727785	0.0126327	-2.55378	6.62353e-12	4.00783e-11	-0.509262	0.147961	0.253706	-0.837056	0.0180064	0.0541832
28209	7451741	(RS23) RS23, ribosomal protein 23 40S small ribosomal subunit	7206	4702	6250	6052.67	7438	6452	14522	9470.67	4969	9432	5293	6564.67	8236	8975	7921	8377.33	2151	2241	1801	2064.33	8228	16047	20508	14927.7	2651	3028	3616	3098.33	5254	4652	6215	5373.67	-1.1879	0.000229122	0.000508983	-2.67685	2.68237e-15	2.0076e-14	-0.524123	0.100275	0.185074	-0.986758	0.00213332	0.00878821
269086	7445952	(RS24) RS24, ribosomal protein 24 40S small ribosomal subunit	5535	3705	4790	4676.67	7538	6536	12209	8761	4041	6644	4247	4977.33	6586	7488	6546	6873.33	1822	1993	1724	1846.33	5957	11047	13479	10161	2591	2655	2973	2739.67	4159	3738	5141	4346	-1.45041	1.64564e-07	5.43733e-07	-2.28175	1.13528e-15	8.78262e-15	-0.635661	0.0197362	0.0479371	-0.858504	0.00171848	0.00728341
42457	7441816	(RS25) RS25, ribosomal protein 25 40S small ribosomal subunit	6879	4765	5927	5857	7672	7087	15343	10034	4713	8346	5850	6303	7937	8819	8485	8413.67	1979	2267	1836	2027.33	10106	15014	19394	14838	2936	2808	3406	3050	5149	4700	6601	5483.33	-1.31623	3.87526e-06	1.09219e-05	-2.6898	2.1482e-19	2.07431e-18	-0.589685	0.0360587	0.0798179	-1.03439	0.000264152	0.00140408
20008	7442364	(RS26) RS26, ribosomal protein 26 40S small ribosomal subunit	2743	1814	2077	2211.33	2853	2368	5996	3739	1949	3297	2017	2421	3112	3711	3372	3398.33	893	967	842	900.667	3492	5667	7444	5534.33	1041	1185	1329	1185	1935	1681	2419	2011.67	-1.30304	1.77095e-05	4.57233e-05	-2.43703	1.066e-14	7.64843e-14	-0.66047	0.0276934	0.0637823	-0.955576	0.00155882	0.00670063
30036	7451256	(RS27) RS27, ribosomal protein 27 40S small ribosomal subunit	7279	4542	5231	5684	7173	6065	16567	9935	5067	7393	5423	5961	8185	8828	8209	8407.33	2560	2802	2611	2657.67	9282	13400	19291	13991	3564	3304	3961	3609.67	5538	4541	6622	5567	-1.3529	1.07447e-05	2.86715e-05	-2.20723	2.74187e-12	1.69098e-11	-0.667988	0.0276713	0.0637451	-0.815961	0.00731164	0.0251986
42332	7450850	(RS29) RS29, ribosomal protein 29 40S small ribosomal subunit	5611	3797	4224	4544	4782	4126	10573	6493.67	3685	5941	3839	4488.33	4956	6466	5660	5694	2100	2312	2215	2209	6337	9483	13771	9863.67	2269	2265	2631	2388.33	3726	3588	4482	3932	-1.05869	0.000424924	0.000906647	-1.96831	1.67283e-10	9.13497e-10	-0.511119	0.0862743	0.16398	-0.91256	0.00234478	0.0095515
31277	7451482	(RS30) RS30, ribosomal protein 30 40S small ribosomal subunit	3157	2309	2424	2630	2801	2035	7126	3987.33	1951	3917	2301	2723	3048	4277	3282	3535.67	831	927	806	854.667	3668	5863	10322	6617.67	1064	1079	1294	1145.67	2069	1903	2458	2143.33	-1.1387	0.00210135	0.00401418	-2.75398	1.79971e-12	1.11971e-11	-0.538812	0.141742	0.245709	-1.09592	0.00309929	0.0120721
26046	7443365	(RS3A) RS3A, ribosomal protein 3A 40S small ribosomal subunit	11748	7413	8832	9331	15381	14800	26621	18934	7514	14271	7650	9811.67	16225	17413	14914	16184	3505	3522	3081	3369.33	22147	30390	41173	31236.7	3571	4465	5571	4535.67	9406	8730	11403	9846.33	-1.57073	3.26886e-08	1.16952e-07	-3.03166	5.30502e-24	6.55876e-23	-0.893956	0.0014011	0.00480643	-1.30813	3.63297e-06	2.84377e-05
27292	7450467	(RS4) RS4, ribosomal protein 4	10754	7095	8885	8911.33	12874	11332	21545	15250.3	6501	12133	6623	8419	13936	15195	12828	13986.3	3788	3557	2823	3389.33	14113	22341	31432	22628.7	3131	4205	4980	4105.33	7069	6871	8979	7639.67	-1.32137	9.36515e-06	2.51935e-05	-2.56107	1.69036e-16	1.3782e-15	-0.903262	0.00224496	0.00723901	-1.08628	0.000252576	0.0013548
29955	7451203	(RS5) RS5, ribosomal protein 5	13891	9236	11911	11679.3	16804	16298	30674	21258.7	8899	18562	9540	12333.7	18119	19340	17409	18289.3	4334	4535	3915	4261.33	21238	32907	38968	31037.7	4482	4942	5845	5089.67	10620	9235	13072	10975.7	-1.40647	1.70743e-06	5.01518e-06	-2.68923	2.05188e-18	1.84495e-17	-0.742722	0.0104286	0.0277092	-1.29931	9.42328e-06	6.91106e-05
269779	7452718	(RS6) RS6, ribosomal protein 6	9804	6238	7491	7844.33	12573	10207	19333	14037.7	5963	11552	6045	7853.33	13771	14689	12673	13711	3186	2947	2635	2922.67	11665	20333	32172	21390	2781	3851	4353	3661.67	6688	6582	8825	7365	-1.39202	1.12672e-05	3.00278e-05	-2.68489	5.41038e-16	4.26981e-15	-0.97653	0.00187636	0.00620743	-1.19873	0.000146712	0.000824128
39550	7450394	(RS7) RS7, ribosomal protein 7	7986	4891	5978	6285	7749	6259	18220	10742.7	5716	10704	5587	7335.67	10317	10980	10175	10490.7	2013	2233	1809	2018.33	14828	19646	22048	18840.7	2869	3009	3851	3243	6629	5648	8814	7030.33	-1.31967	5.98876e-05	0.000144174	-3.04884	2.84508e-18	2.53874e-17	-0.691512	0.0332956	0.0746383	-1.29989	7.72787e-05	0.000464418
29825	7453018	(RS8) RS8, ribosomal protein 8	7466	4864	6973	6434.33	9963	9525	15761	11749.7	5188	9985	5359	6844	9994	10843	10089	10308.7	2518	2860	2558	2645.33	11282	17145	20117	16181.3	3042	2925	3803	3256.67	5885	5020	7564	6156.33	-1.41122	5.26424e-07	1.64583e-06	-2.43385	6.18613e-17	5.16715e-16	-0.765886	0.00580271	0.016683	-1.10342	7.91882e-05	0.000474278
268651	7452628	(RS9) RS9, ribosomal protein 9	7792	4739	5869	6133.33	9115	7670	13796	10193.7	4321	8369	4269	5653	8632	9592	8217	8813.67	2730	2559	2155	2481.33	10499	16377	26138	17671.3	1924	2778	3183	2628.33	4446	4342	6141	4976.33	-1.28739	3.24715e-05	8.10869e-05	-2.64622	3.29169e-16	2.63509e-15	-0.812617	0.00810689	0.0223542	-1.10871	0.000331776	0.00171445
21871	7451308	(RSP1) 40S ribosomal protein-like protein	4832	3004	4386	4074	10482	8132	9345	9319.67	3207	6557	3397	4387	7321	7936	6769	7342	1263	1438	960	1220.33	5999	10394	20003	12132	1649	2138	2775	2187.33	3383	3416	4465	3754.67	-1.75098	3.49998e-07	1.1187e-06	-3.11478	8.34549e-18	7.31734e-17	-0.914856	0.00659555	0.0186235	-0.964569	0.004254	0.0158689
19818	7448763	(RT15) RT15, ribosomal protein 15 mitochondrial small ribosomal subunit	224	142	164	176.667	4531	4061	5172	4588	441	648	414	501	3932	4759	4176	4289	53	75	56	61.3333	2652	5226	7272	5050	289	311	335	311.667	2319	2331	2978	2542.67	-5.2552	1.6619e-61	1.35291e-59	-6.1716	2.72425e-75	4.36829e-73	-3.26665	7.6184e-30	3.64822e-28	-3.22182	5.9178e-29	3.7058e-27
32173	7446540	(RT16) RT16, ribosomal protein 16 mitochondrial small ribosomal subunit	456	280	324	353.333	197	94	395	228.667	328	371	414	371	299	288	307	298	252	275	252	259.667	313	357	479	383	313	260	298	290.333	236	249	335	273.333	0.0742787	0.811349	0.84438	-0.376188	0.226006	0.305037	0.142139	0.646515	0.757504	-0.100588	0.746416	0.84763
263665	7445881	(RT17) RT17, ribosomal protein 17 mitochondrial small ribosomal subunit	229	166	165	186.667	176	165	208	183	170	220	188	192.667	180	222	190	197.333	171	133	130	144.667	225	199	281	235	211	210	230	217	149	148	203	166.667	-0.521946	0.000737041	0.00151311	-0.52426	0.000726354	0.00181597	-0.199035	0.193806	0.312993	0.185688	0.22772	0.390784
41419	7450723	(RT4) RT4, ribosomal protein 4, mitochondrial large ribosomal subunit	301	194	166	220.333	587	432	1968	995.667	518	874	576	656	365	377	356	366	55	76	38	56.3333	866	380	1140	795.333	340	413	391	381.333	300	305	355	320	-2.72327	4.51939e-10	1.96745e-09	-3.60581	4.63324e-15	3.40985e-14	0.667709	0.104789	0.191617	0.0501451	0.902928	0.948825
32216	7450237	(RT5) RT5, ribosomal protein 5	618	420	471	503	313	286	768	455.667	510	582	517	536.333	631	644	560	611.667	384	388	344	372	861	745	750	785.333	507	510	456	491	511	521	671	567.667	-0.398477	0.101199	0.137871	-0.908958	0.000196926	0.000543859	-0.357932	0.139219	0.24205	-0.40884	0.091896	0.202274
16842	7442633	(SAT1) serine acetyl transferase	153	110	167	143.333	22	24	47	31	194	129	1176	499.667	1101	157	179	479	151	138	76	121.667	179	89	96	121.333	220	221	264	235	310	186	278	258	1.67747	0.0196297	0.0312392	0.162706	0.814162	0.859908	-0.117301	0.86431	0.915411	-0.337404	0.624313	0.762593
31984	7448697	(SAT2) serine acetyltransferase	315	241	275	277	150	177	226	184.333	308	284	237	276.333	244	219	225	229.333	268	293	256	272.333	293	250	234	259	275	284	242	267	254	242	258	251.333	0.0470081	0.776436	0.814794	0.241972	0.136234	0.197854	0.0938582	0.565431	0.692027	-0.12378	0.446995	0.618534
31362	7449074	(SCS1) precursor of synthetase	4197	3608	3466	3757	490	457	395	447.333	3831	3467	4005	3767.67	1304	1563	999	1288.67	2883	2021	1424	2109.33	1374	1259	2051	1561.33	3187	4393	3030	3536.67	1634	2275	1941	1950	2.52106	2.06096e-29	3.47311e-28	0.603148	0.00430523	0.0092644	1.39554	7.28558e-11	8.11614e-10	0.640977	0.00236564	0.00961428
411	7443730	(SCS2) precursor of synthetase	4473	3725	4069	4089	255	204	494	317.667	4101	4312	4451	4288	1082	1443	1028	1184.33	2833	2174	1258	2088.33	1661	1672	2159	1830.67	3243	4099	3936	3759.33	1264	1688	1670	1540.67	3.15207	2.22314e-29	3.74045e-28	0.348181	0.175038	0.245452	1.70131	1.0496e-10	1.1487e-09	1.08666	2.7554e-05	0.000182025
22864	7444857	(SDH) sarcosine dehydrogenase	622	448	563	544.333	181	239	364	261.333	726	622	664	670.667	1024	1108	1092	1074.67	645	506	712	621	731	698	729	719.333	1075	1031	818	974.667	1069	1111	1295	1158.33	0.522706	0.00649184	0.0113803	-0.0396451	0.831961	0.873824	-0.851073	5.2699e-06	2.95399e-05	-0.45605	0.0137508	0.0432598
32945	7449517	(SDH1) precursor of hydrogenase	2590	2256	2341	2395.67	526	563	396	495	2408	2314	2346	2356	1274	1515	957	1248.67	2203	1787	1627	1872.33	861	954	1204	1006.33	2724	3369	2916	3003	1110	1421	1435	1322	1.73016	1.73129e-23	2.09637e-22	1.06557	2.88174e-10	1.5395e-09	0.762458	5.3733e-06	3.00876e-05	0.978999	5.48588e-09	6.49408e-08
25355	7444259	(SEC61-1) protein translocase complex subunit	4480	3075	3304	3619.67	6502	7009	7119	6876.67	3864	4040	3432	3778.67	2781	3298	3007	3028.67	2420	2608	2517	2515	5789	6288	7560	6545.67	2872	3169	2907	2982.67	2929	3197	4138	3421.33	-1.48002	1.46742e-21	1.59116e-20	-1.19962	7.91605e-15	5.74987e-14	0.150489	0.32375	0.463445	-0.394197	0.00987115	0.0325137
28769	7442770	(SEC61-2) protein transportor	1827	1383	1595	1601.67	1655	1766	1706	1709	1758	1916	1707	1793.67	1754	1937	1433	1708	894	772	549	738.333	1918	2191	3023	2377.33	1786	1956	1552	1764.67	1492	1586	1644	1574	-0.639816	6.85652e-05	0.000163613	-1.5156	3.03661e-20	3.08411e-19	-0.0907826	0.570401	0.696659	-0.0471778	0.768242	0.861593
262537	7453183	(SELB) selenocysteine-specific elongation factor SelB	2155	1679	1656	1830	857	841	1237	978.333	1524	1546	1504	1524.67	1565	1910	1711	1728.67	1741	1494	1386	1540.33	1926	1703	2349	1992.67	1618	1560	1501	1559.67	1380	1505	1796	1560.33	0.358372	0.0150185	0.0244524	-0.194743	0.18304	0.25495	-0.347212	0.0178356	0.043911	-0.198638	0.175355	0.32512
264907	7442661	(SelD)	1599	1380	1523	1500.67	912	707	1228	949	947	1180	997	1041.33	637	756	670	687.667	1158	1098	1038	1098	1108	867	1150	1041.67	1064	1130	1063	1085.67	528	626	721	625	0.123025	0.456583	0.522154	0.255207	0.123364	0.181454	0.43156	0.00972702	0.0261205	0.598437	0.000349597	0.00179776
12821	7445131	(Sig1) hypothetical protein	676	450	568	564.667	593	313	1725	877	1037	1162	931	1043.33	637	988	727	784	289	330	311	310	1182	696	801	893	1361	1185	967	1171	681	668	891	746.667	-1.1717	0.00175862	0.0033975	-1.34499	0.000363111	0.000961662	0.256044	0.488219	0.623174	0.447626	0.226149	0.389161
7122	7447117	(sig2) sig2-like protein	173	130	243	182	158	139	108	135	222	180	175	192.333	134	180	147	153.667	195	211	281	229	227	132	100	153	94	151	207	150.667	129	151	198	159.333	-0.10716	0.745363	0.78866	0.756234	0.0216401	0.0394993	0.161926	0.622279	0.73962	-0.260013	0.430815	0.602765
9724	7450841	(sig3) sig3-like protein	100	70	105	91.6667	94	84	203	127	106	75	81	87.3333	254	280	318	284	79	82	123	94.6667	364	294	237	298.333	120	110	96	108.667	222	242	244	236	-1.00205	0.000809743	0.00165211	-1.48103	5.54648e-07	2.15328e-06	-1.8762	3.68323e-10	3.80661e-09	-1.32613	6.71304e-06	5.03502e-05
268895	7450065	(SIT1) silicic acid transporter, silicon transport	123	104	115	114	196	203	23	140.667	805	553	569	642.333	191	262	172	208.333	108	106	68	94	61	32	74	55.6667	536	818	519	624.333	209	307	310	275.333	-0.862059	0.0566374	0.0818956	0.945285	0.0406088	0.069005	1.47104	0.00110441	0.00389471	0.967973	0.0296942	0.0818157
41392	7447140	(SIT2) silicic acid transporter, silicon transport	7709	7217	6675	7200.33	14142	15441	4806	11463	10545	9429	7713	9229	6279	8422	6344	7015	8575	8786	8508	8623	6890	5408	6101	6133	7251	9633	6370	7751.33	5650	6681	6603	6311.33	-1.22281	3.26838e-05	8.15591e-05	0.668028	0.0219235	0.0399752	0.235805	0.416709	0.555839	0.0781827	0.78765	0.874496
35133	7444619	(SIT3) SIT3, silicic acid transporter-like protein	571	374	321	422	107	112	137	118.667	393	348	343	361.333	270	299	331	300	598	432	669	566.333	219	134	195	182.667	524	605	321	483.333	271	257	311	279.667	1.26779	1.67652e-08	6.21023e-08	1.8162	2.8666e-16	2.30176e-15	0.0930762	0.665753	0.773678	0.567269	0.00839681	0.0283185
36203	7451008	(SMT1) sterol 24-C-methyltransferase	1642	1080	808	1176.67	793	779	986	852.667	864	804	783	817	907	1184	1348	1146.33	1070	973	1090	1044.33	862	961	1286	1036.33	921	978	646	848.333	728	790	1022	846.667	-0.10258	0.613212	0.670352	0.193609	0.339748	0.429473	-0.663981	0.0011233	0.00395077	-0.204425	0.315238	0.489425
26536	7451549	(SNF1) sucrose non-fermenting (SNF-1) related serine threonine protein kinase	1735	1451	1355	1513.67	853	937	1281	1023.67	1401	1257	1372	1343.33	1792	1770	1255	1605.67	1427	1143	1052	1207.33	1688	1862	2320	1956.67	1289	1437	1158	1294.67	1416	1581	1639	1545.33	0.0238269	0.881927	0.903265	-0.527283	0.00099437	0.00242419	-0.41772	0.00906709	0.0246044	-0.465294	0.00368969	0.014046
37450	7451244	(SPP1) stromal processing peptidase	1028	676	746	816.667	4862	4736	6016	5204.67	1466	2244	1279	1663	3981	4671	3506	4052.67	320	359	394	357.667	6001	6595	8058	6884.67	673	811	666	716.667	3764	4133	4772	4223	-3.22682	8.13189e-53	4.34646e-51	-4.08134	2.12671e-76	3.63016e-74	-1.44994	2.00378e-13	2.897e-12	-2.76419	1.41309e-40	1.94218e-38
261572	7452901	(SPR1) sepiapterin reductase	27	8	18	17.6667	35	38	74	49	36	37	37	36.6667	94	86	142	107.333	11	15	25	17	130	120	141	130.333	48	28	24	33.3333	77	77	101	85	-2.02128	1.02517e-07	3.45743e-07	-2.74145	1.74298e-13	1.15648e-12	-1.73643	5.02474e-07	3.36989e-06	-1.54578	9.62814e-06	7.03692e-05
269393	7452379	(SQDB1) sulfolipid biosynthesis protein	36	28	36	33.3333	9536	10898	8635	9689.67	121	202	70	131	1781	1987	2252	2006.67	105	81	183	123	3496	5889	7914	5766.33	62	121	57	80	2550	2872	2970	2797.33	-8.7209	9.95719e-70	1.12103e-67	-5.35358	6.7364e-37	1.60566e-35	-4.12171	4.78571e-25	1.71105e-23	-5.35543	1.35248e-36	1.38964e-34
262574	7448150	(ssrp1) structure specific recognition protein 1	1276	927	831	1011.33	782	1027	623	810.667	1461	1886	1252	1533	1379	1747	1385	1503.67	1174	978	876	1009.33	1307	929	1277	1171	1117	1354	837	1102.67	1033	1171	1119	1107.67	-0.238467	0.215113	0.270245	-0.0399937	0.834644	0.875946	-0.136481	0.474095	0.609715	-0.228718	0.23261	0.396027
261710	7441774	(STT3b) oliosaccharyl transferase	641	639	561	613.667	353	394	363	370	741	773	598	704	465	571	479	505	481	462	425	456	599	517	598	571.333	633	776	644	684.333	435	543	505	494.333	0.19252	0.146546	0.191966	-0.151835	0.248527	0.330755	0.313544	0.0160282	0.0400157	0.259171	0.0468581	0.119178
263844	7445433	(SUOX) hypothetical protein	971	941	885	932.333	1323	1424	799	1182	1906	1728	2088	1907.33	1067	777	569	804.333	918	745	615	759.333	1110	657	993	920	2038	1827	992	1619	1113	887	1042	1014	-0.886089	0.001136	0.00226494	-0.102054	0.706397	0.768562	1.07929	7.71263e-05	0.000346888	0.447819	0.0976782	0.211743
269534	7449336	(SUPT6H) SUPT6H,-like protein to suppressor of ty 6	5775	4471	4464	4903.33	4100	4633	5028	4587	4847	4998	5006	4950.33	5349	5678	5499	5508.67	5245	4599	5620	5154.67	7891	6288	6270	6816.33	5765	5509	4924	5399.33	5370	5120	6555	5681.67	-0.450042	0.00515215	0.00919171	-0.231515	0.149106	0.214081	-0.325057	0.0430279	0.0923947	-0.275453	0.0862249	0.193126
27187	7452450	(TAL1_1) transaldolase	1673	1556	1239	1489.33	897	785	480	720.667	1820	1955	1946	1907	1037	1007	626	890	1575	1155	907	1212.33	589	453	823	621.667	1748	2188	1329	1755	1075	1229	1099	1134.33	0.49133	0.0433906	0.0645583	1.14108	3.53228e-06	1.24773e-05	0.942278	0.000113355	0.000494493	0.40373	0.0955318	0.208327
262203	7448803	(TAL1_2) triacylglycerol lipase-like protein	97	77	90	88	54	68	46	56	94	98	80	90.6667	54	90	81	75	91	91	93	91.6667	87	72	71	76.6667	111	101	89	100.333	55	75	83	71	0.10828	0.598093	0.656259	0.429713	0.0286543	0.0507105	0.109749	0.577655	0.701954	0.297507	0.129889	0.261572
39187	7449784	(TCP1) t-complex protein 1 gamma subunit	2126	1638	1515	1759.67	2594	2526	2721	2613.67	1818	2001	1780	1866.33	1192	1541	1251	1328	1084	991	737	937.333	1963	1607	2772	2114	1579	1817	1428	1608	898	1026	1095	1006.33	-1.12366	6.40655e-13	3.64323e-12	-0.989366	3.02388e-10	1.60975e-09	0.328789	0.0343499	0.0766283	0.467082	0.0027973	0.0110917
264095	7451609	(TF2D2) transcription factor IID, TATA box binding protein	932	725	910	855.667	924	1041	379	781.333	851	824	802	825.667	518	746	510	591.333	843	771	707	773.667	611	547	721	626.333	987	958	1076	1007	597	619	701	639	-0.420554	0.0872983	0.120911	0.481615	0.0508993	0.0840223	0.328538	0.182467	0.299096	0.45959	0.061917	0.148486
41733	7448098	(THI1) thiamin biosynthesis protein	503	138	263	301.333	180	89	1580	616.333	473	569	412	484.667	517	691	304	504	697	419	357	491	13803	11278	15294	13458.3	17	33	21	23.6667	82	101	109	97.3333	-1.59619	0.0124215	0.0205465	-4.61761	1.66048e-10	9.07219e-10	-0.19797	0.750789	0.834743	-2.24865	0.000807737	0.00378308
26678	7447630	(TKT1) transketolase	673	519	532	574.667	8931	7158	9668	8585.67	4527	6204	3553	4761.33	4423	2579	1934	2978.67	29	31	41	33.6667	7731	4050	8789	6856.67	1664	1770	814	1416	3272	2374	2883	2843	-4.45221	3.72488e-33	7.6993e-32	-7.45675	1.07884e-65	1.05717e-63	0.497661	0.122409	0.21815	-1.24149	0.000144428	0.00081259
21175	7448665	(TKT2) transketolase	3833	609	530	1657.33	76875	92744	58112	75910.3	121	85	89	98.3333	35722	51535	64318	50525	5625	4592	39568	16595	24865	37455	47487	36602.3	219	185	150	184.667	20412	23803	33684	25966.3	-6.18069	4.25353e-14	2.65263e-13	-0.90932	0.16741	0.236542	-9.18226	7.31387e-23	2.33845e-21	-7.32687	2.02714e-17	5.50084e-16
13647	7444096	(TMS1) possible thymidylate synthase	452	349	278	359.667	336	438	225	333	542	612	425	526.333	521	640	460	540.333	442	347	312	367	357	350	528	411.667	431	673	348	484	397	528	466	463.667	-0.447197	0.0540627	0.0786238	0.0107079	0.962999	0.972742	-0.198857	0.384746	0.52566	-0.165915	0.469667	0.639552
36522	7446883	(TOP2) topoisomerase	67	58	68	64.3333	2	3	6	3.66667	43	32	42	39	28	44	35	35.6667	97	71	69	79	39	23	20	27.3333	80	47	41	56	41	36	33	36.6667	3.56578	8.46442e-18	7.07017e-17	1.68776	8.55052e-09	3.98109e-08	-0.029423	0.921768	0.954041	0.396963	0.170417	0.318403
33625	7451898	(top3a) topoisomerase	363	147	177	229	82	58	310	150	205	186	178	189.667	306	235	413	318	361	372	523	418.667	415	364	410	396.333	222	258	186	222	282	229	348	286.333	0.0426371	0.919039	0.932699	0.26506	0.522761	0.607954	-0.94278	0.0249925	0.0586205	-0.575133	0.169054	0.316823
39924	7451686	(TopoII_1) DNA topoisomerase	709	346	533	529.333	1685	1002	2714	1800.33	1063	1319	6723	3035	4019	1178	1106	2101	54	50	8	37.3333	2561	983	2211	1918.33	789	953	1119	953.667	1106	890	1203	1066.33	-2.32813	0.000584886	0.00122426	-5.50839	2.64317e-12	1.63106e-11	0.360947	0.575875	0.700596	-0.357313	0.580056	0.732983
263644	7446005	(TopoII_2) DNA topoisomerase	1270	974	1120	1121.33	963	642	1280	961.667	1353	1533	1276	1387.33	778	986	831	865	895	676	604	725	1536	950	1235	1240.33	1193	1404	1220	1272.33	838	925	1062	941.667	-0.324046	0.106344	0.144049	-0.6064	0.00262472	0.00591135	0.516903	0.0100673	0.0269251	0.230553	0.249999	0.417704
22620	7451764	(Tp_AP2-EREBP1) regulator [Rayko]	3450	2787	2846	3027.67	2105	2045	3212	2454	2966	3023	2901	2963.33	2881	3190	2942	3004.33	2926	2667	2915	2836	4415	3596	3786	3932.33	2950	2981	2885	2938.67	2840	2969	3503	3104	-0.237514	0.149643	0.195757	-0.299391	0.0689674	0.109247	-0.188679	0.251881	0.383317	-0.278741	0.0906094	0.200284
263491	7445004	(Tp_AP2-EREBP10) pathogenesis-related transcription factor	81	74	50	68.3333	16	31	22	23	70	68	56	64.6667	40	59	38	45.6667	71	59	53	61	68	34	38	46.6667	62	65	70	65.6667	34	32	48	38	1.02446	0.000202925	0.000453933	0.554172	0.0283925	0.0502865	0.343965	0.172531	0.286056	0.591559	0.0215135	0.0629814
7842	7444978	(Tp_AP2-EREBP11) regulator [Rayko]	160	117	130	135.667	68	114	48	76.6667	47	54	40	47	45	62	51	52.6667	132	113	104	116.333	168	112	103	127.667	98	122	73	97.6667	87	108	106	100.333	0.275557	0.273809	0.335268	0.028942	0.906437	0.928909	-0.326866	0.238625	0.367807	-0.255379	0.309957	0.484675
268362	7452500	(Tp_AP2-EREBP2) regulator [Rayko]	1261	1156	1221	1212.67	456	456	735	549	1484	1560	1287	1443.67	939	1293	1121	1117.67	1509	1584	1679	1590.67	1408	1150	846	1134.67	1331	1393	1341	1355	1160	1072	1307	1179.67	0.612677	0.0033566	0.00617145	0.651084	0.00166936	0.00390427	0.204472	0.322139	0.461451	-0.00320386	0.987618	0.994249
11643	7447788	(Tp_AP2-EREBP3) regulator [Rayko]	143	123	91	119	14	6	31	17	137	141	87	121.667	95	143	135	124.333	235	185	245	221.667	116	57	73	82	65	106	72	81	112	109	114	111.667	2.25552	6.13514e-11	2.92075e-10	1.61203	6.82217e-08	2.88105e-07	-0.200503	0.494886	0.628963	-0.682775	0.0229425	0.0664296
21432	7452442	(Tp_AP2-EREBP4) regulator [Rayko]	4372	3379	3263	3671.33	2456	2572	2677	2568.33	4871	5496	5169	5178.67	4931	5876	5444	5417	2988	2868	2960	2938.67	3666	2951	3180	3265.67	5342	5408	4713	5154.33	4267	4344	5288	4633	-0.034586	0.809979	0.843287	0.0213893	0.881754	0.911467	-0.232833	0.104014	0.190578	-0.0491434	0.731513	0.837354
262141	7453348	(Tp_AP2-EREBP5) pathogenesis-related transcription factor	58	46	52	52	11	11	6	9.33333	42	52	64	52.6667	57	58	39	51.3333	71	53	44	56	37	47	41	41.6667	68	85	35	62.6667	49	39	58	48.6667	1.92215	2.45903e-08	8.9276e-08	0.582239	0.0330803	0.0575899	-0.121218	0.65231	0.762133	0.143443	0.590364	0.741142
23654	7452393	(Tp_AP2-EREBP6) regulator [Rayko]	359	345	345	349.667	177	197	215	196.333	456	343	367	388.667	363	394	309	355.333	465	411	413	429.667	344	348	341	344.333	503	561	403	489	327	336	367	343.333	0.297532	0.0396314	0.0594078	0.485932	0.000434062	0.0011334	-0.0337115	0.80748	0.874767	0.296781	0.030666	0.0839468
23656	7452396	(Tp_AP2-EREBP7) regulator [Rayko]	151	106	108	121.667	30	39	45	38	31	32	37	33.3333	31	42	30	34.3333	77	64	65	68.6667	61	55	62	59.3333	229	275	224	242.667	125	134	149	136	1.12894	3.60588e-10	1.58806e-09	0.382139	0.0328916	0.057299	-0.203496	0.368016	0.508781	0.627043	3.56512e-06	2.79479e-05
7359	7443432	(Tp_AP2-EREBP8) regulator [Rayko]	33	24	24	27	7	10	18	11.6667	27	20	15	20.6667	23	40	25	29.3333	44	30	25	33	32	30	40	34	32	34	31	32.3333	46	46	41	44.3333	0.661813	0.0442405	0.065675	0.125805	0.631205	0.704274	-0.659577	0.0223165	0.0532647	-0.664246	0.00867934	0.0291214
23922	7445003	(Tp_AP2-EREBP9) regulator [Rayko]	4311	3591	3534	3812	2037	1163	4041	2413.67	4102	4832	3993	4309	919	1489	1255	1221	3071	2619	2338	2676	2557	1767	2539	2287.67	3516	3856	3684	3685.33	979	1059	1414	1150.67	0.121467	0.669279	0.722458	0.403217	0.157048	0.224055	1.65828	1.36939e-08	1.15568e-07	1.48567	3.23895e-07	3.04427e-06
33340	7446149	(Tp_aureochrome1) regulator [Rayko]	450	471	418	446.333	75	68	202	115	273	310	287	290	222	377	250	283	593	501	371	488.333	440	431	488	453	348	378	374	366.667	299	313	373	328.333	1.43485	1.13168e-07	3.79725e-07	0.270497	0.294973	0.381021	-0.114158	0.662734	0.771416	-0.039707	0.878682	0.934112
37198	7453029	(Tp_aureochrome2) regulator [Rayko]	2105	1452	1490	1682.33	871	780	1281	977.333	304	271	338	304.333	1025	2043	1599	1555.67	4146	3007	4690	3947.67	915	1169	1428	1170.67	643	581	503	575.667	753	825	1382	986.667	0.231157	0.355752	0.420991	1.93237	6.84973e-14	4.64982e-13	-2.50408	5.12495e-21	1.43485e-19	-0.962307	0.000149898	0.000840239
20065	7445354	(Tp_aureochrome3) regulator [Rayko]	451	439	430	440	180	207	284	223.667	209	225	284	239.333	214	370	294	292.667	707	536	681	641.333	262	236	262	253.333	307	279	356	314	214	191	254	219.667	0.44653	0.0260449	0.0404332	1.51071	6.34239e-14	4.31372e-13	-0.443723	0.0281145	0.0646114	0.323775	0.109341	0.229503
33407	7451934	(Tp_aureochrome4) regulator [Rayko]	566	429	424	473	358	356	684	466	420	410	556	462	681	775	633	696.333	682	493	579	584.667	886	762	923	857	530	548	466	514.667	714	679	796	729.667	-0.520348	0.00788008	0.0135955	-0.381093	0.0485129	0.0805732	-0.751725	0.000116603	0.000507195	-0.711503	0.000254289	0.00136329
24007	7448073	(Tp_bHLH1_PAS) regulator [Rayko]	3572	3038	3290	3300	17	16	215	82.6667	3338	3135	3341	3271.33	566	544	617	575.667	3274	2861	2814	2983	964	733	596	764.333	3966	4120	4593	4226.33	742	702	688	710.667	4.81136	7.19398e-14	4.40335e-13	2.1227	0.000187196	0.000518613	2.3284	4.7863e-05	0.000224926	2.36561	3.68439e-05	0.000235192
20899	7443138	(Tp_bHLH2_PAS) regulator [Rayko]	1196	735	700	877	1579	1766	6770	3371.67	633	621	540	598	7127	5745	9530	7467.33	1372	1232	1940	1514.67	3736	4364	4236	4112	837	843	683	787.667	6138	5075	7175	6129.33	-2.48599	1.313e-09	5.46635e-09	-1.26383	0.00133229	0.00316418	-3.83888	1.03553e-18	2.37208e-17	-3.16613	5.84737e-14	1.16981e-12
25797	7448245	(Tp_bHLH3) regulator [Rayko]	11114	4170	5506	6930	0	1	14	5	8932	7086	9409	8475.67	30	17	12	19.6667	3731	3738	2111	3193.33	25	3	1	9.66667	9772	9599	5473	8281.33	38	21	33	30.6667	9.84796	1.44068e-24	1.85936e-23	8.50652	5.46081e-21	5.79657e-20	8.57347	1.71321e-21	4.9538e-20	7.84344	2.2268e-19	6.83079e-18
23208	7453287	(Tp_bHLH7_PAS) regulator [Rayko]	3310	1718	1909	2312.33	1802	1961	2435	2066	1453	753	1490	1232	3167	2925	4007	3366.33	4819	3476	5611	4635.33	1115	1689	1867	1557	2544	2344	1768	2218.67	2441	2149	3279	2623	-0.406767	0.158339	0.205986	1.74834	3.50538e-09	1.69472e-08	-1.63129	3.29866e-08	2.64067e-07	-0.443484	0.124022	0.252944
4202	7442095	(Tp_bHLH8_PAS) pas-domain protein	3	2	3	2.66667	62	114	934	370	4	4	0	2.66667	4102	915	3514	2843.67	2	3	4	3	1658	2998	873	1843	8	4	2	4.66667	6496	5467	5324	5762.33	-7.55737	3.09357e-12	1.65684e-11	-9.0768	1.89422e-15	1.4349e-14	-10.2192	9.36472e-18	1.95863e-16	-10.4515	1.47479e-18	4.25277e-17
5913	7451117	(Tp_bZIP10) regulator [Rayko]	194	171	156	173.667	102	134	137	124.333	264	264	220	249.333	225	251	190	222	163	140	162	155	204	154	243	200.333	228	287	222	245.667	216	275	213	234.667	-0.057925	0.729039	0.774796	-0.185787	0.252028	0.33453	0.00427643	0.978109	0.987048	-0.150877	0.331796	0.506329
4150	7446760	(Tp_bZIP11) regulator [Rayko]	294	291	203	262.667	39	49	106	64.6667	297	349	295	313.667	216	276	161	217.667	348	220	223	263.667	213	213	312	246	235	352	253	280	249	285	286	273.333	1.48949	1.21396e-08	4.56874e-08	0.269319	0.269386	0.353579	0.375271	0.123805	0.220021	-0.180971	0.456204	0.626589
268344	7452327	(Tp_bZIP12) regulator [Rayko]	2023	1943	2125	2030.33	505	437	878	606.667	2884	3056	2677	2872.33	728	689	541	652.667	1740	1478	1359	1525.67	1387	808	1123	1106	3481	3480	2728	3229.67	873	850	878	867	1.21647	2.4668e-08	8.95272e-08	0.640034	0.00294237	0.00655835	1.97106	7.26399e-19	1.70454e-17	1.68184	1.93269e-14	4.04222e-13
264533	7443011	(Tp_bZIP13) basic leucine zipper protein smilarity, DNA binding, transcription factor	35	22	16	24.3333	28	14	21	21	24	31	39	31.3333	19	21	34	24.6667	31	34	58	41	43	28	37	36	29	39	19	29	27	35	48	36.6667	-0.356429	0.349727	0.414742	0.379286	0.273912	0.358365	0.16572	0.650306	0.760379	-0.544131	0.126126	0.256206
24189	7445906	(Tp_bZIP14) regulator [Rayko]	4024	3112	3039	3391.67	1123	1142	1561	1275.33	6704	6541	6501	6582	1307	1189	899	1131.67	4280	3173	5358	4270.33	1309	1055	1680	1348	6927	9439	6951	7772.33	1475	1807	1619	1633.67	0.864951	3.03796e-05	7.61505e-05	1.85735	2.0862e-18	1.87421e-17	2.37509	4.15063e-28	1.73621e-26	2.03257	1.43923e-21	5.19843e-20
21989	7443783	(Tp_bZIP15) regulator [Rayko]	341	217	143	233.667	2840	2150	4721	3237	178	381	195	251.333	2590	5488	3735	3937.67	819	859	2065	1247.67	3603	3207	4368	3726	233	263	371	289	2628	2759	3518	2968.33	-4.36098	2.53473e-22	2.90944e-21	-1.3683	0.000562893	0.00143856	-4.12028	1.56252e-20	4.24003e-19	-3.5419	2.36053e-16	5.7694e-15
21909	7449547	(Tp_bZIP17) regulator [Rayko]	892	698	738	776	220	228	545	331	732	677	760	723	546	703	487	578.667	789	712	653	718	648	601	806	685	787	848	692	775.667	494	525	625	548	0.69545	0.00180612	0.00348417	0.244978	0.265136	0.349109	0.167069	0.447986	0.584591	0.296091	0.178938	0.330259
20996	7449064	(Tp_bZIP18) regulator [Rayko]	5366	2475	2657	3499.33	7057	6402	18627	10695.3	1475	1464	1700	1546.33	14482	12123	17532	14712.3	5644	4257	7987	5962.67	9616	13032	14507	12385	2042	1687	1849	1859.33	10071	7750	11175	9665.33	-2.1804	3.41737e-09	1.35963e-08	-0.873035	0.014172	0.0271117	-3.43774	9.38064e-19	2.15816e-17	-2.57509	6.29533e-12	1.03613e-10
22655	7449572	(Tp_bZIP22) regulator [Rayko]	6506	5342	6051	5966.33	15323	19737	4471	13177	5759	4923	5000	5227.33	4568	5681	4488	4912.33	5896	5823	6392	6037	4681	4143	4653	4492.33	6072	6162	6154	6129.33	4750	4217	5417	4794.67	-1.6947	2.53394e-07	8.20334e-07	0.604154	0.0600644	0.0968701	-0.0712036	0.824009	0.885779	0.153572	0.63151	0.767687
10360	7442493	(Tp_bZIP24a) regulator [Rayko]	3124	640	634	1466	224	210	526	320	460	190	432	360.667	646	251	1333	743.333	1226	712	4286	2074.67	245	291	426	320.667	278	287	189	251.333	139	134	221	164.667	1.56591	0.0187218	0.0298933	2.91542	3.03292e-05	9.37696e-05	-1.27275	0.0542265	0.111671	0.409778	0.53158	0.693933
9903	7452717	(Tp_bZIP24b) regulator [Rayko]	1649	1328	995	1324	395	432	554	460.333	549	447	353	449.667	593	584	805	660.667	1084	770	1771	1208.33	379	569	793	580.333	269	375	218	287.333	360	439	431	410	0.973526	0.00108369	0.00216635	1.25441	2.7517e-05	8.5575e-05	-0.743685	0.0124998	0.032304	-0.734165	0.0144476	0.0451563
9902	7452716	(Tp_bZIP25a) regulator [Rayko]	626	118	132	292	395	322	2268	995	214	190	215	206.333	1357	559	2052	1322.67	1176	778	3139	1697.67	1703	1955	2621	2093	370	386	254	336.667	706	694	1077	825.667	-2.38365	0.000552795	0.00116145	-0.0919236	0.888381	0.915807	-2.90277	3.83158e-05	0.000184149	-1.496	0.0256313	0.0725836
24507	7445842	(Tp_bZIP5_PAS) regulator [Rayko]	3	0	1	1.33333	135	217	702	351.333	9	23	5	12.3333	2819	743	1923	1828.33	5	0	2	2.33333	2110	1259	820	1396.33	4	3	3	3.33333	3152	3123	3011	3095.33	-8.45836	9.29509e-20	8.92649e-19	-9.02007	1.19671e-22	1.36034e-21	-7.42008	4.00857e-19	9.53318e-18	-10.0098	1.69123e-26	8.77367e-25
25911	7452027	(Tp_bZIP6_PAS) regulator [Rayko]	304	201	315	273.333	755	435	1622	937.333	2968	3566	2321	2951.67	10193	1992	5545	5910	334	218	379	310.333	8205	5728	3294	5742.33	1794	1554	1645	1664.33	12806	11421	9153	11126.7	-2.31246	7.74611e-06	2.10576e-05	-4.05612	3.12157e-13	2.04555e-12	-1.22131	0.0141583	0.0358989	-2.95932	2.14585e-08	2.38797e-07
9688	7450821	(Tp_bZIP7a/PAS) regulator [Rayko]	569	188	135	297.333	222	181	7132	2511.67	215	124	227	188.667	12592	2539	15588	10239.7	1154	698	5257	2369.67	11579	11390	6752	9907	341	239	265	281.667	7676	4166	9358	7066.67	-3.65589	0.000485427	0.00102787	-1.87139	0.0546642	0.0893004	-5.9912	3.09629e-07	2.13751e-06	-4.8375	1.26832e-05	9.04491e-05
9689	7451626	(Tp_bZIP7b/PAS) regulator [Rayko]	627	64	71	254	1875	1967	14246	6029.33	479	219	312	336.667	20893	5787	23471	16717	508	425	6322	2418.33	18297	17008	12902	16069	521	373	272	388.667	13733	7923	16519	12725	-5.21322	1.54835e-06	4.581e-06	-2.51186	0.00876988	0.017598	-5.85829	1.62682e-07	1.17439e-06	-5.23557	1.42594e-06	1.20629e-05
9643	7450802	(Tp_bZIP8) regulator [Rayko]	157	114	137	136	293	325	601	406.333	41	33	44	39.3333	861	1269	971	1033.67	329	230	333	297.333	426	831	733	663.333	113	93	152	119.333	897	786	890	857.667	-2.11433	1.74573e-12	9.54953e-12	-0.99923	0.000493021	0.00127322	-4.86581	8.13049e-46	9.45549e-44	-3.03545	8.3435e-23	3.38311e-21
8497	7450730	(Tp_bZIP9) regulator [Rayko]	1097	508	544	716.333	18	18	30	22	412	337	438	395.667	62	75	103	80	1911	1185	1595	1563.67	5	18	7	10	645	676	542	621	43	37	52	44	4.44139	1.00579e-40	3.07639e-39	7.41733	5.18181e-84	1.24634e-81	2.12661	2.29372e-13	3.30265e-12	3.60889	3.39688e-31	2.53163e-29
2074	7445083	(Tp_CBF/NF1a) regulator [Rayko]	601	386	538	508.333	287	349	341	325.667	549	556	512	539	560	626	524	570	377	384	352	371	447	517	668	544	597	560	525	560.667	507	533	593	544.333	0.0955682	0.51276	0.575759	-0.372624	0.0101205	0.0200347	-0.245953	0.0846016	0.161322	-0.160731	0.25974	0.428367
19632	7450703	(Tp_CBF/NF1b) regulator [Rayko]	178	139	151	156	43	44	36	41	159	154	131	148	61	89	97	82.3333	127	137	105	123	81	50	89	73.3333	191	165	165	173.667	60	61	90	70.3333	1.37885	1.46365e-10	6.68819e-10	0.928948	4.68927e-06	1.63245e-05	0.675101	0.000650222	0.00243586	1.10784	2.84589e-08	3.12428e-07
5717	7444877	(Tp_CBF/NF2) regulator [Rayko]	407	375	403	395	195	257	198	216.667	353	390	341	361.333	328	406	297	343.667	354	300	299	317.667	289	336	358	327.667	331	387	350	356	275	270	287	277.333	0.330603	0.0185774	0.0296807	0.1231	0.372823	0.464023	-0.0876101	0.521877	0.653458	0.151333	0.275059	0.446397
19289	7447822	(Tp_CBF/NF3) regulator [Rayko]	141	162	146	149.667	191	221	319	243.667	249	293	283	275	317	397	303	339	86	82	59	75.6667	265	338	454	352.333	329	314	312	318.333	305	320	328	317.667	-1.22638	7.96766e-10	3.40007e-09	-2.04233	1.49957e-22	1.69369e-21	-0.461191	0.0157157	0.0393469	-0.201855	0.288566	0.462245
33067	7451648	(Tp_CBF/NF4) regulator [Rayko]	410	273	245	309.333	55	34	277	122	323	342	332	332.333	232	229	190	217	292	309	283	294.667	364	290	352	335.333	333	393	270	332	263	279	286	276	0.802587	0.0591977	0.0853412	-0.00737129	0.985962	0.989515	0.448216	0.286702	0.423234	0.0484598	0.907959	0.951194
20688	7445292	(Tp_CBF/NF5) regulator [Rayko]	347	363	295	335	55	71	171	99	353	362	329	348	303	436	289	342.667	378	311	261	316.667	291	279	359	309.667	404	367	305	358.667	287	353	345	328.333	1.23674	1.11816e-06	3.36848e-06	0.201847	0.405475	0.495971	-0.130451	0.589447	0.712423	-0.0796566	0.741808	0.844953
24369	7444478	(Tp_CCCH1) regulator [Rayko]	291	166	193	216.667	1152	613	1932	1232.33	572	748	732	684	527	531	420	492.667	26	24	10	20	1264	440	1249	984.333	438	529	463	476.667	392	421	554	455.667	-3.06833	1.50239e-16	1.13814e-15	-5.41921	3.68157e-36	8.43335e-35	0.309519	0.367908	0.508711	-0.133155	0.698944	0.81422
6911	7449220	(Tp_CCCH10) regulator [Rayko]	564	435	503	500.667	177	239	117	177.667	558	529	582	556.333	301	358	261	306.667	500	423	532	485	304	335	301	313.333	732	661	625	672.667	379	454	469	434	0.947639	1.1658e-06	3.50801e-06	0.796372	2.9281e-05	9.07412e-05	0.701036	0.000224785	0.000922771	0.430439	0.021558	0.0630942
20640	7442874	(Tp_CCCH11) regulator [Rayko]	11525	6380	6237	8047.33	325	404	918	549	4115	3916	4400	4143.67	2810	2292	3232	2778	9024	7124	8930	8359.33	1951	1610	1869	1810	3955	4309	3150	3804.67	2502	2485	3149	2712	3.31664	6.42217e-27	9.53237e-26	2.38144	8.62129e-16	6.72855e-15	0.38943	0.167176	0.278726	0.279979	0.320375	0.494446
19126	7446332	(Tp_CCCH12) regulator [Rayko]	95	81	100	92	65	55	83	67.6667	102	111	101	104.667	80	117	75	90.6667	85	60	70	71.6667	86	102	163	117	73	122	79	91.3333	67	91	84	80.6667	-0.0945508	0.683227	0.734817	-0.525634	0.0204767	0.0376682	0.0529074	0.813235	0.87848	-0.0363995	0.873248	0.931142
3563	7451710	(Tp_CCCH2) regulator [Rayko]	1598	1270	1342	1403.33	2652	3086	1583	2440.33	1435	1634	1448	1505.67	1241	1391	1092	1241.33	1112	973	713	932.667	1701	1554	2046	1767	1515	1449	1332	1432	1018	1019	1176	1071	-1.34998	9.49138e-12	4.87608e-11	-0.751858	0.000132987	0.000377218	0.11531	0.555313	0.682485	0.215092	0.272092	0.442917
20879	7442881	(Tp_CCCH21) regulator [Rayko]	353	251	230	278	359	165	1207	577	461	659	463	527.667	400	327	291	339.333	41	27	21	29.6667	841	492	951	761.333	343	382	306	343.667	271	305	332	302.667	-1.59338	0.000235089	0.000521364	-4.49775	1.95605e-19	1.89916e-18	0.46166	0.276127	0.411817	-0.0245657	0.953814	0.977269
2991	7452931	(Tp_CCCH22) regulator [Rayko]	1090	814	689	864.333	396	311	1744	817	232	254	224	236.667	981	1564	1335	1293.33	2304	1464	2531	2099.67	852	996	1467	1105	341	435	427	401	691	791	1169	883.667	-0.452562	0.277262	0.339065	1.11172	0.00809708	0.0163815	-2.61056	3.57112e-09	3.30071e-08	-1.32579	0.00174641	0.00737816
11795	7443880	(Tp_CCCH23) regulator [Rayko]	0	0	2	0.666667	0	4	40	14.6667	2	0	0	0.666667	18	15	21	18	1	0	0	0.333333	51	55	83	63	0	0	0	0	15	20	29	21.3333	-4.69569	6.45656e-05	0.000154837	-6.95243	5.68037e-08	2.42694e-07	-4.68334	5.96597e-05	0.000274253	-7.40221	3.40413e-07	3.18531e-06
3487	7451675	(Tp_CCCH24) regulator [Rayko]	60	75	38	57.6667	24	19	54	32.3333	77	88	66	77	92	124	91	102.333	49	25	21	31.6667	114	108	153	125	100	124	96	106.667	86	88	100	91.3333	0.302556	0.319546	0.383767	-1.81327	7.361e-10	3.77064e-09	-0.569349	0.0379102	0.0832718	0.0135247	0.960179	0.980374
268601	7446740	(Tp_CCCH25) regulator [Rayko]	233	197	221	217	41	48	68	52.3333	261	277	204	247.333	59	92	64	71.6667	227	209	114	183.333	193	193	176	187.333	209	248	196	217.667	91	110	102	101	1.51474	2.20151e-11	1.09332e-10	0.122416	0.552691	0.634533	1.62698	1.07519e-13	1.59589e-12	0.895045	2.57507e-05	0.000171828
5212	7446401	(Tp_CCCH26) regulator [Rayko]	1891	1668	1503	1687.33	228	273	903	468	1350	1266	1219	1278.33	1281	1475	1331	1362.33	2058	1781	1978	1939	1551	1693	1534	1592.67	1554	1836	1430	1606.67	1426	1443	1633	1500.67	1.32794	2.37952e-05	6.02452e-05	0.446901	0.146868	0.211243	-0.259455	0.399691	0.540741	-0.112754	0.714002	0.825193
7716	7449856	(Tp_CCCH27_RING95) regulator [Rayko]	209	181	192	194	57	73	40	56.6667	207	196	157	186.667	80	113	65	86	196	148	127	157	73	51	90	71.3333	275	275	254	268	121	124	100	115	1.23205	1.25815e-08	4.73001e-08	1.31212	7.90082e-10	4.0335e-09	0.963009	3.59913e-06	2.07572e-05	1.005	5.40651e-07	4.89454e-06
34293	7447262	(Tp_CCCH3) regulator [Rayko]	721	611	683	671.667	569	715	469	584.333	704	656	690	683.333	692	842	580	704.667	632	545	437	538	749	808	942	833	878	887	741	835.333	716	801	846	787.667	-0.340126	0.0283548	0.0437433	-0.464228	0.00273039	0.00612716	-0.20035	0.194208	0.3135	-0.122602	0.424049	0.596771
32996	7443845	(Tp_CCCH4) regulator [Rayko]	575	333	350	419.333	498	253	1816	855.667	814	1027	912	917.667	766	681	681	709.333	71	59	36	55.3333	1697	871	1300	1289.33	702	659	512	624.333	565	667	874	702	-1.57702	0.000346818	0.000749975	-4.36956	2.25993e-18	2.02514e-17	0.195973	0.648719	0.759161	-0.366829	0.394713	0.570351
270037	7448537	(Tp_CCCH5) U2 SnRNP auxillary factor, splicing factor	760	467	555	594	511	429	491	477	421	545	487	484.333	391	505	479	458.333	518	491	479	496	464	510	817	597	468	454	445	455.667	269	342	426	345.667	-0.245627	0.179367	0.230077	-0.0789518	0.665592	0.733517	-0.0880355	0.631803	0.746663	0.206999	0.264047	0.433329
25284	7442133	(Tp_CCCH6) regulator [Rayko]	2263	1728	1808	1933	1080	1102	1747	1309.67	1902	1834	1845	1860.33	1785	2025	1862	1890.67	1988	1939	2126	2017.67	2731	2545	2411	2562.33	2260	2247	1908	2138.33	2013	2053	2365	2143.67	0.0194252	0.907934	0.924265	-0.174692	0.296108	0.382253	-0.191295	0.253655	0.385472	-0.209803	0.209875	0.369077
24849	7452678	(Tp_CCCH8) regulator [Rayko]	1510	573	779	954	5919	3676	9874	6489.67	2646	4228	3362	3412	2767	2257	2169	2397.67	73	132	58	87.6667	7560	2684	6869	5704.33	1521	1525	1648	1564.67	1384	1187	1950	1507	-3.35023	1.1914e-15	8.46781e-15	-5.81275	1.30037e-34	2.72511e-33	0.332711	0.384218	0.525142	-0.133191	0.727704	0.835553
24292	7444529	(Tp_CCCH9) regulator [Rayko]	1509	1285	1335	1376.33	636	748	1688	1024	2154	2303	1987	2148	3313	3403	2968	3228	1185	1037	1158	1126.67	2384	1840	1794	2006	2692	2691	2407	2596.67	3670	3585	4109	3788	-0.099524	0.680954	0.732819	-0.663869	0.00620627	0.0129039	-0.756657	0.00177027	0.00592311	-0.751006	0.00190001	0.00795405
25179	7442598	(Tp_CCH7) regulator [Rayko]	566	475	421	487.333	254	287	592	377.667	584	598	437	539.667	608	718	568	631.333	346	293	270	303	867	704	961	844	650	687	523	620	530	604	596	576.667	-0.167086	0.431888	0.497948	-1.3019	1.39278e-09	6.92984e-09	-0.391108	0.0634525	0.127447	-0.108337	0.606502	0.750715
264350	7443996	(Tp_CCHH1_Myb2R10) regulator [Rayko]	308	240	319	289	299	272	311	294	331	397	327	351.667	375	443	308	375.333	222	176	199	199	510	438	444	464	384	396	358	379.333	379	497	457	444.333	-0.566425	0.00023417	0.000519434	-1.05407	1.03013e-11	6.1697e-11	-0.253153	0.0928796	0.174003	-0.433729	0.00367826	0.0140126
22045	7443837	(Tp_CCHH10) regulator [Rayko]	282	186	283	250.333	192	118	494	268	393	419	394	402	219	204	168	197	140	154	89	127.667	415	183	536	378	536	547	434	505.667	198	208	223	209.667	-0.630938	0.0843826	0.117348	-1.36135	0.00025674	0.000695973	0.861052	0.0187998	0.0460127	1.05895	0.00390458	0.0147385
1161	7445051	(Tp_CCHH11) regulator [Rayko]	147	108	86	113.667	75	159	149	127.667	165	185	150	166.667	176	223	219	206	167	142	152	153.667	148	208	212	189.333	196	208	144	182.667	152	186	209	182.333	-0.711308	0.00152095	0.00297429	-0.134147	0.535037	0.619101	-0.475466	0.0269832	0.0623499	-0.205084	0.340028	0.515399
11166	7449917	(Tp_CCHH12) regulator [Rayko]	219	135	181	178.333	76	78	91	81.6667	199	209	176	194.667	129	175	144	149.333	167	164	154	161.667	140	161	207	169.333	189	192	164	181.667	133	160	150	147.667	0.575743	0.000633497	0.00131586	0.110648	0.480676	0.568507	0.219255	0.1606	0.270039	0.0904654	0.56513	0.72127
916	7451520	(Tp_CCHH2) regulator [Rayko]	2925	1825	2010	2253.33	3027	2584	3523	3044.67	2471	2644	2468	2527.67	2141	2520	2241	2300.67	1870	1902	1851	1874.33	2966	1949	3032	2649	2641	2590	2309	2513.33	1831	1929	2212	1990.67	-0.995474	1.41534e-09	5.86704e-09	-0.309829	0.0579093	0.093996	-0.0309267	0.849574	0.904238	0.132777	0.415988	0.590531
22009	7445698	(Tp_CCHH21) regulator [Rayko]	1207	1055	1163	1141.67	415	317	1300	677.333	1315	1357	1677	1449.67	1492	1424	1375	1430.33	1010	971	924	968.333	1908	1252	1359	1506.33	1586	1516	1323	1475	1232	1127	1521	1293.33	0.23193	0.479722	0.544206	-0.464917	0.15634	0.223225	-0.150384	0.645649	0.756834	-0.0122114	0.970215	0.986255
24377	7444489	(Tp_CCHH22) regulator [Rayko]	747	621	541	636.333	357	416	311	361.333	681	665	636	660.667	575	737	682	664.667	729	777	833	779.667	609	430	501	513.333	851	708	650	736.333	606	669	736	670.333	0.266674	0.102865	0.139782	0.784296	1.24829e-06	4.63045e-06	-0.175501	0.274571	0.410132	-0.0668314	0.676618	0.798866
7788	7452368	(Tp_CCHH23) regulator [Rayko]	890	637	631	719.333	1359	833	3383	1858.33	1157	1503	1076	1245.33	627	808	722	719	356	473	321	383.333	1550	762	1412	1241.33	1066	1307	1177	1183.33	624	596	868	696	-1.91184	3.8173e-08	1.35384e-07	-1.49802	1.39572e-05	4.51848e-05	0.624288	0.0646931	0.129496	0.569008	0.0921023	0.20256
3594	7441919	(Tp_CCHH24) regulator [Rayko]	3	8	8	6.33333	44	105	7	52	2	6	6	4.66667	35	55	34	41.3333	19	7	20	15.3333	23	13	13	16.3333	7	2	4	4.33333	24	25	25	24.6667	-3.51693	5.12559e-07	1.60533e-06	0.0741672	0.908949	0.931121	-3.25613	4.87858e-06	2.75949e-05	-2.66655	0.000197934	0.00108311
264318	7442023	(Tp_CCHH25) regulator [Rayko]	29	26	35	30	46	82	8	45.3333	29	24	29	27.3333	52	54	44	50	43	24	29	32	25	49	69	47.6667	29	26	16	23.6667	47	44	49	46.6667	-1.1294	0.0179147	0.0287521	-0.404605	0.391093	0.482112	-1.03114	0.0305717	0.0694292	-1.19192	0.0134486	0.042513
24495	7447551	(Tp_CCHH26) regulator [Rayko]	873	763	815	817	439	586	268	431	870	914	907	897	530	572	487	529.667	650	646	457	584.333	666	592	632	630	870	848	751	823	528	549	663	580	0.379933	0.0546388	0.0793419	0.0569928	0.772401	0.825689	0.594268	0.00256888	0.00816764	0.302733	0.123518	0.252208
7022	7444146	(Tp_CCHH27) regulator [Rayko]	9	9	1	6.33333	3	3	6	4	10	8	6	8	5	6	5	5.33333	13	12	20	15	17	9	3	9.66667	8	14	13	11.6667	12	7	13	10.6667	0.109187	0.85978	0.885294	0.79339	0.0967489	0.14669	0.411634	0.465699	0.601484	-0.0753886	0.876568	0.932802
22203	7453331	(Tp_CCHH28) regulator [Rayko]	483	168	207	286	3642	2351	4155	3382.67	1042	1462	1164	1222.67	771	587	612	656.667	16	28	24	22.6667	2831	505	2513	1949.67	671	826	679	725.333	432	391	624	482.333	-4.16454	1.36556e-18	1.20834e-17	-6.18843	3.42904e-31	6.20334e-30	0.716472	0.086756	0.164717	0.39091	0.34941	0.524735
33946	7443748	(Tp_CCHH3) regulator [Rayko]	507	345	442	431.333	388	422	450	420	465	444	455	454.667	360	327	334	340.333	478	398	353	409.667	704	557	645	635.333	562	519	433	504.667	414	431	495	446.667	-0.508729	0.000285012	0.00062436	-0.465009	0.000781093	0.00193863	0.244751	0.082754	0.158141	-0.0297468	0.830278	0.904088
32561	7445334	(Tp_CCHH4) regulator [Rayko]	40	32	41	37.6667	84	95	54	77.6667	64	65	44	57.6667	49	87	55	63.6667	14	9	16	13	47	51	118	72	29	60	56	48.3333	66	68	65	66.3333	-1.58623	2.52901e-06	7.28483e-06	-2.2577	2.14355e-09	1.05121e-08	-0.294248	0.369367	0.510048	-0.667294	0.0437956	0.112552
31881	7442241	(Tp_cdc5) regulator [Rayko]	63	58	56	59	74	58	39	57	61	69	51	60.3333	59	79	41	59.6667	58	32	34	41.3333	35	46	89	56.6667	50	60	55	55	48	60	52	53.3333	-0.500195	0.0894482	0.123484	-0.275666	0.361975	0.452757	-0.134969	0.644708	0.75634	-0.164067	0.580514	0.733182
263580	7450974	(Tp_CSF1) regulator [Rayko]	313	259	208	260	169	227	155	183.667	309	290	296	298.333	187	202	156	181.667	247	152	143	180.667	237	272	435	314.667	265	359	274	299.333	219	255	240	238	-0.0482429	0.813071	0.84584	-0.628257	0.002012	0.00462389	0.552866	0.00660714	0.0186413	0.115896	0.564228	0.720292
31110	7446797	(Tp_CSF2) regulator [Rayko]	77	48	65	63.3333	44	44	38	42	52	59	59	56.6667	55	57	42	51.3333	34	20	12	22	55	69	122	82	29	42	41	37.3333	38	71	64	57.6667	0.039128	0.892757	0.912062	-1.71832	2.33281e-08	1.04301e-07	-0.0192632	0.946518	0.969137	-0.823111	0.00531126	0.0192365
40233	7447471	(Tp_CSF3) cold-shock DNA-binding domain-containing protein	2991	2094	2450	2511.67	1786	1488	2598	1957.33	2081	2823	2456	2453.33	886	1088	883	952.333	1221	1376	783	1126.67	2385	1957	2649	2330.33	1607	1672	1800	1693	699	796	1028	841	-0.187907	0.369363	0.434378	-0.87266	3.66192e-05	0.000112006	1.20243	1.63264e-08	1.36479e-07	0.820268	0.000108981	0.000635101
264865	7449424	(Tp_CSF4) cold-shock DNA-binding domain-containing protein	597	317	399	437.667	1400	1764	1552	1572	76	103	58	79	1912	2752	2394	2352.67	873	640	1365	959.333	639	1646	2248	1511	91	102	85	92.6667	934	976	1373	1094.33	-2.40836	7.9318e-12	4.10475e-11	-0.460738	0.168475	0.237792	-5.06103	1.46345e-36	1.01227e-34	-3.75701	2.73365e-23	1.14802e-21
262414	7451732	(Tp_CSF5) cold-shock DNA-binding domain-containing protein	882	608	697	729	1674	1428	3384	2162	721	1071	764	852	1166	1200	1125	1163.67	323	318	248	296.333	1861	3564	4009	3144.67	492	494	495	493.667	830	650	1029	836.333	-2.11117	1.12734e-12	6.28257e-12	-3.2394	2.6706e-25	3.57306e-24	-0.622763	0.0298162	0.0679462	-0.956127	0.00095441	0.00436874
8269	7447009	(Tp_CXC1) regulator [Rayko]	919	770	772	820.333	412	319	495	408.667	799	917	851	855.667	744	1029	891	888	1050	1017	1026	1031	1036	810	956	934	791	839	699	776.333	828	840	978	882	0.460331	0.00237972	0.00449806	0.31944	0.0305214	0.0537709	-0.216573	0.143893	0.248624	-0.390911	0.00852831	0.028698
4470	7453385	(Tp_CXC2) regulator [Rayko]	550	444	428	474	414	523	338	425	600	674	563	612.333	287	404	398	363	565	488	507	520	528	501	571	533.333	494	565	446	501.667	371	418	427	405.333	-0.390824	0.01214	0.0201282	0.135181	0.380626	0.471903	0.585341	0.000171917	0.000723131	0.0968215	0.533909	0.695961
20954	7445534	(Tp_CXC3) regulator [Rayko]	802	875	648	775	90	59	379	176	1148	1052	818	1006	777	1042	972	930.333	1326	1283	1145	1251.33	932	642	499	691	802	1096	649	849	1086	1080	1246	1137.33	1.62388	0.000133081	0.000305508	1.01597	0.0144798	0.0276108	-0.0564124	0.890908	0.933791	-0.643188	0.119324	0.245528
2335	7446510	(Tp_CXC4) regulator [Rayko]	1424	1138	938	1166.67	265	166	625	352	1135	1481	926	1180.67	1034	1242	1216	1164	1881	1708	1693	1760.67	1343	1031	805	1059.67	718	966	650	778	916	874	975	921.667	1.18623	0.000209843	0.000468812	0.891225	0.00479473	0.010195	-0.153769	0.624203	0.74103	-0.46431	0.140698	0.277696
261479	7446689	(Tp_E2F-DP1a_SET1a) regulator [Rayko]	156	144	137	145.667	1	0	33	11.3333	101	126	125	117.333	33	50	50	44.3333	174	221	121	172	71	44	43	52.6667	61	83	85	76.3333	36	42	48	42	3.16327	1.06041e-07	3.57173e-07	1.8727	0.000550651	0.00141114	1.23518	0.0215717	0.0516968	0.663536	0.216241	0.376395
269254	7444159	(Tp_E2F-DP2) regulator [Rayko]	490	447	358	431.667	38	40	210	96	448	577	496	507	253	354	218	275	618	582	383	527.667	359	412	497	422.667	151	276	231	219.333	266	424	420	370	1.64774	8.97381e-05	0.000210857	0.486254	0.23033	0.310085	0.732109	0.0724745	0.141926	-0.955458	0.0198767	0.0589394
3973	7452739	(Tp_E2F-DP3) regulator [Rayko]	1096	927	766	929.667	895	939	795	876.333	1111	1195	969	1091.67	1312	1644	1164	1373.33	1044	849	821	904.667	1169	1252	1628	1349.67	1118	1348	942	1136	1319	1322	1476	1372.33	-0.466092	0.0016773	0.00325464	-0.404002	0.00612635	0.0127603	-0.489696	0.00086545	0.00315395	-0.488248	0.000890805	0.00411856
23261	7442780	(Tp_fungal_TRF1a) regulator [Rayko]	680	566	565	603.667	518	510	264	430.667	930	827	771	842.667	558	684	507	583	958	714	984	885.333	659	556	665	626.667	972	1150	791	971	760	833	734	775.667	-0.0674477	0.74666	0.789788	0.674074	0.00115954	0.00278388	0.371661	0.0728821	0.142571	0.101009	0.623925	0.762317
25438	7450908	(Tp_fungal_TRF1b) regulator [Rayko]	2597	2000	2623	2406.67	611	483	1159	751	2913	2481	16055	7149.67	8656	2401	1958	4338.33	2241	2005	1820	2022	1866	1451	1494	1603.67	3636	3856	4685	4059	3044	2391	3122	2852.33	1.1474	0.0470197	0.0693023	0.500187	0.381426	0.472673	0.553322	0.332825	0.473237	0.311574	0.584839	0.736235
11295	7451804	(Tp_fungal_TRF2) regulator [Rayko]	1014	860	1193	1022.33	343	503	444	430	1249	1187	7085	3173.67	5155	1120	1072	2449	895	811	443	716.333	759	599	698	685.333	1521	1748	2084	1784.33	1620	1281	1477	1459.33	0.723544	0.213859	0.268893	0.223568	0.699471	0.762515	0.200198	0.729016	0.819145	0.086473	0.881072	0.935617
11296	7451805	(Tp_fungal_TRF3) regulator [Rayko]	1733	1444	2223	1800	362	328	740	476.667	2543	1873	17843	7419.67	10625	1767	1885	4759	1818	1830	1106	1584.67	1621	966	995	1194	3612	3598	4639	3949.67	2652	1736	2805	2397.67	1.3969	0.0435836	0.064818	0.5706	0.402153	0.492933	0.465476	0.493538	0.627846	0.527662	0.438033	0.609881
269690	7447841	(Tp_Hox1) regulator [Rayko]	474	112	91	225.667	915	796	1007	906	142	136	119	132.333	2212	1334	2233	1926.33	633	314	1222	723	897	1297	2835	1676.33	100	235	108	147.667	838	783	1149	923.333	-2.64305	9.57043e-07	2.90628e-06	-0.989089	0.0529127	0.0867928	-4.06117	1.58983e-12	2.13247e-11	-2.86894	1.43469e-07	1.423e-06
268351	7452487	(Tp_Hox2) regulator [Rayko]	2557	2293	2282	2377.33	2886	2671	2347	2634.67	2310	2245	2021	2192	2631	3298	2101	2676.67	2445	2297	1833	2191.67	2566	2441	2880	2629	2336	2649	2079	2354.67	2483	2750	2800	2677.67	-0.693656	5.67631e-06	1.56806e-05	-0.0926501	0.542877	0.625642	-0.441924	0.00375996	0.0114541	-0.397543	0.00908825	0.0302741
24178	7445892	(Tp_Hox3) regulator [Rayko]	936	684	781	800.333	75	121	210	135.333	877	791	812	826.667	650	683	656	663	804	649	858	770.333	572	514	455	513.667	1086	1067	956	1036.33	748	704	875	775.667	2.02965	5.88483e-19	5.34585e-18	0.750304	0.000484243	0.00125299	0.147663	0.48854	0.623368	0.214081	0.313694	0.48778
260879	7446829	(Tp_Hox5a) regulator [Rayko]	21	19	13	17.6667	4	6	1	3.66667	15	12	13	13.3333	15	13	12	13.3333	11	12	6	9.66667	6	4	15	8.33333	6	20	10	12	5	16	4	8.33333	1.69557	0.00218683	0.00416545	0.399612	0.437263	0.526937	-0.166904	0.720261	0.813416	0.291415	0.560428	0.717171
22757	7450086	(Tp_Hox6a) regulator [Rayko]	2038	1367	1421	1608.67	2817	2267	3155	2746.33	2463	3368	2480	2770.33	2204	2709	2256	2389.67	1577	1240	1020	1279	2494	1920	2170	2194.67	2326	3072	2332	2576.67	1825	1718	2136	1893	-1.33111	2.10148e-13	1.24315e-12	-0.616903	0.000589277	0.0015002	0.0476871	0.78878	0.862896	0.233665	0.190173	0.343859
263463	7452372	(Tp_Hox6b) regulator [Rayko]	95	40	53	62.6667	73	30	177	93.3333	97	91	206	131.333	207	103	87	132.333	37	27	15	26.3333	160	69	183	137.333	78	117	95	96.6667	55	78	96	76.3333	-1.14229	0.0256624	0.0398921	-2.19261	4.11234e-05	0.000124952	-0.180064	0.718292	0.812537	0.144072	0.775223	0.866059
261453	7446663	(Tp_Hox8) regulator [Rayko]	18	21	22	20.3333	6	8	9	7.66667	22	17	19	19.3333	29	43	26	32.6667	27	18	17	20.6667	23	21	42	28.6667	23	34	27	28	19	31	22	24	0.864703	0.0258529	0.0401587	-0.291421	0.337989	0.427454	-0.907782	0.00258614	0.00821401	0.0116935	0.968669	0.985578
24112	7451040	(Tp_HSF_1.1e) regulator [Rayko]	3927	1939	3085	2983.67	45785	58413	7806	37334.7	2898	2051	2512	2487	5732	8367	6156	6751.67	2898	2531	6238	3889	4065	5294	5667	5008.67	6299	5901	3968	5389.33	7718	7448	11071	8745.67	-4.2217	3.97137e-15	2.71857e-14	-0.171595	0.715808	0.777521	-1.59457	0.000955325	0.00343495	-0.901857	0.057533	0.140035
22124	7442085	(Tp_HSF_1.2a) regulator [Rayko]	1521	1278	1197	1332	626	681	661	656	1533	1758	1628	1639.67	1178	1310	1102	1196.67	989	1036	959	994.667	1127	907	1017	1017	1906	2124	2324	2118	1568	1547	1602	1572.33	0.476314	0.000818826	0.00166871	0.143641	0.309775	0.397616	0.289056	0.0391706	0.0855785	0.226441	0.104001	0.221412
4315	7452640	(Tp_HSF_1.2b) regulator [Rayko]	369	321	341	343.667	301	384	107	264	354	367	347	356	364	422	309	365	314	268	278	286.667	201	314	317	277.333	407	432	435	424.667	428	442	437	435.667	-0.167927	0.559111	0.620043	0.212257	0.46105	0.549904	-0.195605	0.494144	0.628382	-0.243533	0.392931	0.568551
269474	7450793	(Tp_HSF_1.2c) regulator [Rayko]	4618	3579	4065	4087.33	2527	2948	2169	2548	4402	3966	9488	5952	6745	3072	2533	4116.67	3728	3306	2872	3302	2477	2151	2736	2454.67	4472	5535	4614	4873.67	3069	2917	3405	3130.33	0.135073	0.676917	0.729067	0.600641	0.0648593	0.103687	0.361905	0.264427	0.39773	0.42872	0.186551	0.339279
1785	7449059	(Tp_HSF_1.3d) regulator [Rayko]	452	301	199	317.333	741	740	3157	1546	104	81	116	100.333	3517	2134	3922	3191	709	481	1057	749	782	1915	1520	1405.67	155	137	87	126.333	3750	3426	4077	3751	-2.83272	2.32918e-08	8.48233e-08	-0.744822	0.117335	0.173769	-5.18666	5.73827e-20	1.48117e-18	-5.10711	1.38703e-19	4.30468e-18
269238	7444093	(Tp_HSF_1.3e) HSF35, heat shock transcription factor DNA-binding domain-containing protein, DNA binding, transcription factor	821	744	658	741	734	676	1253	887.667	845	851	806	834	1297	1386	938	1207	774	723	607	701.333	1509	1534	2163	1735.33	763	928	632	774.333	870	1013	1023	968.667	-0.796552	3.68171e-05	9.12494e-05	-1.12809	5.28682e-09	2.51011e-08	-0.69173	0.000314028	0.0012541	-0.538743	0.00505795	0.018439
6856	7449189	(Tp_HSF_1.3f) regulator [Rayko]	71	24	32	42.3333	31	22	700	251	18	20	35	24.3333	1656	504	2139	1433	88	46	517	217	870	1415	1182	1155.67	53	57	42	50.6667	1439	1215	1632	1428.67	-3.11942	0.00137193	0.00270022	-2.205	0.0183171	0.0341687	-6.0925	5.22454e-08	4.03887e-07	-5.02485	2.22514e-06	1.80606e-05
6765	7448962	(Tp_HSF_1.3g) HSF33, heat shock transcription factor DNA-binding domain-containing protein, DNA binding, transcription factor	25	29	28	27.3333	12	15	18	15	17	10	8	11.6667	8	12	8	9.33333	18	8	8	11.3333	28	13	9	16.6667	3	12	9	8	18	4	5	9	0.339523	0.481733	0.546019	-0.406491	0.426769	0.51688	0.161056	0.765067	0.846046	-0.406182	0.471385	0.640486
6935	7444101	(Tp_HSF_1.3h) HSF32, heat shock transcription factor DNA-binding domain-containing protein, DNA binding, transcription factor	1217	218	183	539.333	1154	1326	7844	3441.33	54	39	34	42.3333	12439	2167	21116	11907.3	1177	723	12680	4860	10441	12059	14201	12233.7	138	127	130	131.667	5465	3363	7269	5365.67	-3.29823	0.000688885	0.00142031	-1.09573	0.222973	0.301716	-8.37863	9.14475e-12	1.13258e-10	-5.53627	3.01431e-07	2.84318e-06
9086	7445825	(Tp_HSF_1.3i) regulator [Rayko]	95	43	51	63	85	99	489	224.333	352	235	260	282.333	374	423	548	448.333	54	69	113	78.6667	478	598	443	506.333	359	285	230	291.333	512	506	522	513.333	-2.38072	1.3481e-06	4.02112e-06	-2.50791	3.36973e-07	1.34067e-06	-0.849219	0.0675885	0.134377	-1.0295	0.0270924	0.0759319
1071	7446802	(Tp_HSF_1.3k) regulator [Rayko]	15	4	6	8.33333	24	52	56	44	38	66	173	92.3333	280	53	55	129.333	3	8	9	6.66667	38	41	51	43.3333	15	14	32	20.3333	53	36	50	46.3333	-2.95498	3.2974e-05	8.22447e-05	-2.47957	0.000505365	0.00130351	-0.668929	0.285937	0.422341	-1.36288	0.0384844	0.101415
23188	7442413	(Tp_HSF_1.4b) regulator [Rayko]	578	449	394	473.667	188	159	557	301.333	619	625	596	613.333	750	971	675	798.667	476	397	389	420.667	625	611	902	712.667	535	720	514	589.667	633	756	752	713.667	0.11527	0.691189	0.741796	-0.580253	0.0446963	0.0750232	-0.536355	0.0624235	0.12581	-0.490119	0.0887766	0.197462
262941	7453271	(Tp_HSF_1.4c) regulator [Rayko]	42	24	18	28	43	32	16	30.3333	34	57	32	41	47	51	55	51	54	25	55	44.6667	33	36	51	40	59	75	45	59.6667	50	63	62	58.3333	-0.692453	0.053517	0.0779373	0.335045	0.320666	0.409016	-0.489693	0.142588	0.246731	-0.183471	0.570567	0.725846
3698	7449518	(Tp_HSF_1a) regulator [Rayko]	0	0	0	0	231	243	5951	2141.67	2	0	2	1.33333	1781	1309	3595	2228.33	0	2	0	0.666667	1241	2494	4714	2816.33	3	0	0	1	892	730	1736	1119.33	-14.5446	7.27273e-15	4.83463e-14	-11.5929	9.43794e-13	5.98811e-12	-10.7749	4.44723e-12	5.68419e-11	-10.1062	4.0839e-11	6.1218e-10
3154	7442477	(Tp_HSF_1b) regulator [Rayko]	1129	947	978	1018	14	12	39	21.6667	1173	1172	1080	1141.67	144	142	117	134.333	652	642	500	598	337	291	398	342	1043	1056	939	1012.67	149	185	157	163.667	5.0098	2.11205e-126	2.23518e-123	0.982776	2.66444e-10	1.42774e-09	2.91982	1.35397e-67	4.62226e-65	2.41892	4.14596e-49	9.14098e-47
9353	7452986	(Tp_HSF_1c) regulator [Rayko]	713	587	602	634	149	170	136	151.667	537	555	591	561	395	433	303	377	709	537	387	544.333	314	345	435	364.667	698	838	634	723.333	428	429	464	440.333	1.51797	7.73478e-19	6.96657e-18	0.740082	5.54674e-06	1.91085e-05	0.41498	0.0105126	0.0278833	0.501926	0.00177885	0.00750022
8055	7453044	(Tp_HSF_1d) regulator [Rayko]	2366	2304	2846	2505.33	56	42	49	49	893	799	871	854.333	163	116	69	116	1628	1704	608	1313.33	247	393	364	334.667	895	1018	1181	1031.33	158	159	108	141.667	5.1402	1.10165e-37	2.78919e-36	2.11831	7.9379e-10	4.05047e-09	2.71663	2.66944e-14	4.17292e-13	2.64715	8.3034e-14	1.6364e-12
269503	7445882	(Tp_HSF_1e) regulator [Rayko]	812	660	608	693.333	499	512	668	559.667	797	902	1061	920	1097	1125	902	1041.33	622	449	431	500.667	982	834	937	917.667	875	994	834	901	849	881	951	893.667	-0.236121	0.115802	0.155648	-0.71119	2.21394e-06	7.97757e-06	-0.340923	0.0207665	0.0500734	-0.197581	0.181239	0.333053
8405	7445883	(Tp_HSF_1f) regulator [Rayko]	0	1	1	0.666667	0	3	8	3.66667	3	1	2	2	10	11	9	10	0	0	1	0.333333	16	13	8	12.3333	1	1	1	1	19	12	17	16	-2.77496	0.00204377	0.0039148	-4.61525	2.28578e-08	1.02242e-07	-2.40761	8.61334e-05	0.000383487	-4.02705	3.96234e-10	5.38299e-09
268481	7448762	(Tp_HSF_2.2a) regulator [Rayko]	1418	1291	1329	1346	3410	4156	672	2746	1158	943	958	1019.67	1710	1709	1065	1494.67	1844	1385	1285	1504.67	1381	1131	1155	1222.33	1191	1417	1011	1206.33	1375	1288	1431	1364.67	-1.58003	4.62217e-05	0.000112802	0.458398	0.227683	0.30699	-0.708643	0.0630324	0.126868	-0.395872	0.29734	0.471705
4740	7451942	(Tp_HSF_2.2c) regulator [Rayko]	736	123	135	331.333	708	639	3877	1741.33	79	46	98	74.3333	8166	3451	6704	6107	1352	618	3110	1693.33	4893	7125	6267	6095	131	130	51	104	6076	5276	6682	6011.33	-3.01725	3.36388e-05	8.37647e-05	-1.66374	0.0160293	0.030298	-6.55543	2.42983e-14	3.83804e-13	-6.08044	4.66875e-13	8.59293e-12
4758	7443763	(Tp_HSF_2.2e) regulator [Rayko]	694	447	451	530.667	195	211	275	227	648	434	534	538.667	981	537	792	770	781	642	855	759.333	829	918	765	837.333	827	866	661	784.667	1233	1062	1044	1113	0.668348	0.00668878	0.0117004	0.0216693	0.928128	0.945915	-0.707545	0.00348714	0.0107031	-0.727244	0.00253808	0.0102248
3197	7444014	(Tp_HSF_2.3a) regulator [Rayko]	130	89	148	122.333	420	716	47	394.333	123	145	98	122	174	239	176	196.333	79	47	80	68.6667	87	376	574	345.667	108	101	136	115	98	105	98	100.333	-2.23401	0.000339332	0.000734988	-2.14395	0.000596418	0.00151619	-0.845723	0.160441	0.269885	-0.000208143	0.999723	0.99985
5909	7451115	(Tp_HSF_2.3c) regulator [Rayko]	107	88	132	109	616	787	87	496.667	125	107	86	106	97	129	94	106.667	84	59	73	72	94	77	117	96	93	100	82	91.6667	111	101	159	123.667	-2.73267	6.68553e-09	2.59263e-08	-0.234539	0.605679	0.68205	-0.168172	0.708706	0.805524	-0.628954	0.163711	0.309219
2218	7448660	(Tp_HSF_2.4a) regulator [Rayko]	160	128	125	137.667	176	162	79	139	155	163	131	149.667	136	202	92	143.333	153	116	88	119	159	114	224	165.667	156	208	191	185	152	180	173	168.333	-0.572707	0.0362852	0.0548895	-0.295648	0.278826	0.363645	-0.0797371	0.769305	0.848432	-0.0710572	0.791631	0.877535
10806	7442936	(Tp_HSF_2.4b) regulator [Rayko]	97	64	87	82.6667	12	14	27	17.6667	37	21	40	32.6667	99	71	86	85.3333	31	43	48	40.6667	55	79	109	81	70	64	76	70	115	110	116	113.667	1.67904	3.01681e-07	9.69466e-07	-0.800352	0.00719152	0.0147324	-1.55879	2.97969e-07	2.06328e-06	-0.900256	0.00142859	0.00619874
10766	7442166	(Tp_HSF_2.4d) regulator [Rayko]	23	26	30	26.3333	112	201	8	107	20	19	14	17.6667	107	28	36	57	11	8	5	8	99	55	33	62.3333	31	42	48	40.3333	78	54	58	63.3333	-2.54692	0.000347519	0.000751337	-2.80294	0.000180518	0.000501951	-1.88125	0.00784405	0.0217427	-0.862471	0.204357	0.361838
2220	7448662	(Tp_HSF_2.4e) regulator [Rayko]	119	120	102	113.667	122	124	157	134.333	114	112	74	100	154	174	153	160.333	101	130	132	121	220	316	323	286.333	176	138	199	171	199	193	188	193.333	-0.776662	0.000746864	0.0015315	-1.06413	2.04068e-06	7.38595e-06	-0.849568	0.000224163	0.000920931	-0.374788	0.0911859	0.201068
10807	7450945	(Tp_HSF_2.4f) regulator [Rayko]	689	485	603	592.333	449	513	348	436.667	584	571	570	575	589	553	458	533.333	585	516	473	524.667	441	460	526	475.667	592	745	544	627	475	527	530	510.667	-0.11093	0.467512	0.532696	0.310983	0.0418604	0.0708153	-0.0584611	0.700194	0.799281	0.0810835	0.592977	0.742453
25332	7442182	(Tp_HSF_2.4g) regulator [Rayko]	107	132	138	125.667	478	746	33	419	133	130	155	139.333	53	52	46	50.3333	204	289	163	218.667	180	186	194	186.667	150	141	310	200.333	71	66	114	83.6667	-2.26611	0.000193808	0.00043464	0.400543	0.491669	0.578727	1.3004	0.0300479	0.0683717	1.10307	0.0623475	0.149281
269194	7450628	(Tp_HSF_2.5a) regulator [Rayko]	1410	586	586	860.667	183	135	900	406	562	529	476	522.333	609	756	640	668.333	2558	1936	3601	2698.33	1265	1889	1973	1709	445	830	333	536	453	631	536	540	0.515197	0.285503	0.347576	0.836916	0.0828626	0.128376	-0.520197	0.280706	0.416761	-0.249657	0.604089	0.748866
8654	7444530	(Tp_HSF_2.5c) regulator [Rayko]	39	57	68	54.6667	57	48	36	47	48	29	38	38.3333	41	34	30	35	88	100	49	79	51	86	145	94	17	39	20	25.3333	19	37	37	31	-0.302533	0.433405	0.499372	-0.066519	0.857815	0.893354	-0.03756	0.924948	0.955986	-0.501699	0.224332	0.387293
264847	7443925	(Tp_HSF_2.5d) regulator [Rayko]	36	47	49	44	58	56	24	46	21	23	25	23	10	42	20	24	107	108	52	89	73	75	176	108	10	9	12	10.3333	12	17	22	17	-0.594505	0.162773	0.210797	-0.0855989	0.832805	0.874486	-0.189742	0.676959	0.782465	-0.895677	0.0746134	0.171734
264838	7443916	(Tp_HSF_2.5e) regulator [Rayko]	67	46	35	49.3333	21	39	22	27.3333	43	35	43	40.3333	49	63	26	46	47	31	38	38.6667	40	53	121	71.3333	37	53	26	38.6667	26	39	55	40	0.294139	0.433308	0.499313	-0.685811	0.0569101	0.0925872	-0.330833	0.36597	0.506879	-0.253137	0.493726	0.660569
23991	7443558	(Tp_HSF_2.5g) regulator [Rayko]	1380	1177	1075	1210.67	753	776	910	813	1297	1732	1306	1445	1512	2169	1281	1654	798	874	825	832.333	773	819	967	853	1236	1666	1629	1510.33	1432	1697	1701	1610	0.0306355	0.857872	0.883587	0.144024	0.40167	0.49257	-0.344392	0.0424113	0.0913015	-0.295346	0.0816514	0.184601
24003	7453047	(Tp_HSF_2.5h) regulator [Rayko]	491	458	485	478	1827	2474	489	1596.67	820	928	745	831	888	1179	811	959.333	504	444	419	455.667	1167	1018	1142	1109	731	823	680	744.667	845	961	874	893.333	-2.2848	3.85248e-11	1.86851e-10	-1.11365	0.000875002	0.00215804	-0.363364	0.2714	0.406387	-0.476754	0.149646	0.290481
264575	7446270	(Tp_HSF_2.6a) regulator [Rayko]	166	146	132	148	230	259	61	183.333	143	136	119	132.667	108	137	96	113.667	192	118	118	142.667	86	102	117	101.667	96	155	105	118.667	102	119	128	116.333	-0.865297	0.00959006	0.0162517	0.645617	0.0559505	0.0911381	0.0650037	0.846718	0.902428	-0.185862	0.581317	0.733474
24603	7452984	(Tp_HSF_2.6b) regulator [Rayko]	706	626	568	633.333	88	96	330	171.333	854	798	738	796.667	991	1174	902	1022.33	245	150	162	185.667	220	124	168	170.667	1001	1143	968	1037.33	1095	1098	1068	1087	1.3621	2.35577e-05	5.97295e-05	0.287267	0.371657	0.462735	-0.521197	0.0952657	0.177625	-0.282442	0.364516	0.53961
7379	7452405	(Tp_HSF_2.6d) regulator [Rayko]	810	714	717	747	3829	4143	652	2874.67	781	811	803	798.333	944	1182	864	996.667	807	686	424	639	716	674	935	775	779	985	806	856.667	851	1042	1077	990	-2.50197	1.09446e-09	4.59629e-09	-0.111161	0.775537	0.827954	-0.477494	0.220983	0.346828	-0.415821	0.286158	0.459268
1943	7449775	(Tp_HSF_2.6e) regulator [Rayko]	1151	942	934	1009	279	313	396	329.333	1312	1207	1245	1254.67	929	1104	684	905.667	1250	1080	831	1053.67	654	760	867	760.333	1202	1407	1118	1242.33	900	1110	1042	1017.33	1.0739	5.49858e-11	2.62597e-10	0.634766	6.73817e-05	0.000199059	0.317224	0.044792	0.0953598	0.0766698	0.626881	0.76423
25890	7448929	(Tp_HSF_2.7a) regulator [Rayko]	253	178	387	272.667	2563	3285	65	1971	217	127	193	179	369	508	177	351.333	509	376	545	476.667	274	199	176	216.333	1183	1004	686	957.667	816	780	728	774.667	-3.39727	4.36177e-06	1.22183e-05	1.30501	0.057301	0.0931492	-1.10043	0.107726	0.195954	0.0822948	0.902757	0.948746
263002	7444580	(Tp_HSF_2.7b) regulator [Rayko]	139	103	75	105.667	21	16	51	29.3333	87	108	109	101.333	63	84	57	68	95	68	55	72.6667	53	57	120	76.6667	82	117	82	93.6667	64	101	76	80.3333	1.29471	0.000114816	0.000266003	0.106845	0.736565	0.795415	0.420151	0.18282	0.299536	0.00436737	0.988882	0.99452
261974	7452750	(Tp_HSF_2.7c) regulator [Rayko]	497	347	388	410.667	449	329	189	322.333	562	531	460	517.667	648	651	305	534.667	524	383	319	408.667	402	311	456	389.667	697	860	469	675.333	815	703	682	733.333	-0.220406	0.440579	0.506543	0.238568	0.402805	0.493408	-0.19675	0.487903	0.62317	-0.354267	0.210177	0.369255
268064	7445260	(Tp_HSF_2.7d) regulator [Rayko]	553	683	632	622.667	4283	7021	308	3870.67	558	438	525	507	904	751	607	754	542	404	305	417	556	568	505	543	642	710	692	681.333	788	743	870	800.333	-3.16698	8.28483e-08	2.81743e-07	-0.234219	0.667796	0.735333	-0.739794	0.176838	0.291826	-0.436035	0.424133	0.596809
23802	7449827	(Tp_HSF_2.7e) regulator [Rayko]	2212	1533	2038	1927.67	5332	6938	1261	4510.33	1375	1424	1514	1437.67	1914	1994	1226	1711.33	2167	2096	2143	2135.33	2350	2610	1866	2275.33	1508	1508	1539	1518.33	1720	1467	1914	1700.33	-1.78449	2.80941e-06	8.05089e-06	0.0639222	0.862849	0.897536	-0.405639	0.274171	0.409708	-0.364041	0.326221	0.50038
1173	7453469	(Tp_HSF_2.7f) regulator [Rayko]	238	163	213	204.667	246	283	215	248	163	183	147	164.333	436	496	358	430	193	194	216	201	237	351	367	318.333	201	204	192	199	417	378	412	402.333	-0.825727	6.7061e-06	1.83671e-05	-0.48931	0.00698336	0.0143505	-1.54795	3.66227e-17	7.38245e-16	-1.22459	1.48169e-11	2.34041e-10
23411	7449179	(Tp_HSF_2.7g) regulator [Rayko]	1197	1840	1758	1598.33	635	812	709	718.667	765	562	586	637.667	1240	1116	732	1029.33	2205	1547	1133	1628.33	1527	994	982	1167.67	652	767	646	688.333	700	781	1038	839.667	0.646449	0.0118763	0.0197279	0.629518	0.0139974	0.0268311	-0.851753	0.000977538	0.00349976	-0.484291	0.0598549	0.14449
22018	7452737	(Tp_HSF_2.7h) regulator [Rayko]	3904	2606	3599	3369.67	5959	6314	1117	4463.33	1280	1082	994	1118.67	2390	2691	700	1927	2057	1549	1218	1608	1889	1955	2111	1985	2215	2375	1051	1880.33	3031	2876	3174	3027	-0.970943	0.0359295	0.0543669	-0.147784	0.747558	0.80515	-0.91654	0.047761	0.100468	-0.917957	0.0472395	0.119848
10761	7442164	(Tp_HSF_2a) regulator [Rayko]	1	0	0	0.333333	508	393	1877	926	2	1	1	1.33333	11554	2052	6734	6780	0	1	1	0.666667	14238	9224	3200	8887.33	1	2	1	1.33333	12512	8736	7438	9562	-11.5173	2.33585e-22	2.68407e-21	-13.3119	2.29242e-28	3.62099e-27	-12.3908	4.17954e-27	1.66914e-25	-12.9005	1.7657e-28	1.0678e-26
21840	7441933	(Tp_HSF_2b) regulator [Rayko]	52	48	68	56	89	89	28	68.6667	47	27	72	48.6667	93	74	38	68.3333	47	27	17	30.3333	91	49	51	63.6667	85	59	72	72	108	85	90	94.3333	-0.835201	0.0603515	0.0867564	-0.920499	0.0437094	0.0735533	-0.6375	0.152513	0.259045	-0.595504	0.173444	0.322649
25112	7442494	(Tp_HSF_3.2b) regulator [Rayko]	15782	7311	7794	10295.7	15281	17004	10113	14132.7	5265	3772	4636	4557.67	6942	4665	9518	7041.67	9162	8482	16804	11482.7	6083	6256	8066	6801.67	3190	3422	3039	3217	3073	3088	4565	3575.33	-1.04612	0.00170863	0.0033112	0.953549	0.00418794	0.00903956	-0.830359	0.0124888	0.0322915	-0.346186	0.295321	0.469464
9571	7450501	(Tp_HSF_3.2i) regulator [Rayko]	370	292	284	315.333	171	178	189	179.333	507	572	434	504.333	733	580	320	544.333	255	233	172	220	461	450	548	486.333	673	783	500	652	867	864	858	863	0.266106	0.218367	0.273868	-0.975136	5.20645e-06	1.79963e-05	-0.27172	0.191856	0.310603	-0.62786	0.00240865	0.00976284
22414	7443766	(Tp_HSF_3.2j) regulator [Rayko]	1286	1068	920	1091.33	1474	1596	1543	1537.67	859	772	745	792	2127	2151	1820	2032.67	1797	1160	1664	1540.33	1638	1943	2337	1972.67	960	1327	915	1067.33	1913	2141	2296	2116.67	-1.04342	5.58107e-10	2.4177e-09	-0.186056	0.261936	0.345724	-1.527	3.09917e-19	7.45421e-18	-1.20272	9.30073e-13	1.67397e-11
23803	7449828	(Tp_HSF_3.4b) regulator [Rayko]	841	834	888	854.333	2044	2821	270	1711.67	753	670	617	680	628	739	569	645.333	720	715	667	700.667	526	534	398	486	686	664	619	656.333	495	526	514	511.667	-1.54591	0.000602365	0.00125513	0.68441	0.123167	0.181214	-0.0863372	0.84501	0.901305	0.150537	0.733453	0.838786
261965	7443817	(Tp_HSF_3.4c) regulator [Rayko]	39	63	42	48	13	16	22	17	63	62	55	60	43	65	41	49.6667	56	80	25	53.6667	76	60	68	68	44	38	31	37.6667	28	27	33	29.3333	0.975218	0.0051599	0.00920399	-0.172059	0.570243	0.650942	0.118862	0.698565	0.798026	0.153959	0.642931	0.775843
269233	7449205	(Tp_HSF_3.4d) HSF36, heat shock transcription factor DNA-binding domain-containing protein, DNA binding, transcription factor	810	654	586	683.333	475	385	337	399	1085	960	813	952.667	757	917	684	786	1032	989	819	946.667	586	631	770	662.333	807	1390	922	1039.67	694	879	755	776	0.217858	0.245944	0.304388	0.688032	0.000213469	0.000586182	0.116248	0.528986	0.660063	0.198848	0.281293	0.453592
12116	7442692	(Tp_HSF_3.5b) regulator [Rayko]	301	267	368	312	266	312	158	245.333	68	32	1040	380	526	87	90	234.333	405	386	401	397.333	402	424	351	392.333	41	29	47	39	26	15	32	24.3333	-0.189159	0.815236	0.847093	0.179772	0.824052	0.867739	0.528184	0.514972	0.647185	0.50077	0.547614	0.707446
264590	7449912	(Tp_HSF_3.5c) regulator [Rayko]	47	42	34	41	3	4	3	3.33333	10	7	4	7	2	13	2	5.66667	72	43	77	64	14	39	56	36.3333	0	1	0	0.333333	0	0	0	0	3.04304	3.76157e-07	1.19797e-06	0.996516	0.0319997	0.0559723	0.176035	0.778502	0.854833	1.72043	0.268113	0.438146
22135	7447449	(Tp_HSF_3.5d) regulator [Rayko]	444	346	377	389	100	126	340	188.667	294	297	258	283	150	442	258	283.333	657	647	540	614.667	579	710	739	676	191	214	250	218.333	155	241	171	189	0.516693	0.131083	0.173688	0.0293322	0.930563	0.947849	-0.137367	0.686766	0.789233	0.00654631	0.984791	0.992859
11244	7449952	(Tp_HSF_3.5f) regulator [Rayko]	324	238	220	260.667	96	128	160	128	256	193	193	214	216	222	285	241	230	229	257	238.667	145	170	130	148.333	196	207	162	188.333	155	172	228	185	0.478945	0.0231029	0.0362972	0.849932	5.27333e-05	0.000157783	-0.352368	0.0873471	0.165548	-0.175003	0.402756	0.578261
8215	7446983	(Tp_HSF_3.5h) regulator [Rayko]	2033	1595	1513	1713.67	1781	1938	1323	1680.67	3427	2599	2523	2849.67	1842	2101	1717	1886.67	2203	2200	2403	2268.67	2332	1807	1552	1897	2564	2906	2270	2580	1999	1972	2166	2045.67	-0.526427	0.00629591	0.0110625	0.426403	0.0264714	0.0472344	0.430363	0.0249883	0.0586205	0.121694	0.525492	0.688732
268368	7450415	(Tp_HSF_3.6a) regulator [Rayko]	170	150	151	157	29	35	71	45	218	199	212	209.667	110	90	64	88	168	128	137	144.333	107	89	105	100.333	233	275	228	245.333	99	84	86	89.6667	1.26745	1.81439e-08	6.70449e-08	0.693804	0.000866329	0.00213715	1.08708	1.54817e-07	1.12298e-06	1.23502	2.00046e-09	2.4907e-08
5010	7448454	(Tp_HSF_3.6b) regulator [Rayko]	51	66	33	50	13	9	8	10	54	49	36	46.3333	76	124	53	84.3333	21	27	15	21	49	49	49	49	93	99	115	102.333	155	151	94	133.333	1.77206	5.79004e-06	1.59698e-05	-1.04959	0.0029501	0.00657283	-1.00211	0.00175787	0.00588907	-0.601327	0.0466775	0.118776
12066	7442664	(Tp_HSF_3.7a) regulator [Rayko]	21	24	32	25.6667	22	12	6	13.3333	15	13	8	12	14	10	4	9.33333	2	3	2	2.33333	3	1	2	2	38	26	21	28.3333	33	19	23	25	0.402492	0.367798	0.432902	0.378116	0.6473	0.717617	0.197432	0.692571	0.793481	-0.039041	0.925495	0.960677
264346	7450318	(Tp_HSF_3.7b) regulator [Rayko]	246	205	177	209.333	84	55	104	81	207	156	170	177.667	282	238	172	230.667	165	118	96	126.333	137	164	263	188	205	347	181	244.333	256	351	319	308.667	0.819189	0.00252105	0.00474823	-0.399044	0.132987	0.193618	-0.541071	0.0386132	0.0846054	-0.562577	0.0293611	0.0811089
22570	7449654	(Tp_HSF_3.7d) regulator [Rayko]	1615	1291	1355	1420.33	750	664	1004	806	1432	1376	1374	1394	1537	1637	1416	1530	1548	1308	1475	1443.67	1510	1354	1378	1414	1613	1735	1519	1622.33	1842	1640	1770	1750.67	0.273797	0.0720014	0.101816	0.198364	0.18865	0.261731	-0.300967	0.0460888	0.0976296	-0.323082	0.0318078	0.086602
9607	7447884	(Tp_HSF_3.7e) regulator [Rayko]	1729	1393	1300	1474	186	170	506	287.333	1119	983	1143	1081.67	536	504	517	519	1876	1791	2417	2028	748	538	552	612.667	1551	1426	1387	1454.67	779	733	926	812.667	1.82433	3.52212e-10	1.55311e-09	1.90591	4.51307e-11	2.57754e-10	0.885976	0.00175455	0.00588168	0.639865	0.0228178	0.0661049
11148	7449908	(Tp_HSF_3.8a) regulator [Rayko]	472	185	239	298.667	130	135	750	338.333	212	158	179	183	1145	712	1448	1101.67	453	317	566	445.333	722	798	649	723	207	282	177	222	593	537	895	675	-0.739917	0.127166	0.169155	-0.535074	0.266989	0.351043	-2.79244	5.74733e-08	4.41073e-07	-1.80903	0.000269736	0.0014316
263154	7444098	(Tp_HSF_3.8b) HSF34, heat shock transcription factor DNA-binding domain-containing protein, DNA binding, transcription factor	5	8	3	5.33333	6	7	2	5	13	10	7	10	17	20	15	17.3333	9	16	26	17	14	8	3	8.33333	21	21	17	19.6667	16	13	13	14	-0.440171	0.456126	0.521801	1.19704	0.00860061	0.0172878	-0.947441	0.0323137	0.0727762	0.273617	0.512585	0.677954
263978	7445707	(Tp_HSF_4.2b) regulator [Rayko]	487	449	506	480.667	649	1163	462	758	450	440	330	406.667	348	571	358	425.667	573	422	458	484.333	623	705	740	689.333	421	523	427	457	455	427	552	478	-1.18873	1.04547e-06	3.15669e-06	-0.346701	0.150122	0.215335	-0.216038	0.373177	0.514153	-0.271241	0.26217	0.431432
10613	7444191	(Tp_HSF_4.2c) regulator [Rayko]	347	299	290	312	182	145	346	224.333	404	382	296	360.667	399	425	383	402.333	308	327	271	302	701	516	688	635	405	423	375	401	440	499	518	485.667	-0.0604498	0.775674	0.814219	-0.891506	1.95303e-05	6.19945e-05	-0.328259	0.115075	0.207292	-0.48212	0.0200668	0.0594365
22932	7447211	(Tp_HSF_4.2f) regulator [Rayko]	2886	2223	1971	2360	889	887	1574	1116.67	2300	2786	2468	2518	2336	2630	2039	2335	920	863	916	899.667	857	884	904	881.667	2803	3197	2434	2811.33	2507	2696	2983	2728.67	0.534062	0.00327959	0.00604141	0.199707	0.275121	0.359546	-0.0536247	0.76605	0.846519	-0.167549	0.352127	0.527021
262668	7442309	(Tp_HSF_4.2g) regulator [Rayko]	146	141	101	129.333	43	39	120	67.3333	123	149	127	133	164	144	135	147.667	129	92	108	109.667	141	87	157	128.333	136	159	118	137.667	157	150	197	168	0.409003	0.15475	0.201715	-0.0422414	0.880251	0.910092	-0.323521	0.243422	0.37337	-0.494678	0.0733782	0.16974
22454	7451370	(Tp_HSF_4.7b) regulator [Rayko]	10789	5940	10331	9020	18141	15520	3995	12552	9835	7856	9140	8943.67	18137	18020	2915	13024	11425	9467	5824	8905.33	8761	6600	7970	7777	22564	25451	12505	20173.3	24766	18539	16446	19917	-1.05018	0.0407272	0.0609209	0.355394	0.484514	0.57215	-0.669057	0.189533	0.308068	-0.228864	0.652285	0.781926
21513	7450428	(Tp_HSF_4.7c) regulator [Rayko]	6653	6520	6455	6542.67	594	498	172	421.333	3074	2586	2697	2785.67	282	176	126	194.667	8970	8316	7755	8347	677	250	380	435.667	3738	3674	3299	3570.33	634	470	381	495	3.40296	6.91437e-16	5.00854e-15	4.44184	9.67421e-24	1.18224e-22	3.66733	1.08978e-17	2.2614e-16	2.61974	1.3159e-10	1.88191e-09
23801	7449826	(Tp_HSF_4c) regulator [Rayko]	5990	3596	4450	4678.67	3852	3313	2981	3382	4456	4941	7207	5534.67	7441	4658	4148	5415.67	5384	4391	4277	4684	4993	4609	3872	4491.33	8738	9375	9238	9117	10270	8069	8975	9104.67	-0.0985381	0.698752	0.748016	0.215659	0.396982	0.487781	-0.140301	0.581358	0.705805	-0.210713	0.407348	0.582558
9375	7452998	(Tp_HSF_4d) regulator [Rayko]	81	86	108	91.6667	183	216	32	143.667	43	40	37	40	13	24	13	16.6667	312	408	219	313	159	216	186	187	12	35	15	20.6667	7	7	12	8.66667	-1.18521	0.0125692	0.0207778	0.902007	0.0529644	0.0868622	1.11123	0.0314241	0.0711057	1.02218	0.0682067	0.160371
6958	7444112	(Tp_HSF_4e) regulator [Rayko]	39	22	24	28.3333	86	57	513	218.667	38	48	26	37.3333	82	141	70	97.6667	13	6	9	9.33333	358	559	607	508	10	27	9	15.3333	14	30	21	21.6667	-3.48041	2.96259e-08	1.06498e-07	-5.5911	1.8958e-15	1.4349e-14	-1.52673	0.00939031	0.0253514	-0.729854	0.238216	0.402691
24118	7451045	(Tp_Myb1R_SHAQKYF1) regulator [Rayko]	18959	15259	16232	16816.7	5105	5848	4864	5272.33	15564	18181	11852	15199	10220	14647	8120	10995.7	14922	12193	11658	12924.3	6790	6270	6962	6674	15671	25665	12524	17953.3	14315	18071	17766	16717.3	1.12816	1.80015e-07	5.91831e-07	1.11941	2.21701e-07	8.94496e-07	0.318333	0.13614	0.237516	-0.125628	0.555978	0.71424
25558	7444411	(Tp_Myb1R_SHAQKYF10) regulator [Rayko]	566	568	544	559.333	81	89	144	104.667	601	632	537	590	246	393	259	299.333	572	482	417	490.333	307	260	273	280	684	692	669	681.667	349	343	360	350.667	1.88835	3.42263e-25	4.57923e-24	0.972018	1.10893e-08	5.1025e-08	0.826111	9.75039e-07	6.25006e-06	0.751896	6.84403e-06	5.126e-05
262815	7448607	(Tp_Myb1R_SHAQKYF2) MYB DNA binding protein/ transcription factor-like protein	29	24	29	27.3333	2	2	3	2.33333	40	30	22	30.6667	19	18	14	17	20	10	10	13.3333	12	13	31	18.6667	20	41	31	30.6667	14	16	17	15.6667	2.96347	6.3682e-09	2.47411e-08	-0.303382	0.42781	0.518023	0.68051	0.0503974	0.105095	0.753199	0.0323572	0.0878267
268788	7452244	(Tp_Myb1R_SHAQKYF3) MYB DNA binding protein/ transcription factor-like protein	883	723	732	779.333	1732	1579	2150	1820.33	2511	2332	2310	2384.33	1845	1899	1587	1777	249	189	87	175	1856	1483	1994	1777.67	2526	3070	2296	2630.67	1586	1547	1585	1572.67	-1.76784	6.98249e-17	5.4136e-16	-3.18494	2.13217e-44	7.35009e-43	0.257873	0.208072	0.330933	0.523719	0.0107426	0.0350352
2390	7446536	(Tp_Myb1R_SHAQKYF5) regulator [Rayko]	1203	888	889	993.333	287	346	703	445.333	1628	1493	1505	1542	1268	1432	1218	1306	929	747	782	819.333	903	464	607	658	1774	2288	1416	1826	1131	1221	1220	1190.67	0.619025	0.0121907	0.0202043	0.491146	0.0458224	0.0765853	0.0744351	0.759888	0.842074	0.394061	0.106105	0.224403
22989	7451146	(Tp_Myb1R_SHAQKYF9a) MYB DNA binding protein/ transcription factor-like protein	3884	3015	2998	3299	845	1018	1698	1187	2500	2378	2315	2397.67	1803	2581	2069	2151	3666	2861	2457	2994.67	2618	2332	2584	2511.33	2706	2991	2367	2688	2206	2348	2477	2343.67	0.936615	9.67266e-07	2.93564e-06	0.415336	0.0281791	0.0499363	-0.00271147	0.988566	0.993672	-0.013804	0.941792	0.970589
263961	7450547	(Tp_Myb1R1) MYB DNA binding protein/ transcription factor-like protein	34	48	38	40	8	5	36	16.3333	45	47	58	50	44	54	40	46	51	45	46	47.3333	38	24	39	33.6667	84	61	56	67	41	32	41	38	0.775914	0.0442712	0.0657113	0.672066	0.0583663	0.0946363	-0.0371435	0.914488	0.949844	0.609872	0.0776911	0.177238
268221	7448700	(Tp_Myb1R10) MYB DNA binding protein/ transcription factor-like protein	122	96	95	104.333	36	23	62	40.3333	117	137	128	127.333	156	149	117	140.667	172	219	255	215.333	144	104	79	109	115	129	91	111.667	156	128	149	144.333	0.825028	0.0041151	0.00745721	1.15734	1.17128e-05	3.8484e-05	-0.308634	0.241743	0.371154	-0.588311	0.0265315	0.074597
30969	7451526	(Tp_Myb1R11) regulator [Rayko]	1475	1158	1330	1321	766	890	965	873.667	1226	1259	1336	1273.67	1143	1397	1013	1184.33	1276	1253	1286	1271.67	1578	1215	1213	1335.33	1613	1504	1221	1446	1213	1234	1538	1328.33	0.0561754	0.708472	0.756891	0.101108	0.498547	0.585415	-0.0521801	0.727245	0.818335	-0.0814978	0.584856	0.736235
1217	7445045	(Tp_Myb1R2) regulator [Rayko]	1146	996	900	1014	417	576	266	419.667	1095	1112	1020	1075.67	681	980	734	798.333	1068	1083	806	985.667	743	622	718	694.333	1323	1231	959	1171	695	672	814	727	0.725625	0.000337878	0.000732137	0.675952	0.000761501	0.00189534	0.273008	0.171505	0.284877	0.479326	0.0165524	0.0505546
264718	7448550	(Tp_Myb1R3) MYB DNA binding protein/ transcription factor-like protein	272	226	238	245.333	127	103	176	135.333	300	286	269	285	198	296	232	242	261	228	253	247.333	213	184	209	202	340	375	296	337	256	281	264	267	0.316118	0.0522156	0.0762625	0.465666	0.00314231	0.00695566	0.0766308	0.620045	0.737649	0.122007	0.423615	0.596317
20959	7445539	(Tp_Myb1R4) regulator [Rayko]	1751	1472	1497	1573.33	1501	2128	709	1446	3954	3460	3500	3638	2036	2310	1763	2036.33	1261	1048	774	1027.67	1994	1772	1778	1848	3137	3359	2778	3091.33	2176	2255	2647	2359.33	-0.426226	0.0951258	0.130352	-0.690122	0.00709753	0.0145653	0.675967	0.00810407	0.0223522	0.183763	0.469799	0.639635
269416	7449289	(Tp_Myb1R6) zinc finger like protein	299	248	230	259	105	97	103	101.667	239	262	309	270	211	236	186	211	274	144	135	184.333	175	134	288	199	292	427	287	335.333	199	246	266	237	0.799786	0.000543549	0.00114316	0.0650716	0.773202	0.826378	0.195185	0.380884	0.522137	0.287991	0.192309	0.346419
262266	7443744	(Tp_Myb1R9) MYB DNA binding protein/ transcription factor-like protein	27	12	18	19	24	24	18	22	38	41	29	36	30	52	44	42	48	57	59	54.6667	49	18	25	30.6667	55	40	85	60	39	33	31	34.3333	-0.771701	0.0523067	0.0763745	1.0175	0.00420979	0.00907931	-0.383326	0.281091	0.417011	0.613072	0.0799528	0.181381
23915	7449263	(Tp_Myb2R1) regulator [Rayko]	852	794	650	765.333	186	126	343	218.333	1248	1003	1023	1091.33	643	817	722	727.333	939	1195	1162	1098.67	757	552	464	591	869	1111	831	937	740	846	819	801.667	1.27211	1.64044e-06	4.83317e-06	1.0684	4.04814e-05	0.000123179	0.420175	0.102907	0.188992	0.00948017	0.970602	0.986353
3375	7448713	(Tp_Myb2R2) regulator [Rayko]	386	280	321	329	131	157	389	225.667	410	380	353	381	490	602	636	576	349	323	431	367.667	619	452	503	524.667	563	489	444	498.667	516	514	584	538	0.0114086	0.96634	0.971274	-0.332548	0.212825	0.290099	-0.769498	0.00404581	0.0122264	-0.314322	0.237201	0.40174
268678	7447935	(Tp_Myb2R3) regulator [Rayko]	127	48	62	79	4335	2898	5390	4207.67	620	1397	692	903	500	553	545	532.667	17	30	24	23.6667	2128	871	2649	1882.67	270	335	329	311.333	250	194	327	257	-6.3199	5.25579e-44	1.93805e-42	-6.08394	5.84817e-40	1.61596e-38	0.583888	0.105369	0.192421	0.0820768	0.821261	0.897409
35544	7450669	(Tp_Myb2R4) MYB DNA binding protein/ transcription factor-like protein	300	263	269	277.333	329	341	347	339	484	445	708	545.667	412	472	338	407.333	292	333	306	310.333	398	242	265	301.667	619	561	534	571.333	355	346	402	367.667	-0.830483	2.68039e-05	6.75073e-05	0.218886	0.266226	0.350258	0.268023	0.164752	0.275592	0.432481	0.0253504	0.0720225
7025	7447065	(Tp_Myb2R6) regulator [Rayko]	292	275	252	273	135	127	192	151.333	418	327	329	358	370	433	273	358.667	325	337	317	326.333	244	278	348	290	440	535	433	469.333	350	370	394	371.333	0.313741	0.0690613	0.0981173	0.349417	0.0341866	0.0593402	-0.158132	0.331753	0.472108	0.127223	0.430273	0.602405
262617	7445231	(Tp_Myb2R7) MYB DNA binding protein/ transcription factor-like protein	146	144	115	135	53	72	137	87.3333	124	125	125	124.667	150	150	133	144.333	139	113	125	125.667	213	168	167	182.667	125	148	101	124.667	135	139	150	141.333	0.098811	0.661827	0.715801	-0.372346	0.0869745	0.133767	-0.378684	0.0851155	0.162098	-0.395599	0.0724109	0.168127
25480	7449931	(Tp_Myb2R8) regulator [Rayko]	1194	701	721	872	372	524	800	565.333	876	931	793	866.667	1010	1332	1185	1175.67	1026	972	1107	1035	1017	1013	966	998.667	955	940	732	875.667	925	966	1155	1015.33	0.0713342	0.725747	0.77184	0.221532	0.272323	0.356594	-0.605891	0.00276307	0.00871322	-0.419927	0.0379236	0.100119
35129	7442773	(Tp_Myb2R9) regulator [Rayko]	2309	1831	1840	1993.33	1176	1622	1440	1412.67	2358	2587	2924	2623	3264	3348	2900	3170.67	2100	1632	1751	1827.67	3599	3143	3107	3283	2758	3137	2707	2867.33	2971	3054	3440	3155	-0.0456292	0.762319	0.803211	-0.682421	5.92791e-06	2.03619e-05	-0.439063	0.00341064	0.0105079	-0.344934	0.0212796	0.0624002
264853	7448222	(Tp_Myb3R1) MYB DNA binding protein/ transcription factor-like protein	126	106	85	105.667	47	51	38	45.3333	204	218	180	200.667	190	240	201	210.333	186	147	125	152.667	120	122	97	113	211	272	159	214	211	210	224	215	0.66999	0.00160392	0.00312028	0.589129	0.00151803	0.00357324	-0.232148	0.184416	0.301324	-0.227621	0.191074	0.344898
39677	7452505	(Tp_Myb3R4) regulator [Rayko]	477	405	350	410.667	262	223	287	257.333	994	662	722	792.667	375	547	519	480.333	612	867	913	797.333	680	405	272	452.333	1025	1001	656	894	604	474	649	575.667	0.125105	0.664765	0.718319	0.992191	0.000564527	0.00144135	0.556402	0.0516224	0.107269	0.418666	0.141761	0.279221
18795	7444004	(Tp_Myb3R7) regulator [Rayko]	93	62	52	69	22	12	47	27	104	111	78	97.6667	115	144	109	122.667	130	105	91	108.667	99	70	84	84.3333	60	101	54	71.6667	108	114	132	118	0.796366	0.00668479	0.0116953	0.532932	0.0384256	0.0658129	-0.490832	0.0531275	0.109857	-0.937653	0.000305127	0.00159464
261894	7449552	(Tp_Myb4R2) MYB DNA binding protein/ transcription factor-like protein	185	132	113	143.333	48	74	56	59.3333	146	138	142	142	107	125	91	107.667	139	158	183	160	107	114	114	111.667	210	204	176	196.667	119	108	131	119.333	0.719339	0.00017531	0.00039525	0.696404	8.0225e-05	0.00023389	0.23861	0.181793	0.298373	0.513298	0.00301809	0.0118298
19897	7443886	(Tp_Myb4R3) MYB DNA binding protein/ transcription factor-like protein	119	128	133	126.667	59	92	53	68	160	120	124	134.667	97	116	91	101.333	156	140	109	135	137	108	115	120	154	147	119	140	105	98	132	111.667	0.367	0.0767218	0.1077	0.335804	0.0864751	0.133212	0.247711	0.212078	0.335791	0.121632	0.535801	0.697207
261083	7445504	(Tp_sigma70.1) plastid RNA polymerase sigma factor	463	202	218	294.333	1087	958	2274	1439.67	222	246	269	245.667	819	821	969	869.667	319	336	545	400	1132	845	1193	1056.67	244	251	202	232.333	431	422	652	501.667	-2.86467	6.86606e-19	6.19996e-18	-1.20125	8.44845e-05	0.000245632	-2.00127	1.81022e-10	1.93706e-09	-1.3061	2.4021e-05	0.000161509
269327	7443452	(Tp_sigma70.2) plastid RNA polymerase sigma factor	1009	1095	1023	1042.33	693	510	504	569	615	667	528	603.333	441	1182	633	752	1250	1113	1253	1205.33	733	670	742	715	741	842	863	815.333	559	637	732	642.667	0.333277	0.147688	0.193391	0.927081	5.99353e-05	0.000177823	-0.451583	0.0503807	0.105081	0.146922	0.523162	0.687181
33682	7446762	(Tp_sigma70.3a) RNA polymerase	228	65	94	129	803	598	3786	1729	601	802	800	734.333	1864	1425	2184	1824.33	53	59	69	60.3333	4436	2555	4554	3848.33	251	248	243	247.333	942	725	1406	1024.33	-4.32282	8.07208e-15	5.35927e-14	-5.79053	3.86471e-22	4.26933e-21	-1.50429	0.00234756	0.00753539	-2.23653	1.06326e-05	7.70719e-05
36345	7447002	(Tp_sigma70.3b) regulator [Rayko]	1991	1242	1499	1577.33	2225	1426	5510	3053.67	1171	1278	1520	1323	1425	1112	1446	1327.67	686	979	729	798	2762	1297	2284	2114.33	988	883	1076	982.333	771	625	946	780.667	-1.49838	3.3077e-05	8.24821e-05	-1.20624	0.000780427	0.00193743	-0.188649	0.594152	0.716326	0.14236	0.688208	0.807346
33891	7451383	(Tp_sigma70.4) plastid RNA polymerase sigma factor	1028	1068	901	999	459	271	952	560.667	306	382	351	346.333	579	1464	1127	1056.67	1876	1494	1958	1776	717	580	641	646	571	645	876	697.333	517	508	831	618.667	0.30615	0.369509	0.434453	1.63263	2.81361e-06	1.00224e-05	-1.7582	5.60032e-07	3.73225e-06	-0.00130959	0.996936	0.998185
37306	7452665	(Tp_sigma70.5) RNA polymerase	607	664	649	640	605	675	1190	823.333	391	334	370	365	1112	857	4005	1991.33	778	698	4713	2063	756	1669	1459	1294.67	818	792	734	781.333	761	788	1442	997	-0.880496	0.153016	0.19975	0.880726	0.152382	0.218134	-2.68122	3.78212e-05	0.000181937	-0.531953	0.385496	0.560939
40966	7448581	(Tp_sigma70.6) regulator [Rayko]	120	10	11	47	4902	5857	9247	6668.67	33	17	48	32.6667	3980	3997	10943	6306.67	76	101	1226	467.667	4257	5440	5509	5068.67	63	41	18	40.6667	796	623	2090	1169.67	-7.81384	1.98704e-11	9.90523e-11	-3.20507	0.000648672	0.00163997	-7.79285	2.24533e-11	2.6432e-10	-5.01724	1.02781e-06	8.865e-06
6760	7446212	(Tp_sigma70.7) regulator [Rayko]	208	87	116	137	648	637	1274	853	101	96	105	100.667	658	673	1008	779.667	227	225	770	407.333	755	833	880	822.667	146	156	99	133.667	441	443	621	501.667	-3.20749	1.81693e-13	1.07904e-12	-0.808143	0.0440363	0.074068	-3.13986	5.94248e-13	8.26403e-12	-2.11405	4.46256e-07	4.08894e-06
21165	7442242	(Tp_TAF9) regulator [Rayko]	674	563	562	599.667	293	294	473	353.333	570	656	542	589.333	517	620	453	530	615	552	469	545.333	622	696	867	728.333	716	765	626	702.333	546	581	660	595.667	0.224334	0.158072	0.205665	-0.245449	0.11587	0.172001	-0.00733245	0.962717	0.979092	0.0307023	0.843783	0.91269
20777	7451433	(Tp_TAZ1) regulator [Rayko]	170	126	151	149	208	158	1237	534.333	292	377	224	297.667	1380	1569	1704	1551	125	143	180	149.333	1490	1697	1573	1586.67	214	226	229	223	1484	1303	1550	1445.67	-2.36011	1.44583e-06	4.29207e-06	-3.23126	1.74738e-10	9.53221e-10	-2.56073	1.82244e-07	1.30317e-06	-2.90024	5.84798e-09	6.90727e-08
269975	7446265	(Tp_TAZ2) regulator [Rayko]	852	256	375	494.333	357	338	4029	1574.67	774	919	2202	1298.33	2625	688	982	1431.67	139	194	88	140.333	2971	1261	3369	2533.67	679	647	652	659.333	788	396	729	637.667	-2.23796	0.00254485	0.00478795	-3.9682	7.01801e-07	2.68905e-06	-0.328959	0.642755	0.755309	-0.1585	0.823183	0.898489
269496	7445864	(Tp_TAZ3_PHD1) regulator [Rayko]	3811	3128	3608	3515.67	2339	2625	2173	2379	4299	4590	4602	4497	3705	4312	3983	4000	3949	3839	4471	4086.33	4126	2984	2468	3192.67	6236	5398	5898	5844	4427	4035	5047	4503	0.0215433	0.913183	0.928537	0.524144	0.00807247	0.0163442	0.00139624	0.99435	0.996686	0.17867	0.364702	0.53974
263785	7443298	(Tp_TAZ4_PHD2_ZZ2) regulator [Rayko]	4471	2928	3320	3573	3837	2693	5635	4055	4159	4709	4920	4596	3630	4265	4085	3993.33	2535	2951	2288	2591.33	5904	3979	4174	4685.67	4403	3977	3813	4064.33	3089	3015	4015	3373	-0.736997	0.00135619	0.00267174	-0.680939	0.00306606	0.00680254	0.0345641	0.879892	0.926005	0.0724044	0.751725	0.850901
24331	7443299	(Tp_TAZ5_PHD3_ZZ3) regulator [Rayko]	5735	4727	4989	5150.33	5876	8116	2930	5640.67	5347	5545	5010	5300.67	5104	5706	5228	5346	5560	5145	6053	5586	5992	5032	4678	5234	5960	5942	5601	5834.33	5385	5292	6220	5632.33	-0.6794	0.00673823	0.0117827	0.2636	0.291281	0.377034	-0.181454	0.467417	0.603327	-0.152192	0.542096	0.702633
20778	7451434	(Tp_TAZ6) regulator [Rayko]	2105	1636	1771	1837.33	430	631	474	511.667	2323	2304	2021	2216	1723	1863	1450	1678.67	1593	1348	1568	1503	1204	1164	1073	1147	2353	2522	2219	2364.67	1765	1670	1934	1789.67	1.30197	4.17239e-17	3.32754e-16	0.555133	0.000238633	0.000650722	0.23662	0.113803	0.205419	0.19413	0.193984	0.348509
7229	7450569	(tpi) triose phosphate isomerase	8	4	21	11	337	402	215	318	1	8	0	3	220	256	185	220.333	28	17	76	40.3333	212	272	310	264.667	6	4	9	6.33333	207	255	253	238.333	-5.36409	8.15783e-19	7.33512e-18	-2.512	1.51843e-06	5.57969e-06	-6.30161	6.69159e-21	1.85385e-19	-5.39047	4.62762e-18	1.29219e-16
40958	7448577	(TPI1) triose-phosphate isomerase	3416	2199	3201	2938.67	479	451	1527	819	3812	4884	4021	4239	2200	3100	2181	2493.67	1366	1591	1016	1324.33	3084	2886	3915	3295	3056	3198	3597	3283.67	2187	2618	2645	2483.33	1.31262	5.16118e-05	0.000125048	-1.13544	0.000429548	0.00112383	0.61007	0.0559918	0.114682	0.206617	0.516219	0.680935
30380	7444271	(TPI2) triose-phosphate isomerase	13672	11402	12222	12432	2260	2307	2668	2411.67	10087	9740	11859	10562	2869	3592	3624	3361.67	15889	14276	15653	15272.7	5246	4546	3874	4555.33	14147	17122	17901	16390	4268	4635	5668	4857	1.82517	5.54787e-21	5.76749e-20	1.90848	9.43236e-23	1.078e-21	1.48346	1.15323e-14	1.88343e-13	1.5604	4.92429e-16	1.1711e-14
36462	7450778	(TPI3) triose-phosphate isomerase	1794	1530	1697	1673.67	1913	2207	2017	2045.67	530	544	531	535	2931	3593	2890	3138	1673	1365	1316	1451.33	1722	2480	3648	2616.67	496	533	489	506	1697	1918	1976	1863.67	-0.828167	4.86253e-06	1.35529e-05	-0.671044	0.000205527	0.000566284	-2.71366	5.32802e-45	5.75372e-43	-2.08597	2.815e-28	1.67366e-26
33566	7446108	(TPP1) thylakoidal processing peptidase	714	685	567	655.333	309	338	651	432.667	279	396	342	339	541	730	564	611.667	886	729	795	803.333	732	994	1174	966.667	319	369	356	348	492	563	680	578.333	0.0690475	0.755777	0.797526	-0.0950703	0.665014	0.732956	-1.0104	7.06438e-06	3.86568e-05	-0.929098	3.55308e-05	0.000228446
43160	7452029	(TPS1) probable tryptophanyl tRNA synthetase	1442	1128	1180	1250	1775	1622	1782	1726.33	1579	1861	2054	1831.33	1309	1325	1176	1270	1030	962	814	935.333	1789	1175	1260	1408	1576	1611	1578	1588.33	1241	1196	1461	1299.33	-1.01522	1.04559e-09	4.40156e-09	-0.421895	0.0110122	0.02163	0.361441	0.0284392	0.0651876	0.0888828	0.589906	0.740914
25921	7445519	(TPSIL2) silaffin protein	20242	18453	20689	19794.7	10058	9615	7943	9205.33	15799	18386	19259	17814.7	7522	9372	7961	8285	19010	18834	15285	17709.7	11334	9792	10892	10672.7	4189	6456	9530	6725	8456	10475	14173	11034.7	0.563938	0.0239634	0.0374933	0.900548	0.000332872	0.000886234	0.942121	0.000176388	0.000740173	-0.884968	0.000422722	0.00212526
7341	7452389	(Tpt2) triose or hexose phosphate/phosphate translocator	7867	6038	8042	7315.67	1291	1101	2202	1531.33	2931	2104	2792	2609	1445	2073	1388	1635.33	6938	4728	4005	5223.67	1849	1951	4129	2643	2780	3534	2990	3101.33	707	859	1295	953.667	1.72222	3.5529e-09	1.41195e-08	1.16842	4.76449e-05	0.000143736	0.524461	0.0655828	0.130931	1.51222	1.9529e-07	1.90967e-06
25605	7448510	(trpAB) tryptophane synthase	846	589	568	667.667	5689	6791	4700	5726.67	1503	2141	1194	1612.67	3815	4490	3234	3846.33	573	538	709	606.667	5150	6983	9709	7280.67	825	1177	989	997	3928	4548	5233	4569.67	-3.65945	7.3417e-45	2.75522e-43	-3.39473	1.06284e-39	2.89897e-38	-1.41763	2.85084e-09	2.67706e-08	-2.40009	2.2232e-22	8.58691e-21
32321	7452459	(Trx-f) thioredoxin f	43	57	29	43	17	17	39	24.3333	1	4	4	3	32	72	43	49	79	48	79	68.6667	38	52	39	43	5	11	13	9.66667	24	15	25	21.3333	0.294421	0.452329	0.518129	0.828964	0.0247397	0.0445122	-4.11201	1.17437e-15	2.09231e-14	-1.33184	0.00338277	0.0130181
33353	7453200	(TRX3) thioredoxin	654	538	501	564.333	192	209	281	227.333	529	477	542	516	463	434	394	430.333	518	438	408	454.667	621	482	557	553.333	405	471	443	439.667	425	446	420	430.333	0.768596	3.1437e-07	1.0094e-06	-0.113939	0.431716	0.521737	0.0933109	0.521349	0.653183	-0.179427	0.220161	0.381961
39754	7452954	(TRXR1) thioredoxin reductase	2784	2430	2274	2496	1422	1655	1649	1575.33	2493	2486	2544	2507.67	1847	2168	1853	1956	2586	2156	2311	2351	2503	1965	2233	2233.67	2706	2796	2326	2609.33	2010	2006	2326	2114	0.12298	0.344042	0.408825	0.245115	0.0585597	0.0948045	0.194115	0.134363	0.235425	0.096123	0.457874	0.628004
29304	7443528	(TUB1) tubulin alpha	6579	5700	4399	5559.33	5646	5566	2912	4708	7275	7464	6433	7057.33	7809	9904	8007	8573.33	8010	6691	7056	7252.33	6535	5024	5824	5794.33	7172	8650	5409	7077	7151	7928	8326	7801.67	-0.320393	0.147971	0.193713	0.495485	0.0253826	0.0455063	-0.443494	0.0452154	0.0961644	-0.359582	0.104231	0.221813
31569	7449027	(TUB3) tubulin beta	4271	3660	3163	3698	4476	4782	1567	3608.33	3327	4028	2634	3329.67	4399	5856	3837	4697.33	4827	3177	2512	3505.33	2448	2959	3939	3115.33	2158	4207	2477	2947.33	3098	3999	3176	3424.33	-0.524555	0.111871	0.150705	0.33009	0.31639	0.404782	-0.65279	0.0481761	0.101204	-0.44815	0.174173	0.323552
29237	7452884	(TUB4) tubulin gamma	875	755	734	788	278	335	368	327	779	752	805	778.667	516	592	476	528	803	757	632	730.667	673	559	697	643	1001	1020	947	989.333	631	626	680	645.667	0.729303	2.34895e-09	9.51719e-09	0.357837	0.00242271	0.00549027	0.398168	0.00079781	0.00293269	0.408949	0.000469912	0.00233917
268541	7445345	(UBA1) ubiquitin activating enzyme 1	5158	4403	4040	4533.67	539	771	811	707	4061	3581	4089	3910.33	1741	1700	1439	1626.67	4153	3224	3195	3524	2297	2068	3066	2477	3722	4219	3441	3794	1853	2022	2354	2076.33	2.14327	1.19644e-38	3.23834e-37	0.68611	1.32019e-05	4.29629e-05	1.09924	4.6241e-12	5.90312e-11	0.664214	2.49182e-05	0.000166694
33287	7448796	(UBA2) ubiquitin activating enzyme 2	2184	1925	1607	1905.33	826	1124	578	842.667	1907	1837	1913	1885.67	1052	1060	819	977	2090	1690	1543	1774.33	1467	1428	2003	1632.67	2115	2472	2023	2203.33	1180	1527	1520	1409	0.629169	0.00107684	0.00215308	0.294728	0.122678	0.180621	0.785401	4.51478e-05	0.000213589	0.438364	0.0217925	0.0636667
3013	7452943	(ubc) ubiquitin conjugating enzyme	140	139	116	131.667	125	139	189	151	157	175	155	162.333	140	155	140	145	127	129	141	132.333	143	117	218	159.333	150	162	154	155.333	114	94	121	109.667	-0.732776	7.40873e-05	0.000176116	-0.0740198	0.687216	0.752023	-0.00454824	0.980108	0.988703	0.296435	0.112943	0.235106
26393	7445823	(ubc1) ubiquitin-conjugating enzyme 1	1139	756	859	918	1057	1071	1582	1236.67	1297	1196	1170	1221	836	1154	975	988.333	774	1124	1075	991	1347	1160	1472	1326.33	1181	1076	1084	1113.67	786	815	890	830.333	-0.979751	1.40263e-07	4.66501e-07	-0.227651	0.216903	0.294671	0.142829	0.438691	0.57587	0.221637	0.230881	0.393815
40148	7446724	(UBC2) ubiquitin-conjugating enzyme	1307	1092	1084	1161	446	435	648	509.667	894	905	866	888.333	610	852	607	689.667	1324	1316	1149	1263	994	742	897	877.667	1085	1108	1084	1092.33	682	727	831	746.667	0.64716	1.31672e-05	3.46811e-05	0.70046	1.759e-06	6.41252e-06	0.209527	0.155595	0.263424	0.348351	0.0177115	0.0534324
42368	7451220	(UGDH1) udp-d-glucose 6-dehydrogenase	2941	1879	1789	2203	3105	3326	4495	3642	1533	1601	1340	1491.33	3512	4148	4012	3890.67	2129	1637	2436	2067.33	3427	3736	5642	4268.33	1348	1593	1127	1356	2005	2424	2656	2361.67	-1.284	3.06219e-10	1.35765e-09	-0.855975	2.30736e-05	7.26102e-05	-1.55467	4.03414e-14	6.19642e-13	-1.01004	6.91753e-07	6.1623e-06
31317	7451455	(UGDH2) udp-d-glucose 6-dehydrogenase	364	232	271	289	89	103	80	90.6667	482	528	545	518.333	433	397	267	365.667	213	133	120	155.333	290	310	397	332.333	652	874	587	704.333	465	597	546	536	1.11524	7.64419e-08	2.60542e-07	-0.934254	2.72998e-06	9.73757e-06	0.342707	0.0713194	0.140345	0.176212	0.347048	0.522373
34594	7442724	(UNG) glycosylase	153	112	131	132	48	85	70	67.6667	186	174	138	166	117	180	133	143.333	143	156	185	161.333	122	109	123	118	186	168	166	173.333	139	123	161	141	0.42229	0.0355198	0.0538086	0.632118	0.000756034	0.0018835	0.052942	0.774071	0.851824	0.0962797	0.601134	0.74772
30193	7449980	(URE) urease, urea	2383	2119	2134	2212	1330	1547	1679	1518.67	2501	2694	2512	2569	2833	3482	2407	2907.33	1681	1315	1190	1395.33	4453	4819	4982	4751.33	2699	2724	2137	2520	2741	3156	3274	3057	0.00619886	0.96623	0.971274	-1.60812	4.69365e-27	6.88944e-26	-0.334874	0.0215099	0.0515838	-0.487973	0.000818347	0.00382703
3974	7452740	(UroD2) uroporphyrinogen III decarboxylase	1366	1285	1524	1391.67	624	704	688	672	489	603	529	540.333	889	1385	1042	1105.33	1686	1261	1143	1363.33	564	1353	1945	1287.33	508	803	883	731.333	1071	1419	1501	1330.33	0.520291	0.0789678	0.110486	0.255999	0.38517	0.47642	-1.18813	7.42917e-05	0.000335708	-1.05567	0.000403278	0.00203718
2950	7452914	(UroS) uroporphyrinogen III synthase	534	379	454	455.667	48	42	64	51.3333	390	394	401	395	207	274	174	218.333	449	366	233	349.333	143	206	280	209.667	412	434	467	437.667	204	246	296	248.667	2.60064	4.27272e-27	6.36876e-26	0.901855	3.34878e-05	0.000103024	0.70259	0.00114971	0.00403695	0.6239	0.00366021	0.0139579
40522	7451394	(VAT1) vacuolar ATPase	6953	6137	4974	6021.33	7541	8756	3001	6432.67	7515	6507	6084	6702	5773	6705	4642	5706.67	7582	6177	5387	6382	4937	4843	6571	5450.33	6859	10064	5982	7635	5821	7058	6271	6383.33	-0.652384	0.0200898	0.0319091	0.399995	0.153026	0.218966	0.0738882	0.791489	0.864549	0.0317871	0.909428	0.951976
37123	7447895	(VAT2) vacuolar proton pump alpha subunit	8047	6909	5738	6898	10554	11260	4183	8665.67	9643	8281	8312	8745.33	7999	9623	7027	8216.33	8800	7002	6368	7390	6041	5243	7692	6325.33	9087	11805	7848	9580	7345	8579	8297	8073.67	-0.889096	0.000815139	0.00166152	0.400303	0.129458	0.189313	-0.0685407	0.794796	0.866165	0.0274774	0.916951	0.956624
37509	7450857	(VAT3) vacuolar proton pump D subunit	4232	3461	3474	3722.33	4491	4644	2317	3817.33	3903	3542	3361	3602	3999	5137	3672	4269.33	3508	3035	2737	3093.33	2509	2775	4011	3098.33	3511	4646	3777	3978	3050	3720	3211	3327	-0.591689	0.00862528	0.0147609	0.176407	0.432511	0.522459	-0.402203	0.0736266	0.143895	0.0423135	0.850528	0.916613
39417	7442256	(VAT4) vacuolar ATP synthase	3163	2691	2274	2709.33	2567	2516	1803	2295.33	3616	3644	3055	3438.33	2817	3937	3028	3260.67	3135	3194	3107	3145.33	1986	2463	2699	2382.67	3181	3770	3043	3331.33	2676	2719	3105	2833.33	-0.315669	0.072399	0.102324	0.574576	0.00109258	0.00264111	-0.0829756	0.635659	0.749798	0.0241852	0.890229	0.941376
34994	7448583	(vhl1) prefoldin protein	955	621	753	776.333	992	963	1339	1098	997	1263	1073	1111	848	985	887	906.667	393	436	295	374.667	1257	1094	1525	1292	981	982	976	979.667	766	804	956	842	-1.05102	1.28554e-10	5.91258e-10	-1.60578	1.00692e-21	1.09294e-20	0.125323	0.438052	0.575387	0.0198272	0.902607	0.948746
821	7444348	(VPS4) vacuolar protein sorting-associated protein	80	55	49	61.3333	62	70	33	55	43	28	57	42.6667	39	41	39	39.6667	47	50	38	45	40	41	49	43.3333	53	51	65	56.3333	46	39	53	46	-0.403641	0.139518	0.183601	0.227817	0.425748	0.515997	-0.0582816	0.840681	0.898135	0.0963545	0.729795	0.836721
269966	7444826	(VTS1) valyl-tRNA synthetase	1389	727	941	1019	6281	4296	10080	6885.67	3900	6106	3955	4653.67	2848	3357	2968	3057.67	85	70	107	87.3333	7701	5613	8279	7197.67	2658	2696	2578	2644	2344	2505	2998	2615.67	-3.3196	1.33797e-31	2.54672e-30	-6.17289	2.81539e-78	5.05005e-76	0.43609	0.0931052	0.174364	-0.183174	0.480412	0.648578
268187	7442235	(ycf19_1) hypothetical protein	921	688	772	793.667	655	732	682	689.667	649	679	615	647.667	586	679	637	634	727	690	534	650.333	571	707	804	694	657	726	714	699	548	521	605	558	-0.344519	0.0141077	0.0230903	0.0742206	0.598353	0.675524	-0.138138	0.328099	0.468566	0.121172	0.391812	0.567243
263284	7447190	(ZFP10) zinc finger protein similarity, PHD motif, DNA binding, transcription factor	18	15	6	13	3	5	15	7.66667	10	21	17	16	20	28	35	27.6667	14	12	7	11	9	8	21	12.6667	18	17	15	16.6667	12	25	15	17.3333	0.212688	0.672888	0.725392	-0.017525	0.970689	0.978735	-0.95889	0.0245204	0.0577094	-0.263087	0.551071	0.710064
269843	7450270	(ZFP12) hypothetical protein	336	288	274	299.333	363	380	338	360.333	305	311	245	287	307	399	301	335.667	290	259	256	268.333	401	376	525	434	325	349	273	315.667	288	316	309	304.333	-0.813133	4.3527e-10	1.90182e-09	-0.514215	7.42526e-05	0.000217617	-0.387104	0.00310992	0.00969718	-0.159355	0.22338	0.386027
263786	7448311	(ZFP20) hypothetical protein	260	149	154	187.667	174	111	294	193	199	225	187	203.667	198	172	185	185	141	91	70	100.667	214	151	257	207.333	154	183	146	161	153	166	177	165.333	-0.602998	0.0242279	0.0378792	-0.870766	0.00144782	0.00342015	-0.039404	0.882492	0.927818	-0.248263	0.356377	0.531609
264711	7448546	(ZFP3) zinc finger like protein	622	598	632	617.333	582	722	557	620.333	582	616	904	700.667	882	998	982	954	837	838	1296	990.333	1003	734	573	770	945	672	801	806	721	645	947	771	-0.540106	0.036936	0.0557783	0.538006	0.0367686	0.0633439	-0.61095	0.0179006	0.0440359	-0.12362	0.630878	0.767159
261258	7448656	(ZFP7) hypothetical protein	629	494	581	568	473	583	541	532.333	566	663	579	602.667	542	532	606	560	611	559	527	565.667	774	655	628	685.667	614	640	538	597.333	597	570	728	631.667	-0.446869	0.00229172	0.00434491	-0.11218	0.440237	0.529496	-0.0719454	0.621833	0.739422	-0.285228	0.0499489	0.125203
261876	7451315	(ZFP9) hypothetical protein	20	9	11	13.3333	18	18	13	16.3333	14	11	11	12	19	13	8	13.3333	21	14	10	15	10	12	40	20.6667	13	20	17	16.6667	8	10	10	9.33333	-0.852811	0.0525469	0.0766829	-0.267122	0.527491	0.612445	-0.314028	0.490394	0.625432	0.622369	0.175652	0.3255
261817	7441873	1-acyl-sn-glycerol-3-phosphate acyltransferase	473	451	420	448	150	178	152	160	266	279	262	269	191	250	217	219.333	509	367	389	421.667	185	222	299	235.333	334	358	345	345.667	200	154	208	187.333	0.947138	5.81767e-09	2.26771e-08	1.01294	1.92795e-10	1.04687e-09	0.130401	0.420645	0.559234	0.678211	2.84194e-05	0.000186693
14417	7444825	1-aminocyclopropane-1-carboxylate synthase	688	488	465	547	344	365	632	447	578	610	659	615.667	481	415	411	435.667	407	444	359	403.333	722	607	613	647.333	515	525	524	521.333	424	419	456	433	-0.256334	0.17849	0.229103	-0.51251	0.00720153	0.0147444	0.325823	0.086854	0.164845	0.0634103	0.73951	0.843344
31551	7451543	1-aminocyclopropane-1-carboxylate synthase	377	340	350	355.667	4	10	22	12	403	331	374	369.333	95	77	72	81.3333	291	196	164	217	136	185	125	148.667	373	457	383	404.333	160	149	154	154.333	4.34897	1.39239e-47	5.82435e-46	0.682764	0.0030421	0.00675647	2.0108	4.43337e-17	8.88605e-16	1.17434	2.63558e-07	2.51736e-06
24710	7450503	1-phosphatidylinositol-3-phosphate 5-kinase	20492	21747	19675	20638	19276	18884	8000	15386.7	24807	19907	18753	21155.7	17009	22749	14736	18164.7	24877	20002	16265	20381.3	12788	11620	17464	13957.3	17368	26992	18153	20837.7	13365	16778	14585	14909.3	-0.121436	0.658141	0.712178	0.720906	0.0089574	0.0179368	0.0670124	0.807065	0.874492	0.260619	0.342558	0.517793
26146	7441736	14-3-3-like protein	17248	15974	12740	15320.7	6739	7197	5350	6428.67	14605	15941	14395	14980.3	9819	12153	7982	9984.67	14670	9977	8631	11092.7	6185	7424	10983	8197.33	11080	16691	13383	13718	8165	10215	10666	9682	0.704777	0.00117366	0.00233693	0.605139	0.00526861	0.011116	0.43071	0.0465835	0.0983884	0.295023	0.172451	0.321142
6383	7453303	19kDa subunit of RNA polymerase	869	739	730	779.333	382	381	560	441	668	693	784	715	590	717	627	644.667	694	639	574	635.667	707	822	958	829	629	691	685	668.333	590	604	700	631.333	0.282083	0.0622996	0.0893383	-0.211861	0.156485	0.223402	-0.0139813	0.925667	0.956486	-0.118981	0.428199	0.600455
2790	7452312	2-dehydro-3-deoxyphosphoheptonate aldolase-like protein	2631	1958	1687	2092	1111	1099	1441	1217	1818	1913	1934	1888.33	2007	1893	1388	1762.67	1504	1051	706	1087	2253	2535	3791	2859.67	1579	1964	1397	1646.67	1754	2074	2151	1993	0.227553	0.283926	0.345975	-1.23065	1.06814e-08	4.92755e-08	-0.0633707	0.764927	0.845984	-0.488422	0.0214874	0.0629397
29183	7452830	2-isopropylmalate synthase	2107	1771	1785	1887.67	1856	1684	882	1474	2034	2137	2140	2103.67	771	649	635	685	1125	954	590	889.667	1630	1113	1674	1472.33	1759	1932	1557	1749.33	801	936	1070	935.667	-0.199705	0.401002	0.466557	-0.556384	0.0200401	0.036942	1.4442	2.89877e-09	2.71725e-08	0.698517	0.00352623	0.0135015
10115	7451878	2-nitropropane dioxygenase, NPD	418	384	389	397	103	156	82	113.667	506	465	493	488	335	356	283	324.667	331	285	205	273.667	229	301	316	282	600	587	591	592.667	391	416	428	411.667	1.26642	1.00154e-10	4.64069e-10	0.116638	0.533749	0.618015	0.424568	0.0208681	0.0502839	0.321863	0.0766044	0.175287
22961	7442334	2-nitropropane dioxygenase, NPD	96	70	66	77.3333	44	77	34	51.6667	101	87	76	88	69	90	62	73.6667	56	60	39	51.6667	64	71	99	78	85	114	81	93.3333	74	70	111	85	0.0316114	0.899272	0.917389	-0.416293	0.095007	0.144504	0.0975984	0.683436	0.786773	-0.0683016	0.772088	0.864291
269718	7450803	2-oxoglutarate dehydrogenase E1 component	6226	5400	5027	5551	2775	2343	2651	2589.67	6366	6212	6818	6465.33	5119	6118	4378	5205	4417	3508	3197	3707.33	5702	5009	5657	5456	6577	7988	6017	6860.67	5724	6766	6958	6482.67	0.551833	0.000318117	0.000692437	-0.392973	0.0101224	0.0200347	0.156315	0.304974	0.443736	-0.129595	0.394695	0.570351
267922	7451528	20S proteasome, A and B subunits	2478	2091	2472	2347	1901	2176	1042	1706.33	1773	1927	1925	1875	2210	2578	1878	2222	2105	1800	1391	1765.33	1200	1744	2209	1717.67	1605	2141	2102	1949.33	1513	1835	1789	1712.33	-0.085591	0.724154	0.770611	0.207586	0.392573	0.483375	-0.403345	0.0967298	0.179753	-0.0163029	0.946428	0.973471
9834	7452679	20S proteasome, A and B subunits	1184	1023	1119	1108.67	416	423	347	395.333	1113	956	1027	1032	695	668	596	653	888	689	613	730	713	518	723	651.333	1178	1230	1013	1140.33	663	751	771	728.333	0.944748	1.43161e-10	6.54742e-10	0.336341	0.0206836	0.0379827	0.491557	0.000671387	0.00250716	0.437951	0.00233632	0.00952436
22996	7448422	20S proteasome, A and B subunits	548	404	460	470.667	229	283	443	318.333	550	675	580	601.667	480	504	435	473	359	363	347	356.333	883	636	636	718.333	630	530	538	566	513	538	598	549.667	0.0259823	0.891721	0.911092	-0.840119	9.68522e-06	3.23748e-05	0.179367	0.340496	0.480782	-0.15819	0.399653	0.575525
6655	7446596	20S proteasome, A and B subunits	545	441	440	475.333	213	267	219	233	425	485	468	459.333	390	460	342	397.333	424	341	321	362	488	441	492	473.667	512	535	427	491.333	425	455	439	439.667	0.483607	0.000163026	0.000369682	-0.220803	0.0752988	0.11804	0.0489597	0.692068	0.793423	-0.0527842	0.66667	0.792026
882	7451507	20S proteasome, A and B subunits	722	576	606	634.667	82	112	72	88.6667	740	750	762	750.667	300	379	256	311.667	542	479	320	447	267	260	386	304.333	794	919	666	793	359	371	351	360.333	2.2936	6.51461e-34	1.3872e-32	0.727616	2.62877e-05	8.19966e-05	1.1125	9.79927e-11	1.07802e-09	0.918373	7.20553e-08	7.42513e-07
1095	7453434	20S proteasome, A and B subunits	372	267	276	305	183	167	292	214	299	328	330	319	353	418	321	364	219	170	132	173.667	447	379	553	459.667	354	351	314	339.667	298	334	377	336.333	-0.0364376	0.834391	0.863774	-1.23121	2.19063e-12	1.35814e-11	-0.350718	0.0393499	0.0858993	-0.188271	0.268662	0.438805
1451	7451522	20S proteasome, A and B subunits	252	194	156	200.667	65	103	230	132.667	188	186	184	186	252	246	217	238.333	158	124	105	129	230	287	424	313.667	171	240	199	203.333	188	227	195	203.333	0.0604302	0.836667	0.865706	-1.10618	0.000166367	0.000465999	-0.526018	0.0698942	0.138079	-0.214839	0.458821	0.628909
22280	7446086	20S proteasome, A and B subunits	145	122	157	141.333	72	96	63	77	132	185	129	148.667	141	195	133	156.333	121	150	125	132	170	167	250	195.667	196	238	169	201	152	167	191	170	0.338481	0.0996479	0.135985	-0.379332	0.049335	0.0818102	-0.230253	0.234651	0.363322	0.0312412	0.869144	0.9292
18407	7449317	20S proteasome, A and B subunits	163	165	177	168.333	57	84	65	68.6667	128	117	115	120	138	176	146	153.333	217	162	124	167.667	167	147	180	164.667	170	152	134	152	134	138	154	142	0.761553	3.18385e-05	7.96188e-05	0.190496	0.254852	0.33777	-0.516058	0.00285022	0.00895069	-0.107473	0.528528	0.691313
5039	7447274	20S proteasome, A and B subunits	86	59	58	67.6667	83	73	38	64.6667	76	67	76	73	67	86	66	73	42	36	21	33	61	54	164	93	69	84	76	76.3333	57	78	68	67.6667	-0.500924	0.128711	0.170987	-1.29039	0.000156524	0.000439738	-0.158539	0.626949	0.743105	-0.0330445	0.919423	0.957695
34197	7448468	20S proteasome, A and B subunits	55	51	54	53.3333	44	58	55	52.3333	70	68	75	71	42	44	50	45.3333	50	44	36	43.3333	79	60	77	72	95	76	81	84	41	68	66	58.3333	-0.510235	0.0173374	0.0278721	-0.558122	0.00841222	0.01694	0.477365	0.0234639	0.055602	0.327548	0.100146	0.21559
261141	7449778	26S proteasome regulatory particle chain rpt6-like protein	268	200	179	215.667	235	342	210	262.333	169	198	168	178.333	275	312	260	282.333	246	227	206	226.333	206	230	379	271.667	242	268	174	228	232	261	287	260	-0.834224	2.01345e-05	5.16066e-05	-0.0772004	0.691038	0.755034	-0.827703	2.58874e-05	0.000128082	-0.402407	0.0386992	0.10186
25573	7447804	2Fe-2S ferredoxin, iron-sulfur binding site	4333	3909	3586	3942.67	669	874	689	744	4841	4519	5358	4906	2079	1770	1628	1825.67	4530	3346	3611	3829	2011	1604	1748	1787.67	4954	6274	5221	5483	2463	2545	2827	2611.67	1.86601	1.60114e-27	2.41724e-26	1.26359	4.67532e-14	3.21292e-13	1.25553	6.38294e-14	9.62259e-13	0.860686	2.07968e-07	2.01734e-06
1665	7445521	2Fe-2S ferredoxin, iron-sulfur binding site	286	161	168	205	129	143	548	273.333	307	330	290	309	591	883	829	767.667	337	234	431	334	1251	1640	1277	1389.33	337	468	549	451.333	959	1041	1267	1089	-0.961123	0.0141367	0.0231271	-1.89468	1.78899e-06	6.51287e-06	-1.47876	0.000165831	0.000700034	-1.46068	0.000189705	0.00104077
2611	7446644	2OG-Fe(II) oxygenase superfamily	178	73	105	118.667	1728	1960	1742	1810	293	308	167	256	931	1022	1134	1029	32	26	49	35.6667	1592	1782	2322	1898.67	134	151	115	133.333	805	891	1126	940.667	-4.50388	1.11295e-59	8.47361e-58	-5.5435	2.89861e-76	4.8692e-74	-2.18806	1.64905e-18	3.66637e-17	-3.02023	4.0319e-31	2.94273e-29
21832	7441926	2OG-Fe(II) oxygenase superfamily	1569	1218	1163	1316.67	77	67	282	142	1344	1504	1368	1405.33	435	410	357	400.667	1052	1078	930	1020	600	423	605	542.667	1200	1237	1231	1222.67	426	440	435	433.667	2.68014	1.09508e-15	7.81471e-15	1.09346	0.000511494	0.00131803	1.64059	2.75442e-07	1.92029e-06	1.2882	4.64717e-05	0.000291415
3663	7451296	2OG-Fe(II) oxygenase superfamily	351	278	311	313.333	143	175	322	213.333	391	335	316	347.333	303	402	343	349.333	264	309	297	290	573	388	445	468.667	412	374	348	378	338	339	402	359.667	0.0220886	0.918376	0.932231	-0.511004	0.016037	0.0303071	-0.17196	0.417524	0.556646	-0.130537	0.537252	0.698321
4454	7453377	2OG-Fe(II) oxygenase superfamily	377	311	269	319	140	131	240	170.333	269	262	295	275.333	388	297	277	320.667	279	241	227	249	501	476	718	565	274	368	288	310	321	338	400	353	0.361761	0.0701273	0.0994982	-1.00047	2.99722e-07	1.19832e-06	-0.392232	0.0452277	0.0961713	-0.39536	0.0422623	0.109355
4441	7447945	2OG-Fe(II) oxygenase superfamily	316	306	306	309.333	48	45	226	106.333	299	328	384	337	307	332	257	298.667	380	372	287	346.333	474	386	454	438	406	405	438	416.333	280	324	360	321.333	1.02718	0.00499911	0.00893223	-0.167914	0.637063	0.709166	0.0140604	0.968574	0.982123	0.17858	0.616156	0.757221
8657	7444532	2OG-Fe(II) oxygenase superfamily	274	195	198	222.333	115	131	152	132.667	287	359	278	308	249	292	223	254.667	217	133	131	160.333	231	261	371	287.667	300	423	326	349.667	242	279	303	274.667	0.195226	0.2882	0.350578	-0.674521	0.000173573	0.000484548	0.111362	0.523215	0.654326	0.1387	0.423013	0.595787
3998	7452753	2OG-Fe(II) oxygenase superfamily	240	229	260	243	137	165	134	145.333	296	273	237	268.667	173	256	168	199	267	209	173	216.333	191	193	206	196.667	392	342	291	341.667	244	207	272	241	0.207751	0.233351	0.290399	0.299241	0.0815764	0.126754	0.278231	0.101381	0.186826	0.297181	0.074156	0.170904
42543	7450291	2OG-Fe(II) oxygenase superfamily	101	82	95	92.6667	136	90	336	187.333	207	237	157	200.333	226	247	165	212.667	50	51	30	43.6667	277	194	458	309.667	164	232	164	186.667	188	238	231	219	-1.54446	1.05532e-05	2.81962e-05	-2.62564	9.89476e-13	6.25545e-12	-0.247253	0.464973	0.600831	-0.444559	0.189727	0.343168
1747	7449040	2OG-Fe(II) oxygenase superfamily	224	180	212	205.333	47	56	31	44.6667	217	187	152	185.333	130	166	137	144.333	171	187	179	179	154	117	105	125.333	240	192	182	204.667	153	184	214	183.667	1.65475	7.81708e-14	4.76271e-13	0.684907	0.00066287	0.00167067	0.196093	0.323821	0.463484	-0.0411255	0.833174	0.905843
6486	7442787	2OG-Fe(II) oxygenase superfamily	137	75	131	114.333	42	46	86	58	176	154	158	162.667	114	165	126	135	108	106	87	100.333	120	94	98	104	206	184	186	192	163	159	137	153	0.435217	0.0710276	0.100614	0.117035	0.613823	0.689094	0.11079	0.618993	0.736984	0.115062	0.60093	0.747665
21539	7452916	3-dehydroquinate synthase	1064	656	456	725.333	9900	12835	1968	8234.33	370	318	311	333	1009	2795	2541	2115	1636	1195	3804	2211.67	1693	3235	3197	2708.33	432	459	250	380.333	1028	2004	1687	1573	-4.0932	1.06674e-11	5.45376e-11	-0.102209	0.847391	0.885316	-2.82379	7.16364e-07	4.71473e-06	-2.26152	4.93788e-05	0.000308305
26365	7446859	3-hydroxyacyl-CoA dehydrogenase, NAD-binding	666	521	502	563	209	173	2850	1077.33	1045	1196	1130	1123.67	1452	744	590	928.667	475	411	481	455.667	2088	2215	3447	2583.33	935	964	1101	1000	1972	2513	2346	2277	-1.44896	0.0226858	0.0357054	-2.31366	0.000401059	0.00105451	0.0971847	0.876045	0.9237	-1.38414	0.0290722	0.080479
11182	7449925	3-hyroxyacyl CoA dehydrogenase	289	265	281	278.333	373	589	172	378	325	321	317	321	153	135	104	130.667	159	119	92	123.333	122	170	383	225	302	387	336	341.667	198	260	205	221	-0.980691	0.00531121	0.00944363	-0.675125	0.0580374	0.0941606	1.12996	0.00154321	0.0052379	0.414463	0.237029	0.401678
264431	7453137	3-oxo-5-alpha-steroid 4-dehydrogenase 1-like protein	78	86	63	75.6667	20	30	27	25.6667	77	92	83	84	61	68	56	61.6667	110	161	82	117.667	60	56	69	61.6667	53	69	51	57.6667	41	44	52	45.6667	1.02201	8.79298e-05	0.000207021	1.10833	8.64393e-07	3.26826e-06	0.280956	0.222532	0.348536	0.127703	0.604123	0.748866
5098	7451737	3-oxo-5-alpha-steroid 4-dehydrogenase, C-terminal	1777	1321	1370	1489.33	167	187	274	209.333	1023	1005	1033	1020.33	535	558	382	491.667	1236	1107	785	1042.67	446	463	815	574.667	1122	1304	1107	1177.67	447	574	532	517.667	2.28619	5.77588e-28	8.92352e-27	1.04236	1.46985e-07	6.02457e-07	0.894384	6.51743e-06	3.59052e-05	0.977159	8.23644e-07	7.20382e-06
5021	7447264	3-oxoacyl-synthase	91	34	26	50.3333	1763	2032	1944	1913	2	6	5	4.33333	759	902	1426	1029	251	179	1030	486.667	1041	1485	2250	1592	10	11	3	8	399	487	665	517	-5.84698	6.97352e-19	6.29162e-18	-1.48125	0.00634686	0.0131549	-8.03759	2.55712e-26	9.76969e-25	-6.19963	3.34784e-19	1.01519e-17
28100	7451395	3,4-Dihydroxy-2-butanone, synthase	40	17	19	25.3333	593	399	1824	938.667	75	142	75	97.3333	344	430	492	422	14	17	42	24.3333	812	743	1035	863.333	64	79	43	62	389	392	534	438.333	-5.76645	8.32559e-26	1.15026e-24	-4.93389	1.40957e-20	1.4625e-19	-2.29596	8.09834e-07	5.27414e-06	-3.0322	2.98474e-10	4.11296e-09
23018	7448561	3' exoribonuclease	1038	810	840	896	835	775	1230	946.667	1573	1646	1412	1543.67	1084	1007	897	996	684	687	554	641.667	1470	1100	1630	1400	1586	1502	1422	1503.33	1009	1020	1167	1065.33	-0.622698	0.000143704	0.000328188	-0.943095	1.01665e-08	4.70449e-08	0.460804	0.00455848	0.0135627	0.293849	0.0699849	0.163752
24323	7443290	3' exoribonuclease	654	464	542	553.333	1138	980	1642	1253.33	877	1115	870	954	1075	1031	819	975	189	195	83	155.667	1857	1359	1820	1678.67	746	727	691	721.333	877	912	1069	952.667	-1.72589	2.48037e-14	1.58036e-13	-3.2616	7.41446e-41	2.14521e-39	-0.198939	0.365864	0.506864	-0.602106	0.00649082	0.0227383
263495	7449276	3' exoribonuclease	834	597	766	732.333	114	144	581	279.667	1517	1781	1735	1677.67	519	516	533	522.667	256	282	236	258	1514	1084	1051	1216.33	1344	1257	1257	1286	534	555	624	571	0.86777	0.0183767	0.0294133	-2.06656	4.92969e-08	2.12422e-07	1.50815	4.77844e-05	0.000224657	0.970455	0.00809553	0.0274775
21742	7444769	3' exoribonuclease	543	394	433	456.667	438	360	822	540	484	506	523	504.333	421	413	366	400	358	305	253	305.333	847	464	929	746.667	438	462	390	430	347	294	394	345	-0.784402	0.000850559	0.00172761	-1.10181	3.35743e-06	1.18954e-05	0.166221	0.478635	0.614732	0.111021	0.637577	0.771985
17841	7446415	3' exoribonuclease	240	212	235	229	224	257	161	214	315	302	260	292.333	253	289	246	262.667	161	149	116	142	236	278	323	279	246	299	292	279	218	260	281	253	-0.444095	0.0109705	0.0183525	-0.804726	5.96896e-06	2.04896e-05	-0.0118579	0.944631	0.968048	-0.0594211	0.728788	0.835981
25487	7449935	3' exoribonuclease	201	142	135	159.333	244	200	363	269	190	154	190	178	202	233	180	205	142	114	91	115.667	292	180	410	294	191	210	182	194.333	179	213	221	204.333	-1.30706	5.94057e-09	2.31477e-08	-1.15454	3.62923e-07	1.43689e-06	-0.363421	0.103588	0.189923	-0.277638	0.212126	0.371739
40733	7450036	3' exoribonuclease	82	64	56	67.3333	66	59	137	87.3333	99	94	94	95.6667	88	118	96	100.667	70	49	56	58.3333	137	109	315	187	77	99	89	88.3333	76	92	81	83	-0.916761	0.00330113	0.00607685	-1.47307	1.96293e-06	7.12403e-06	-0.234253	0.441175	0.578056	-0.120325	0.695485	0.812397
4288	7452623	3'-5' exonuclease	2224	1908	1894	2008.67	637	1242	856	911.667	1997	2061	2737	2265	2207	2012	1842	2020.33	2437	2143	2520	2366.67	2736	2366	2317	2473	2667	2857	2714	2746	2514	2354	2740	2536	0.606896	0.00262337	0.0049208	0.106197	0.594933	0.672387	-0.0026869	0.989276	0.993972	-0.0904688	0.650378	0.780911
24659	7445765	3'-5' exonuclease	1619	1387	1440	1482	3179	4265	863	2769	1282	1142	1232	1218.67	917	1211	1037	1055	1382	1451	1593	1475.33	1056	866	918	946.667	1833	1799	1700	1777.33	1129	1130	1281	1180	-1.4529	1.61488e-05	4.19804e-05	0.817984	0.0140717	0.0269588	0.0457323	0.890128	0.93325	0.387033	0.242512	0.408159
957	7449796	3'-5' exonuclease	458	273	273	334.667	107	128	298	177.667	411	408	389	402.667	388	415	355	386	264	257	203	241.333	620	627	554	600.333	439	471	348	419.333	529	538	629	565.333	0.362184	0.143521	0.188401	-1.15525	2.64311e-06	9.45321e-06	-0.105564	0.663202	0.771855	-0.641382	0.00801759	0.027248
2321	7450203	3'-5' exonuclease	599	548	673	606.667	545	573	531	549.667	657	665	638	653.333	317	439	366	374	511	513	474	499.333	722	548	631	633.667	849	677	778	768	381	414	474	423	-0.391688	0.011257	0.0187729	-0.168565	0.275664	0.360012	0.642888	3.94368e-05	0.000189021	0.666133	1.7804e-05	0.000123879
17935	7443598	3'-5' exonuclease	157	165	135	152.333	130	99	181	136.667	200	181	248	209.667	122	125	102	116.333	120	83	74	92.3333	218	158	275	217	145	201	126	157.333	159	166	161	162	-0.378748	0.0889508	0.122846	-1.05393	2.99248e-06	1.06309e-05	0.687376	0.00196188	0.00645805	-0.26428	0.230505	0.39352
262976	7442754	3',5'-cyclic amp phosphodiesterase	1243	1026	1135	1134.67	676	986	631	764.333	1315	1217	1155	1229	753	840	876	823	1098	1277	1445	1273.33	1132	858	675	888.333	1363	979	1187	1176.33	801	822	1194	939	0.0306069	0.894221	0.913293	0.691382	0.00273569	0.00613646	0.404572	0.078942	0.15227	0.142506	0.535186	0.697015
32760	7441737	3',5'-cyclic amp phosphodiesterase	1294	1116	1124	1178	58	98	102	86	1240	1187	1167	1198	278	282	193	251	845	778	650	757.667	407	338	299	348	1080	1107	944	1043.67	402	373	448	407.667	3.24001	7.63733e-69	8.33257e-67	1.28276	7.16103e-15	5.21578e-14	2.09393	2.48956e-35	1.60652e-33	1.14833	1.80213e-12	3.17866e-11
260754	7446787	3',5'-cyclic amp phosphodiesterase	381	292	287	320	101	112	121	111.333	300	287	300	295.667	205	223	184	204	346	288	285	306.333	204	177	205	195.333	369	348	300	339	253	249	261	254.333	0.975133	1.23356e-13	7.40064e-13	0.819762	2.27064e-11	1.33427e-10	0.371208	0.00241036	0.00771124	0.205238	0.0829389	0.186873
264344	7450317	3',5'-cyclic nucleotide phosphodiesterase	1375	1072	1258	1235	220	373	258	283.667	1576	1388	1526	1496.67	441	515	451	469	1198	1229	1272	1233	1071	766	637	824.667	1502	1224	1243	1323	765	741	938	814.667	1.58481	2.31538e-14	1.47791e-13	0.74777	0.00019618	0.000541941	1.50903	1.80775e-13	2.62074e-12	0.502299	0.0121037	0.038887
260917	7451445	3',5'-cyclic nucleotide phosphodiesterase	151	130	125	135.333	82	100	98	93.3333	163	190	152	168.333	101	111	89	100.333	122	125	109	118.667	142	119	118	126.333	177	181	181	179.667	143	118	156	139	-0.00623569	0.96899	0.973682	0.080317	0.607935	0.684161	0.581044	0.000180667	0.000756926	0.166496	0.261841	0.431031
3704	7449521	3'5'-cyclic nucleotide phosphodiesterase	1153	898	809	953.333	1423	2289	1658	1790	1191	1082	1168	1147	1769	1887	1522	1726	1063	965	828	952	1553	1389	1471	1471	1479	1666	1178	1441	1682	1700	1996	1792.67	-1.45435	1.14863e-19	1.09612e-18	-0.461752	0.0034749	0.00760755	-0.752959	1.85073e-06	1.13281e-05	-0.52741	0.000784991	0.00368897
268740	7451915	3'5'-cyclic nucleotide phosphodiesterase	1538	1050	1382	1323.33	2165	1915	439	1506.33	783	682	990	818.333	926	1035	487	816	2195	1693	1930	1939.33	1159	1384	1222	1255	1312	1333	848	1164.33	1300	1156	1359	1271.67	-0.756303	0.0473172	0.0697046	0.785286	0.0394832	0.067341	-0.137148	0.718287	0.812537	-0.347033	0.360909	0.53592
21679	7444702	3Fe-4S ferredoxin	221	155	166	180.667	35	53	33	40.3333	1097	1311	892	1100	227	197	134	186	75	58	40	57.6667	431	363	421	405	952	1113	703	922.667	285	402	360	349	1.61075	2.67195e-11	1.31583e-10	-2.64621	2.92603e-30	5.09312e-29	2.39693	4.05333e-29	1.81764e-27	1.1854	6.62702e-09	7.74958e-08
32206	7452895	3Fe-4S ferredoxin	100	79	61	80	37	38	26	33.6667	51	69	43	54.3333	46	50	36	44	127	92	83	100.667	31	41	57	43	93	57	48	66	33	50	48	43.6667	0.690935	0.0135732	0.0222948	1.39383	2.35238e-07	9.47306e-07	0.139663	0.616898	0.735455	0.39358	0.15279	0.294317
262283	7451951	4-coumarate-coa ligase	466	311	326	367.667	136	159	406	233.667	684	652	584	640	490	561	489	513.333	278	264	178	240	1111	769	927	935.667	825	739	640	734.667	562	593	685	613.333	0.113066	0.67119	0.724004	-1.79428	3.52259e-11	2.02827e-10	0.151066	0.563922	0.69058	0.0566526	0.82821	0.902579
3622	7451276	4-diphosphocytidyl-2-methyl-D-erythritol synthase	255	195	143	197.667	476	481	1516	824.333	3	2	4	3	463	567	673	567.667	573	322	673	522.667	499	760	1254	837.667	14	22	20	18.6667	274	304	467	348.333	-2.60012	1.0336e-09	4.3528e-09	-0.487418	0.224409	0.303261	-7.67596	3.30409e-38	2.51563e-36	-4.4011	6.14587e-20	2.01993e-18
31907	7452186	4-diphosphocytidyl-2c-methyl-d-erythritol kinase	143	118	144	135	137	156	446	246.333	148	211	176	178.333	283	435	289	335.667	102	115	183	133.333	375	491	748	538	109	143	138	130	238	360	398	332	-1.38752	0.000106069	0.000246439	-1.80664	5.11498e-07	1.9916e-06	-1.06326	0.00259661	0.00824232	-1.54352	1.66283e-05	0.000116003
36738	7444490	4-hydroxybenzoate polyprenyl transferase, proteobacterial	248	157	192	199	80	87	110	92.3333	177	216	177	190	251	238	191	226.667	163	100	113	125.333	205	257	227	229.667	128	254	131	171	208	222	228	219.333	0.556261	0.0136405	0.0223948	-0.721665	0.00106	0.0025741	-0.421575	0.0508906	0.105998	-0.587004	0.00690532	0.0240124
25490	7449941	4'-phosphopantetheinyl transferase	1728	1159	1250	1379	1638	1927	2552	2039	1368	1437	1286	1363.67	860	964	904	909.333	986	1068	841	965	1829	1223	1709	1587	1174	1222	1127	1174.33	712	684	1013	803	-1.11331	6.69187e-11	3.16585e-10	-0.535539	0.00163394	0.00382735	0.414722	0.0148178	0.0373106	0.353752	0.0381832	0.100721
22950	7448357	4Fe-4S ferredoxin, iron-sulfur binding	20014	15720	14472	16735.3	15710	15179	7642	12843.7	15647	16394	18858	16966.3	16986	15253	13572	15270.3	13985	10483	11241	11903	9247	6412	7303	7654	19429	22120	20781	20776.7	16006	15709	17483	16399.3	-0.180896	0.442455	0.508304	0.804201	0.00069276	0.00173814	-0.0167155	0.943398	0.967534	0.135192	0.565841	0.721745
9581	7447870	4Fe-4S ferredoxin, iron-sulfur binding	320	243	286	283	21	38	50	36.3333	566	588	442	532	213	249	167	209.667	117	130	60	102.333	336	219	250	268.333	460	520	448	476	348	335	368	350.333	2.42242	4.35787e-22	4.88552e-21	-1.22329	7.06552e-08	2.97906e-07	1.18327	4.89969e-08	3.80436e-07	0.231908	0.274445	0.445604
6248	7445980	4Fe-4S ferredoxin, iron-sulfur binding	235	222	197	218	84	94	110	96	191	210	157	186	137	340	147	208	242	186	146	191.333	204	203	349	252	194	257	203	218	154	293	177	208	0.645989	0.0233545	0.0366327	-0.218772	0.429945	0.520132	-0.290036	0.297606	0.435546	-0.148632	0.592046	0.742108
31316	7445620	4Fe-4S ferredoxin, iron-sulfur binding	1532	1088	1085	1235	5	10	11	8.66667	1065	1213	1430	1236	89	59	59	69	1863	973	1065	1300.33	78	30	48	52	1447	2078	1477	1667.33	135	127	155	139	6.59046	6.13062e-75	8.318e-73	4.80143	3.39529e-56	2.07702e-54	3.98725	1.53776e-42	1.49304e-40	3.36833	1.43306e-33	1.24312e-31
22399	7451932	5-AMP-activated protein kinase, beta subunit, complex-interacting region	538	485	539	520.667	380	380	525	428.333	516	482	500	499.333	493	575	378	482	565	492	463	506.667	588	809	839	745.333	512	613	589	571.333	463	579	570	537.333	-0.251639	0.136931	0.180623	-0.392082	0.0191366	0.035493	-0.104594	0.535351	0.665291	-0.114211	0.49607	0.662245
15961	7444285	5-formyltetrahydrofolate cyclo-ligase	297	214	248	253	281	366	311	319.333	307	264	276	282.333	337	320	300	319	215	223	225	221	404	407	501	437.333	367	343	328	346	284	355	365	334.667	-0.881231	5.62837e-10	2.4362e-09	-0.805064	1.19188e-08	5.46519e-08	-0.345906	0.0139858	0.0355371	-0.153122	0.269739	0.440125
5636	7448188	5-formyltetrahydrofolate cyclo-ligase	188	166	135	163	88	83	104	91.6667	189	192	171	184	146	231	132	169.667	138	157	94	129.667	142	121	211	158	234	237	182	217.667	151	206	165	174	0.284278	0.18242	0.23344	-0.0993335	0.633457	0.706265	-0.031228	0.878188	0.924763	0.109002	0.589628	0.740657
21538	7450462	5-oxoprolinase	2790	2569	2455	2604.67	3945	5436	1974	3785	2999	2948	3108	3018.33	3799	3282	2755	3278.67	2424	1955	1866	2081.67	4529	3844	4489	4287.33	2960	3137	3069	3055.33	3490	3759	4089	3779.33	-1.08327	1.13714e-05	3.02826e-05	-0.874561	0.000376524	0.0009942	-0.287937	0.238406	0.367632	-0.508859	0.0374777	0.0991317
34399	7448446	5, 10-methylenetetrahydrofolate dehydrogenase	1480	1056	1142	1226	165	170	436	257	1067	1061	1126	1084.67	710	646	594	650	612	481	376	489.667	1437	1610	1757	1601.33	789	744	671	734.667	712	744	899	785	1.71571	1.61135e-11	8.1243e-11	-1.55064	6.55323e-10	3.36828e-09	0.568103	0.0210721	0.0507061	-0.296536	0.228045	0.391214
262348	7451412	5'-3' exonuclease	153	135	150	146	55	44	70	56.3333	132	145	163	146.667	136	153	138	142.333	144	150	166	153.333	247	166	175	196	170	183	191	181.333	174	149	204	175.667	0.834153	6.95339e-05	0.000165775	-0.177141	0.346252	0.436132	-0.12183	0.525944	0.656916	-0.153597	0.412244	0.586526
38194	7444247	5'-Nucleotidase and apyrase	576	378	359	437.667	44	28	429	167	616	634	629	626.333	532	529	595	552	275	273	299	282.333	653	469	617	579.667	548	610	442	533.333	476	449	533	486	0.860291	0.119079	0.159622	-0.852863	0.121042	0.178511	0.00451432	0.993393	0.996311	-0.0796549	0.883907	0.937232
261205	7442195	50S ribosomal protein l19-like protein	485	385	355	408.333	237	208	529	324.667	418	476	471	455	467	500	473	480	308	339	268	305	492	415	662	523	431	513	408	450.667	385	427	482	431.333	-0.208373	0.371025	0.436091	-0.589347	0.0114148	0.0223584	-0.246545	0.286023	0.422409	-0.144043	0.533619	0.695821
413	7451945	6-phosphogluconate dehydrogenase	11	20	13	14.6667	258	428	194	293.333	18	25	16	19.6667	280	274	225	259.667	27	14	27	22.6667	216	572	534	440.667	35	46	27	36	213	238	224	225	-4.83274	8.62984e-30	1.49231e-28	-4.11661	3.30559e-24	4.13511e-23	-3.88239	1.33782e-21	3.88961e-20	-2.8613	7.1419e-14	1.41276e-12
19311	7452959	6,7-dimethyl-8-ribityllumazine synthase	888	756	836	826.667	77	88	49	71.3333	716	527	739	660.667	137	140	80	119	661	507	376	514.667	90	157	258	168.333	803	1007	837	882.333	103	130	130	121	2.9889	2.57745e-23	3.10321e-22	1.78676	2.75978e-10	1.47733e-09	2.31985	1.10452e-15	1.97786e-14	2.65788	9.12596e-20	2.92667e-18
8546	7450756	60 kDa inner membrane protein	20	8	3	10.3333	297	289	1872	819.333	107	151	74	110.667	409	402	939	583.333	6	8	18	10.6667	1008	1047	1178	1077.67	54	54	43	50.3333	294	244	470	336	-6.86282	6.62873e-19	5.99077e-18	-6.44581	2.03068e-17	1.73873e-16	-2.61152	2.85615e-05	0.000140133	-2.92675	4.28272e-06	3.31558e-05
20069	7442206	60S ACIDIC ribosomal protein P2	4274	3059	3517	3616.67	3410	3256	10425	5697	2700	5655	2814	3723	4147	4682	4250	4359.67	1187	1381	1108	1225.33	8470	10988	12840	10766	1283	1312	1620	1405	2654	2498	3265	2805.67	-1.18791	0.000667563	0.00138039	-2.95785	1.56826e-15	1.19661e-14	-0.401849	0.244107	0.373979	-1.18748	0.000684113	0.00326501
264276	7444298	7-Fold repeat in clathrin and VPS proteins	1006	791	915	904	315	461	388	388	890	942	920	917.333	556	727	657	646.667	879	853	997	909.667	856	725	632	737.667	1100	1079	1010	1063	747	653	927	775.667	0.681977	6.64416e-05	0.000158976	0.471534	0.00505764	0.010705	0.339173	0.0440312	0.0941948	0.255399	0.12737	0.257883
35985	7452815	8-kd dynein light chain, DLC8, pin	333	270	275	292.667	185	159	137	160.333	372	334	325	343.667	319	324	252	298.333	322	310	311	314.333	177	210	174	187	464	455	383	434	335	328	333	332	0.317052	0.0501723	0.073542	0.913093	1.12407e-08	5.16768e-08	0.0398323	0.796523	0.867526	0.174112	0.253167	0.421666
35342	7447191	AAA ATPase	1650	1319	1467	1478.67	1740	2119	1688	1849	1780	1772	1868	1806.67	2505	2636	2608	2583	1834	1638	1781	1751	2759	2099	2266	2374.67	2483	2562	2131	2392	2516	2487	3018	2673.67	-0.865595	8.29339e-09	3.17314e-08	-0.267134	0.0726079	0.114381	-0.686929	4.15106e-06	2.37591e-05	-0.366474	0.0135414	0.0427403
8536	7450750	AAA ATPase	1734	1179	1164	1359	889	1114	340	781	1920	2205	1670	1931.67	1597	2117	2067	1927	2441	2081	2352	2291.33	1485	857	746	1029.33	1477	1852	1242	1523.67	1615	1637	1800	1684	0.231789	0.457033	0.522358	1.31983	2.94638e-05	9.12541e-05	-0.167601	0.58934	0.712391	-0.362347	0.244035	0.410175
8542	7450752	AAA ATPase	1261	1066	1014	1113.67	993	1523	680	1065.33	1211	1276	1070	1185.67	1229	1402	1282	1304.33	1253	943	1193	1129.67	1273	955	1062	1096.67	1496	1518	1177	1397	1164	1183	1263	1203.33	-0.480969	0.0218514	0.0345052	0.213694	0.307337	0.394918	-0.307058	0.142007	0.246048	0.00248706	0.990498	0.995194
31575	7445653	AAA ATPase	1578	1378	1359	1438.33	853	1071	719	881	1442	1524	1367	1444.33	912	1016	967	965	1133	1100	1054	1095.67	1433	1035	1104	1190.67	1388	1364	1263	1338.33	1018	1150	1323	1163.67	0.164527	0.297834	0.360556	0.0521672	0.740998	0.799305	0.411345	0.00922802	0.0249761	0.00190747	0.990337	0.995194
9506	7446946	AAA ATPase	594	502	530	542	392	511	532	478.333	769	773	645	729	772	831	835	812.667	510	415	472	465.667	1044	728	776	849.333	851	892	709	817.333	721	781	937	813	-0.356317	0.0204733	0.0324597	-0.697023	5.01371e-06	1.73705e-05	-0.330295	0.0283736	0.0650797	-0.197146	0.189507	0.343023
2132	7452185	AAA ATPase	712	557	498	589	402	547	225	391.333	768	821	715	768	639	799	793	743.667	921	726	775	807.333	581	395	347	441	877	1068	783	909.333	695	607	666	656	0.0341895	0.888396	0.908659	1.03252	2.46569e-05	7.73167e-05	-0.124517	0.605932	0.726556	0.251009	0.298502	0.473151
22821	7445177	AAA ATPase	592	479	531	534	272	342	470	361.333	699	841	570	703.333	651	1028	887	855.333	765	670	622	685.667	688	595	623	635.333	720	724	636	693.333	592	575	695	620.667	0.0287201	0.871808	0.894689	0.276248	0.114285	0.16989	-0.446537	0.0103766	0.0276057	-0.0450602	0.796647	0.880788
12982	7452236	AAA ATPase	112	73	81	88.6667	1196	1293	466	985	228	449	251	309.333	239	330	250	273	17	8	2	9	446	365	464	425	119	171	98	129.333	240	251	263	251.333	-4.03954	3.5792e-27	5.35766e-26	-5.38755	2.97617e-35	6.44107e-34	0.0177991	0.957175	0.97627	-1.18163	0.00051029	0.00250715
267952	7449785	AAA ATPase, central region	9322	7701	7557	8193.33	4110	5661	2731	4167.33	7620	6944	6873	7145.67	2966	2914	2229	2703	7710	5942	5740	6464	5511	5698	7181	6130	6015	6663	5461	6046.33	3339	3880	4407	3875.33	0.427635	0.0374217	0.056399	0.245787	0.230909	0.31051	1.23842	2.78855e-09	2.62089e-08	0.437703	0.0332627	0.0898465
10172	7449495	AAA ATPase, central region	4319	3609	3127	3685	1261	1423	1667	1450.33	4359	4129	4421	4303	3057	2908	2934	2966.33	3798	3313	3646	3585.67	4217	3242	3007	3488.67	4631	5177	3988	4598.67	3394	3334	3966	3564.67	0.800811	2.10303e-06	6.106e-06	0.205578	0.218569	0.29649	0.363221	0.0298672	0.0680242	0.157337	0.345896	0.521085
20970	7449031	AAA ATPase, central region	2152	1910	1941	2001	7660	9814	1352	6275.33	2214	2159	1957	2110	1385	1742	1327	1484.67	2192	2135	1942	2089.67	2095	1968	2304	2122.33	2274	2425	2131	2276.67	1673	1701	2014	1796	-2.20167	4.05725e-08	1.43509e-07	0.151679	0.69312	0.756839	0.346932	0.367405	0.508267	0.137912	0.719758	0.829037
1913	7445502	AAA ATPase, central region	106	60	60	75.3333	549	558	1799	968.667	74	96	76	82	1429	1211	1649	1429.67	46	34	42	40.6667	1563	1463	1621	1549	108	94	77	93	1032	1005	1343	1126.67	-4.23108	2.27579e-29	3.81691e-28	-5.07817	8.31968e-38	2.03342e-36	-4.31033	2.35606e-30	1.14377e-28	-3.79809	5.07034e-25	2.35348e-23
31543	7449799	AAA ATPase, central region	895	746	692	777.667	312	668	507	495.667	935	782	835	850.667	667	637	627	643.667	804	744	850	799.333	1153	1068	827	1016	1121	943	841	968.333	874	792	1135	933.667	0.115794	0.590572	0.649778	-0.184402	0.387835	0.479059	0.229586	0.284173	0.420322	-0.145606	0.494841	0.661224
17687	7448324	AAA ATPase, central region	261	203	221	228.333	71	56	260	129	270	319	354	314.333	304	689	385	459.333	156	150	153	153	630	755	582	655.667	369	304	242	305	270	371	455	365.333	0.296112	0.435289	0.501379	-1.94101	5.46943e-07	2.12493e-06	-0.681118	0.0690988	0.136814	-0.45464	0.224643	0.387521
35798	7445556	AAA ATPase, central region	245	248	246	246.333	73	107	141	107	288	286	306	293.333	216	303	197	238.667	244	241	236	240.333	308	240	242	263.333	341	337	330	336	223	232	313	256	0.676556	0.000291803	0.000638311	0.0393632	0.823449	0.867552	0.145074	0.409057	0.549241	0.197031	0.258394	0.426678
11589	7443394	AAA ATPase, central region	398	365	339	367.333	48	43	118	69.6667	388	395	398	393.667	159	177	137	157.667	289	270	236	265	309	219	244	257.333	439	412	410	420.333	220	200	253	224.333	1.86567	7.1032e-16	5.13127e-15	0.212587	0.321119	0.409496	1.15754	1.07706e-07	7.99894e-07	0.704734	0.000967861	0.00442075
21258	7450245	AAA ATPase, central region	5352	4233	4071	4552	362	172	2080	871.333	4122	4711	4783	4538.67	140	152	124	138.667	1643	1691	556	1296.67	1414	524	1494	1144	3548	3941	3438	3642.33	126	145	193	154.667	1.86285	0.00117694	0.00234259	0.369655	0.506874	0.5928	4.86784	1.12656e-13	1.66747e-12	4.36146	9.37638e-12	1.51266e-10
264623	7444364	AAA ATPase, central region	19	10	17	15.3333	10	5	239	84.6667	43	68	34	48.3333	76	68	112	85.3333	1	3	2	2	302	167	202	223.667	23	15	23	20.3333	64	58	73	65	-2.96968	0.000503701	0.00106337	-6.53272	4.01996e-10	2.11237e-09	-1.01791	0.198963	0.31947	-1.8568	0.0233843	0.0675241
8959	7449368	AAA ATPase, central region	40	30	38	36	47	61	27	45	30	33	37	33.3333	27	29	29	28.3333	25	47	34	35.3333	32	38	33	34.3333	43	31	45	39.6667	27	33	36	32	-0.866625	0.00377941	0.00687833	0.217497	0.478985	0.566979	0.0668286	0.83232	0.892175	0.117269	0.701612	0.8164
16503	7444257	AAA ATPase, central region	24	10	14	16	43	33	38	38	11	24	19	18	17	25	20	20.6667	28	20	22	23.3333	35	22	32	29.6667	34	24	26	28	27	20	31	26	-1.79856	2.6009e-09	1.04898e-08	-0.171033	0.562282	0.643798	-0.359058	0.268923	0.403633	-0.0941816	0.747526	0.847846
35108	7445950	AAA domain protein	149	94	105	116	38	23	298	119.667	101	151	89	113.667	146	174	223	181	121	117	156	131.333	314	186	311	270.333	151	120	118	129.667	119	85	128	110.667	-0.573352	0.299186	0.361985	-0.842795	0.125938	0.184753	-0.856248	0.121238	0.216296	0.026781	0.961193	0.980841
31690	7444692	AAA family cell division control-like protein	279	208	279	255.333	96	58	573	242.333	315	437	335	362.333	445	531	425	467	171	210	199	193.333	848	643	695	728.667	410	392	380	394	399	455	587	480.333	-0.439315	0.355243	0.420483	-1.73278	0.000364171	0.000964228	-0.529953	0.2629	0.395996	-0.47806	0.312085	0.486564
34289	7447220	AAA-protein subdomain	57	32	39	42.6667	38	27	142	69	35	28	33	32	102	123	99	108	34	44	54	44	90	74	102	88.6667	52	47	29	42.6667	73	73	111	85.6667	-1.2344	0.00261559	0.00490793	-0.813906	0.0443361	0.0744895	-1.91151	4.36355e-06	2.48946e-05	-1.20547	0.0030897	0.012048
262083	7452596	ABC cassette-containing protein	2749	591	830	1390	111678	114437	69635	98583.3	12019	18227	10115	13453.7	29589	33805	30843	31412.3	570	791	898	753	51428	52788	76559	60258.3	12308	11493	8800	10867	18101	15159	25677	19645.7	-6.78269	6.72702e-45	2.54257e-43	-6.12006	4.78565e-39	1.2383e-37	-1.39663	0.000252823	0.00102869	-1.05264	0.00544094	0.0196331
25159	7442549	ABC transporter	6787	3790	8524	6367	24638	33135	26961	28244.7	12333	8389	137629	52783.7	130538	28563	38091	65730.7	7159	8727	4945	6943.67	28891	15493	19652	21345.3	14424	15525	32342	20763.7	46202	27015	54273	42496.7	-2.68588	0.000550674	0.00115745	-1.44399	0.0525625	0.0863905	-0.488445	0.50451	0.637867	-1.20019	0.10502	0.223099
22016	7443811	ABC transporter	16687	12730	11866	13761	32966	42598	16920	30828	16782	15881	49961	27541.3	28993	17980	16575	21182.7	10753	9526	7663	9314	12225	10484	14584	12431	20330	26319	26690	24446.3	18186	19598	24274	20686	-1.72204	9.79628e-06	2.62865e-05	-0.241586	0.523903	0.609148	0.215241	0.570002	0.696333	0.0457239	0.903911	0.949299
33580	7452217	ABC transporter	6444	6005	12157	8202	7716	7858	10669	8747.67	16758	11427	176479	68221.3	110371	10360	14481	45070.7	7892	10982	3301	7391.67	12915	4248	5321	7494.67	20654	23187	46584	30141.7	19899	8979	27175	18684.3	-0.602898	0.48289	0.546703	0.150837	0.860185	0.895381	0.418484	0.625559	0.741843	0.531451	0.535887	0.697233
22526	7447246	ABC transporter	15399	13102	11670	13390.3	4597	8804	2117	5172.67	13314	11326	13871	12837	6692	6433	5071	6065.33	11426	8034	9185	9548.33	6248	5502	7926	6558.67	15194	18686	12897	15592.3	8109	10317	10545	9657	0.826541	0.00872118	0.0149081	0.717879	0.0225018	0.0408468	0.91841	0.00361348	0.0110397	0.478874	0.126799	0.257169
27557	7449509	ABC transporter	6153	5336	4760	5416.33	7388	8166	3043	6199	5905	6409	11503	7939	9249	6166	4508	6641	4566	3916	2889	3790.33	3793	3104	4753	3883.33	6590	8768	7473	7610.33	6432	7707	7828	7322.33	-0.750848	0.0234887	0.0368322	0.140733	0.669636	0.736985	0.0952357	0.772603	0.850598	-0.151751	0.645228	0.777583
38987	7449732	ABC transporter	1404	506	766	892	3176	3964	4684	3941.33	1200	776	9736	3904	12059	3173	6145	7125.67	860	1060	1369	1096.33	3995	2814	2910	3239.67	1646	1282	1873	1600.33	3419	2417	5213	3683	-2.72414	7.30656e-05	0.000173765	-1.37554	0.036	0.0622022	-1.04798	0.1073	0.195348	-1.37265	0.0363348	0.0965916
39286	7445010	ABC transporter	1189	76	86	450.333	55184	46879	48826	50296.3	1771	2665	2466	2300.67	10733	7324	27872	15309.7	162	375	2443	993.333	17964	11546	30422	19977.3	1216	1354	1015	1195	2060	1657	5742	3153	-7.50251	2.11544e-11	1.05255e-10	-4.05645	2.11046e-05	6.67513e-05	-2.96115	0.001101	0.00388524	-1.56518	0.0695845	0.162966
41403	7450714	ABC transporter	1615	627	608	950	3112	3784	5418	4104.67	2143	1985	1518	1882	2743	3314	3193	3083.33	407	544	425	458.667	3560	3046	3762	3456	1410	1327	1106	1281	2197	2177	2859	2411	-2.70024	5.65105e-23	6.66723e-22	-2.72879	3.37687e-23	3.96642e-22	-0.884346	0.000628987	0.00236291	-1.11386	1.86407e-05	0.000128938
40554	7446712	ABC transporter	69	12	31	37.3333	7249	6201	6992	6814	380	745	328	484.333	2131	2780	2541	2484	18	16	43	25.6667	3821	2711	4450	3660.67	164	217	185	188.667	1892	2122	2517	2177	-8.11007	5.63835e-61	4.55501e-59	-6.94191	9.41135e-49	4.0324e-47	-2.53165	2.01645e-11	2.40859e-10	-3.73007	9.44867e-21	3.22566e-19
264773	7442791	ABC transporter	4322	3813	2985	3706.67	535	684	465	561.333	2901	2439	2851	2730.33	1333	1266	975	1191.33	4287	2900	2927	3371.33	1059	712	1028	933	3192	4279	3037	3502.67	1496	1741	1847	1694.67	2.17501	2.37464e-28	3.77339e-27	2.02364	3.0874e-25	4.11511e-24	1.03316	5.22461e-08	4.03887e-07	0.834145	9.7159e-06	7.09126e-05
261690	7441759	ABC transporter	1566	1355	1178	1366.33	844	996	1010	950	1323	1167	1279	1256.33	1717	1764	1331	1604	1184	751	727	887.333	1544	1536	2460	1846.67	1288	1571	1019	1292.67	1385	1821	1630	1612	-0.0187482	0.918405	0.932231	-0.884739	1.53273e-06	5.63028e-06	-0.514114	0.00490474	0.0144507	-0.537103	0.00329164	0.0127183
36334	7451046	ABC transporter	1062	785	821	889.333	3519	2800	4633	3650.67	1271	1860	1367	1499.33	1384	1737	1461	1527.33	323	332	271	308.667	2938	2433	2963	2778	1045	1193	1077	1105	1413	1496	1806	1571.67	-2.58705	1.62684e-43	5.85606e-42	-2.99413	2.78629e-54	1.55196e-52	-0.192162	0.277759	0.413552	-0.709492	6.86035e-05	0.000416136
40385	7446144	ABC transporter	728	535	566	609.667	2046	2917	1621	2194.67	2032	2581	1595	2069.33	1741	1310	1272	1441	851	1104	1058	1004.33	1753	1449	1321	1507.67	1569	1565	1302	1478.67	1524	1189	1697	1470	-2.39815	6.0474e-22	6.72972e-21	-0.40986	0.0838895	0.129834	0.341124	0.148847	0.254935	-0.1987	0.400589	0.576401
260833	7444162	ABC transporter	266	169	186	207	1799	1687	2401	1962.33	491	605	430	508.667	1568	1634	1684	1628.67	132	125	162	139.667	2289	1739	2235	2087.67	588	473	421	494	1367	1289	1597	1417.67	-3.79884	8.84501e-75	1.1849e-72	-3.71641	1.73893e-70	2.16507e-68	-1.85529	1.85488e-22	5.7906e-21	-1.72404	1.08306e-19	3.40118e-18
23586	7447164	ABC transporter	1178	1078	1008	1088	310	492	530	444	1218	1225	1669	1370.67	1464	1366	1124	1318	1345	1036	1256	1212.33	1214	1170	1243	1209	1331	1555	1164	1350	1304	1302	1456	1354	0.762732	2.58396e-05	6.52184e-05	0.172147	0.332328	0.422061	-0.10677	0.546867	0.67543	-0.217648	0.219517	0.381157
270120	7448280	ABC transporter	1701	1334	1346	1460.33	1302	1028	1976	1435.33	1560	1718	1439	1572.33	1279	1538	1273	1363.33	1196	1095	1040	1110.33	2087	1322	1959	1789.33	1609	1636	1474	1573	1201	1265	1433	1299.67	-0.519682	0.00469588	0.00842456	-0.505915	0.00594886	0.0124224	0.0410621	0.822779	0.884906	0.0714537	0.696845	0.813178
38845	7448874	ABC transporter	837	620	598	685	2790	4396	967	2717.67	1496	1320	1011	1275.67	1429	1535	1361	1441.67	392	369	393	384.667	1307	1166	1346	1273	1215	1156	965	1112	1220	1198	1378	1265.33	-2.54609	1.87401e-14	1.20783e-13	-1.5501	1.60055e-06	5.87126e-06	-0.347156	0.269685	0.404605	-0.394331	0.210409	0.369524
29818	7453005	ABC transporter	682	524	561	589	347	401	621	456.333	615	615	569	599.667	1023	1092	942	1019	437	432	410	426.333	1438	1370	1521	1443	676	613	614	634.333	983	1085	1281	1116.33	-0.170868	0.279959	0.341927	-1.58562	2.0898e-23	2.49058e-22	-0.93198	2.52933e-09	2.38786e-08	-1.01218	9.16929e-11	1.33295e-09
21858	7449500	ABC transporter	2	0	2	1.33333	2014	1773	3021	2269.33	160	347	128	211.667	1506	1553	1284	1447.67	0	2	6	2.66667	1915	1657	3300	2290.67	85	92	94	90.3333	926	1116	1219	1087	-11.1464	6.25933e-91	1.74322e-88	-9.47461	8.53704e-78	1.50579e-75	-2.94746	3.08079e-18	6.72247e-17	-3.78415	1.51061e-26	7.91426e-25
36204	7448120	ABC transporter	1104	931	887	974	577	827	795	733	811	751	801	787.667	893	1089	869	950.333	1018	793	856	889	1083	990	1269	1114	938	909	786	877.667	882	936	1114	977.333	-0.128428	0.323663	0.388008	-0.151899	0.239489	0.320459	-0.431816	0.000901735	0.0032637	-0.357983	0.00574593	0.0205513
38258	7442620	ABC transporter	770	614	593	659	588	576	1232	798.667	934	1043	796	924.333	826	978	927	910.333	354	306	306	322	1454	1035	1189	1226	1038	1010	954	1000.67	896	869	1048	937.667	-0.814908	0.000143565	0.00032794	-1.7569	1.49438e-15	1.14105e-14	-0.149138	0.48213	0.6181	-0.108463	0.608879	0.752513
264064	7447881	ABC transporter	975	725	812	837.333	108	122	236	155.333	947	973	976	965.333	690	605	617	637.333	636	472	517	541.667	945	785	727	819	946	973	839	919.333	775	826	908	836.333	1.89187	9.23348e-20	8.87538e-19	-0.437015	0.0257731	0.0461361	0.42388	0.0298694	0.0680242	-0.0698599	0.719205	0.828569
24925	7441830	ABC transporter	1285	1027	996	1102.67	291	230	1155	558.667	810	772	815	799	831	879	876	862	1030	943	1282	1085	1071	852	1053	992	994	896	1124	1004.67	828	774	869	823.667	0.453929	0.215987	0.271191	0.314146	0.390435	0.481526	-0.28112	0.442632	0.579462	0.0901549	0.805285	0.886819
38046	7442165	ABC transporter	892	719	814	808.333	210	335	155	233.333	732	573	729	678	558	383	464	468.333	787	744	908	813	771	803	543	705.667	1022	863	804	896.333	786	794	798	792.667	1.2509	1.38791e-06	4.13288e-06	0.362582	0.150729	0.216089	0.351399	0.165864	0.277043	-0.031384	0.900752	0.947965
268766	7451970	ABC transporter	640	416	392	482.667	963	573	2498	1344.67	697	936	734	789	902	889	808	866.333	281	280	190	250.333	1795	968	2093	1618.67	649	781	620	683.333	708	727	891	775.333	-2.02801	1.04734e-08	3.96422e-08	-2.4992	4.87943e-12	2.96265e-11	-0.306589	0.36954	0.51022	-0.388652	0.256036	0.424042
264896	7448870	ABC transporter	711	545	587	614.333	570	651	480	567	601	643	606	616.667	594	768	738	700	649	532	568	583	760	603	636	666.333	828	814	671	771	707	665	787	719.667	-0.433516	0.00351609	0.00643897	-0.0248164	0.866759	0.900713	-0.350835	0.0174924	0.0432025	-0.109281	0.45625	0.626589
8051	7453042	ABC transporter	1041	857	835	911	202	223	380	268.333	1124	937	904	988.333	618	581	543	580.667	916	810	804	843.333	787	650	689	708.667	973	1158	894	1008.33	681	708	761	716.667	1.22555	2.88896e-12	1.55197e-11	0.419817	0.0132991	0.0256834	0.595288	0.000465489	0.0017966	0.279938	0.0976575	0.211741
7967	7449309	ABC transporter	549	446	405	466.667	338	335	317	330	648	725	601	658	567	749	667	661	608	627	673	636	587	541	538	555.333	796	716	539	683.667	673	682	714	689.667	-0.0507394	0.742222	0.786043	0.369359	0.0139851	0.0268125	-0.17259	0.247954	0.378493	-0.225957	0.129742	0.261432
13551	7444748	ABC transporter	414	134	138	228.667	3021	2419	5539	3659.67	200	250	183	211	1209	1480	2644	1777.67	405	308	1097	603.333	1981	1585	3735	2433.67	199	209	156	188	461	463	901	608.333	-4.6011	4.67827e-17	3.71698e-16	-1.77575	0.000255728	0.000693584	-3.27277	2.25284e-10	2.39376e-09	-1.87959	0.000125741	0.000721257
20874	7446781	ABC transporter	668	528	598	598	360	350	374	361.333	753	776	749	759.333	615	701	404	573.333	440	411	329	393.333	591	514	705	603.333	920	1023	772	905	599	594	630	607.667	0.181887	0.216162	0.271369	-0.4409	0.00263906	0.00593732	0.252623	0.0789766	0.15227	0.359766	0.0119513	0.0384909
263349	7443465	ABC transporter	1005	750	734	829.667	288	301	360	316.333	632	615	736	661	678	625	565	622.667	834	500	420	584.667	556	582	803	647	710	973	666	783	564	619	616	599.667	0.841078	8.84291e-06	2.38675e-05	0.0138673	0.940651	0.955549	-0.0820909	0.658975	0.768054	0.165879	0.371765	0.547127
268863	7446412	ABC transporter	753	499	531	594.333	341	353	451	381.667	457	452	446	451.667	546	583	548	559	609	554	574	579	560	590	792	647.333	481	537	404	474	481	566	581	542.667	0.0854116	0.541231	0.602867	0.0191209	0.889174	0.916273	-0.476708	0.000616612	0.0023198	-0.405539	0.00354077	0.0135425
32325	7442247	ABC transporter	72	32	48	50.6667	2326	1749	2670	2248.33	279	504	237	340	754	907	742	801	36	43	38	39	1710	763	1467	1313.33	127	128	151	135.333	472	433	654	519.667	-6.03634	3.73533e-65	3.66028e-63	-4.87207	2.45736e-46	9.32123e-45	-1.40528	9.63109e-07	6.19233e-06	-2.12708	9.15485e-13	1.65052e-11
26553	7449754	ABC transporter	18	7	15	13.3333	174	148	365	229	141	186	158	161.667	510	483	410	467.667	11	0	2	4.33333	880	569	592	680.333	150	122	97	123	450	436	608	498	-4.63506	7.9549e-33	1.61277e-31	-7.10487	7.0555e-56	4.21855e-54	-1.70055	7.3086e-08	5.54856e-07	-2.21642	6.05308e-12	9.97816e-11
36477	7446846	ABC transporter	430	266	336	344	373	407	395	391.667	452	444	379	425	430	599	389	472.667	281	297	214	264	570	446	733	583	441	583	434	486	400	555	496	483.667	-0.741614	1.32414e-05	3.48677e-05	-0.956956	2.03609e-08	9.14886e-08	-0.307059	0.0670911	0.133514	-0.205523	0.218261	0.379474
31928	7446502	ABC transporter	227	192	207	208.667	107	101	258	155.333	327	376	283	328.667	394	466	394	418	129	65	90	94.6667	634	479	522	545	393	421	316	376.667	413	500	471	461.333	-0.103919	0.686897	0.738163	-2.36548	1.10328e-18	1.01178e-17	-0.513435	0.0403536	0.0876327	-0.505705	0.0427564	0.110391
23811	7452852	ABC transporter	480	280	350	370	404	379	469	417.333	323	272	261	285.333	561	597	488	548.667	244	228	265	245.667	397	550	911	619.333	272	307	238	272.333	382	494	474	450	-0.732988	0.000474431	0.0010066	-1.13931	7.45282e-08	3.13237e-07	-1.10836	1.52062e-07	1.10451e-06	-0.933764	1.008e-05	7.3267e-05
262120	7452650	ABC transporter	450	408	384	414	235	376	172	261	475	419	454	449.333	399	459	350	402.667	611	498	590	566.333	451	391	392	411.333	568	599	524	563.667	438	403	502	447.667	0.125637	0.518648	0.581015	0.629368	0.00101608	0.0024737	-0.00218002	0.990934	0.994977	0.12665	0.506452	0.672158
799	7450936	ABC transporter	694	258	316	422.667	430	501	1463	798	391	323	335	349.667	733	518	849	700	415	590	830	611.667	920	764	747	810.333	435	428	296	386.333	382	388	551	440.333	-1.48995	0.000165098	0.000374219	-0.214501	0.579478	0.659066	-1.19648	0.0023472	0.00753539	-0.391901	0.313963	0.488038
13343	7443184	ABC transporter	474	416	431	440.333	1258	1586	229	1024.33	470	446	386	434	363	410	290	354.333	289	292	204	261.667	489	448	514	483.667	563	515	472	516.667	401	447	464	437.333	-1.77087	6.45786e-06	1.77185e-05	-0.717435	0.0629361	0.101009	0.132475	0.72968	0.819506	0.0357455	0.925547	0.960677
37637	7441972	ABC transporter	1117	831	832	926.667	110	154	114	126	654	583	799	678.667	332	275	275	294	1416	1152	1415	1327.67	360	132	159	217	1039	935	932	968.667	375	364	403	380.667	2.32887	2.19734e-17	1.79018e-16	2.78948	3.84807e-24	4.79107e-23	1.03478	7.51875e-05	0.000339322	1.1434	1.12393e-05	8.12471e-05
22679	7449602	ABC transporter	551	418	417	462	83	93	165	113.667	455	482	393	443.333	343	392	328	354.333	502	440	409	450.333	373	323	394	363.333	537	584	537	552.667	346	386	403	378.333	1.47916	8.84038e-20	8.52074e-19	0.481985	0.00124241	0.00296872	0.157213	0.292439	0.429821	0.3415	0.0209886	0.0616834
38095	7443019	ABC transporter	212	143	233	196	70	98	130	99.3333	279	303	278	286.667	305	244	252	267	107	60	76	81	436	377	292	368.333	362	282	280	308	351	316	383	350	0.447647	0.0687291	0.0976978	-2.03534	4.39951e-16	3.49288e-15	-0.0744941	0.750593	0.834743	-0.386877	0.0967742	0.210214
16722	7447780	ABC transporter	368	287	291	315.333	151	379	146	225.333	375	306	389	356.667	167	182	165	171.333	360	246	320	308.667	289	232	314	278.333	388	384	317	363	195	173	266	211.333	-0.0537684	0.833479	0.863083	0.324628	0.202791	0.278285	0.891726	0.000563035	0.0021357	0.580668	0.0234191	0.0675872
264740	7447779	ABC transporter	360	343	260	321	212	479	101	264	339	353	370	354	204	156	149	169.667	298	189	158	215	165	213	367	248.333	304	442	305	350.333	164	198	227	196.333	-0.25745	0.48251	0.546552	-0.0350302	0.924162	0.942599	0.886302	0.0167499	0.0415722	0.624944	0.0899536	0.199393
9568	7450499	ABC transporter	160	207	164	177	139	142	290	190.333	92	93	63	82.6667	328	239	301	289.333	161	131	128	140	296	215	234	248.333	65	79	54	66	177	142	190	169.667	-0.620024	0.0186364	0.0297614	-0.659435	0.0124533	0.0241956	-1.99325	3.94001e-13	5.57448e-12	-1.57476	1.58627e-08	1.7859e-07
261174	7447625	ABC transporter	34	36	29	33	24	33	102	53	23	24	19	22	78	91	76	81.6667	17	20	24	20.3333	113	119	111	114.333	40	24	19	27.6667	81	80	94	85	-1.19934	0.00131748	0.00260019	-2.31136	1.63541e-09	8.09144e-09	-2.05094	8.04045e-08	6.06934e-07	-1.81964	1.13211e-06	9.69345e-06
261431	7443036	ABC transporter component	173	128	175	158.667	12	12	85	36.3333	183	198	156	179	123	161	142	142	125	121	112	119.333	214	176	155	181.667	184	180	134	166	120	164	179	154.333	1.6066	0.000144091	0.00032893	-0.442275	0.269434	0.353598	0.167393	0.674723	0.780733	-0.097861	0.806101	0.887071
13089	7450187	ABC transporter family	570	518	544	544	7575	14539	223	7445.67	767	671	691	709.667	339	361	233	311	619	499	554	557.333	299	337	434	356.667	753	850	776	793	368	407	482	419	-4.31722	3.79933e-09	1.50593e-08	0.819564	0.203995	0.279576	1.03358	0.110505	0.200253	0.720153	0.263303	0.432624
263118	7449182	ABC transporter family protein	117	66	73	85.3333	91	78	251	140	158	214	153	175	191	214	197	200.667	23	24	19	22	254	411	521	395.333	101	144	130	125	191	227	230	216	-1.26383	0.000169887	0.000384006	-3.9838	1.11592e-25	1.51993e-24	-0.368067	0.256564	0.388721	-0.994251	0.00247379	0.0100153
36837	7449376	ABC transporter multi-drug efflux transporter-like protein	7720	6353	5717	6596.67	1995	2152	2229	2125.33	5409	5161	5856	5475.33	3392	3303	3155	3283.33	7457	6074	6871	6800.67	4010	3010	3223	3414.33	6060	6322	5123	5835	3581	3774	4286	3880.33	1.08666	3.49732e-12	1.86084e-11	1.16358	8.97685e-14	6.06654e-13	0.567434	0.000244257	0.000996134	0.38101	0.0135389	0.0427403
264421	7453122	ABC transporter protein	3092	2577	2356	2675	210	287	176	224.333	1966	1737	1831	1844.67	800	818	583	733.667	3183	2093	2196	2490.67	630	517	621	589.333	2191	2867	1939	2332.33	879	960	989	942.667	3.02859	1.97603e-56	1.25224e-54	2.24207	9.66595e-35	2.03369e-33	1.16962	3.78833e-11	4.33895e-10	1.08876	5.95043e-10	7.94116e-09
262254	7443727	ABC transporter protein family	741	325	331	465.667	238	279	904	473.667	394	438	401	411	579	621	661	620.333	386	466	643	498.333	930	869	946	915	504	463	374	447	540	523	683	582	-0.59122	0.0968932	0.132655	-0.6872	0.0531805	0.0871626	-0.768933	0.0311059	0.0704308	-0.584188	0.100605	0.216448
13175	7450640	ABC transporter, ATP binding protein	861	640	670	723.667	581	721	673	658.333	988	951	866	935	1039	1301	1193	1177.67	959	1017	1201	1059	1056	782	773	870.333	1215	1107	957	1093	1146	1016	1181	1114.33	-0.410586	0.0148236	0.0241537	0.46081	0.00576022	0.0120714	-0.500321	0.00266925	0.00844504	-0.237698	0.152389	0.293826
12292	7450518	ABC transporter, MRP family	1417	1073	934	1141.33	982	1134	674	930	483	602	763	616	690	649	811	716.667	1056	1065	1066	1062.33	1062	925	856	947.667	817	1100	986	967.667	517	621	725	621	-0.264053	0.228054	0.284535	0.333276	0.128417	0.188024	-0.396723	0.0724853	0.141926	0.440355	0.0456967	0.11656
24718	7450510	ABC-1	1697	1177	1838	1570.67	2922	3912	1149	2661	1884	1025	10929	4612.67	8870	1681	1625	4058.67	1469	1458	836	1254.33	2047	1369	1650	1688.67	2252	2209	2711	2390.67	2539	1556	2505	2200	-1.3088	0.0574488	0.0829895	-0.262852	0.698364	0.761432	0.0117364	0.986176	0.99229	-0.0774008	0.909058	0.951815
28865	7446196	ABC-1	701	230	198	376.333	1882	2319	2920	2373.67	314	216	208	246	1668	1460	2909	2012.33	454	473	1611	846	1653	1992	2286	1977	398	427	254	359.667	1350	1404	1732	1495.33	-3.26322	3.12721e-11	1.52936e-10	-1.01346	0.0257833	0.0461466	-3.23506	4.65337e-11	5.27831e-10	-2.26951	1.54146e-06	1.2947e-05
24364	7448355	ABC-1	1514	1183	1251	1316	920	1123	857	966.667	1327	1250	1430	1335.67	1346	1262	1001	1203	1086	951	812	949.667	1450	1435	1616	1500.33	1454	1409	1255	1372.67	1234	1289	1419	1314	-0.101644	0.482193	0.546306	-0.492939	0.000658929	0.00166272	-0.0134222	0.925786	0.956516	-0.142641	0.321578	0.495524
13134	7445689	ABC-1	1615	1474	1270	1453	611	678	1242	843.667	815	913	748	825.333	1072	1840	1363	1425	2095	1524	2144	1921	1484	1669	1937	1696.67	1020	995	957	990.667	1017	1053	1397	1155.67	0.252211	0.251043	0.310083	0.352705	0.106728	0.160122	-0.942413	2.08006e-05	0.000104725	-0.417164	0.0578763	0.140629
14719	7447181	ABC-1	1059	778	640	825.667	399	430	1039	622.667	736	704	683	707.667	873	1024	1043	980	1080	1088	1248	1138.67	982	822	982	928.667	793	777	701	757	842	864	1104	936.667	-0.136807	0.579414	0.639077	0.476351	0.0529138	0.0867928	-0.641649	0.00943148	0.0254431	-0.506382	0.0401589	0.105017
35373	7446168	ABC-1	874	364	439	559	462	677	663	600.667	372	312	400	361.333	873	627	879	793	670	598	1088	785.333	692	795	913	800	552	587	328	489	862	875	932	889.667	-0.680976	0.0159485	0.0258118	0.161722	0.563948	0.645287	-1.32063	3.98906e-06	2.28567e-05	-1.08642	0.000130527	0.000745077
37294	7452726	ABC-1	1043	1196	962	1067	184	188	434	268.667	321	475	373	389.667	322	1160	743	741.667	1850	1224	1564	1546	390	586	656	544	436	594	662	564	540	678	899	705.667	1.47184	4.35299e-05	0.000106787	1.67116	3.4701e-06	1.227e-05	-1.06544	0.0027744	0.00874636	-0.50658	0.150812	0.291805
8526	7446895	ABC-1	983	774	748	835	370	446	436	417.333	954	1003	783	913.333	647	875	627	716.333	858	714	622	731.333	559	458	771	596	995	1162	775	977.333	428	549	536	504.333	0.454352	0.00353798	0.00647344	0.476932	0.00203629	0.00467667	0.192103	0.209664	0.332615	0.739957	1.76883e-06	1.4659e-05
13427	7447212	ABC-1	1107	1270	1100	1159	195	184	326	235	1028	1161	987	1058.67	298	371	302	323.667	1112	878	989	993	599	439	532	523.333	1111	1291	1266	1222.67	404	461	492	452.333	1.77864	2.07178e-21	2.22144e-20	1.09688	1.32997e-09	6.62358e-09	1.54591	5.25741e-17	1.04782e-15	1.23305	1.10104e-11	1.75752e-10
38933	7445484	ABC-1	624	472	468	521.333	204	279	271	251.333	498	432	473	467.667	408	486	373	422.333	498	474	531	501	375	380	489	414.667	688	645	521	618	429	416	508	451	0.506921	0.000329915	0.000716202	0.45415	0.000961259	0.00235159	-0.0131915	0.923647	0.955145	0.247704	0.0685288	0.160925
2767	7452302	ABC-1	2968	1032	1185	1728.33	555	585	2114	1084.67	310	140	320	256.667	188	399	732	439.667	4356	3468	6051	4625	763	1207	978	982.667	749	572	301	540.667	251	318	616	395	0.0922267	0.863954	0.888814	2.40032	2.24335e-05	7.07643e-05	-0.965163	0.0770102	0.149261	0.267096	0.621081	0.760664
263122	7449184	ABC-1	1251	192	174	539	589	629	2241	1153	242	153	205	200	668	396	1521	861.667	687	693	2682	1354	471	461	852	594.667	240	246	85	190.333	306	258	484	349.333	-1.73634	0.0138772	0.0227518	1.42313	0.0418615	0.0708153	-2.33153	0.00122962	0.00427639	-1.09063	0.117338	0.242301
2580	7443028	ABC-1	439	381	386	402	190	195	204	196.333	381	433	382	398.667	323	379	287	329.667	392	325	275	330.667	419	317	426	387.333	421	467	319	402.333	337	309	351	332.333	0.491827	0.000384325	0.000825001	-0.055893	0.675555	0.742207	0.112421	0.399272	0.540414	0.059531	0.655047	0.783318
37280	7452710	ABC-1	616	184	210	336.667	205	189	648	347.333	318	239	229	262	352	414	568	444.667	302	417	617	445.333	414	370	462	415.333	302	221	141	221.333	285	307	370	320.667	-0.638167	0.138952	0.182924	0.301966	0.481562	0.569363	-0.948348	0.0286373	0.0655939	-0.742923	0.0863282	0.193275
8719	7443287	ABC-1	210	116	203	176.333	5	1	112	39.3333	429	449	405	427.667	197	153	172	174	14	18	11	14.3333	493	302	335	376.667	232	223	198	217.667	262	248	309	273	1.64854	0.023342	0.0366185	-4.53019	3.69789e-08	1.61781e-07	1.11511	0.115352	0.207614	-0.530197	0.450001	0.620443
5945	7451134	ABC-1	435	195	258	296	296	532	257	361.667	95	79	70	81.3333	268	282	298	282.667	256	314	419	329.667	275	306	403	328	142	142	85	123	243	267	292	267.333	-0.859913	0.00196343	0.00377182	0.203743	0.46051	0.549383	-1.97098	2.17968e-11	2.58895e-10	-1.33454	3.1951e-06	2.51778e-05
31771	7452322	ABC-1	139	79	55	91	130	169	220	173	188	204	138	176.667	256	269	253	259.333	83	109	102	98	353	326	360	346.333	183	148	136	155.667	250	237	270	252.333	-1.4902	1.25513e-10	5.78528e-10	-1.63963	4.78762e-13	3.10652e-12	-0.726226	0.000921464	0.00332953	-0.902317	4.40215e-05	0.000276979
38216	7446258	ABC-1	93	35	29	52.3333	173	188	342	234.333	66	52	46	54.6667	96	66	117	93	44	63	101	69.3333	213	151	183	182.333	43	36	25	34.6667	56	67	103	75.3333	-2.74616	7.54208e-12	3.91456e-11	-1.19341	0.00183331	0.00425295	-0.96192	0.0134935	0.0344267	-1.30941	0.00110933	0.00498305
24000	7453045	ABC-2	2142	1651	1888	1893.67	3137	3595	551	2427.67	1562	1378	1862	1600.67	1341	1505	1209	1351.67	2602	1968	2161	2243.67	1791	1443	1577	1603.67	1951	2222	1790	1987.67	1514	1644	1690	1616	-0.919269	0.0166856	0.0268895	0.650636	0.0890353	0.1365	0.0841541	0.825333	0.886661	0.0870449	0.819335	0.89586
24243	7449332	ABC-2	1666	981	1191	1279.33	789	748	899	812	2036	1854	1493	1794.33	1071	1312	1090	1157.67	1700	1804	1847	1783.67	1797	1653	1409	1619.67	1604	2022	1555	1727	1245	1360	1446	1350.33	0.0949856	0.57922	0.638929	0.306694	0.070757	0.111781	0.466735	0.00616248	0.0175634	0.142939	0.400163	0.576024
13884	7442148	ABC-transporter like protein	763	411	425	533	4848	4500	3608	4318.67	306	315	470	363.667	1527	1774	1840	1713.67	294	312	417	341	683	1338	2519	1513.33	508	622	457	529	1088	1305	1543	1312	-3.59793	1.21919e-24	1.58315e-23	-1.93799	4.2912e-09	2.05399e-08	-2.40359	7.29937e-13	1.00454e-11	-1.51561	3.13674e-06	2.47547e-05
269387	7444946	Abortive infection protein	578	376	449	467.667	410	466	396	424	527	553	550	543.333	496	569	428	497.667	409	361	297	355.667	625	556	798	659.667	683	688	660	677	587	601	657	615	-0.412295	0.0021717	0.0041411	-0.714262	1.02455e-07	4.26379e-07	-0.0339552	0.797963	0.867953	-0.0658757	0.614215	0.75631
1366	7451451	Abortive infection protein	496	319	385	400	627	530	925	694	666	672	722	686.667	633	658	449	580	173	239	119	177	825	613	993	810.333	502	617	551	556.667	384	421	538	447.667	-1.34611	1.55543e-09	6.4251e-09	-2.00602	3.20328e-18	2.84877e-17	0.0855384	0.695395	0.795839	0.115885	0.598061	0.745737
9184	7447592	Abortive infection protein	397	365	421	394.333	76	141	68	95	484	476	495	485	199	259	158	205.333	289	248	211	249.333	361	367	302	343.333	536	521	422	493	269	306	268	281	1.52225	3.33723e-12	1.78013e-11	-0.307053	0.137645	0.199657	1.08802	1.75697e-07	1.25805e-06	0.595973	0.00364084	0.0138951
2436	7450344	Abortive infection protein	582	436	493	503.667	86	130	164	126.667	365	356	420	380.333	209	447	333	329.667	618	490	478	528.667	278	270	361	303	455	446	439	446.667	189	304	279	257.333	1.45339	5.23501e-11	2.50461e-10	0.97599	4.55388e-06	1.58689e-05	0.0573623	0.786862	0.861154	0.598398	0.0050506	0.0184185
23228	7453316	Acetohydroxy acid isomeroreductase	773	303	440	505.333	17067	13994	14758	15273	1620	3533	1572	2241.67	7932	9219	7261	8137.33	57	56	79	64	9435	13168	26169	16257.3	802	1127	822	917	5175	6129	6707	6003.67	-5.50617	5.75278e-42	1.88488e-40	-7.77567	8.22957e-66	8.13958e-64	-2.02916	4.95058e-09	4.46649e-08	-2.9212	4.51986e-16	1.07733e-14
38149	7442957	acetyl CoA transporter	1069	788	804	887	377	343	906	542	921	894	818	877.667	723	811	821	785	750	739	722	737	1232	853	1183	1089.33	859	824	794	825.667	691	697	759	715.667	0.171326	0.475809	0.54052	-0.380194	0.112428	0.167557	-0.011937	0.960231	0.978068	0.00163024	0.994573	0.997022
25572	7448480	acetyl-coa synthetase	2501	2458	2413	2457.33	278	458	15	250.333	2595	2838	2795	2742.67	173	186	147	168.667	3049	2355	2611	2671.67	100	29	28	52.3333	4016	4593	4181	4263.33	468	590	585	547.667	2.75143	1.66523e-05	4.32045e-05	5.83782	3.06654e-15	2.28544e-14	3.85932	9.0828e-09	7.8725e-08	2.75668	1.56427e-05	0.000109489
37443	7452434	Acireductone dioxygenase, ARD	3031	2617	2387	2678.33	1043	926	689	886	3404	2787	3085	3092	1497	1699	1472	1556	2507	2330	1987	2274.67	1520	1432	1575	1509	2986	3791	3259	3345.33	1791	1977	2223	1997	1.04223	4.33353e-10	1.89511e-09	0.760044	4.34829e-06	1.51724e-05	0.825533	5.92562e-07	3.93912e-06	0.539064	0.00104069	0.0047127
264774	7443684	Actin-binding FH2	923	749	840	837.333	430	439	635	501.333	1031	876	922	943	700	751	855	768.667	854	1021	1220	1031.67	1138	792	581	837	1336	1078	1226	1213.33	910	832	1125	955.667	0.202416	0.402386	0.468013	0.474435	0.0486826	0.0808202	0.117902	0.623934	0.740997	0.152039	0.526058	0.689105
262031	7446745	Actin-binding FH2	283	208	181	224	154	145	170	156.333	346	338	311	331.667	299	321	375	331.667	388	372	402	387.333	352	268	296	305.333	395	454	327	392	360	364	405	376.333	-0.0358696	0.828244	0.858334	0.51864	0.000798782	0.00198021	-0.176799	0.253607	0.385455	-0.154478	0.312726	0.48699
263598	7446976	Actin-binding FH2	135	91	87	104.333	109	89	61	86.3333	168	186	163	172.333	151	213	222	195.333	176	209	262	215.667	194	89	80	121	187	174	122	161	220	200	218	212.667	-0.295467	0.338568	0.403317	1.01562	0.000749915	0.00186914	-0.35152	0.236836	0.365782	-0.618808	0.0376658	0.0995299
263944	7443202	Actin-binding FH2	95	73	60	76	52	25	56	44.3333	140	124	130	131.333	51	50	60	53.6667	109	120	113	114	99	78	70	82.3333	111	135	120	122	79	86	68	77.6667	0.220814	0.377518	0.442788	0.639857	0.00527303	0.0111231	1.11558	2.45922e-06	1.46791e-05	0.435584	0.0575646	0.140047
23825	7449854	Actin-binding, actinin-type	3478	2796	3521	3265	3824	3804	796	2808	2818	2471	2966	2751.67	2612	2908	1767	2429	3658	2448	2552	2886	1530	1352	1462	1448	4890	4598	3718	4402	3412	2967	2856	3078.33	-0.339909	0.349582	0.414617	1.15379	0.00171578	0.00400135	0.0284478	0.937547	0.963779	0.294642	0.417195	0.59145
8926	7449354	Actin-binding, actinin-type	866	774	644	761.333	742	674	383	599.667	1655	1323	1276	1418	790	1057	858	901.667	1066	1270	1232	1189.33	861	602	589	684	1544	1867	1248	1553	987	1230	1200	1139	-0.212534	0.354386	0.419703	0.975059	2.29947e-05	7.24266e-05	0.491532	0.0311947	0.0706168	0.231408	0.308632	0.483603
10948	7443007	Actin-binding, actinin-type	439	402	336	392.333	225	345	312	294	439	360	388	395.667	482	540	472	498	479	505	524	502.667	497	377	423	432.333	585	586	491	554	493	530	660	561	-0.120845	0.435602	0.501682	0.39587	0.00892308	0.0178739	-0.497506	0.0010625	0.00376823	-0.219831	0.141816	0.279225
260856	7445642	actin, actin related protein	199	162	174	178.333	70	66	124	86.6667	239	186	230	218.333	162	176	137	158.333	184	170	209	187.667	235	180	175	196.667	295	254	226	258.333	182	158	189	176.333	0.502081	0.0185327	0.0296155	0.105366	0.602071	0.678709	0.302028	0.136678	0.238415	0.342962	0.0874219	0.195269
1132	7453449	Actin/actin-like	557	401	407	455	277	249	417	314.333	466	458	422	448.667	345	351	277	324.333	398	485	319	400.667	576	338	753	555.667	467	458	450	458.333	355	330	326	337	-0.015631	0.942214	0.952383	-0.271175	0.205087	0.280854	0.30305	0.15994	0.269272	0.232827	0.279589	0.451808
33574	7442058	Acyl carrier protein (ACP)	1460	1176	1378	1338	790	782	1006	859.333	1423	1456	1458	1445.67	1122	1259	1142	1174.33	1287	1222	1044	1184.33	1243	1694	2112	1683	1440	1455	1354	1416.33	1181	1093	1472	1248.67	0.0994165	0.547834	0.609261	-0.332896	0.0430885	0.0726471	0.132467	0.421087	0.559634	-0.0179194	0.913282	0.954594
32145	7444645	acyl desaturase/hydroxylase	397	314	317	342.667	520	688	217	475	432	447	364	414.333	392	658	427	492.333	476	353	429	419.333	154	182	286	207.333	380	539	426	448.333	245	340	280	288.333	-1.02522	0.000485216	0.00102762	1.19947	5.43573e-05	0.000162366	-0.398612	0.170609	0.28349	0.422277	0.148712	0.289412
269513	7445912	Acyl-CoA dehydrogenase	537	693	520	583.333	1185	2006	252	1147.67	763	710	687	720	1022	1239	826	1029	771	501	770	680.667	781	1107	1013	967	1255	1273	860	1129.33	1186	1420	1202	1269.33	-1.50659	0.000431518	0.00091979	-0.346644	0.408618	0.499066	-0.67032	0.111092	0.201143	-0.390117	0.351776	0.526792
269316	7443414	acyl-CoA dehydrogenase-like protein	2858	2535	2606	2666.33	524	431	3416	1457	3266	3049	3496	3270.33	1180	729	521	810	1839	1361	1443	1547.67	2144	2456	4980	3193.33	3887	4447	4247	4193.67	2621	3476	2952	3016.33	0.361417	0.471757	0.536666	-0.851472	0.0918291	0.140114	1.84359	0.000371053	0.00145385	0.268599	0.592322	0.742241
264862	7449420	Acyl-coA-binding protein, ACBP	121	89	99	103	52	76	39	55.6667	104	126	87	105.667	65	96	77	79.3333	87	108	97	97.3333	61	69	72	67.3333	141	115	102	119.333	79	95	101	91.6667	0.339518	0.126962	0.168926	0.707517	0.00121254	0.00290259	0.250394	0.241545	0.370997	0.177282	0.397013	0.572735
25803	7448251	Acylphosphatase	1412	1095	1156	1221	429	603	411	481	1150	1059	1087	1098.67	643	751	615	669.667	1200	961	940	1033.67	610	523	740	624.333	1263	1474	1087	1274.67	652	682	680	671.333	0.798622	2.81255e-08	1.01346e-07	0.903169	2.89421e-10	1.54538e-09	0.551112	0.000107825	0.000471728	0.708209	6.37103e-07	5.72852e-06
24206	7446869	Acyltransferase 3	1423	1157	1133	1237.67	658	727	369	584.667	1473	1251	1335	1353	906	981	745	877.333	1406	1010	1164	1193.33	925	708	831	821.333	1478	1717	1368	1521	934	1077	1123	1044.67	0.527962	0.0066293	0.011604	0.707388	0.000266559	0.000719458	0.46349	0.0164546	0.0409258	0.332622	0.0841294	0.189153
263963	7452963	Adaptin, N-terminal	593	521	515	543	218	268	201	229	540	551	465	518.667	508	589	396	497.667	635	433	421	496.333	341	428	656	475	498	727	527	584	457	548	534	513	0.703957	0.000283822	0.000622011	0.237102	0.211271	0.288315	-0.098526	0.602652	0.72425	-0.0282179	0.881158	0.935617
596	7447076	Adaptin, N-terminal	615	567	424	535.333	525	522	227	424.667	511	444	406	453.667	405	414	318	379	579	390	297	422	361	340	762	487.667	410	754	393	519	346	632	348	442	-0.224174	0.508156	0.571258	-0.024141	0.943196	0.957633	0.0949263	0.779621	0.855529	-0.00683731	0.983888	0.992516
21069	7446810	Adenine nucleotide translocator 1	9881	7941	9847	9223	713	749	882	781.333	9227	9439	10486	9717.33	1914	2395	1725	2011.33	6379	5430	4237	5348.67	1955	2347	3035	2445.67	9894	11306	11266	10822	2099	2479	2939	2505.67	3.02375	1.61672e-54	9.2485e-53	1.29809	1.08218e-12	6.82929e-12	2.11671	8.80522e-30	4.19755e-28	1.91611	4.67622e-25	2.18975e-23
37724	7441864	adenosine deaminase	277	212	192	227	33	45	150	76	236	244	245	241.667	143	191	106	146.667	165	160	145	156.667	185	153	270	202.667	250	235	223	236	131	200	167	166	1.04585	0.00184016	0.0035466	-0.180251	0.581446	0.660737	0.572774	0.0801635	0.15407	0.30451	0.350287	0.525381
260744	7447633	adenosylmehtionine-8-amino-7-oxononanoate aminotransferase	245	185	188	206	26	19	123	56	360	362	305	342.333	139	143	155	145.667	109	83	56	82.6667	226	163	265	218	267	352	229	282.667	173	193	202	189.333	1.34814	0.000685492	0.00141359	-1.22568	0.0017352	0.00404058	1.05501	0.00606417	0.0173264	0.360034	0.343908	0.519123
261087	7445505	Adenosylmethionine--8-amino-7-oxononanoate aminotransferase	937	1345	1234	1172	425	421	665	503.667	1467	1366	1700	1511	2425	2358	1868	2217	1400	1014	1148	1187.33	1446	1007	860	1104.33	2153	2170	1777	2033.33	2200	2163	2442	2268.33	0.709461	0.00250505	0.0047223	0.261579	0.259939	0.343438	-0.715727	0.00205596	0.00672174	-0.367518	0.111821	0.233598
263361	7445551	adenylate cyclase	938	787	755	826.667	370	475	589	478	775	757	1018	850	772	747	668	729	839	828	927	864.667	989	702	735	808.667	1041	916	871	942.667	679	691	807	725.667	0.252704	0.161287	0.209179	0.272584	0.127109	0.186263	0.0557572	0.755243	0.838428	0.175908	0.324914	0.498806
262088	7447468	adenylate cyclase	551	487	476	504.667	588	770	344	567.333	509	506	538	517.667	449	487	369	435	638	629	559	608.667	668	575	626	623	635	678	644	652.333	512	481	614	535.667	-0.714241	0.000332017	0.000720176	0.137603	0.485635	0.572962	0.0900284	0.651035	0.761063	0.083094	0.674093	0.797328
5797	7444919	Adenylate cyclase	434	335	411	393.333	474	428	612	504.667	477	512	547	512	509	572	464	515	236	278	275	263	804	588	755	715.667	605	533	562	566.667	449	511	517	492.333	-0.900822	2.51065e-08	9.10251e-08	-1.25847	1.4911e-14	1.06051e-13	-0.170848	0.283945	0.420101	0.00214151	0.989268	0.994814
9511	7446949	Adenylate kinase	339	314	344	332.333	1065	1037	1400	1167.33	357	522	374	417.667	1108	1399	853	1120	74	77	81	77.3333	888	1522	2526	1645.33	364	444	422	410	678	760	794	744	-2.34474	6.16917e-19	5.58975e-18	-4.21301	3.016e-47	1.19544e-45	-1.57633	8.59409e-10	8.53202e-09	-1.06355	2.98125e-05	0.000194877
18076	7451005	Adenylate kinase	60	46	50	52	431	602	1264	765.667	126	96	100	107.333	1064	647	1830	1180.33	41	31	259	110.333	734	1091	749	858	147	109	101	119	580	431	977	662.667	-4.4056	6.32488e-11	3.00297e-10	-2.7586	9.78787e-06	3.26973e-05	-3.67382	1.48455e-08	1.24789e-07	-2.65724	1.88906e-05	0.00013041
31809	7446497	Adenylate kinase	586	433	658	559	1680	1383	1795	1619.33	1322	1553	1162	1345.67	596	901	733	743.333	224	318	205	249	1141	1489	2045	1558.33	967	1155	1140	1087.33	536	599	637	590.667	-2.075	8.51874e-20	8.24075e-19	-2.45826	6.60082e-26	9.06051e-25	0.694575	0.00161441	0.00546032	0.678371	0.00214668	0.0088295
28487	7448404	Adenylate kinase	539	439	479	485.667	111	94	693	299.333	268	342	266	292	343	397	351	363.667	751	692	853	765.333	611	765	793	723	292	363	496	383.667	332	384	418	378	0.182969	0.68869	0.739639	0.255776	0.573867	0.654091	-0.484815	0.289901	0.426826	-0.165283	0.717319	0.827019
261744	7441709	adenylate kinase	460	390	386	412	47	77	37	53.6667	383	376	399	386	173	159	129	153.667	311	292	202	268.333	113	155	195	154.333	442	444	465	450.333	175	182	194	183.667	2.39659	1.32885e-27	2.00903e-26	0.967054	1.68937e-06	6.16929e-06	1.16242	6.76165e-09	5.96818e-08	1.09168	3.52442e-08	3.80991e-07
18796	7451941	Adenylate kinase	28	6	12	15.3333	195	127	376	232.667	58	94	37	63	125	135	140	133.333	9	7	16	10.6667	279	360	556	398.333	48	62	60	56.6667	120	155	207	160.667	-4.49198	9.37395e-22	1.03338e-20	-5.01139	5.90961e-25	7.7307e-24	-1.26047	0.00182102	0.00606414	-1.68974	3.4639e-05	0.000223391
261771	7448733	adenylate-kinase	627	564	500	563.667	274	346	277	299	450	461	422	444.333	377	525	380	427.333	627	511	545	561	441	392	449	427.333	454	516	392	454	367	397	410	391.333	0.372556	0.00322084	0.0059456	0.56331	5.43209e-06	1.87379e-05	-0.101268	0.417864	0.556959	0.00212926	0.986457	0.993782
263138	7453156	Adenylylsulfate kinase	35	32	21	29.3333	36	25	19	26.6667	43	31	23	32.3333	45	47	42	44.6667	47	20	23	30	47	47	68	54	53	41	35	43	48	49	37	44.6667	-0.417416	0.202962	0.256594	-0.681809	0.0256864	0.0459965	-0.633162	0.039508	0.086191	-0.271102	0.364875	0.53974
21911	7449548	Adhesion regulating molecule	1092	962	752	935.333	619	666	609	631.333	868	935	786	863	848	1020	685	851	917	664	667	749.333	752	836	1360	982.667	842	1028	795	888.333	786	1001	915	900.667	0.0184397	0.916421	0.930667	-0.211282	0.227776	0.307076	-0.136953	0.434126	0.572006	-0.232652	0.183602	0.335416
32795	7444751	ADP ribosylation factor-like protein 2	218	173	169	186.667	79	100	242	140.333	194	185	181	186.667	242	304	263	269.667	198	156	129	161	262	259	307	276	201	199	185	195	202	244	265	237	-0.120569	0.630986	0.687362	-0.61244	0.0134852	0.0259857	-0.69467	0.00491892	0.0144836	-0.481556	0.0512121	0.127644
38789	7448273	ADP-glucose pyrophosphorylase	510	429	463	467.333	126	148	224	166	349	330	562	413.667	441	316	371	376	444	396	505	448.333	451	398	373	407.333	335	373	349	352.333	246	260	346	284	0.95948	5.09806e-05	0.000123638	0.309034	0.179861	0.250956	-0.038409	0.867839	0.918067	0.114832	0.62175	0.761131
268619	7446765	adp-ribosylation factor-related protein	153	113	89	118.333	23	22	62	35.6667	151	138	201	163.333	105	85	94	94.6667	140	126	128	131.333	182	152	125	153	198	204	154	185.333	136	128	145	136.333	1.18002	4.01058e-05	9.8891e-05	-0.0584489	0.821883	0.866419	0.613269	0.0198899	0.0482232	0.229682	0.372967	0.548515
32108	7448702	Adrenodoxin	157	107	133	132.333	218	153	266	212.333	103	120	109	110.667	112	168	132	137.333	77	91	86	84.6667	207	144	288	213	106	112	115	111	114	92	143	116.333	-1.23224	3.6316e-08	1.29231e-07	-1.13001	8.28042e-07	3.13979e-06	-0.46993	0.0395597	0.0862862	-0.264507	0.250404	0.41825
12662	7447770	Adrenodoxin reductase	34	6	20	20	9	11	132	50.6667	93	174	1096	454.333	2500	573	574	1215.67	1	1	2	1.33333	774	433	598	601.667	32	26	42	33.3333	937	969	1075	993.667	-1.89412	0.0375835	0.0566187	-8.50391	1.1494e-11	6.86464e-11	-1.59076	0.0716125	0.140764	-5.07676	7.99554e-07	7.02797e-06
33774	7448783	AFG1-like ATPase	425	321	352	366	449	580	362	463.667	442	486	439	455.667	445	523	433	467	324	355	385	354.667	418	359	464	413.667	469	468	466	467.667	471	403	538	470.667	-0.889432	4.83578e-08	1.69124e-07	-0.0363823	0.823254	0.867484	-0.19959	0.215081	0.339631	-0.210219	0.191244	0.345139
21425	7452292	Agenet	1082	961	885	976	497	612	436	515	1241	1289	1079	1203	1009	1219	942	1056.67	999	778	728	835	848	832	1027	902.333	1264	1613	1093	1323.33	947	1063	1081	1030.33	0.378896	0.0101314	0.0170869	0.0564913	0.698128	0.761287	0.0248766	0.863204	0.914902	0.143892	0.318629	0.493062
6348	7453280	AIG2-like	171	122	152	148.333	67	70	50	62.3333	134	130	111	125	137	173	106	138.667	150	138	113	133.667	68	93	146	102.333	165	184	161	170	123	116	115	118	0.700381	0.00120519	0.00239342	0.565252	0.00654286	0.0135346	-0.304659	0.136	0.237349	0.313583	0.122181	0.250106
262099	7452616	alanine racemase	327	249	272	282.667	74	100	64	79.3333	301	270	325	298.667	155	132	143	143.333	314	343	302	319.667	222	167	137	175.333	410	351	408	389.667	149	134	204	162.333	1.28547	5.49698e-09	2.14587e-08	1.03247	7.89447e-07	2.99882e-06	0.88474	2.76935e-05	0.000136253	1.07391	2.76454e-07	2.62867e-06
2775	7452456	alanine:glyoxylate aminotransferase	408	393	378	393	80	95	133	102.667	598	595	535	576	246	317	191	251.333	194	199	153	182	397	381	393	390.333	624	646	477	582.333	385	447	452	428	1.40368	1.85105e-16	1.39428e-15	-0.932651	8.7946e-09	4.08754e-08	1.04241	3.57639e-11	4.1051e-10	0.232415	0.128619	0.259866
269114	7445991	alcohol dehydrogenase	596	451	449	498.667	150	139	379	222.667	499	440	432	457	343	343	298	328	392	274	258	308	485	525	715	575	459	509	441	469.667	344	366	429	379.667	0.62497	0.0121934	0.0202043	-0.731786	0.00311788	0.00690449	0.3102	0.209207	0.332089	0.103005	0.67566	0.798137
22269	7453386	Aldehyde dehydrogenase	3767	2957	3156	3293.33	2738	2361	3094	2731	3770	4225	3947	3980.67	2846	2969	2748	2854.33	3189	2778	2867	2944.67	5012	3966	3816	4264.67	4135	4331	3795	4087	2957	3297	3878	3377.33	-0.277224	0.078412	0.109795	-0.368857	0.0191002	0.0354378	0.309926	0.0489366	0.102452	0.0738648	0.638277	0.772413
268262	7444628	aldehyde dehydrogenase	2156	1554	1662	1790.67	1258	1840	1836	1644.67	1819	1685	2599	2034.33	2157	1795	1675	1875.67	1274	1077	1063	1138	2726	2576	2686	2662.67	2195	1996	1937	2042.67	1829	1800	2349	1992.67	-0.420932	0.0253707	0.0395025	-1.0607	2.39029e-08	1.06691e-07	-0.0510885	0.785486	0.860189	-0.161178	0.390469	0.565531
22248	7453366	Aldehyde dehydrogenase	2473	1909	1881	2087.67	1249	1385	1063	1232.33	2124	1870	1983	1992.33	1386	1584	1306	1425.33	2034	1800	1721	1851.67	1869	1745	2119	1911	2111	2323	1887	2107	1518	1540	1840	1632.67	0.208345	0.117342	0.157553	0.127624	0.335142	0.424717	0.319741	0.016116	0.0402064	0.161137	0.223896	0.386728
24153	7445868	Aldehyde dehydrogenase	1047	887	1031	988.333	1035	1264	618	972.333	2305	2505	1927	2245.67	809	1147	913	956.333	1149	1321	1275	1248.33	768	875	819	820.667	1250	1982	2071	1767.67	1285	1573	1653	1503.67	-0.520203	0.028512	0.043973	0.776698	0.00111145	0.00268487	1.06996	7.33418e-06	3.99062e-05	0.0357408	0.879494	0.934506
10541	7453104	Aldehyde dehydrogenase	1324	858	773	985	1554	3855	492	1967	600	473	469	514	1415	1744	1585	1581.33	1254	1009	2349	1537.33	606	742	715	687.667	1102	732	447	760.333	1373	1489	1632	1498	-1.5583	0.00101477	0.00203898	1.34473	0.00437687	0.00940134	-1.78821	0.000183462	0.000766512	-1.19096	0.011299	0.0366351
40871	7446627	Aldehyde dehydrogenase	1233	871	1041	1048.33	2619	1874	3575	2689.33	1471	1973	1660	1701.33	1389	1422	1304	1371.67	750	661	580	663.667	2715	1346	2295	2118.67	1624	1561	1472	1552.33	1057	1123	1477	1219	-1.90772	5.86036e-17	4.60774e-16	-1.49052	4.38878e-11	2.51062e-10	0.140106	0.52572	0.656793	0.1537	0.486826	0.654602
10810	7450948	Aldehyde dehydrogenase	1580	1054	1128	1254	557	769	531	619	1162	1175	1186	1174.33	741	873	817	810.333	1046	1304	1466	1272	916	924	862	900.667	1368	1286	1193	1282.33	1011	1020	1149	1060	0.46353	0.00957227	0.0162267	0.676643	0.000147517	0.000416202	0.367398	0.0391828	0.0855876	0.0703126	0.691597	0.809732
20887	7445049	Aldehyde dehydrogenase	1188	917	845	983.333	794	740	1581	1038.33	808	976	748	844	688	950	704	780.667	1002	894	802	899.333	1196	733	1160	1029.67	912	1066	904	960.667	708	834	800	780.667	-0.62087	0.00435213	0.00785446	-0.0127101	0.953321	0.965178	-0.0463661	0.831374	0.891522	0.08934	0.681286	0.802901
21102	7452160	Aldehyde dehydrogenase	941	722	719	794	528	670	362	520	772	865	739	792	560	671	581	604	750	796	769	771.667	631	532	670	611	818	913	792	841	535	630	748	637.667	0.0580179	0.731159	0.776659	0.518386	0.00211943	0.00485392	0.224786	0.18185	0.298376	0.199226	0.235748	0.399955
25495	7444338	Aldehyde dehydrogenase	314	357	267	312.667	387	656	164	402.333	456	398	395	416.333	504	535	383	474	401	251	342	331.333	353	401	394	382.667	730	719	507	652	536	580	610	575.333	-0.898572	0.00367969	0.0067107	-0.0485316	0.874454	0.906363	-0.347496	0.256464	0.388625	-0.0335941	0.912153	0.953696
5706	7449174	Aldehyde dehydrogenase	403	160	219	260.667	288	370	900	519.333	529	425	400	451.333	577	711	804	697.333	114	161	57	110.667	431	487	564	494	511	477	354	447.333	472	544	619	545	-1.55875	1.50897e-05	3.94015e-05	-1.98779	7.09562e-08	2.99056e-07	-0.804232	0.0226039	0.0538414	-0.491228	0.162627	0.307995
1900	7452533	Aldehyde dehydrogenase	282	289	299	290	307	374	227	302.667	337	307	260	301.333	368	412	375	385	313	309	468	363.333	494	507	492	497.667	369	418	372	386.333	407	420	463	430	-0.595806	0.00327276	0.00603303	-0.274637	0.167039	0.236082	-0.522711	0.00931238	0.0251667	-0.361092	0.0697428	0.163222
4105	7442048	Aldehyde dehydrogenase	388	347	360	365	195	189	175	186.333	337	335	439	370.333	357	283	282	307.333	409	512	524	481.667	447	312	293	350.667	471	419	412	434	358	328	373	353	0.427789	0.0392098	0.0588426	0.636269	0.00167739	0.00392045	0.0967886	0.634574	0.748768	0.0927227	0.646632	0.778268
21516	7452888	Aldehyde dehydrogenase	403	333	347	361	156	202	99	152.333	329	307	303	313	285	296	206	262.333	303	257	203	254.333	211	218	289	239.333	356	401	343	366.667	287	310	289	295.333	0.697965	0.000300634	0.000656543	0.258568	0.174887	0.245306	0.0944144	0.616464	0.73502	0.09916	0.595657	0.744343
2578	7443027	Aldehyde dehydrogenase	234	139	144	172.333	114	141	73	109.333	297	208	221	242	235	244	201	226.667	169	142	161	157.333	215	206	365	262	270	287	200	252.333	246	286	285	272.333	0.0898893	0.696302	0.745847	-0.544452	0.0147893	0.0281565	-0.0711099	0.747055	0.832569	-0.323997	0.139399	0.275915
14109	7450441	Aldehyde dehydrogenase	316	195	244	251.667	438	310	1321	689.667	399	541	473	471	400	429	347	392	123	106	64	97.6667	699	242	785	575.333	351	456	336	381	220	270	321	270.333	-1.99434	8.90523e-07	2.71511e-06	-2.35986	1.32789e-08	6.05737e-08	0.100084	0.79821	0.868008	0.290049	0.460664	0.630605
4256	7452609	Aldehyde dehydrogenase	226	202	187	205	90	109	67	88.6667	223	245	195	221	148	170	129	149	208	206	150	188	130	117	225	157.333	293	393	285	323.667	173	196	228	199	0.664243	0.0010178	0.00204429	0.444532	0.0223412	0.040611	0.405281	0.0364382	0.0805737	0.492219	0.00891627	0.0298327
270071	7442811	Aldehyde oxidase and xanthine dehydrogenase, molybdopterin binding	1976	1534	1559	1689.67	1454	2362	1956	1924	1593	1521	1402	1505.33	2212	2224	1991	2142.33	1898	1473	1780	1717	3154	3122	3187	3154.33	1667	1611	1323	1533.67	2214	2122	2547	2294.33	-0.727697	4.93162e-06	1.37289e-05	-0.710878	7.60585e-06	2.57165e-05	-0.678872	2.01735e-05	0.000101762	-0.788608	7.50937e-07	6.63923e-06
269590	7445448	aldehyde reductase	568	429	448	481.667	1010	1012	1129	1050.33	612	571	540	574.333	1074	1022	846	980.667	314	286	139	246.333	1066	1134	1680	1293.33	558	650	547	585	747	985	1132	954.667	-1.67347	2.0083e-16	1.50527e-15	-2.22172	2.52615e-26	3.55981e-25	-0.939421	2.63521e-06	1.5615e-05	-0.905173	5.94056e-06	4.51969e-05
32493	7444652	aldo-keto oxidoreductase	157	102	121	126.667	68	110	283	153.667	235	191	180	202	535	466	371	457.333	111	71	93	91.6667	824	891	722	812.333	353	316	241	303.333	633	638	679	650	-0.810762	0.0125937	0.0208118	-2.99437	1.68677e-18	1.52965e-17	-1.34675	2.62069e-05	0.000129541	-1.31204	3.65258e-05	0.000233566
40021	7445315	aldo-keto oxidoreductase	1504	874	833	1070.33	641	714	1400	918.333	617	569	671	619	748	604	1061	804.333	1305	1237	1772	1438	1089	972	1131	1064	867	745	710	774	542	560	814	638.667	-0.337317	0.229451	0.286174	0.619454	0.0274474	0.0487457	-0.572839	0.0423941	0.0912831	0.0865976	0.758289	0.855814
264496	7442947	aldo-keto oxidoreductase	2474	1966	2688	2376	976	1513	48	845.667	1980	1618	1983	1860.33	333	241	221	265	1551	1627	1137	1438.33	362	210	276	282.667	1728	1835	1928	1830.33	440	463	596	499.667	0.942411	0.105717	0.14329	2.52254	3.73266e-05	0.000114005	2.63763	1.77239e-05	9.01786e-05	1.68028	0.00463463	0.017096
28998	7447146	aldo-keto oxidoreductase	1241	980	1207	1142.67	2253	3106	227	1862	1258	1157	1147	1187.33	407	452	310	389.667	752	833	609	731.333	254	321	539	371.333	1322	1696	1550	1522.67	390	459	438	429	-1.2583	0.0107842	0.0180756	1.16865	0.0180468	0.0337199	1.44928	0.00355167	0.0108854	1.61938	0.0011774	0.00523769
261802	7451671	aldo-keto oxidoreductase	319	227	219	255	136	111	339	195.333	287	315	245	282.333	200	265	243	236	250	267	210	242.333	480	291	491	420.667	263	236	203	234	235	262	311	269.333	-0.158774	0.56697	0.627574	-0.606789	0.0272878	0.0485192	0.0906248	0.742356	0.82947	-0.403739	0.143908	0.282189
262567	7453224	aldo-keto reductase	925	779	673	792.333	1245	1686	488	1139.67	731	744	699	724.667	574	663	510	582.333	824	649	625	699.333	483	598	783	621.333	776	861	744	793.667	455	508	519	494	-1.07947	0.000100816	0.000234904	0.342423	0.214805	0.292303	0.153875	0.577001	0.701261	0.47571	0.0854778	0.191655
24768	7451630	Aldo/keto reductase	8420	4105	4357	5627.33	3525	2221	15385	7043.67	6396	6831	5785	6337.33	7711	6938	9205	7951.33	7171	7753	8015	7646.33	8062	6030	6104	6732	5528	5431	5266	5408.33	6150	5940	7754	6614.67	-0.880918	0.0449514	0.0665996	0.359785	0.409834	0.500262	-0.514534	0.239157	0.36845	-0.488212	0.263965	0.433309
25600	7448505	Aldo/keto reductase	5333	4408	4369	4703.33	3175	4718	2933	3608.67	4431	4039	4558	4342.67	5364	5370	4751	5161.67	5178	3987	4505	4556.67	4802	4415	4314	4510.33	5052	6055	4465	5190.67	5187	5215	5967	5456.33	-0.160349	0.361801	0.426908	0.177498	0.312509	0.400543	-0.416608	0.0178976	0.0440359	-0.284979	0.104814	0.222785
22075	7446731	Aldo/keto reductase	3463	2926	2785	3058	870	976	981	942.333	3046	2975	3060	3027	1390	1543	1188	1373.67	3871	2845	3193	3303	2695	2100	2691	2495.33	3491	3870	3173	3511.33	2022	2269	2515	2268.67	1.15483	1.1174e-17	9.25307e-17	0.576733	1.25457e-05	4.10548e-05	0.978351	2.49269e-13	3.58426e-12	0.423804	0.00131467	0.00576591
10525	7442612	Aldo/keto reductase	1680	1482	1478	1546.67	664	494	843	667	2782	2664	2293	2579.67	1156	1340	1197	1231	1666	1686	1598	1650	1819	1365	1354	1512.67	1808	2362	2184	2118	1588	1740	1771	1699.67	0.672157	0.00025837	0.000570128	0.295958	0.103401	0.15566	0.899011	8.73503e-07	5.65054e-06	0.110247	0.542921	0.703013
7645	7449818	Aldo/keto reductase	1451	1225	1262	1312.67	431	372	362	388.333	1760	1518	1832	1703.33	1154	1319	995	1156	1268	1219	981	1156	776	481	427	561.333	2270	2117	1835	2074	1561	1459	1624	1548	1.2088	1.11957e-09	4.69429e-09	1.20423	1.03719e-09	5.22196e-09	0.400493	0.0380528	0.0835504	0.212098	0.270025	0.440387
7876	7444993	Aldo/keto reductase	947	751	702	800	470	623	466	519.667	900	996	902	932.667	915	1078	1078	1023.67	1134	995	1275	1134.67	808	694	580	694	1256	1270	1005	1177	958	905	1095	986	0.0746667	0.667185	0.720639	0.875593	4.17198e-07	1.64256e-06	-0.305688	0.0746736	0.145511	0.0462801	0.786655	0.87361
36937	7443177	Aldo/keto reductase	1217	991	947	1051.67	279	325	579	394.333	1119	1072	1055	1082	853	932	790	858.333	1009	979	1123	1037	1245	1018	864	1042.33	1273	1180	987	1146.67	905	830	1109	948	0.878741	2.87044e-05	7.21221e-05	0.160332	0.43676	0.52645	0.168351	0.414805	0.554138	0.0709468	0.730712	0.836931
5276	7449585	Aldo/keto reductase	395	328	345	356	645	960	773	792.667	516	523	425	488	985	1219	850	1018	238	180	153	190.333	1160	1151	1600	1303.67	597	556	457	536.667	838	939	1018	931.667	-1.69236	7.31342e-26	1.01439e-24	-2.60324	3.22344e-54	1.78606e-52	-1.21893	9.35402e-15	1.54012e-13	-1.0019	1.57328e-10	2.2319e-09
21939	7452049	Aldo/keto reductase	318	213	206	245.667	962	868	1538	1122.67	395	591	396	460.667	633	816	652	700.333	154	165	183	167.333	1191	1220	2199	1536.67	359	402	415	392	670	901	938	836.333	-2.74509	9.26194e-29	1.497e-27	-2.99669	6.1897e-33	1.23131e-31	-0.768112	0.000957345	0.0034391	-1.28808	4.14102e-08	4.43567e-07
22197	7452655	Aldo/keto reductase	273	177	179	209.667	311	239	1505	685	220	215	172	202.333	620	1859	1349	1276	222	190	225	212.333	1349	1791	1967	1702.33	227	232	180	213	427	1068	946	813.667	-2.24354	6.33253e-06	1.73935e-05	-2.83024	2.47142e-08	1.09895e-07	-2.8023	3.3077e-08	2.64391e-07	-2.12699	1.71073e-05	0.000119109
7191	7447148	Aldo/keto reductase	1015	898	844	919	227	305	308	280	750	735	721	735.333	731	1002	586	773	903	740	562	735	558	630	682	623.333	904	933	809	882	678	672	732	694	1.17722	1.74836e-13	1.04066e-12	0.397598	0.0102953	0.0203426	-0.220749	0.152087	0.258656	0.136815	0.37408	0.54954
21722	7448711	Aldo/keto reductase	722	624	586	644	157	230	135	174	641	551	668	620	430	571	328	443	761	560	526	615.667	268	337	542	382.333	869	1113	767	916.333	495	709	547	583.667	1.34505	7.73101e-09	2.96654e-08	0.865134	0.000136524	0.000386631	0.338311	0.132797	0.23318	0.430378	0.0542298	0.133517
10111	7441984	Aldo/keto reductase	403	387	379	389.667	98	111	127	112	436	384	495	438.333	583	496	364	481	255	214	93	187.333	565	537	653	585	445	468	353	422	520	631	582	577.667	1.26497	1.33715e-07	4.45283e-07	-1.48577	2.51536e-10	1.35127e-09	-0.296559	0.192115	0.31088	-0.666665	0.00340575	0.0130923
7805	7444957	Aldo/keto reductase	140	48	96	94.6667	516	528	490	511.333	305	327	201	277.667	597	601	490	562.667	23	33	40	32	432	509	807	582.667	260	243	177	226.667	485	550	545	526.667	-3.00615	2.88263e-27	4.32108e-26	-3.98157	1.17036e-39	3.17589e-38	-1.18867	3.68718e-06	2.12304e-05	-1.42901	3.54704e-08	3.82654e-07
35224	7444149	aldo/keto reductase	574	359	350	427.667	2203	1759	1511	1824.33	663	750	659	690.667	627	718	519	621.333	186	207	119	170.667	971	638	1430	1013	655	671	541	622.333	461	540	542	514.333	-2.66642	5.2986e-30	9.29935e-29	-2.37176	1.17203e-23	1.42243e-22	-0.00738829	0.973433	0.984512	0.0657002	0.767905	0.861522
30310	7444235	Aldo/keto reductase	397	337	364	366	57	64	311	144	406	434	478	439.333	401	376	382	386.333	400	345	418	387.667	631	429	381	480.333	567	472	535	524.667	430	385	476	430.333	0.82991	0.0369982	0.0558482	-0.141779	0.717077	0.778501	0.0123781	0.974768	0.984826	0.0885732	0.820715	0.897081
23464	7444117	Aldo/keto reductase	303	311	317	310.333	121	152	272	181.667	304	341	266	303.667	391	616	438	481.667	272	290	219	260.333	464	535	559	519.333	289	335	371	331.667	414	380	477	423.667	0.252369	0.260241	0.32045	-0.828081	0.000173947	0.000485082	-0.820399	0.000191572	0.000796622	-0.550694	0.0120573	0.038773
15267	7451181	Aldo/keto reductase	43	12	6	20.3333	898	1329	922	1049.67	36	91	56	61	522	572	646	580	42	36	136	71.3333	460	799	1102	787	42	64	31	45.6667	346	421	393	386.667	-6.29509	1.7344e-24	2.23027e-23	-3.24668	8.77312e-10	4.45518e-09	-3.4266	1.48173e-10	1.60175e-09	-3.30661	6.36348e-10	8.44978e-09
261394	7444662	Aldo/keto reductase	586	415	490	497	177	248	152	192.333	425	434	505	454.667	414	430	246	363.333	458	398	282	379.333	303	349	472	374.667	472	584	466	507.333	348	370	422	380	0.820819	6.71245e-05	0.000160465	0.18812	0.351444	0.441568	0.171311	0.394672	0.535925	0.20846	0.298937	0.473552
7037	7444152	Aldo/keto reductase	345	194	198	245.667	177	191	372	246.667	212	182	212	202	414	388	470	424	268	249	379	298.667	378	427	634	479.667	192	230	168	196.667	297	367	385	349.667	-0.563848	0.0306077	0.0469451	-0.487361	0.0579458	0.0940264	-1.24864	1.89715e-06	1.15721e-05	-1.03923	7.27967e-05	0.000438729
7516	7450141	Aldo/keto reductase	586	508	496	530	100	136	56	97.3333	450	413	464	442.333	309	319	223	283.667	398	390	304	364	261	236	355	284	475	562	534	523.667	261	332	298	297	1.89863	1.35293e-18	1.1984e-17	0.538715	0.00799141	0.0162111	0.481703	0.0171985	0.042566	0.611885	0.00239602	0.00972653
261284	7448685	aldo/keto reductase	917	283	308	502.667	290	377	515	394	187	121	147	151.667	360	378	900	546	486	542	1571	866.333	348	450	603	467	221	208	134	187.667	230	264	345	279.667	-0.249601	0.590408	0.649713	1.10738	0.0179568	0.0335755	-2.05505	2.123e-05	0.000106735	-0.779607	0.0965566	0.20987
30895	7447638	Aldo/keto reductase	393	246	283	307.333	77	107	303	162.333	277	257	262	265.333	259	300	285	281.333	235	191	199	208.333	379	328	398	368.333	359	299	240	299.333	210	256	285	250.333	0.382797	0.198955	0.252221	-0.649732	0.0284108	0.0503047	-0.253123	0.391476	0.532929	0.0552895	0.851452	0.917309
16372	7452681	Aldo/keto reductase	203	131	149	161	182	231	146	186.333	174	143	148	155	266	257	246	256.333	222	176	188	195.333	216	207	311	244.667	238	231	202	223.667	210	235	220	221.667	-0.765545	1.71469e-05	4.43899e-05	-0.144872	0.40232	0.493081	-0.895956	3.37816e-07	2.32301e-06	-0.196969	0.253677	0.422315
16612	7448752	Aldo/keto reductase	363	297	304	321.333	63	67	66	65.3333	371	312	353	345.333	173	218	151	180.667	343	334	233	303.333	211	185	154	183.333	403	405	356	388	213	171	225	203	1.75225	7.71639e-21	7.95931e-20	0.884484	1.98313e-07	8.03195e-07	0.777656	4.33681e-06	2.47554e-05	0.726735	1.40807e-05	9.94882e-05
4804	7452201	Aldo/keto reductase	312	339	297	316	181	252	117	183.333	308	343	202	284.333	165	276	194	211.667	429	357	246	344	266	236	366	289.333	290	354	237	293.667	180	228	186	198	0.251271	0.325763	0.390215	0.423018	0.0943602	0.143665	0.268719	0.292328	0.429821	0.346806	0.174761	0.324473
30990	7449141	Aldo/keto reductase	137	89	124	116.667	313	218	314	281.667	164	159	175	166	178	214	238	210	89	75	97	87	412	244	204	286.667	263	187	157	202.333	174	169	251	198	-1.82449	2.69364e-11	1.32528e-10	-1.55208	1.73313e-08	7.85268e-08	-0.512032	0.0549407	0.112879	-0.164371	0.535588	0.697015
11217	7449939	Aldo/keto reductase	193	143	133	156.333	65	90	119	91.3333	200	200	137	179	142	150	132	141.333	112	124	80	105.333	211	157	205	191	173	186	185	181.333	164	194	189	182.333	0.230057	0.242078	0.300166	-0.682303	0.000382593	0.00100947	0.170973	0.363901	0.504873	-0.211682	0.253255	0.421747
9130	7447568	Aldo/keto reductase	304	230	218	250.667	155	288	66	169.667	266	282	213	253.667	132	173	142	149	317	325	240	294	134	99	152	128.333	268	281	235	261.333	138	128	138	134.667	0.0107767	0.971596	0.975652	1.37674	8.01439e-06	2.70116e-05	0.602961	0.0475509	0.100106	0.743176	0.0149533	0.0465306
4957	7446714	Aldo/keto reductase	70	40	37	49	18	8	15	13.6667	39	12	24	25	33	39	27	33	41	48	38	42.3333	19	22	27	22.6667	28	36	31	31.6667	21	27	21	23	1.26821	0.000197484	0.00044251	1.07438	0.000761444	0.00189534	-0.556498	0.0847447	0.161537	0.24876	0.447942	0.618932
15858	7446643	Aldose 1-epimerase	277	200	182	219.667	140	114	270	174.667	265	317	215	265.667	217	252	202	223.667	62	66	59	62.3333	443	508	580	510.333	243	305	210	252.667	236	265	356	285.667	-0.217728	0.349473	0.414534	-2.85662	7.42167e-30	1.26073e-28	0.0822212	0.720204	0.813416	-0.381295	0.0953417	0.207999
31636	7445048	aldose-1-epimerase	3	3	0	2	5204	6504	5399	5702.33	2	0	1	1	3956	4666	4287	4303	4	4	25	11	2408	4141	5455	4001.33	0	2	3	1.66667	1994	2184	2518	2232	-11.9378	3.15055e-77	5.37778e-75	-8.28489	4.35658e-54	2.37658e-52	-12.0531	7.06856e-73	2.99226e-70	-10.468	8.40291e-63	3.42031e-60
34773	7442373	ALG3	795	647	664	702	104	117	190	137	655	581	584	606.667	264	324	186	258	656	581	474	570.333	274	262	385	307	749	781	631	720.333	267	347	330	314.667	1.81866	3.3097e-22	3.75822e-21	1.07024	2.34867e-09	1.14808e-08	1.08149	1.93853e-09	1.84991e-08	0.986354	3.08995e-08	3.37123e-07
22473	7451387	aliphatic amidase	2027	1751	1828	1868.67	344	329	41	238	1959	1716	1887	1854	322	347	257	308.667	1845	1564	1542	1650.33	335	280	359	324.667	2171	2050	1739	1986.67	594	678	751	674.333	2.41062	1.03481e-08	3.92242e-08	2.51978	2.37748e-09	1.16163e-08	2.42593	8.07749e-09	7.0648e-08	1.35487	0.000832603	0.00388348
21589	7452788	Alkaline phosphatase	3882	4121	3162	3721.67	3129	4003	2294	3142	4104	4288	3646	4012.67	2603	3018	2824	2815	6057	5464	4757	5426	4376	3702	3933	4003.67	1938	2932	2250	2373.33	2354	2440	2875	2556.33	-0.294303	0.13365	0.176735	0.604637	0.00208841	0.00478805	0.341321	0.0820818	0.157083	-0.317598	0.106284	0.224691
260835	7444164	alkaline phosphatase	10801	8268	7104	8724.33	67	59	152	92.6667	10165	9956	10954	10358.3	1059	941	756	918.667	6304	3710	3825	4613	1177	450	821	816	8758	11400	7200	9119.33	1048	1366	1299	1237.67	6.01094	5.46075e-57	3.61194e-55	2.6709	7.84885e-17	6.51485e-16	3.32886	5.09659e-24	1.72323e-22	2.66304	8.568e-17	2.17446e-15
24017	7448086	Alkaline phosphatase	1258	1320	1313	1297	885	1425	682	997.333	2041	1976	1720	1912.33	653	812	696	720.333	1523	1626	1127	1425.33	1284	1173	1478	1311.67	1065	1503	1316	1294.67	834	983	1051	956	-0.14926	0.481275	0.545617	0.294418	0.164024	0.232284	1.24301	7.45914e-09	6.54561e-08	0.232504	0.272923	0.444018
11637	7443642	Alkaline phosphatase	4	0	0	1.33333	0	0	0	0	3	14	5	7.33333	23	23	17	21	8	6	2	5.33333	76	11	38	41.6667	101	109	74	94.6667	159	219	235	204.333	3.4899	0.0497462	0.0729983	-2.75577	4.08751e-06	1.43334e-05	-1.66747	0.00441978	0.0132129	-1.31549	0.00748728	0.0256683
261067	7445522	alkaline phosphatase-like protein	1215	812	898	975	28	21	152	67	1480	1300	1418	1399.33	152	108	135	131.667	630	578	446	551.333	344	156	170	223.333	2312	2060	1464	1945.33	165	144	167	158.667	3.32941	7.90719e-12	4.09402e-11	1.46999	0.00111128	0.00268487	3.2245	1.98868e-11	2.37811e-10	3.39835	2.11268e-12	3.70173e-11
262034	7442057	allantoicase-like protein	488	280	235	334.333	368	664	341	457.667	265	147	226	212.667	512	517	903	644	574	548	1262	794.667	400	465	548	471	389	347	190	308.667	425	442	716	527.667	-1.02256	0.0074537	0.0129146	0.953363	0.0121365	0.0236277	-1.79085	4.41107e-06	2.51373e-05	-0.974947	0.0106513	0.0347802
20786	7451440	Allergen V5/Tpx-1 related	8866	9227	7853	8648.67	9352	11039	4649	8346.67	10517	10107	9861	10161.7	6150	7437	5582	6389.67	11101	10011	7624	9578.67	7051	6275	8390	7238.67	6384	8756	6594	7244.67	6244	7479	7794	7172.33	-0.491306	0.0388762	0.0584081	0.576642	0.0154354	0.029238	0.509843	0.0321297	0.0724852	-0.196611	0.407661	0.582558
23416	7449006	Allergen V5/Tpx-1 related	7410	7685	6297	7130.67	7861	8942	5673	7492	8871	8808	7769	8482.67	6922	8220	6283	7141.67	8435	8041	6128	7534.67	6080	6838	9793	7570.33	3843	6331	4496	4890	5042	6682	7176	6300	-0.61163	0.00435474	0.00785784	0.171374	0.422751	0.513131	0.0867021	0.684972	0.787855	-0.575178	0.00734704	0.0253022
263212	7447088	Allergen V5/Tpx-1 related	5186	4284	3255	4241.67	2744	2702	3044	2830	4677	4283	4194	4384.67	3180	4055	4012	3749	6386	5164	5758	5769.33	3358	3256	3581	3398.33	3407	4108	3108	3541	2709	2880	3925	3171.33	0.0306982	0.851904	0.878552	0.932733	1.75417e-08	7.9403e-08	0.0561006	0.732665	0.821792	-0.0429872	0.793788	0.878454
7900	7443486	Allergen V5/Tpx-1 related	3646	3226	2967	3279.67	2852	2326	1776	2318	5222	5621	4875	5239.33	1619	2179	1572	1790	3372	2970	2738	3026.67	2087	1751	2769	2202.33	1382	2786	2881	2349.67	2334	3385	3520	3079.67	-0.0537249	0.824609	0.855176	0.642352	0.00832499	0.0167944	1.39228	1.70337e-08	1.41943e-07	-0.583673	0.016409	0.0501898
263213	7450649	Allergen V5/Tpx-1 related	2545	1713	1464	1907.33	968	1017	1336	1107	2399	2384	2397	2393.33	1768	2002	2122	1964	1786	1506	1671	1654.33	1324	961	1145	1143.33	2208	2496	1882	2195.33	1476	1441	1974	1630.33	0.225399	0.189358	0.241153	0.707556	4.11029e-05	0.000124926	0.11166	0.51293	0.645557	0.224599	0.189054	0.342654
23624	7447196	Allergen V5/Tpx-1 related	2330	2015	2203	2182.67	2372	2687	1504	2187.67	2959	2454	2166	2526.33	1142	1489	1397	1342.67	3035	3291	3057	3127.67	1833	1956	2145	1978	1804	2173	2012	1996.33	1015	1085	1357	1152.33	-0.548335	0.00573414	0.010153	0.836605	2.63921e-05	8.22702e-05	0.74317	0.000192771	0.000800979	0.594125	0.00288026	0.0113738
1344	7451441	Allergen V5/Tpx-1 related	2121	2040	1984	2048.33	2931	4120	972	2674.33	2367	2297	1948	2204	956	1258	982	1065.33	2549	2754	2097	2466.67	1643	1910	2322	1958.33	1688	2038	1704	1810	1040	1086	1173	1099.67	-0.928173	0.00288522	0.00537765	0.508199	0.100872	0.152243	0.887633	0.00442138	0.0132129	0.509126	0.100907	0.216877
20795	7445303	Allergen V5/Tpx-1 related	1732	1103	1166	1333.67	596	604	1960	1053.33	1082	899	852	944.333	960	1021	1335	1105.33	1722	1770	2304	1932	1705	1462	2053	1740	968	974	718	886.667	788	796	1138	907.333	-0.20155	0.534271	0.596119	0.344552	0.287432	0.373056	-0.411348	0.205575	0.328046	-0.234521	0.470385	0.639976
20821	7451477	Allergen V5/Tpx-1 related	787	827	773	795.667	862	1035	469	788.667	1162	1245	975	1127.33	592	645	549	595.333	968	819	830	872.333	767	662	920	783	585	895	851	777	705	947	981	877.667	-0.525515	0.0201978	0.0320603	0.334462	0.138478	0.200701	0.752898	0.000905483	0.00327615	-0.374855	0.0969237	0.210427
21795	7451692	Allergen V5/Tpx-1 related	1281	1310	1314	1301.67	821	857	870	849.333	1796	1764	1479	1679.67	811	1140	843	931.333	1638	1883	1380	1633.67	1340	1193	1257	1263.33	709	905	984	866	673	862	1065	866.667	0.0842786	0.631449	0.687627	0.541991	0.00196263	0.00452517	0.692603	8.2139e-05	0.000367248	-0.188673	0.284937	0.458073
9432	7453026	Allergen V5/Tpx-1 related	728	628	504	620	365	196	476	345.667	1614	1521	1255	1463.33	526	600	394	506.667	887	909	755	850.333	659	565	972	732	536	1002	862	800	657	881	837	791.667	0.291993	0.260635	0.320882	0.406876	0.113587	0.169095	1.37197	1.50506e-07	1.09471e-06	-0.192451	0.453608	0.62377
9131	7447569	Allergen V5/Tpx-1 related	347	274	301	307.333	122	176	391	229.667	360	400	341	367	553	665	586	601.333	281	260	365	302	920	697	569	728.667	506	389	392	429	626	626	763	671.667	-0.106216	0.711159	0.759148	-1.10015	0.000121258	0.000346174	-0.879028	0.00202687	0.00663686	-0.844424	0.00294705	0.0115986
4300	7447498	Allergen V5/Tpx-1 related	247	179	142	189.333	164	145	119	142.667	407	294	255	318.667	232	243	244	239.667	272	278	294	281.333	224	191	201	205.333	381	523	307	403.667	248	305	298	283.667	-0.156256	0.45527	0.520991	0.629492	0.00194633	0.00449345	0.237153	0.237722	0.366791	0.288361	0.146597	0.286268
8203	7450999	Allergen V5/Tpx-1 related	138	101	105	114.667	120	123	77	106.667	334	249	246	276.333	120	135	146	133.667	152	196	212	186.667	152	113	100	121.667	273	367	252	297.333	184	214	221	206.333	-0.451281	0.0550584	0.0798853	0.7954	0.000510294	0.00131526	0.87357	0.000105733	0.00046296	0.312069	0.156212	0.29922
11545	7448543	Allergen V5/Tpx-1 related	8	9	16	11	147	355	2	168	11	9	5	8.33333	5	10	4	6.33333	8	8	7	7.66667	14	4	7	8.33333	5	10	10	8.33333	7	7	10	8	-4.43139	2.15603e-06	6.25474e-06	0.062877	0.943297	0.957633	0.251755	0.777907	0.854447	-0.134665	0.878496	0.934009
262006	7442032	alpha carbonic anhydrase of nostoc-like protein	126	120	103	116.333	100	88	58	82	139	120	122	127	117	157	140	138	194	181	170	181.667	174	133	113	140	106	171	71	116	156	170	187	171	-0.0446635	0.856667	0.882518	0.538781	0.0224118	0.0406973	-0.283958	0.235295	0.364107	-0.787059	0.000987731	0.00449791
32067	7452151	alpha-keto acid dehydrogenase	605	630	621	618.667	1482	2962	367	1603.67	1242	1083	1220	1181.67	1426	1637	1258	1440.33	670	522	787	659.667	1317	1102	973	1130.67	2363	2156	1638	2052.33	1986	2062	1987	2011.67	-1.9058	6.89637e-06	1.88492e-05	-0.6092	0.138926	0.201239	-0.445498	0.277562	0.413402	-0.187735	0.646372	0.778132
264297	7442001	Alpha/beta hydrolase	1317	732	1427	1158.67	11298	15531	2412	9747	1976	1094	24305	9125	23275	2706	4063	10014.7	1161	1411	1028	1200	2475	1569	1702	1915.33	2216	2277	4087	2860	4960	2498	4703	4053.67	-3.62929	0.000126147	0.00029079	-0.499235	0.559498	0.640889	-0.311755	0.714998	0.810239	-0.686314	0.423261	0.595978
6456	7444565	Alpha/beta hydrolase	1205	981	999	1061.67	132	189	302	207.667	992	894	955	947	613	783	581	659	911	808	637	785.333	725	728	814	755.667	1049	993	888	976.667	595	678	699	657.333	1.82032	2.85772e-22	3.26601e-21	0.220633	0.214588	0.292126	0.365448	0.039903	0.0869095	0.365904	0.0395952	0.103773
38512	7444850	Alpha/beta hydrolase	651	404	388	481	484	652	528	554.667	355	310	355	340	536	960	653	716.333	642	537	706	628.333	491	413	690	531.333	457	452	374	427.667	450	420	555	475	-0.766644	6.13952e-05	0.000147602	0.434345	0.0222241	0.0404189	-1.22261	2.55982e-10	2.70635e-09	-0.355503	0.0635481	0.151505
263538	7448061	Alpha/beta hydrolase	391	282	267	313.333	324	268	377	323	255	323	265	281	242	296	249	262.333	259	240	218	239	283	238	439	320	276	352	285	304.333	234	290	305	276.333	-0.59882	0.000445087	0.000947185	-0.23116	0.179517	0.250604	-0.065583	0.703483	0.801395	-0.0672848	0.694602	0.811724
34042	7442262	Alpha/beta hydrolase	260	233	208	233.667	139	187	160	162	237	233	201	223.667	182	245	164	197	219	215	256	230	185	251	311	249	332	318	251	300.333	208	255	248	237	-0.0117945	0.947367	0.956181	0.0673481	0.699653	0.762524	0.0266768	0.880119	0.926151	0.132568	0.443347	0.615014
5579	7448160	Alpha/beta hydrolase	187	163	155	168.333	56	37	148	80.3333	190	169	181	180	124	160	121	135	145	141	117	134.333	192	204	237	211	175	179	140	164.667	123	127	152	134	0.534471	0.058641	0.0846423	-0.479585	0.0812109	0.126242	0.25632	0.352533	0.492782	0.0902935	0.743836	0.845817
264541	7450881	Alpha/beta hydrolase	84	53	61	66	45	47	29	40.3333	72	60	67	66.3333	67	53	36	52	48	37	55	46.6667	52	46	67	55	83	72	56	70.3333	71	71	70	70.6667	0.153419	0.533632	0.595532	-0.0552322	0.822368	0.866758	0.186838	0.433362	0.57164	-0.218799	0.341292	0.516698
35639	7447159	Alpha/beta hydrolase	226	125	128	159.667	236	323	49	202.667	127	118	107	117.333	78	83	93	84.6667	210	222	381	271	64	43	65	57.3333	134	154	79	122.333	46	64	65	58.3333	-0.92459	0.0310106	0.0475286	2.44142	6.6671e-08	2.82006e-07	0.293312	0.498022	0.631963	0.849045	0.0529239	0.130998
25340	7444241	Alpha/beta hydrolase fold	297	176	202	225	383	377	983	581	301	316	985	534	1371	795	747	971	97	75	106	92.6667	1194	1132	1258	1194.67	329	297	371	332.333	809	686	858	784.333	-1.91604	4.78783e-06	1.33517e-05	-3.51245	4.71826e-15	3.46519e-14	-1.02735	0.0116146	0.03038	-1.43405	0.00049772	0.00245909
8472	7446866	Alpha/beta hydrolase fold	2162	1967	1454	1861	93	93	35	73.6667	1631	1433	1812	1625.33	339	266	204	269.667	2045	1380	1073	1499.33	310	176	245	243.667	1647	2166	1550	1787.67	513	753	648	638	4.09903	4.86782e-36	1.13722e-34	2.78253	4.76293e-20	4.7733e-19	2.4254	5.06637e-16	9.27636e-15	1.27201	9.16036e-06	6.73223e-05
42660	7444212	Alpha/beta hydrolase fold	48	7	7	20.6667	259	437	430	375.333	78	71	25	58	88	133	170	130.333	28	42	119	63	106	255	252	204.333	48	39	19	35.3333	110	117	122	116.333	-4.80374	2.23148e-12	1.21231e-11	-1.49161	0.0120514	0.0234751	-1.35388	0.0227107	0.0540471	-1.93652	0.00146804	0.00635432
37041	7445774	Amidohydrolase	444	419	364	409	150	226	225	200.333	469	465	407	447	333	449	269	350.333	424	397	236	352.333	324	291	354	323	456	518	560	511.333	301	350	399	350	0.496034	0.00864376	0.0147877	0.290775	0.117998	0.174605	0.199876	0.278328	0.413991	0.351987	0.0556971	0.13635
6209	7445957	Amidohydrolase 2	744	552	492	596	18	19	38	25	658	643	658	653	81	90	70	80.3333	369	334	264	322.333	144	116	130	130	593	721	544	619.333	146	178	161	161.667	4.0193	7.60434e-91	2.06351e-88	1.47703	8.46845e-20	8.37585e-19	2.85857	3.71722e-64	1.15704e-61	1.72285	3.64293e-28	2.14184e-26
34333	7444891	amino acid permease	540	507	483	510	165	255	212	210.667	532	445	403	460	339	401	345	361.667	568	475	475	506	396	319	362	359	574	561	483	539.333	380	399	484	421	0.741546	3.36626e-07	1.07759e-06	0.664949	2.32695e-06	8.37339e-06	0.180943	0.199172	0.319707	0.154433	0.267168	0.43703
575	NA	Amino acid transport and metabolism	55	49	40	48	2622	3131	3444	3065.67	32	104	42	59.3333	2422	3143	2564	2709.67	296	162	771	409.667	2159	5578	7539	5092	93	155	162	136.667	3411	4532	5306	4416.33	-6.53452	7.84216e-27	1.1559e-25	-3.42614	5.52523e-11	3.13195e-10	-5.67875	2.92264e-22	8.96531e-21	-5.20288	6.56656e-20	2.14582e-18
17811	NA	Amino acid transport and metabolism	2170	1720	1976	1955.33	3338	3266	3275	3293	2504	3088	2459	2683.67	8247	9559	4526	7444	769	512	249	510	3493	5015	12737	7081.67	1535	3009	2330	2291.33	3210	5436	4081	4242.33	-1.29717	0.00071059	0.00146222	-3.61122	6.11679e-18	5.38104e-17	-1.61822	2.78437e-05	0.000136929	-1.10348	0.00381102	0.0144249
38085	NA	Amino acid transport and metabolism	420	378	495	431	5833	6322	3982	5379	61	45	66	57.3333	6408	6894	4912	6071.33	955	758	1169	960.667	2226	4209	6553	4329.33	53	96	130	93	2456	3037	3269	2920.67	-4.17805	1.43097e-28	2.29454e-27	-1.97713	8.09427e-09	3.78197e-08	-6.87972	6.17172e-57	1.38969e-54	-5.1578	2.74439e-38	3.19163e-36
269624	NA	Amino acid transport and metabolism	1289	1162	1243	1231.33	2199	2677	1830	2235.33	1455	1427	1236	1372.67	2290	2591	1666	2182.33	1172	893	759	941.333	1794	1931	2812	2179	1336	1659	1403	1466	1544	1849	1816	1736.33	-1.39902	6.0473e-14	3.72518e-13	-1.03823	2.14298e-08	9.60983e-08	-0.82541	7.37653e-06	4.0116e-05	-0.452958	0.0135596	0.0427851
13393	NA	Amino acid transport and metabolism	2237	1661	1436	1778	2327	2089	2412	2276	1572	1878	1533	1661	1780	1916	1362	1686	1488	1072	914	1158	2240	2188	3515	2647.67	1406	1751	1243	1466.67	1484	1681	1750	1638.33	-0.914851	3.76793e-07	1.19964e-06	-1.01828	1.79213e-08	8.10172e-08	-0.182769	0.307544	0.446041	-0.374016	0.0371708	0.098443
16075	NA	Amino acid transport and metabolism	687	621	588	632	972	1140	842	984.667	550	650	527	575.667	1182	1284	872	1112.67	506	393	264	387.667	1058	1035	2135	1409.33	604	699	606	636.333	808	1019	952	926.333	-1.1819	1.12544e-07	3.78113e-07	-1.67714	1.26326e-13	8.46681e-13	-1.11009	6.06579e-07	4.01968e-06	-0.749655	0.000703463	0.00334295
4524	NA	Amino acid transport and metabolism	665	474	542	560.333	1174	1045	981	1066.67	490	523	429	480.667	746	1104	725	858.333	447	500	429	458.667	976	934	1708	1206	530	475	503	502.667	617	792	877	762	-1.4842	6.06746e-15	4.07954e-14	-1.19684	2.70379e-10	1.44809e-09	-0.988903	1.74053e-07	1.24881e-06	-0.792845	2.68861e-05	0.000178504
33008	NA	Amino acid transport and metabolism	0	1	1	0.666667	549	584	1514	882.333	9	34	4	15.6667	378	417	388	394.333	4	1	15	6.66667	946	1386	2036	1456	1	7	4	4	406	500	597	501	-10.6332	5.28997e-29	8.73382e-28	-7.53671	5.3861e-22	5.92423e-21	-4.82427	1.88568e-12	2.50706e-11	-7.12875	9.56021e-20	3.03831e-18
36669	NA	Amino acid transport and metabolism	507	316	323	382	197	267	555	339.667	328	266	274	289.333	408	425	601	478	438	502	720	553.333	496	458	424	459.333	317	256	202	258.333	334	347	405	362	-0.376488	0.210858	0.265529	0.450624	0.132106	0.192666	-0.910398	0.00262707	0.00832903	-0.692563	0.0222439	0.0647256
37497	NA	Amino acid transport and metabolism	161	108	119	129.333	104	126	461	230.333	191	215	217	207.667	282	435	510	409	123	135	244	167.333	579	477	442	499.333	203	176	200	193	289	294	387	323.333	-1.36374	0.000797651	0.00162933	-1.38985	0.00057476	0.00146641	-1.15156	0.00408186	0.0123248	-0.933985	0.0196186	0.0583541
31635	NA	Amino acid transport and metabolism	98	50	42	63.3333	589	836	844	756.333	5	18	7	10	175	415	434	341.333	600	363	1755	906	135	544	783	487.333	17	17	14	16	143	193	344	226.667	-4.14955	1.62694e-10	7.41512e-10	1.11141	0.0530419	0.086976	-5.2456	8.8559e-14	1.31632e-12	-3.98948	1.49105e-09	1.88303e-08
260998	7442899	amino acid transport system	857	706	771	778	881	806	836	841	796	861	740	799	744	681	448	624.333	518	316	277	370.333	681	909	1282	957.333	639	893	698	743.333	583	721	646	650	-0.657954	0.00207506	0.00396826	-1.20658	2.87744e-08	1.27095e-07	0.194021	0.363533	0.504544	-0.0213825	0.920227	0.958033
262236	7448856	amino acid transporter	659	527	566	584	289	324	380	331	578	611	557	582	558	675	497	576.667	683	645	545	624.333	731	738	730	733	746	809	712	755.667	635	687	781	701	0.277389	0.0265068	0.0411141	-0.0665908	0.578994	0.658587	-0.14666	0.227087	0.354306	-0.0958466	0.4221	0.595089
264918	7448901	amino acid transporter	961	800	815	858.667	7561	11152	79	6264	617	652	632	633.667	283	283	252	272.667	851	659	688	732.667	215	166	163	181.333	763	710	763	745.333	211	241	253	235	-3.42376	1.15889e-05	3.08154e-05	2.1755	0.00343595	0.00752851	1.04733	0.145625	0.250978	1.4669	0.0435806	0.11219
14347	7445893	amino acid transporter	498	504	534	512	212	203	194	203	441	451	405	432.333	151	273	173	199	483	486	504	491	198	190	214	200.667	615	660	637	637.333	178	218	234	210	0.800183	5.22136e-07	1.63339e-06	1.46731	7.50828e-20	7.44706e-19	0.968485	1.65738e-09	1.59455e-08	1.40115	1.42721e-18	4.12682e-17
13922	7442872	amino acid transporter	117	108	95	106.667	23	45	51	39.6667	97	98	97	97.3333	112	169	123	134.667	119	107	104	110	141	131	131	134.333	114	116	124	118	129	110	144	127.667	0.888541	1.19093e-05	3.1588e-05	-0.119537	0.488445	0.575902	-0.625085	0.000346783	0.00136838	-0.315056	0.0671838	0.158424
262078	7447451	amino acid transporter	61	57	50	56	21	29	20	23.3333	43	45	69	52.3333	45	47	32	41.3333	42	30	31	34.3333	101	75	103	93	79	88	67	78	66	84	93	81	0.718736	0.0038631	0.00702339	-1.26046	7.62871e-09	3.57549e-08	0.180633	0.425866	0.564567	-0.259483	0.189453	0.343023
21956	7452062	Amino acid-binding ACT	853	623	658	711.333	524	861	321	568.667	809	658	794	753.667	697	789	601	695.667	829	643	720	730.667	560	510	594	554.667	944	1087	760	930.333	686	756	731	724.333	-0.228126	0.315963	0.380025	0.56776	0.0127782	0.0247678	-0.0439457	0.846339	0.902211	0.142709	0.528359	0.691177
11331	7451825	Amino acid-binding ACT	635	504	517	552	153	165	232	183.333	308	255	306	289.667	621	688	487	598.667	649	444	486	526.333	296	446	689	477	398	447	421	422	585	691	653	643	1.04833	1.38915e-06	4.13541e-06	0.319549	0.129074	0.188934	-1.20449	1.96284e-08	1.62287e-07	-0.814072	0.000117431	0.000678
268823	7448473	amino acid/polyamine transporter	788	422	387	532.333	109	163	99	123.667	418	287	434	379.667	361	490	443	431.333	581	374	750	568.333	386	555	472	471	726	536	208	490	521	693	643	619	1.53014	1.74488e-05	4.50941e-05	0.435639	0.205664	0.281534	-0.345249	0.317016	0.456771	-0.560923	0.103365	0.220546
26635	7445020	amino acid/polyamine transporter	655	587	643	628.333	265	302	380	315.667	609	697	642	649.333	569	521	428	506	601	570	592	587.667	533	644	684	620.333	751	694	678	707.667	586	619	623	609.333	0.460245	0.00307672	0.00569945	0.093641	0.538056	0.621511	0.192202	0.207708	0.330502	0.0100229	0.947242	0.973943
268147	7452145	amino acid/polyamine transporter	123	66	91	93.3333	310	376	531	405.667	200	192	223	205	575	681	732	662.667	45	60	102	69	603	640	597	613.333	209	154	130	164.333	573	516	681	590	-2.66938	4.205e-22	4.7342e-21	-2.96512	5.36716e-26	7.39591e-25	-1.86404	1.27138e-12	1.7184e-11	-2.0465	1.29088e-14	2.73228e-13
681	7448318	amino acid/polyamine transporter	446	290	319	351.667	274	252	354	293.333	412	389	373	391.333	445	450	466	453.667	372	315	316	334.333	506	426	488	473.333	428	471	321	406.667	395	411	488	431.333	-0.292522	0.0504662	0.0739114	-0.330721	0.0242952	0.0437527	-0.386591	0.00812345	0.022394	-0.296048	0.0426728	0.110228
263385	7445591	amino acid/polyamine transporter	295	270	262	275.667	240	344	95	226.333	374	325	281	326.667	269	334	255	286	202	133	157	164	290	230	296	272	364	425	340	376.333	317	352	339	336	-0.260381	0.342481	0.407336	-0.559868	0.0431786	0.0727757	0.0303263	0.911303	0.947565	-0.0501119	0.853337	0.918518
262016	7446735	amino acid/polyamine transporter	343	277	291	303.667	91	109	141	113.667	270	268	252	263.333	255	293	222	256.667	326	328	392	348.667	291	272	280	281	389	352	339	360	254	325	357	312	0.876815	6.2424e-08	2.1512e-07	0.487708	0.00113916	0.00274243	-0.124682	0.414023	0.553443	0.00872098	0.953238	0.977156
262936	7453267	amino acid/polyamine transporter	491	426	397	438	285	426	166	292.333	402	343	372	372.333	277	317	240	278	452	363	286	367	208	243	328	259.667	402	528	338	422.667	269	330	276	291.667	0.0375409	0.876634	0.898974	0.668101	0.00615465	0.0128126	0.261126	0.282066	0.418081	0.311047	0.198893	0.354836
31085	7445632	amino acid/polyamine transporter	332	254	339	308.333	958	1693	110	920.333	289	254	220	254.333	162	244	153	186.333	359	371	274	334.667	128	173	249	183.333	281	289	243	271	154	167	169	163.333	-2.12375	3.57234e-05	8.86843e-05	1.04866	0.0364992	0.0629413	0.298351	0.548624	0.677162	0.519942	0.297	0.471238
261430	7446634	amino acid/polyamine transporter	125	87	99	103.667	88	159	38	95	110	139	126	125	116	141	100	119	108	106	113	109	119	134	96	116.333	132	166	121	139.667	125	132	148	135	-0.425337	0.166059	0.214553	0.0651744	0.830233	0.872441	-0.0870687	0.773429	0.851206	-0.163014	0.587371	0.738578
263788	7443300	amino acid/polyamine transporter	19	4	10	11	89	118	129	112	42	47	29	39.3333	101	111	107	106.333	8	4	15	9	103	125	109	112.333	66	40	24	43.3333	75	77	108	86.6667	-3.89303	1.13174e-26	1.64297e-25	-3.45731	1.88953e-20	1.94145e-19	-1.60426	2.80131e-07	1.95041e-06	-1.19967	0.000115768	0.000669859
11325	7451868	amino acid/polyamine transporter family II protein-like protein	248	183	190	207	87	85	160	110.667	148	140	113	133.667	194	217	204	205	169	159	164	164	230	245	281	252	195	197	157	183	242	239	257	246	0.35893	0.04954	0.0727058	-0.44505	0.0112492	0.0220668	-0.786183	1.27815e-05	6.67326e-05	-0.637841	0.000261095	0.00139132
23142	7445982	Amino acid/polyamine transporter II	2644	1826	1804	2091.33	2562	1531	7720	3937.67	2271	2906	2108	2428.33	4488	4573	3554	4205	873	845	480	732.667	6616	5553	9867	7345.33	1714	1980	1574	1756	2978	3199	3488	3221.67	-1.45447	0.00010368	0.000241152	-3.14335	3.28165e-15	2.43546e-14	-0.958655	0.00966247	0.0259934	-1.08537	0.00348968	0.0133809
20889	7443124	Amino acid/polyamine transporter II	1387	948	1175	1170	3941	3338	4038	3772.33	1205	1567	1134	1302	2657	3001	1985	2547.67	458	342	249	349.667	3320	3828	6478	4542	958	1207	952	1039	1707	2048	1964	1906.33	-2.24215	2.85398e-23	3.42058e-22	-3.52255	6.60288e-49	2.86387e-47	-1.12722	2.52232e-07	1.76662e-06	-1.08788	6.73798e-07	6.01269e-06
270139	7451997	Amino acid/polyamine transporter II	2298	1903	1806	2002.33	2148	1862	2998	2336	1740	1997	1723	1820	1855	2067	1604	1842	1733	1446	1162	1447	2262	2503	3171	2645.33	1491	1922	1452	1621.67	1286	1535	1540	1453.67	-0.766072	1.0137e-05	2.71595e-05	-0.702033	5.2913e-05	0.000158276	-0.180473	0.296806	0.434694	-0.0544761	0.753342	0.851957
24096	7450794	Amino acid/polyamine transporter II	1231	985	1116	1110.67	294	299	473	355.333	1065	1005	1134	1068	940	946	816	900.667	1051	985	930	988.667	1021	857	799	892.333	1039	1054	1107	1066.67	911	941	1089	980.333	1.10669	9.95442e-11	4.61518e-10	0.312816	0.0602949	0.0971678	0.0797199	0.631473	0.746357	-0.07663	0.644388	0.777115
20633	7449124	Amino acid/polyamine transporter II	549	627	547	574.333	367	750	118	411.667	674	670	601	648.333	387	565	355	435.667	636	503	622	587	382	454	346	394	982	913	758	884.333	676	663	635	658	-0.047787	0.897551	0.91581	0.730018	0.0503445	0.0831974	0.423237	0.254511	0.386496	0.210391	0.569485	0.72473
21584	7442433	Aminoacyl-tRNA synthetase, class I	3610	3185	3118	3304.33	2157	2047	2179	2127.67	6661	6591	5498	6250	3097	3645	3095	3279	3419	3380	3376	3391.67	3956	3151	3101	3402.67	4093	5007	4988	4696	3753	4296	4630	4226.33	0.0918281	0.564202	0.624912	0.165747	0.296849	0.383117	0.764196	1.64612e-06	1.0152e-05	-0.0480788	0.761691	0.858372
25910	7451979	Aminoacyl-tRNA synthetase, class I	3480	2909	2352	2913.67	2041	1588	1906	1845	3863	3653	3136	3550.67	3230	4208	3857	3765	3800	4388	4676	4288	3846	2640	2369	2951.67	2219	2919	2108	2415.33	3164	3341	3566	3357	0.103125	0.61721	0.67402	0.714096	0.000553958	0.00141813	-0.252304	0.220356	0.346101	-0.690538	0.000847967	0.00394637
25708	7442815	Aminoacyl-tRNA synthetase, class I	3142	2478	2634	2751.33	3051	3044	3043	3046	2704	2878	2730	2770.67	2466	3134	2414	2671.33	2190	2059	1714	1987.67	3369	3120	3931	3473.33	2731	2622	2357	2570	2097	2302	2714	2371	-0.694337	1.62861e-07	5.38443e-07	-0.631453	1.95877e-06	7.11137e-06	-0.107034	0.417853	0.556959	-0.084289	0.524088	0.687716
10722	7442149	Aminoacyl-tRNA synthetase, class I	1033	925	757	905	283	165	684	377.333	2093	1720	1491	1768	850	1188	1071	1036.33	1125	1395	1426	1315.33	1476	1024	952	1150.67	1264	1709	1358	1443.67	1062	1171	1287	1173.33	0.727342	0.0267385	0.0414431	0.370915	0.253641	0.336334	0.604228	0.0634346	0.127447	0.0896148	0.782375	0.870009
5660	7448200	Aminoacyl-tRNA synthetase, class I	825	800	794	806.333	431	513	665	536.333	838	991	811	880	916	1403	920	1079.67	782	704	786	757.333	1022	823	959	934.667	1056	1072	937	1021.67	988	1011	1150	1049.67	0.0592474	0.704769	0.753467	-0.127356	0.41064	0.501072	-0.446789	0.00378049	0.0115036	-0.244781	0.111522	0.233071
2641	7443057	Aminoacyl-tRNA synthetase, class I	394	406	316	372	362	314	226	300.667	938	823	643	801.333	395	536	353	428	503	435	432	456.667	308	311	487	368.667	365	903	675	647.667	453	653	510	538.667	-0.240721	0.360082	0.425117	0.493039	0.0598176	0.0965604	0.749193	0.00409317	0.0123554	0.0455536	0.860617	0.923161
8932	7449357	Aminoacyl-tRNA synthetase, class I	441	324	293	352.667	147	170	197	171.333	627	892	532	683.667	504	765	704	657.667	510	462	489	487	457	325	326	369.333	389	439	306	378	477	457	505	479.667	0.490156	0.015822	0.0256305	0.568881	0.00380684	0.00827821	-0.112689	0.559256	0.686295	-0.560349	0.00435359	0.0162061
22801	7453226	Aminoacyl-tRNA synthetase, class I	131	64	75	90	186	176	275	212.333	161	166	130	152.333	207	232	146	195	34	33	19	28.6667	348	222	450	340	146	152	117	138.333	178	176	224	192.667	-1.80136	6.48386e-14	3.98482e-13	-3.37298	2.14252e-36	4.92918e-35	-0.513656	0.0261941	0.0608589	-0.683568	0.00326261	0.0126199
263682	7445911	Aminoacyl-tRNA synthetase, class I	87	53	90	76.6667	117	121	212	150	108	123	127	119.333	225	170	179	191.333	26	38	21	28.3333	303	235	332	290	110	84	87	93.6667	170	182	171	174.333	-1.50521	2.62673e-09	1.05819e-08	-3.16675	2.53875e-30	4.44093e-29	-0.856986	0.000419779	0.00163344	-1.1016	8.41296e-06	6.24365e-05
21131	7442214	Aminoacyl-tRNA synthetase, class I	152	113	98	121	84	85	55	74.6667	124	149	132	135	122	147	78	115.667	103	77	55	78.3333	100	99	251	150	122	190	130	147.333	96	124	127	115.667	0.135463	0.645741	0.701127	-0.743414	0.0111185	0.0218185	0.0728283	0.800384	0.86939	0.135929	0.636131	0.770977
15976	7445069	Aminoacyl-tRNA synthetase, class Ib	273	190	209	224	400	347	433	393.333	382	398	413	397.667	255	286	212	251	42	34	22	32.6667	355	299	663	439	279	385	218	294	176	245	213	211.333	-1.36586	1.07759e-09	4.52903e-09	-3.55082	6.89728e-42	2.09152e-40	0.503787	0.0224358	0.0534891	0.253819	0.254845	0.422996
15114	7447450	aminoacylase 1	637	499	467	534.333	150	138	555	281	521	465	422	469.333	399	349	379	375.667	430	475	500	468.333	1076	734	819	876.333	566	513	456	511.667	479	469	626	524.667	0.396375	0.239067	0.296895	-0.72267	0.0312978	0.0548987	0.141999	0.6722	0.77909	-0.235185	0.482328	0.650252
264361	7449984	aminopeptidase aminopeptidase-like protein	2691	2216	1967	2291.33	940	1111	1211	1087.33	1744	1639	1960	1781	1945	1831	1547	1774.33	2239	1828	2026	2031	1863	1771	2506	2046.67	1836	2039	1529	1801.33	1575	1749	1992	1772	0.5307	0.000394719	0.000846124	0.169396	0.254194	0.336983	-0.160469	0.281146	0.417011	-0.184803	0.21454	0.374543
269937	7444246	aminopeptidase with a membrane alanine aminopeptidase domain	3272	2890	2954	3038.67	2027	2565	1714	2102	2898	2562	2810	2756.67	3174	2971	2222	2789	2548	1776	1838	2054	2898	2651	3779	3109.33	3163	3558	2565	3095.33	2750	3061	3011	2940.67	-0.00896603	0.959841	0.965681	-0.425614	0.0170283	0.0320261	-0.17996	0.311878	0.450903	-0.142356	0.423383	0.59607
460	7446420	aminotransferase	696	388	398	494	150	149	304	201	360	355	359	358	304	262	274	280	385	433	359	392.333	452	399	535	462	328	360	271	319.667	247	279	357	294.333	0.736282	0.000825794	0.00168162	-0.0529862	0.806004	0.853762	0.178862	0.412838	0.552417	-0.0836413	0.702049	0.816729
264915	7448896	aminotransferase	150	71	128	116.333	56	38	217	103.667	172	150	149	157	254	266	267	262.333	91	79	97	89	290	372	317	326.333	293	228	281	267.333	300	255	283	279.333	-0.373864	0.350438	0.41554	-1.71082	2.47455e-05	7.75715e-05	-0.912924	0.0210771	0.0507068	-0.264495	0.498496	0.664699
27811	7452618	aminotransferase	255	212	219	228.667	87	108	166	120.333	230	178	182	196.667	222	249	217	229.333	242	222	268	244	339	339	327	335	299	316	255	290	256	272	268	265.333	0.389607	0.0302303	0.0463932	-0.286318	0.0898172	0.1375	-0.387586	0.0255576	0.0597077	-0.0842211	0.618256	0.758698
11341	7451831	Aminotransferase, class I and II	114	104	105	107.667	51	54	100	68.3333	258	251	201	236.667	216	376	234	275.333	74	47	34	51.6667	249	265	282	265.333	359	348	257	321.333	288	404	348	346.667	0.123298	0.618144	0.674832	-2.20311	8.46689e-19	7.83261e-18	-0.367061	0.101381	0.186826	-0.321407	0.146135	0.285604
35186	7448389	Aminotransferase, class IV	1123	978	970	1023.67	151	209	261	207	856	843	859	852.667	371	374	342	362.333	835	775	679	763	500	454	553	502.333	1038	983	807	942.667	427	403	486	438.667	1.77116	1.72827e-33	3.64348e-32	0.775915	2.65592e-08	1.17605e-07	1.06597	4.76342e-14	7.22225e-13	0.895758	1.44928e-10	2.06222e-09
6568	7446551	Aminotransferase, class IV	240	217	240	232.333	71	79	162	104	218	239	188	215	273	289	227	263	208	129	143	160	326	451	379	385.333	318	311	281	303.333	335	373	351	353	0.632581	0.00726692	0.0126178	-1.12008	1.06177e-06	3.97479e-06	-0.45595	0.0449926	0.0957483	-0.428174	0.0558197	0.136619
20816	7451467	Aminotransferase, class IV	498	403	418	439.667	278	331	170	259.667	405	350	322	359	196	293	216	235	451	394	364	403	285	256	311	284	444	437	383	421.333	285	261	275	273.667	0.209932	0.254087	0.31355	0.676572	0.00024204	0.000658994	0.453872	0.0146458	0.0369304	0.410334	0.0257562	0.0728233
260934	7451538	Aminotransferase, class IV	77	76	62	71.6667	490	631	89	403.333	127	134	99	120	126	144	166	145.333	90	73	94	85.6667	186	246	214	215.333	205	181	145	177	137	201	172	170	-3.04279	1.02686e-11	5.26004e-11	-1.1667	0.00581426	0.0121678	-0.45548	0.276176	0.411832	-0.149817	0.717878	0.827414
14979	7452128	Aminotransferase, class V	347	350	316	337.667	512	808	104	474.667	261	353	226	280	111	263	107	160.333	222	149	165	178.667	340	422	400	387.333	290	407	205	300.667	157	272	154	194.333	-1.03354	0.0249143	0.0388661	-0.961747	0.0375296	0.0644871	0.67672	0.142645	0.24679	0.392091	0.393361	0.569018
21092	7442426	Aminotransferase, class-II	2592	2012	2071	2225	1242	1290	1213	1248.33	2557	2400	2535	2497.33	2449	2585	2291	2441.67	2020	1819	1893	1910.67	2544	2051	2272	2289	2894	2874	2466	2744.67	2400	2535	2823	2586	0.284419	0.0312538	0.0478737	-0.0881993	0.501441	0.588006	-0.134648	0.303348	0.442012	-0.120214	0.357541	0.53246
[truncated: 9,383 more rows]

## Sheet: top 20 counts
HF_400_L_avg			HF_800_L_avg			LF_400_L_avg			LF_800_L_avg
jgi ID	NCBI ID	description	jgi ID	NCBI ID	description	jgi ID	NCBI ID	description	jgi ID	NCBI ID	description
[truncated: 42 more rows]

## Sheet: logFC LvsD
jgi ID	NCBI ID	description	logFC.HF_400_LvsD	PValue.HF_400_LvsD	FDR.HF_400_LvsD	logFC.HF_800_LvsD	PValue.HF_800_LvsD	FDR.HF_800_LvsD	logFC.LF_400_LvsD	PValue.LF_400_LvsD	FDR.LF_400_LvsD	logFC.LF_800_LvsD	PValue.LF_800_LvsD	FDR.LF_800_LvsD
[truncated: 10,591 more rows]

[truncated: 1 more sheets: logFC 400vs800ppm]
