# Supplementary material for: Fe limitation decreases transcriptional regulation over the diel cycle in the model diatom Thalassiosira pseudonana
Source: PLoS One. 2019 Sep 11;14(9):e0222325. doi: 10.1371/journal.pone.0222325 (PMC6738920; doi:10.1371/journal.pone.0222325)
Supplement: S3 Table — The columns are: jgi gene IDs, log of fold change (FC), log of counts per million (CPM), likelihood ratio (LR), p value, and false discovery rate (FDR). Only genes for which p<0.01 are represented. (XLSX) [file pone.0222325.s011.xlsx]

## Sheet: 1160pM-LvsD
jgi ID	NCBI ID	description	logFC.HF_400_LvsD	PValue.HF_400_LvsD	FDR.HF_400_LvsD
1961	7445107	Aromatic-ring hydroxylase	11.8759	7.98913e-78	1.40915e-75
25441	7450910	glucan 1,4-alpha-glucosidase	11.6721	2.64285e-65	2.61395e-63
18846	7449446	Intraflagellar transport complex B protein 46	11.5971	2.08065e-53	1.13503e-51
22860	7445223	hypothetical protein	11.1594	7.71545e-112	5.10329e-109
10629	7453147	hypothetical protein	10.7288	1.62644e-82	3.44253e-80
1962	7452562	Peptidase M, neutral zinc metallopeptidases, zinc-binding site	10.5928	8.33588e-48	3.52875e-46
25797	7448245	(Tp_bHLH3) regulator [Rayko]	9.84796	1.44068e-24	1.85936e-23
25116	7449979	(PGK5) phosphoglycerate kinase	9.45415	5.74857e-109	3.37984e-106
6528	7444605	hypothetical protein	8.97095	2.4949e-53	1.35403e-51
38667	7442816	(Lhcf4) fucoxanthin chlorophyll a/c protein 4	8.67271	9.34357e-13	5.24022e-12
1456	7445278	(IDH1) hypothetical protein	8.48784	6.85094e-144	2.41678e-140
38583	NA	Lhcf1	8.38309	7.28845e-16	5.25433e-15
5675	7444854	hypothetical protein	8.28377	1.84384e-69	2.05404e-67
25650	7447750	hypothetical protein	7.97443	5.06805e-63	4.50716e-61
263800	7448337	heavy metal transporter	7.56348	3.46595e-81	6.92079e-79
1455	7442919	hypothetical protein	7.49359	4.35373e-56	2.67881e-54
6529	7444606	hypothetical protein	7.42045	6.71607e-76	1.01537e-73
8349	7445854	Flavonol reductase/cinnamoyl-CoA reductase	7.22649	3.88065e-89	9.77832e-87
28334	7453188	(GAPD4) glyceraldehyde-3-phosphate dehydrogenase	7.18792	4.0762e-77	6.63669e-75
20754	7449147	exo-alpha-sialidase	7.16822	5.12751e-24	6.43706e-23
12120	7448914	NAD(P)-binding domain superfamily	7.09333	4.49232e-81	8.80412e-79
10604	7444186	hypothetical protein	7.08518	8.45837e-18	7.07017e-17
7510	7450138	hypothetical protein	7.07474	3.46004e-99	1.22059e-96
7406	7443454	fusarinine C esterase ;(alpha/beta hydrolase superfamily)	7.03434	2.35661e-25	3.18518e-24
11738	7443698	hypothetical protein	6.85881	1.17872e-49	5.37688e-48
11185	7446310	Tyrosine specific protein phosphatase and dual specificity protein phosphatase	6.80727	6.97957e-102	3.35749e-99
5210	7446400	hypothetical protein	6.78118	1.01415e-27	1.54206e-26
270031	7443363	Esterase/lipase/thioesterase	6.77314	1.24405e-08	4.67866e-08
38494	7449416	(Lhcf1) fucoxanthin chlorophyll a/c protein 1	6.62864	3.04617e-38	8.01979e-37
31316	7445620	4Fe-4S ferredoxin, iron-sulfur binding	6.59046	6.13062e-75	8.318e-73
261447	7446657	D-Amino acid dehydrogenase	6.52117	7.45694e-08	2.54488e-07
17961	7445730	Protein of unknown function UPF0005	6.41723	1.21524e-85	2.85799e-83
38322	7444377	sar1-type small G protein	6.40454	1.12905e-07	3.79083e-07
260841	7445665	Flavodoxin-like	6.34101	8.98975e-34	1.91041e-32
33859	7447504	NNT NAD transhydrogenase	6.32682	2.12722e-31	4.02006e-30
263799	7443317	Protein of unknown function DUF521	6.27812	5.42911e-48	2.31679e-46
268127	7445011	(Lhcf9) fucoxanthin chlorophyll a/c protein 8	6.24596	4.0302e-23	4.78694e-22
11947	7448246	Zn-finger, RING	6.2359	1.26146e-51	6.23832e-50
10366	7449978	hypothetical protein	6.23076	2.13272e-58	1.53542e-56
3797	7445338	ER-Golgi vesicle-tethering protein p115	6.20465	1.51564e-56	9.66269e-55
11734	7442808	hypothetical protein	6.15968	3.98573e-77	6.59079e-75
10885	7444272	hypothetical protein	6.10488	5.14581e-64	4.73549e-62
5174	7449709	(Lhcf8) fucoxanthin chlorophyll a/c protein 8	6.07569	3.23234e-22	3.67826e-21
6446	7444560	hypothetical protein	6.07567	7.92545e-22	8.77354e-21
32586	7452733	inorganic H+ pyrophosphatase	6.02572	3.37631e-49	1.49504e-47
260835	7444164	alkaline phosphatase	6.01094	5.46075e-57	3.61194e-55
9947	7451574	Leucine-rich repeat	5.97952	2.16113e-159	1.14356e-155
35409	7448940	cytochrome C peroxidase	5.96339	3.07726e-48	1.32385e-46
3453	7451659	Uncharacterised conserved protein UCP030333, DNA/RNA-binding Alba-related	5.96339	6.55669e-13	3.72461e-12
7940	7443509	hypothetical protein	5.94704	4.03716e-95	1.2947e-92
23850	7449872	G-protein beta WD-40 repeat	5.92324	6.44615e-12	3.35892e-11
8353	7445857	hypothetical protein	5.86632	7.3174e-84	1.61333e-81
30620	7443628	Cyclopropane-fatty-acyl-phospholipid synthase	5.84804	9.58457e-13	5.36401e-12
6905	7449217	hypothetical protein	5.72412	1.20138e-16	9.16012e-16
8303	7447025	Ribosomal protein S16	5.72107	1.34562e-121	1.18673e-118
38266	7446308	(GPI1) glucose-6-phosphate isomerase	5.69138	2.13108e-31	4.02018e-30
11924	7448237	PPR repeat	5.66137	4.70225e-16	3.44387e-15
25173	7442595	Nuclear receptor coregulator SMRT/SMRTER, contains Myb-like domains	5.62323	4.5916e-14	2.85673e-13
33104	7448749	D-isomer specific 2-hydroxyacid dehydrogenase, NAD-binding	5.58384	4.97603e-90	1.28442e-87
10723	7453079	hypothetical protein	5.47897	2.1752e-52	1.12844e-50
8844	7445401	hypothetical protein	5.46043	3.61512e-63	3.26998e-61
17228	7447859	Peptidase S1A, chymotrypsin	5.45585	3.97567e-14	2.48227e-13
10280	7443978	hypothetical protein	5.44942	9.54059e-15	6.28302e-14
10416	7450003	hypothetical protein	5.41798	2.74088e-15	1.90583e-14
7672	7452846	hypothetical protein	5.41413	5.4801e-62	4.56661e-60
11639	7447786	hypothetical protein	5.39321	7.53273e-58	5.24466e-56
4976	7447238	Esterase/lipase/thioesterase	5.31235	6.54589e-57	4.27624e-55
5321	NA	NA	5.26842	3.79909e-73	4.62135e-71
1091	7453432	Prolyl 4-hydroxylase, alpha subunit	5.23696	1.05065e-48	4.59462e-47
11698	7443679	hypothetical protein	5.23212	4.08892e-26	5.73913e-25
20804	7445028	hypothetical protein	5.1868	1.55505e-49	7.03296e-48
1011	7453151	Dual specificity protein phosphatase	5.14113	1.31628e-53	7.25533e-52
8055	7453044	(Tp_HSF_1d) regulator [Rayko]	5.1402	1.10165e-37	2.78919e-36
5500	7450100	(PDK1_2) pyruvate phosphate dikinase	5.13391	3.41004e-19	3.16288e-18
267987	7445656	(CYS2) cysteine synthase	5.12621	4.08491e-68	4.36673e-66
270092	7442860	Chlorophyll A-B binding protein	5.11465	1.3517e-28	2.17072e-27
264007	7445770	hypothetical protein	5.11216	4.12403e-40	1.20899e-38
11747	7442812	G-protein beta WD-40 repeat	5.11163	4.64109e-140	9.82333e-137
11176	7449923	Metallophosphoesterase	5.08909	3.07836e-37	7.66548e-36
262313	7452218	(FCP2) hypothetical protein	5.04022	1.98086e-21	2.13043e-20
3154	7442477	(Tp_HSF_1b) regulator [Rayko]	5.0098	2.11205e-126	2.23518e-123
3413	7448735	hypothetical protein	4.96433	1.10712e-33	2.34802e-32
6139	7443608	Chlorophyll A-B binding protein	4.93737	5.28861e-15	3.58318e-14
6807	7448983	hypothetical protein	4.92941	2.54754e-90	6.74017e-88
36088	7445605	Mitochondrial carrier protein	4.92846	2.35561e-64	2.2459e-62
3212	7444021	F-box-like domain superfamily; protein binding	4.91301	9.54555e-13	5.345e-12
37976	7442162	Peptidyl-prolyl cis-trans isomerase, cyclophilin type	4.90054	1.29337e-21	1.41111e-20
7270	7447188	hypothetical protein	4.85857	9.78088e-19	8.74249e-18
11615	7443633	peroxidase/catalase	4.85518	1.39086e-95	4.7482e-93
25753	7443910	Phosphoglucomutase/phosphomannomutase	4.82838	5.86227e-40	1.71382e-38
11569	7443385	hypothetical protein	4.81146	1.17981e-31	2.26194e-30
24007	7448073	(Tp_bHLH1_PAS) regulator [Rayko]	4.81136	7.19398e-14	4.40335e-13
262506	7450043	hypothetical protein	4.81115	2.0019e-08	7.35885e-08
11337	7451872	hypothetical protein	4.80698	2.89915e-75	4.03706e-73
263924	7443175	transporter	4.74185	8.27606e-38	2.1105e-36
33777	7442065	Ankyrin	4.73667	1.123e-46	4.50176e-45
38191	7442965	(HSP60) mitochondrial chaperonin	4.72316	2.20034e-30	3.93347e-29
8524	7450745	NAD(P) transhydrogenase, beta subunit	4.70685	4.00426e-39	1.11226e-37
2086	7442185	Zn-finger in ubiquitin thiolesterase	4.67532	3.73149e-119	3.03772e-116
8222	7451015	hypothetical protein	4.65376	9.84707e-29	1.58859e-27
3065	7442425	hypothetical protein	4.65195	3.76397e-42	1.25264e-40
2673	7446673	Rieske [2Fe-2S] region	4.5944	4.71618e-10	2.05059e-09
263819	7445400	Fructosamine kinase	4.58594	7.89091e-102	3.63085e-99
37662	7444001	cation transporting ATPase	4.57375	7.85441e-67	8.07021e-65
5094	7451735	hypothetical protein	4.57135	2.79227e-23	3.3504e-22
11693	7449479	hypothetical protein	4.56122	9.27054e-76	1.38183e-73
34191	NA	NA	4.55364	9.9746e-52	4.95592e-50
1247	7445027	(CYS3) cysteine synthase	4.51233	1.33819e-75	1.96696e-73
2595	7446636	RNase H	4.502	2.46391e-47	1.0266e-45
35871	7452847	D-isomer specific 2-hydroxyacid dehydrogenase, NAD-binding	4.5004	2.45944e-21	2.61854e-20
7886	7449270	GCN5-related N-acetyltransferase	4.46244	1.45116e-43	5.25945e-42
8497	7450730	(Tp_bZIP9) regulator [Rayko]	4.44139	1.00579e-40	3.07639e-39
11505	7448520	hypothetical protein	4.37129	3.465e-69	3.81981e-67
31551	7451543	1-aminocyclopropane-1-carboxylate synthase	4.34897	1.39239e-47	5.82435e-46
28496	7448410	NA	4.34522	1.09724e-31	2.10746e-30
25353	7444258	hypothetical protein	4.34495	3.61979e-74	4.67173e-72
3893	7452089	Generic methyltransferase	4.34437	4.16765e-47	1.6964e-45
3327	7444724	hypothetical protein	4.32327	7.29756e-11	3.43398e-10
32261	7450210	hypothetical protein	4.31691	5.30003e-89	1.30442e-86
1989	7452579	Peptidylprolyl isomerase, FKBP-type	4.3056	4.69356e-08	1.64582e-07
644	7443551	(AK2) adenosine kinase	4.29806	3.62567e-62	3.04528e-60
269942	7442966	glycine or serine hydroxymethyltransferase, serine methylase	4.28912	4.8413e-60	3.73981e-58
899	7451500	Peptidase M, neutral zinc metallopeptidases, zinc-binding site	4.28888	3.65449e-58	2.59567e-56
7916	7449282	(FCP_2) hypothetical protein	4.28356	9.9604e-12	5.10712e-11
412	7443733	(ALAT_1) alanine aminotransferase	4.27924	4.41359e-35	9.73104e-34
8090	7453064	hypothetical protein	4.26771	0.00822212	0.0141304
32723	7444036	hypothetical protein	4.22956	9.73484e-36	2.22034e-34
6718	7446187	hypothetical protein	4.22693	7.63029e-31	1.40437e-29
31535	7445146	Peptidyl-prolyl cis-trans isomerase, cyclophilin type	4.20008	1.14897e-59	8.68538e-58
7906	7449278	CreA	4.17903	2.40285e-41	7.63644e-40
263528	7449322	Zn-finger, TRAF type	4.16295	1.14743e-104	6.07162e-102
2553	7444689	Zinc-containing alcohol dehydrogenase superfamily	4.15145	4.50882e-107	2.51141e-104
3064	7442424	hypothetical protein	4.14075	1.43705e-14	9.35893e-14
8472	7446866	Alpha/beta hydrolase fold	4.09903	4.86782e-36	1.13722e-34
36686	7444486	Cystinosin/ERS1p repeat	4.087	4.47634e-14	2.78994e-13
38715	7443860	Lhcf3 Chlorophyll A-B binding protein	4.08106	1.81971e-15	1.27875e-14
4677	7443719	Protein kinase	4.03892	4.83987e-54	2.72449e-52
16507	7447646	Epoxide hydrolase	4.0328	4.37209e-12	2.30887e-11
6209	7445957	Amidohydrolase 2	4.0193	7.60434e-91	2.06351e-88
25465	7449893	Glutathione S-transferase, N-terminal	3.99845	2.04366e-43	7.28216e-42
21141	7448629	Bacterial bifunctional deaminase-reductase, C-terminal	3.97657	3.70714e-56	2.29431e-54
14727	7452412	Carbamoyl-phosphate synthetase large chain	3.97219	8.58687e-50	3.93398e-48
10219	7443950	Chlorophyll A-B binding protein	3.9703	3.70602e-57	2.46672e-55
10802	7450943	hypothetical protein	3.94708	1.74582e-37	4.3782e-36
22199	7445314	hypothetical protein	3.94227	7.91508e-41	2.44928e-39
19141	NA	Flavodoxin	3.92042	5.28275e-28	8.18555e-27
6489	7442788	hypothetical protein	3.90592	5.27674e-13	3.0284e-12
11165	7446300	hypothetical protein	3.87484	6.20844e-30	1.08422e-28
24386	7444501	hypothetical protein	3.87332	1.93023e-40	5.81983e-39
6445	7444559	hypothetical protein	3.84988	3.68578e-05	9.13289e-05
1417	7451476	hypothetical protein	3.83169	2.98508e-33	6.21871e-32
264891	7448863	glucosylceramidase	3.83021	1.73125e-67	1.79626e-65
2698	7443087	Cyclin-like F-box	3.82944	2.10812e-42	7.1507e-41
4263	7452611	Calcium-binding EF-hand	3.82557	0.0253802	0.0395114
5622	7448181	Ankyrin	3.8249	3.10523e-38	8.1545e-37
269328	7443455	(PCB1) beta subunit acetyl/propionyl-CoA carboxylase	3.81736	5.19113e-29	8.58402e-28
36557	7445915	PAP fibrillin	3.81627	1.11672e-07	3.75302e-07
3184	7441746	NA	3.81461	4.22909e-47	1.71481e-45
2287	7448703	hypothetical protein	3.78862	2.93906e-95	9.72001e-93
261606	7452125	pas-domain protein	3.78709	2.66452e-09	1.0726e-08
7059	7447083	Sel1-like repeat	3.7409	2.02933e-49	9.06179e-48
3661	7451295	hypothetical protein	3.73733	2.18952e-36	5.19546e-35
3581	7451717	Peptidyl-prolyl cis-trans isomerase, cyclophilin type	3.73689	5.97655e-62	4.9414e-60
269456	7450985	Protein of unknown function DUF21	3.73171	1.87232e-81	3.81053e-79
4568	7448812	hypothetical protein	3.72494	3.70818e-33	7.67979e-32
22231	7447929	hypothetical protein	3.71663	2.53159e-52	1.30692e-50
22766	7450092	heat shock protein Hsp90	3.71013	6.05182e-41	1.88372e-39
6551	7446346	hypothetical protein	3.67966	4.66979e-07	1.47172e-06
42962	7443377	(Lhcf5) fucoxanthin chlorophyll a/c protein 5	3.67303	1.2504e-12	6.9428e-12
262575	7448154	Dihydroorotate dehydrogenase	3.67031	8.26691e-56	4.97095e-54
261595	7450476	vascular plant-like leucine rich repeat transmembrane-like protein kinase	3.66225	1.31593e-31	2.50928e-30
7160	7447136	hypothetical protein	3.66058	7.72599e-52	3.87508e-50
5954	7448409	NA	3.65669	9.02315e-20	8.68899e-19
29506	7446913	Chaperonin Cpn10	3.65575	1.77785e-50	8.55224e-49
29867	7447849	(ACS2_1) Long-chain-fatty-acid--CoA ligase	3.63925	6.39778e-79	1.16737e-76
21815	7441903	(AMS1) probable S-adenosylmethionine synthetase	3.63854	3.0988e-58	2.21585e-56
25248	7444201	Rft protein	3.61787	2.63842e-76	4.04673e-74
5296	7446445	hypothetical protein	3.60798	0.000169724	0.00038372
38647	7443895	Response regulator receiver	3.6019	2.39523e-56	1.50885e-54
10417	7450004	hypothetical protein	3.59304	9.49168e-33	1.91699e-31
4700	7451920	hypothetical protein	3.58511	4.18027e-35	9.23587e-34
3275	7444057	TLDc	3.58278	6.92342e-30	1.20511e-28
5993	7448428	hypothetical protein	3.57581	2.00888e-27	3.02849e-26
36522	7446883	(TOP2) topoisomerase	3.56578	8.46442e-18	7.07017e-17
40713	7446448	mitochondrial manganese superoxide dismutase	3.54936	6.9873e-22	7.74309e-21
38732	7443894	GAF	3.53778	6.07645e-33	1.23906e-31
3448	7448750	Guanylate kinase/L-type calcium channel region	3.53486	5.24296e-94	1.58532e-91
8101	7453070	TLDc	3.51669	3.22907e-22	3.67826e-21
20664	7445046	hypothetical protein	3.51534	6.43111e-57	4.22735e-55
10352	7445466	Methyl-CpG binding	3.50939	1.80811e-40	5.46721e-39
4264	7452612	hypothetical protein	3.496	1.31537e-06	3.93124e-06
38559	7442854	(GSK-3) hypothetical protein	3.49029	1.83206e-75	2.65598e-73
11637	7443642	Alkaline phosphatase	3.4899	0.0497462	0.0729983
11968	7448255	hypothetical protein	3.48867	1.89865e-09	7.78815e-09
4130	7446749	hypothetical protein	3.47781	4.34596e-28	6.75379e-27
30149	7450261	Protein of unknown function	3.47212	2.27043e-101	1.00117e-98
7060	7447084	hypothetical protein	3.45759	4.55165e-56	2.7844e-54
2774	7452305	hypothetical protein	3.44952	2.24456e-29	3.77051e-28
10158	7442008	hypothetical protein	3.44235	1.56609e-67	1.64099e-65
4567	7446125	hypothetical protein	3.42106	1.58635e-37	3.99721e-36
21513	7450428	(Tp_HSF_4.7c) regulator [Rayko]	3.40296	6.91437e-16	5.00854e-15
38294	7449898	Pyridoxal-5'-phosphate-dependent enzyme, beta subunit	3.38437	8.86381e-42	2.89524e-40
263035	7446367	Phosphoglycerate/bisphosphoglycerate mutase	3.38082	6.82349e-28	1.04961e-26
22583	7451736	hypothetical protein	3.36008	5.79593e-19	5.26962e-18
22483	7451399	hypothetical protein	3.35193	1.78636e-34	3.89795e-33
261827	7441886	Thioredoxin-related	3.34348	8.17048e-58	5.65152e-56
263371	7450131	histidine triad-like protein	3.34321	4.74907e-50	2.21407e-48
263873	7449381	mitochondrial carrier protein-like protein	3.33307	6.30809e-30	1.09981e-28
261067	7445522	alkaline phosphatase-like protein	3.32941	7.90719e-12	4.09402e-11
9795	7451223	hypothetical protein	3.32266	2.28384e-40	6.82766e-39
4452	7453376	Dual specificity protein phosphatase	3.31979	3.50928e-36	8.30843e-35
25085	7443992	hypothetical protein	3.31953	1.05345e-35	2.38729e-34
20640	7442874	(Tp_CCCH11) regulator [Rayko]	3.31664	6.42217e-27	9.53237e-26
262610	7444853	NUDIX hydrolase	3.31396	1.43963e-39	4.07369e-38
11572	7443386	hypothetical protein	3.30754	6.53834e-37	1.61294e-35
34684	7443594	trypsin-like serine protease	3.28848	4.59358e-30	8.08882e-29
37974	7453092	sugar transporter	3.28751	6.93588e-29	1.13275e-27
10183	7442020	hypothetical protein	3.28526	1.03614e-08	3.92346e-08
12087	7448904	hypothetical protein	3.27288	4.30825e-12	2.27857e-11
269060	7443596	histone deacetylase	3.26702	1.23963e-44	4.61935e-43
25243	7444196	hypothetical protein	3.25651	3.32127e-45	1.28281e-43
21327	7444687	hypothetical protein	3.24283	1.67575e-48	7.29814e-47
32760	7441737	3',5'-cyclic amp phosphodiesterase	3.24001	7.63733e-69	8.33257e-67
260789	7449726	cation efflux protein	3.23746	4.63295e-56	2.81784e-54
1727	7449030	hypothetical protein	3.22845	2.0393e-24	2.60966e-23
262721	7448407	(FHK1) fixl-related histidine kinase	3.21612	2.49975e-18	2.16311e-17
22372	7451905	HMG1/2 (high mobility group) box	3.1847	1.19137e-05	3.15918e-05
1082	7446784	hypothetical protein	3.18358	2.57503e-56	1.61251e-54
9230	7443191	hypothetical protein	3.16721	5.68402e-05	0.000137244
261479	7446689	(Tp_E2F-DP1a_SET1a) regulator [Rayko]	3.16327	1.06041e-07	3.57173e-07
8903	7445445	hypothetical protein	3.16064	2.70406e-10	1.20341e-09
1909	7445500	plant like protein	3.16025	1.63756e-08	6.07228e-08
4981	7447241	Rhomboid-like protein	3.15212	2.14597e-38	5.73504e-37
411	7443730	(SCS2) precursor of synthetase	3.15207	2.22314e-29	3.74045e-28
42577	7449987	(PGK3) phosphoglycerate kinase precursor	3.14655	6.94101e-09	2.68384e-08
39799	7444012	(GDCP) glycine decarboxylase p-protein	3.14473	6.00027e-23	7.05565e-22
22714	7450045	hypothetical protein	3.13822	2.32299e-74	3.07303e-72
31169	7447599	hypothetical protein	3.13226	5.9665e-17	4.68423e-16
3815	7452050	(Lhca6) member of fucoxanthin chlorophyll a/c family, lhca clade	3.12966	5.84163e-10	2.52334e-09
262720	7448406	PAS	3.1061	2.38999e-28	3.79209e-27
40586	7448453	(GMD1) gdp-d-mannose 4,6-dehydratase	3.10256	6.45446e-35	1.41717e-33
23616	7447189	Peptidase A22B, minor histocompatibility antigen H13	3.09608	1.5506e-77	2.69017e-75
38122	NA	Lhcf10	3.09088	1.76061e-15	1.23969e-14
997	7447621	Aspartate/ornithine carbamoyltransferase	3.08446	7.36335e-20	7.15577e-19
10383	7449986	hypothetical protein	3.07483	1.43275e-06	4.25683e-06
8281	7451044	NA	3.06929	1.50683e-15	1.06454e-14
31732	7452921	Ankyrin	3.05438	1.86709e-28	2.9803e-27
11294	7451803	hypothetical protein	3.05389	5.03343e-41	1.5744e-39
24950	7441853	NA	3.04521	4.31693e-05	0.000105926
264590	7449912	(Tp_HSF_3.5c) regulator [Rayko]	3.04304	3.76157e-07	1.19797e-06
1283	7446831	(MTS2_1) methionyl-trna synthetase	3.03618	2.41064e-31	4.53141e-30
264421	7453122	ABC transporter protein	3.02859	1.97603e-56	1.25224e-54
10767	7442167	hypothetical protein	3.02399	1.27394e-08	4.78597e-08
21069	7446810	Adenine nucleotide translocator 1	3.02375	1.61672e-54	9.2485e-53
5585	7448163	Protein prenyltransferase, alpha subunit	3.01221	1.96182e-16	1.47352e-15
34592	7446336	Flavoprotein pyridine nucleotide cytochrome reductase	3.0086	2.6866e-66	2.73388e-64
10628	7444199	Isopenicillin N synthetase	2.99958	1.21973e-30	2.21795e-29
262719	7451137	guanylate or adenylate cyclase	2.98969	4.14104e-22	4.66716e-21
19311	7452959	6,7-dimethyl-8-ribityllumazine synthase	2.9889	2.57745e-23	3.10321e-22
11737	7443697	hypothetical protein	2.98726	1.57116e-36	3.763e-35
4844	7451369	hypothetical protein	2.98584	4.59678e-13	2.65689e-12
11332	7451870	Enoyl-CoA hydratase/isomerase	2.98303	1.89801e-15	1.33201e-14
4709	7443738	mRNA capping enzyme	2.97344	3.008e-23	3.60109e-22
262815	7448607	(Tp_Myb1R_SHAQKYF2) MYB DNA binding protein/ transcription factor-like protein	2.96347	6.3682e-09	2.47411e-08
33109	7452808	Zinc-containing alcohol dehydrogenase superfamily	2.96253	6.18754e-50	2.84707e-48
7889	7445000	Ankyrin	2.95621	0.00591603	0.0104453
24862	7451250	EF-Hand-like	2.95123	1.43659e-16	1.09153e-15
24379	7444492	hypothetical protein	2.9478	1.28424e-82	2.77371e-80
10314	7443995	Lipase, active site	2.94472	2.12748e-20	2.13212e-19
31983	NA	NA	2.93966	1.96808e-07	6.44437e-07
4445	7453373	hypothetical protein	2.93399	3.50203e-50	1.65709e-48
10395	7449991	hypothetical protein	2.93109	1.60226e-10	7.30895e-10
35956	7445546	sir2-like transcriptional regulatory protein found in-like protein	2.90913	1.69218e-49	7.62056e-48
3107	7442449	hypothetical protein	2.89342	5.09963e-51	2.47566e-49
6234	7445972	hypothetical protein	2.88896	2.83078e-78	5.07764e-76
9388	7453004	hypothetical protein	2.88815	9.26144e-85	2.0854e-82
262298	7443778	Bacterial sensor protein, C-terminal	2.88323	2.24807e-12	1.22069e-11
22213	7447915	(PFK2) phosphofructokinase	2.88066	1.7195e-13	1.02406e-12
2160	7442221	hypothetical protein	2.87177	5.4153e-31	1.00544e-29
5638	7448189	hypothetical protein	2.86725	3.34602e-46	1.30668e-44
20965	7449022	hypothetical protein	2.8645	2.78047e-16	2.06786e-15
38724	7449482	ascorbate peroxidase	2.86066	9.08052e-40	2.61851e-38
34211	7447279	Cytochrome c heme-binding site	2.85463	1.44851e-18	1.2796e-17
5476	7450091	Mitochondrial substrate carrier	2.84442	1.85267e-10	8.38974e-10
11186	7449927	Cytochrome c heme-binding site	2.84348	1.07643e-19	1.03094e-18
22426	7451188	hypothetical protein	2.84086	8.69246e-43	3.01614e-41
36775	7449384	Peptidyl-prolyl cis-trans isomerase, cyclophilin type	2.83715	9.98863e-19	8.92065e-18
39813	NA	Chlorophyll A-B binding protein	2.82819	6.59025e-19	5.96108e-18
1725	7447641	hypothetical protein	2.81138	1.26961e-23	1.56236e-22
263784	7448308	Peptidase M, neutral zinc metallopeptidases, zinc-binding site	2.8068	4.51191e-50	2.11281e-48
31749	NA	Lhca11	2.80588	1.63603e-10	7.45333e-10
17214	7452086	hypothetical protein	2.80351	9.60406e-23	1.11692e-21
7227	7447168	hypothetical protein	2.80117	1.7068e-17	1.39699e-16
2592	7443032	hypothetical protein	2.78217	1.95315e-31	3.6977e-30
1921	7452436	methyl transferase-like protein	2.77757	5.75576e-34	1.23057e-32
261132	7445508	(PDT1) Phospholipid:diacylglycerol acyltransferase	2.76544	3.61194e-57	2.41931e-55
25724	7442832	Protein of unknown function DUF124	2.76482	8.38613e-14	5.09767e-13
20622	7449728	FAD dependent oxidoreductase	2.76457	7.97138e-26	1.1042e-24
268890	7449642	Peptidase S8 and S53, subtilisin, kexin, sedolisin	2.76332	1.61754e-43	5.84247e-42
16737	7444270	Mitochondrial substrate carrier	2.76324	3.41876e-16	2.53189e-15
8686	7448281	hypothetical protein	2.75519	8.58578e-32	1.67028e-30
25572	7448480	acetyl-coa synthetase	2.75143	1.66523e-05	4.32045e-05
35036	7442397	Der1-like	2.74046	5.63937e-19	5.14052e-18
5079	7449659	Protein of unknown function DUF715	2.74033	6.05891e-15	4.07638e-14
35401	7444103	Cobalamin synthesis protein/P47K	2.73679	9.33586e-39	2.55301e-37
7188	7450705	Protein kinase	2.73522	3.32015e-52	1.68929e-50
264628	7451810	hypothetical protein	2.72439	1.8149e-35	4.0693e-34
33018	7444045	(Lhcf6) fucoxanthin chlorophyll a/c protein 6	2.72181	4.98542e-14	3.09085e-13
31006	7446790	light-repressed protein a	2.70813	6.42908e-15	4.31469e-14
11796	7443881	NA	2.70775	6.54402e-18	5.5052e-17
33685	7443705	(MCM1) probable methylmalonyl-coa mutase	2.69579	2.96056e-09	1.18501e-08
3167	7442484	hypothetical protein	2.69523	6.57276e-06	1.80206e-05
23820	7449850	Short-chain dehydrogenase/reductase SDR	2.69311	4.21381e-29	6.98977e-28
1038	7449738	hypothetical protein	2.69278	3.21997e-19	2.99183e-18
15539	7444273	Cysteinyl-tRNA synthetase, class Ia	2.68846	2.54454e-30	4.54113e-29
20641	7449744	hypothetical protein	2.68508	4.05473e-35	8.97725e-34
4589	7448825	hypothetical protein	2.68023	2.19758e-20	2.1982e-19
21832	7441926	2OG-Fe(II) oxygenase superfamily	2.68014	1.09508e-15	7.81471e-15
24387	7445414	C2 calcium/lipid-binding region, CaLB	2.67882	7.0438e-36	1.62761e-34
11831	7442855	hypothetical protein	2.67291	4.29881e-30	7.60775e-29
20933	7453412	hypothetical protein	2.67168	3.31575e-15	2.28752e-14
6200	7442349	hypothetical protein	2.66497	2.23575e-35	5.0023e-34
264004	7453035	cation transporting ATPase	2.66353	5.97377e-34	1.2746e-32
25517	7451806	Nuclear protein SET	2.65897	5.9841e-07	1.86154e-06
24816	7450869	(ASA) aspartate-ammonia ligase	2.65169	3.61639e-11	1.75964e-10
5902	7451112	hypothetical protein	2.63817	9.42668e-62	7.73353e-60
6802	7448980	hypothetical protein	2.63518	2.74763e-09	1.10312e-08
8344	7451075	hypothetical protein	2.63168	6.26304e-10	2.69657e-09
34511	7451792	Enoyl-CoA hydratase/isomerase	2.61941	6.4512e-29	1.05686e-27
7442	7452432	hypothetical protein	2.61842	3.13866e-10	1.38981e-09
1926	7452546	hypothetical protein	2.61837	2.85893e-47	1.18651e-45
7363	7452398	hypothetical protein	2.61148	3.37789e-18	2.90399e-17
25387	7443008	hypothetical protein	2.6108	1.0311e-23	1.28077e-22
1310	7451533	FAD dependent oxidoreductase	2.608	1.42953e-26	2.06113e-25
2543	7450397	hypothetical protein	2.60636	2.4519e-39	6.90118e-38
263558	7453063	hypothetical protein	2.60377	5.35121e-36	1.24466e-34
2950	7452914	(UroS) uroporphyrinogen III synthase	2.60064	4.27272e-27	6.36876e-26
35048	7442386	hypothetical protein	2.60063	8.47097e-14	5.14629e-13
4783	7443776	hypothetical protein	2.59876	4.98592e-44	1.84496e-42
9803	7451226	hypothetical protein	2.57488	2.48497e-35	5.54819e-34
11174	7446304	hypothetical protein	2.5721	1.19326e-12	6.64295e-12
22763	7450089	Protein of unknown function DUF525	2.57089	3.85077e-17	3.07567e-16
26769	7452646	sterol delta7 reductase-like protein	2.56982	3.91646e-26	5.50437e-25
22565	7449650	Major facilitator superfamily	2.56931	4.31808e-30	7.62909e-29
36081	7449832	Chlorophyll A-B binding protein	2.55321	1.26023e-13	7.55212e-13
9855	7452688	SAM (and some other nucleotide) binding motif	2.54682	1.65182e-32	3.31083e-31
263810	NA	Carbohydrate transport and metabolism	2.54204	1.57807e-42	5.39758e-41
11789	7443875	hypothetical protein	2.54115	4.42379e-16	3.25118e-15
3630	7441937	C2	2.53693	0.000625197	0.00129887
263640	7447041	RNA methyltransferase	2.53461	3.05958e-15	2.11769e-14
25046	7443958	hypothetical protein	2.53378	8.71894e-23	1.01622e-21
20335	7444730	PpiC-type peptidyl-prolyl cis-trans isomerase	2.52943	1.2911e-13	7.72834e-13
9741	7451196	hypothetical protein	2.52705	1.52439e-20	1.54084e-19
9459	7446921	Thioredoxin-related	2.52403	7.2031e-37	1.76869e-35
3320	7444720	hypothetical protein	2.52269	1.37681e-10	6.30499e-10
31362	7449074	(SCS1) precursor of synthetase	2.52106	2.06096e-29	3.47311e-28
31785	7443050	DJ-1 protein	2.51885	5.10649e-34	1.09619e-32
11438	7447812	hypothetical protein	2.51847	7.2011e-58	5.04697e-56
22520	7448444	Ribosome-binding factor A	2.5145	2.0047e-17	1.63702e-16
1432	7449114	hypothetical protein	2.51159	1.66211e-23	2.01722e-22
3454	7448754	hypothetical protein	2.50719	6.77338e-39	1.86674e-37
33231	7444731	Haloacid dehalogenase-like hydrolase	2.50256	6.57848e-23	7.72698e-22
3592	7441918	hypothetical protein	2.49759	3.64419e-18	3.12785e-17
33131	NA	lhca7	2.49114	7.71372e-09	2.96098e-08
11945	7449445	hypothetical protein	2.48759	1.00688e-21	1.10883e-20
11794	7443879	hypothetical protein	2.48592	1.23464e-09	5.15838e-09
5971	7451148	hypothetical protein	2.48536	1.50569e-23	1.84004e-22
24953	7441857	NA	2.48272	0.000169661	0.000383659
264362	7449985	Leucine-rich repeat	2.47842	2.01132e-09	8.228e-09
9608	7447885	hypothetical protein	2.47273	3.15999e-05	7.90783e-05
4704	7443736	Phospholipid/glycerol acyltransferase	2.47043	4.51969e-26	6.32696e-25
10876	7442971	BRCT	2.46862	6.79936e-15	4.5445e-14
5872	7448362	hypothetical protein	2.46665	3.08725e-34	6.68146e-33
10123	7451880	hypothetical protein	2.46503	3.9787e-23	4.7364e-22
262271	7451938		2.46181	3.39374e-33	7.05619e-32
21563	7450489	hypothetical protein	2.45514	5.26198e-20	5.16103e-19
24396	7445421	NA	2.45353	2.50131e-16	1.8655e-15
22450	7452216	hypothetical protein	2.45144	1.80334e-19	1.69944e-18
35690	7446213	GTP-binding signal recognition particle SRP54, G-domain	2.44574	2.56035e-22	2.93567e-21
1599	7443148	hypothetical protein	2.44382	5.17316e-16	3.77309e-15
4523	7446105	Guanylate cyclase	2.44354	7.55443e-14	4.60799e-13
31912	7452903	(PPI1) cyclophilin-type peptidyl-prolyl cis-trans isomerase	2.4375	1.29445e-13	7.74403e-13
23143	7445983	Cyclin, N-terminal	2.43579	1.56114e-40	4.73398e-39
33606	NA	Lhca4 Chlorophyll A-B binding protein	2.43211	2.5621e-13	1.50554e-12
2637	7443055	hypothetical protein	2.42602	7.02328e-30	1.22048e-28
11750	7443858	Phox-like	2.42392	1.08798e-65	1.08623e-63
9581	7447870	4Fe-4S ferredoxin, iron-sulfur binding	2.42242	4.35787e-22	4.88552e-21
974	7451497	Peptidase, eukaryotic cysteine peptidase active site	2.4218	7.69117e-09	2.9534e-08
19435	7448157	Calcium-binding EF-hand	2.41937	1.75587e-21	1.89616e-20
23573	7447150	hypothetical protein	2.41766	1.62805e-19	1.53974e-18
6243	7445978	Appr-1-p processing	2.41731	1.66323e-43	5.96675e-42
4819	7451355	Protein of unknown function UPF0187	2.41677	3.1796e-12	1.70034e-11
24829	7451225	Zn-finger, modified RING	2.41191	6.77695e-53	3.65921e-51
22473	7451387	aliphatic amidase	2.41062	1.03481e-08	3.92242e-08
35816	7449838	(GAPD2) glyceraldehyde-3-phosphate dehydrogenase	2.40665	8.74715e-32	1.69855e-30
1554	7443120	Glycoside hydrolase, family 81	2.4065	4.28712e-38	1.1175e-36
11411	7447798	(CSN1) precursor of synthase	2.40533	6.80126e-13	3.85733e-12
8304	7451056	Ankyrin	2.39965	3.29029e-49	1.46307e-47
261744	7441709	adenylate kinase	2.39659	1.32885e-27	2.00903e-26
33798	7448811	Serine/threonine protein kinase	2.3914	1.36815e-20	1.39222e-19
22651	7451799	Cyclin, N-terminal	2.39004	1.05371e-38	2.85933e-37
9065	7445813	DNA-binding SAP	2.38947	8.85035e-06	2.38815e-05
260866	7445649	(ORC2) ORC2, origin recognition complex subunit 2	2.38757	1.02545e-09	4.32363e-09
27273	7450447	methylenetetrahydrofolate reductase	2.38704	1.06844e-08	4.04123e-08
2678	7443078	PpiC-type peptidyl-prolyl cis-trans isomerase	2.38123	1.59049e-18	1.40034e-17
5671	7445221	hypothetical protein	2.37741	7.66363e-16	5.5173e-15
22245	7453364	SPX, N-terminal	2.37711	8.3766e-53	4.45475e-51
9339	7445704	hypothetical protein	2.3766	1.72035e-14	1.11015e-13
5828	7442314	hypothetical protein	2.3683	9.60612e-08	3.24797e-07
37810	7449959	guanylate kinase-like protein	2.36548	5.50579e-13	3.15814e-12
264072	7447892	(HSF43) hypothetical protein	2.36275	8.58846e-13	4.83466e-12
21355	7446647	hypothetical protein	2.36168	1.72147e-24	2.21634e-23
904	7447663	hypothetical protein	2.35964	9.2652e-29	1.497e-27
35518	7450675	(GYK) glycerol kinase	2.35805	6.42943e-15	4.31469e-14
3387	7448719	hypothetical protein	2.35695	2.93185e-11	1.43647e-10
34187	7453218	(ACAS2) acetyl-coenzyme a synthetase	2.35498	3.63261e-13	2.11696e-12
3300	7444710	SAM (and some other nucleotide) binding motif	2.353	0.000529021	0.00111393
263979	7445709	Tyrosine protein kinase	2.34754	5.30957e-11	2.53914e-10
261908	7452513	para-aminobenzoate synthase and glutamine amidotransferase, a bifunctional enzyme-like protein	2.33787	2.24127e-50	1.07328e-48
9391	7445731	Ctr copper transporter	2.33676	1.4103e-20	1.43236e-19
6605	7446375	hypothetical protein	2.3364	2.53861e-25	3.42243e-24
25677	7447789	Lipolytic enzyme, G-D-S-L, active site	2.33167	1.46076e-20	1.48219e-19
262332	7452241	(Lhcr14) fucoxanthin chlorophyll a/c light-harvesting protein, lhcr type	2.32936	2.05868e-10	9.30272e-10
37637	7441972	ABC transporter	2.32887	2.19734e-17	1.79018e-16
22765	7453191	hypothetical protein	2.31613	8.43418e-32	1.64381e-30
262907	7445995	Chitin binding Peritrophin-A	2.31047	8.25515e-19	7.41632e-18
8990	7445779	hypothetical protein	2.30505	4.65639e-41	1.46453e-39
25506	7444351	hypothetical protein	2.30459	7.06867e-39	1.94306e-37
23655	7443431	Tubulin	2.30097	5.89485e-05	0.000142043
40747	NA	Lhca10	2.29956	3.72721e-17	2.986e-16
25087	7443993	hypothetical protein	2.29714	9.37871e-28	1.43019e-26
882	7451507	20S proteasome, A and B subunits	2.2936	6.51461e-34	1.3872e-32
23557	7447138	hypothetical protein	2.29313	9.88872e-32	1.91321e-30
2319	7450200	Aspartic acid and asparagine hydroxylation site	2.28997	5.44264e-27	8.1012e-26
10567	7453116	(GFA_2) glutamine fructose 6 phosphate transaminase	2.28919	2.60192e-19	2.43037e-18
11184	7449926	hypothetical protein	2.28896	2.08757e-19	1.96205e-18
5098	7451737	3-oxo-5-alpha-steroid 4-dehydrogenase, C-terminal	2.28619	5.77588e-28	8.92352e-27
7840	7444976	hypothetical protein	2.28533	2.76213e-57	1.86189e-55
33950	7446104	hypothetical protein	2.28444	6.21419e-33	1.26471e-31
10835	7444243	TPR repeat	2.27632	6.36617e-07	1.97286e-06
268963	7444908	Pumilio/Puf RNA-binding	2.27462	2.91518e-16	2.16652e-15
11575	7447752	hypothetical protein	2.27319	4.12901e-25	5.49651e-24
32029	7446496	SAM (and some other nucleotide) binding motif	2.26556	4.02914e-28	6.29843e-27
32964	7449510	(PsbM) photosystem II reaction center M protein, plastid precursor	2.26465	2.35195e-09	9.52573e-09
2325	7450205	Generic methyltransferase	2.2642	1.58584e-12	8.72749e-12
11832	7442856	hypothetical protein	2.26329	3.1849e-20	3.15598e-19
5957	7448411	hypothetical protein	2.26094	6.77055e-32	1.32201e-30
6678	7446611	von Willebrand factor, type A	2.25964	3.13617e-08	1.12395e-07
7216	7450720	hypothetical protein	2.25844	1.41954e-43	5.16253e-42
264647	7451837	Cytochrome P450	2.25581	1.41345e-31	2.68555e-30
11643	7447788	(Tp_AP2-EREBP3) regulator [Rayko]	2.25552	6.13514e-11	2.92075e-10
25128	7449988	Thioredoxin-related	2.25373	6.30944e-41	1.95815e-39
20854	7449131	hypothetical protein	2.24834	2.24466e-08	8.19428e-08
8420	7445891	Aromatic-ring hydroxylase	2.24769	9.06803e-15	5.99419e-14
260816	7453442	Diacylglycerol kinase, catalytic region	2.24549	7.86148e-29	1.278e-27
8720	7448298	hypothetical protein	2.23271	4.15004e-29	6.8948e-28
3483	7448770	hypothetical protein	2.22379	1.07564e-09	4.52264e-09
34629	7442733	DNA repair protein rad10	2.22063	0.00031823	0.000692541
4569	7448813	hypothetical protein	2.22048	8.69051e-08	2.94875e-07
25601	7448506	Mitochodrial transcription termination factor-related	2.21726	9.35895e-16	6.71042e-15
2465	7450359	hypothetical protein	2.21495	3.61026e-06	1.02213e-05
11557	7448548	Phytanoyl-CoA dioxygenase	2.20993	0.000130524	0.000300422
23672	7452411	SAM (and some other nucleotide) binding motif	2.20975	0.000151703	0.000345561
6224	7445964	hypothetical protein	2.20697	5.34207e-08	1.85666e-07
11156	7446294	Heat shock transcription factor	2.20232	1.45666e-07	4.83103e-07
10886	7442974	RecA bacterial DNA recombination protein	2.18909	1.66215e-08	6.1613e-08
32431	7452353	Ferredoxin-dependent bilin reductase	2.18807	2.67213e-14	1.69641e-13
33389	7452647	cAMP-dependent protein kinase	2.1867	1.08077e-31	2.07959e-30
38948	7445112	Eukaryotic protein of unknown function DUF862	2.18543	1.01618e-17	8.44129e-17
8409	7451107	hypothetical protein	2.18538	6.83241e-17	5.30502e-16
6505	7444593	Lipase, active site	2.18475	1.41618e-08	5.2847e-08
34276	7449608	(Lhcr3) fucoxanthin chl a/c light-harvesting protein	2.1844	2.98164e-10	1.3236e-09
16039	7445853	DNA mismatch repair protein MutS, C-terminal	2.18336	4.64698e-15	3.16875e-14
20753	7446828	Thioredoxin domain 2	2.17946	9.92735e-42	3.22274e-40
7977	7443525	hypothetical protein	2.17652	0.000927582	0.00187662
22554	7447277	YLP motif	2.17644	7.06847e-14	4.32903e-13
264773	7442791	ABC transporter	2.17501	2.37464e-28	3.77339e-27
21083	7449098	hypothetical protein	2.17492	1.20963e-23	1.49375e-22
8515	7446889	hypothetical protein	2.17489	4.92797e-07	1.54802e-06
20600	7445026	hypothetical protein	2.17256	7.78896e-11	3.65546e-10
13556	7444677	hypothetical protein	2.17223	3.58732e-40	1.05457e-38
269459	7448126	hypothetical protein	2.17187	4.48329e-09	1.76447e-08
7885	7444999	Phosphoglycerate/bisphosphoglycerate mutase	2.17151	2.30222e-14	1.47128e-13
11907	7449417	Sterile alpha motif homology	2.17131	1.68653e-14	1.08965e-13
7937	7443506	PAS	2.17008	8.50927e-09	3.25103e-08
21603	7452804	hypothetical protein	2.16353	2.46084e-20	2.44766e-19
262960	7442735	sodium/hydrogen exchanger, Na+/H+ exchanger, antiporter	2.15839	2.06465e-36	4.91016e-35
260936	7451468	hypothetical protein	2.15157	9.00386e-32	1.7452e-30
9513	7447838	Twin-arginine translocation pathway signal	2.14995	3.7077e-19	3.42695e-18
25076	7450310	RNA binding S1	2.14514	1.00031e-29	1.71855e-28
36015	7444958	Mpv17/PMP22	2.14495	1.96684e-05	5.04609e-05
268541	7445345	(UBA1) ubiquitin activating enzyme 1	2.14327	1.19644e-38	3.23834e-37
22074	7442038	hypothetical protein	2.14257	2.77507e-06	7.95897e-06
7656	7452840	hypothetical protein	2.14227	4.99027e-09	1.95528e-08
5246	7446422	Ankyrin	2.14044	3.82018e-36	8.98422e-35
34810	7442786	calreticulin-like protein	2.14003	3.27431e-17	2.62913e-16
264181	7451249	Steroid delta5-4-isomerase	2.13841	5.09973e-05	0.000123644
34507	7442274	Protein phosphatase 2C-like	2.13509	6.08503e-13	3.47346e-12
22194	7447513	hypothetical protein	2.13205	1.52128e-07	5.03747e-07
8824	7445392	hypothetical protein	2.13166	2.11078e-41	6.76921e-40
5912	7448386	hypothetical protein	2.13135	0.000564412	0.00118351
1450	7445132	hypothetical protein	2.12953	2.25587e-05	5.73615e-05
264177	7451246	prolyl 4-hydroxylase alpha subunit	2.12873	3.86532e-41	1.22109e-39
261711	7444041	hypothetical protein	2.1269	7.32065e-14	4.47054e-13
10292	7443984	Sodium/calcium exchanger membrane region	2.1243	2.69958e-08	9.74408e-08
262408	7451726	hypothetical protein	2.12388	2.25482e-14	1.44273e-13
8330	7447038	hypothetical protein	2.12339	1.90498e-07	6.25322e-07
7141	7447125	G-protein beta WD-40 repeat	2.12289	6.45542e-10	2.77264e-09
10976	7443018	Pseudouridine synthase	2.11898	1.36098e-10	6.2406e-10
30385	7444279	(Lhcx6_1) fucoxanthin chlorophyll a/c protein -LI818 clade	2.11829	1.73823e-12	9.52156e-12
7102	7450664	hypothetical protein	2.118	3.02121e-17	2.43144e-16
7112	7447112	hypothetical protein	2.11768	7.3598e-12	3.82746e-11
6223	7442361	hypothetical protein	2.11676	1.17927e-20	1.20465e-19
8327	7451069	hypothetical protein	2.11543	3.06282e-13	1.78983e-12
7982	7449316	hypothetical protein	2.11476	4.36442e-07	1.38041e-06
263269	7450725	(PSY3)	2.10839	5.07111e-19	4.63851e-18
30919	7452574	Synaptobrevin	2.1052	1.5359e-29	2.61745e-28
24965	7444290	Membrane-associated proteins in eicosanoid and glutathione metabolism (MAPEG)	2.10388	8.69789e-37	2.11609e-35
11139	7449902	hypothetical protein	2.10065	8.941e-06	2.40954e-05
38652	7449419	Phosphoinositide-specific phospholipase C (PLC)	2.09598	7.97655e-21	8.21965e-20
11076	7442631	Pyruvate carboxylase	2.09372	1.63863e-16	1.2378e-15
3694	7451312	hypothetical protein	2.09163	1.01608e-39	2.91413e-38
10348	7449971	hypothetical protein	2.08828	2.64188e-21	2.80713e-20
34228	7450048	hypothetical protein	2.08793	1.9248e-29	3.25401e-28
269777	7452713	(LTA4) hypothetical protein	2.08786	3.28734e-08	1.17494e-07
1788	7449061	hypothetical protein	2.08553	4.95132e-17	3.91921e-16
11026	7450899	hypothetical protein	2.08292	2.03518e-07	6.65378e-07
24714	7447872	Tafazzin	2.07984	0.000154871	0.000352472
30851	7443165	(CLPC2) member of the clp superfamily, regulatory gamma subunit	2.07906	7.67836e-21	7.92781e-20
4730	7443746	hypothetical protein	2.07732	3.81782e-17	3.05166e-16
1553	7443119	cAMP-dependent protein kinase	2.074	1.00017e-26	1.45797e-25
21472	NA	Novel member of LHC superfamily	2.07121	2.08158e-14	1.33754e-13
264268	7441953	response regulator	2.07112	7.38916e-06	2.01286e-05
5470	7450087	CBS	2.06836	5.67278e-29	9.33671e-28
1010	7449128	Glycosyl transferase, family 2	2.06614	4.34264e-25	5.77363e-24
2293	7446495	hypothetical protein	2.06333	1.34184e-18	1.19034e-17
7602	7452812	hypothetical protein	2.0595	1.49278e-25	2.03584e-24
13996	7446649	(AMT2) ammonium transporter	2.05887	3.42828e-17	2.75068e-16
38490	7443332	hypothetical protein	2.05301	4.90483e-45	1.87393e-43
7953	7443512	Protein of unknown function DUF124	2.05131	9.0153e-31	1.65353e-29
6979	7444122	ThiJ/PfpI	2.04666	2.7223e-26	3.86195e-25
34441	7450090	Zn-finger, ZPR1 type	2.04422	5.83489e-25	7.69959e-24
1850	7447653	Leucine-rich repeat	2.04389	1.48091e-37	3.74044e-36
3929	7452107	Peptidase C48, SUMO/Sentrin/Ubl1	2.04054	4.874e-11	2.33767e-10
5191	7449720	Calcium-binding EF-hand	2.04026	3.70796e-05	9.18356e-05
6093	7448599	hypothetical protein	2.03957	2.0969e-21	2.24383e-20
19937	7453149	SOH1	2.03815	3.23646e-22	3.679e-21
36213	7448127	Cyclic nucleotide-binding	2.0347	5.60222e-10	2.42587e-09
262207	7446127	serine/threonine deaminase	2.03259	1.80869e-41	5.81806e-40
24178	7445892	(Tp_Hox3) regulator [Rayko]	2.02965	5.88483e-19	5.34585e-18
21941	7445350	hypothetical protein	2.02699	1.39413e-14	9.08503e-14
23327	7446571	Lipopolysaccharide-modifying protein	2.02418	1.87673e-21	2.02254e-20
31125	7447640	Glucose/ribitol dehydrogenase	2.02239	2.51641e-08	9.12028e-08
260914	7451443	transporter belonging to the MFS superfamily	2.02201	1.71731e-11	8.62566e-11
3625	7441934	Flavodoxin-like	2.02188	1.09536e-05	2.92141e-05
11501	7448517	(FCP3) pt17531-like protein	2.02073	7.01779e-10	3.00807e-09
3874	7452081	Basic-leucine zipper (bZIP) transcription factor	2.02045	4.45987e-09	1.75591e-08
932	7445251	Protein of unknown function DUF580	2.0175	3.73352e-28	5.8536e-27
28544	7448576	Dihydrodipicolinate reductase	2.01723	0.00919765	0.0156368
20582	7445058	Rhomboid-like protein	2.01323	7.94641e-18	6.66377e-17
8845	7444488	TPR repeat	2.01232	6.80496e-09	2.63702e-08
3408	7444765	hypothetical protein	2.0092	4.96581e-13	2.86393e-12
263734	7449340	Leucine-rich repeat	2.00652	8.87543e-28	1.35539e-26
5168	7451765	hypothetical protein	2.00381	2.12453e-07	6.93521e-07
37377	NA	NA	2.00104	1.50231e-14	9.75394e-14
21690	7444716	hypothetical protein	1.99917	5.41731e-30	9.49196e-29
21071	7445102	Endoplasmic reticulum targeting sequence	1.99914	2.66732e-39	7.4876e-38
7325	7443411	hypothetical protein	1.9965	1.67853e-14	1.08515e-13
1383	7442929	(PDS1) precursor of hydrogenase	1.99639	5.81849e-50	2.68896e-48
942	7449143	hypothetical protein	1.99528	7.26011e-47	2.93259e-45
23740	7450150	Short-chain dehydrogenase/reductase SDR	1.99291	2.20148e-11	1.09332e-10
2679	7446676	hypothetical protein	1.9924	1.5553e-12	8.56384e-12
1638	7445688	hypothetical protein	1.99183	7.47941e-06	2.03602e-05
4302	7452630	hypothetical protein	1.98985	7.23444e-15	4.8122e-14
268304	7443046	hypothetical protein	1.9892	6.60996e-15	4.42348e-14
2045	7445064	hypothetical protein	1.98838	3.38114e-29	5.63506e-28
24769	7451632	Photosystem II Psb31 protein	1.98836	3.49833e-11	1.70377e-10
10869	7444262	Small nuclear ribonucleoprotein (Sm protein)	1.98706	2.65544e-21	2.81871e-20
4448	7447948	G-protein beta WD-40 repeat	1.98554	1.24814e-31	2.3843e-30
454	7451775	GTP1/OBG	1.98264	1.58745e-19	1.50403e-18
4917	7452259	hypothetical protein	1.9748	9.82729e-10	4.1551e-09
8701	7448287	hypothetical protein	1.96901	9.0788e-43	3.1399e-41
12135	7451993	hypothetical protein	1.96826	3.05161e-39	8.54369e-38
10228	7450277	Calcium-binding EF-hand	1.96778	2.19592e-13	1.29756e-12
262819	7443599	tom70-like protein	1.96646	8.49854e-17	6.5554e-16
34632	7451129	hypothetical protein	1.9662	2.58466e-28	4.0826e-27
5233	7451795	hypothetical protein	1.96389	2.37863e-12	1.28828e-11
7469	7450117	hypothetical protein	1.96305	3.86647e-20	3.80995e-19
11081	7446256	hypothetical protein	1.96031	1.45014e-06	4.30366e-06
25749	7442863	hypothetical protein	1.95933	6.49655e-13	3.69243e-12
1741	7449037	hypothetical protein	1.95763	1.64896e-17	1.35069e-16
3649	7451289	HPr serine phosphorylation site	1.95695	2.06497e-17	1.68494e-16
4650	7443706	hypothetical protein	1.95685	6.1036e-13	3.48218e-12
7435	7443467	Glycosyl transferase, family 8	1.95531	1.65747e-37	4.16652e-36
6983	7449254	hypothetical protein	1.9533	4.3149e-12	2.28095e-11
7056	7447081	Metallophosphoesterase	1.95245	2.07225e-24	2.64862e-23
37097	7446965	CDP-alcohol phosphatidyltransferase	1.95113	3.3928e-12	1.80705e-11
20881	7449110	hypothetical protein	1.9506	2.75453e-32	5.50022e-31
10142	7451890	hypothetical protein	1.94951	1.27834e-13	7.65628e-13
25395	7443014	Endonuclease/exonuclease/phosphatase	1.9495	7.08089e-15	4.71806e-14
15292	7444134	Eukaryotic pantothenate kinase	1.94566	1.58177e-17	1.29767e-16
25860	7442666	hypothetical protein	1.94341	1.38092e-32	2.77311e-31
9401	7445736	hypothetical protein	1.94264	2.00367e-09	8.19985e-09
37367	7441828	Peptidylprolyl isomerase, FKBP-type	1.94251	2.44516e-13	1.43922e-12
8726	7448302	Inositol polyphosphate kinase	1.93963	3.92359e-13	2.2815e-12
269320	7443434	(DGD2) dtdp-glucose 4,6-dehydratase	1.93911	3.09544e-28	4.86039e-27
29842	7445769	Rieske [2Fe-2S] region	1.93896	8.38983e-10	3.5759e-09
11733	7442807	hypothetical protein	1.93701	3.08956e-17	2.48456e-16
8348	7451077	Eukaryotic protein of unknown function DUF862	1.93624	1.0225e-24	1.33429e-23
2987	7450475	hypothetical protein	1.93529	1.80516e-43	6.45406e-42
174	7445641	propionate coa-transferase	1.93473	1.38444e-12	7.67497e-12
2725	7452284	hypothetical protein	1.92942	1.50009e-17	1.23448e-16
10626	7453145	Leucine-rich repeat	1.92759	1.51759e-12	8.36494e-12
5051	7448474	hypothetical protein	1.9254	7.44457e-23	8.72491e-22
262141	7453348	(Tp_AP2-EREBP5) pathogenesis-related transcription factor	1.92215	2.45903e-08	8.9276e-08
5319	7449610	Peptidase S9B, dipeptidylpeptidase IV N-terminal	1.92002	7.25013e-14	4.43259e-13
23726	7450139	hypothetical protein	1.91871	1.28234e-20	1.30616e-19
261184	7452155	low molecular weight heat shock protein	1.91746	3.64026e-13	2.12024e-12
25193	7442587	Methyltransferase FkbM	1.91533	2.52621e-08	9.15263e-08
21893	7449530	Peptidase C2, calpain	1.91526	2.71656e-18	2.34497e-17
5586	7445176	Endoplasmic reticulum targeting sequence	1.9121	1.03893e-23	1.28899e-22
31705	7443023	Mpv17/PMP22	1.91086	3.6134e-10	1.59071e-09
3884	7445380	hypothetical protein	1.91012	0.00115782	0.00230671
5337	7446463	hypothetical protein	1.91011	2.236e-22	2.57213e-21
1762	7449046	hypothetical protein	1.90956	7.94306e-29	1.28928e-27
11594	7443396	hypothetical protein	1.90882	4.28378e-30	7.59384e-29
1968	7452566	hypothetical protein	1.90685	1.15515e-14	7.5743e-14
5262	7446431	Zn-finger-like, PHD finger	1.90586	4.61344e-08	1.61991e-07
7597	7445608	hypothetical protein	1.90201	4.36241e-37	1.08374e-35
2519	7450387	Heat shock protein DnaJ, N-terminal	1.89962	2.99264e-12	1.60604e-11
7516	7450141	Aldo/keto reductase	1.89863	1.35293e-18	1.1984e-17
7460	7443479	hypothetical protein	1.89848	2.85258e-09	1.14309e-08
31174	7451530	hypothetical protein	1.89656	0.000160287	0.000363939
262070	7447445	WD40-repeat protein	1.89389	5.22326e-33	1.06714e-31
264064	7447881	ABC transporter	1.89187	9.23348e-20	8.87538e-19
9393	7453007	hypothetical protein	1.891	2.8124e-11	1.38179e-10
5894	7448377	hypothetical protein	1.89082	2.00084e-15	1.40138e-14
25558	7444411	(Tp_Myb1R_SHAQKYF10) regulator [Rayko]	1.88835	3.42263e-25	4.57923e-24
8384	7451094	hypothetical protein	1.88725	1.7978e-24	2.30619e-23
2447	7444636	hypothetical protein	1.88298	1.20358e-21	1.31586e-20
9908	7441799	Bacterial Fmu (Sun)/eukaryotic nucleolar NOL1/Nop2p	1.88289	2.48326e-17	2.01074e-16
29375	NA	Lhca1	1.88002	2.71866e-09	1.09231e-08
2845	7452341	(Lhcf11) fucoxanthin-chlorophyll a-c binding protein, plastid precursor	1.87809	6.14658e-07	1.90984e-06
22521	7447242	hypothetical protein	1.87566	1.75167e-08	6.47727e-08
268228	7446505	transporter	1.87282	9.16787e-15	6.04885e-14
8855	7444494	hypothetical protein	1.8721	2.5105e-06	7.23547e-06
4171	7446772	hypothetical protein	1.87189	9.72722e-31	1.77795e-29
21256	7446539	N-6 Adenine-specific DNA methylase	1.87106	1.31264e-11	6.6723e-11
263010	7444591	ATP dependent DNA ligase 1	1.86893	2.47701e-09	1.00169e-08
25573	7447804	2Fe-2S ferredoxin, iron-sulfur binding site	1.86601	1.60114e-27	2.41724e-26
11589	7443394	AAA ATPase, central region	1.86567	7.1032e-16	5.13127e-15
25162	7442551	hypothetical protein	1.86544	3.06896e-14	1.93442e-13
41433	7447184	glutathione reductase	1.86517	0.00120069	0.00238492
24227	7446898	hypothetical protein	1.8649	1.10422e-39	3.15837e-38
270138	7448923	(GLNN) hypothetical protein	1.86388	6.47005e-17	5.05332e-16
21258	7450245	AAA ATPase, central region	1.86285	0.00117694	0.00234259
37791	7450011	Lanthionine synthetase C-like	1.86284	1.82115e-09	7.48183e-09
5093	7451734	hypothetical protein	1.85958	4.89512e-08	1.70974e-07
263092	7448963	subtilisin-like serine protease	1.85911	6.49282e-07	2.01034e-06
3898	7452092	hypothetical protein	1.85881	4.45843e-05	0.00010907
11390	7451852	hypothetical protein	1.85782	0.307576	0.371372
33337	7446124	cAMP-dependent protein kinase	1.85779	8.19239e-07	2.50796e-06
21715	7448706	PP-loop	1.85509	1.93888e-08	7.13959e-08
269183	7444616	membrane transporter	1.85374	7.98578e-22	8.83109e-21
263879	7445790	origin recognition complex subunit 1-like protein	1.8491	1.16825e-13	7.02476e-13
6404	7453313	hypothetical protein	1.84832	6.8539e-29	1.12109e-27
5393	7450049	hypothetical protein	1.84551	2.39234e-17	1.94157e-16
3354	7441713	TPR repeat	1.84474	1.54472e-24	1.99121e-23
3926	7443791	H+-transporting two-sector ATPase, alpha/beta subunit, central region	1.84473	2.3991e-29	4.01735e-28
41754	7450986	Pancreatic ribonuclease	1.84237	1.17988e-06	3.54836e-06
9425	7453022	TPR repeat	1.84219	7.17805e-28	1.10095e-26
24056	7450984	(MLK1) myosin light chain kinase	1.84101	8.0605e-26	1.11509e-24
6286	7442390	Carbamoyl-phosphate synthase L chain, ATP-binding	1.83893	6.9448e-07	2.14089e-06
23285	7444596	TPR repeat	1.8338	0.00101584	0.00204075
15916	7453297	Protein kinase	1.82782	8.54899e-09	3.26385e-08
6594	7446565	hypothetical protein	1.82658	7.27268e-16	5.24741e-15
3517	7441878	hypothetical protein	1.82601	3.27854e-21	3.45867e-20
30380	7444271	(TPI2) triose-phosphate isomerase	1.82517	5.54787e-21	5.76749e-20
2601	7446639	(Lhca2) fucoxanthin chl a/c protein, lhca clade	1.82503	5.8435e-07	1.82048e-06
9607	7447884	(Tp_HSF_3.7e) regulator [Rayko]	1.82433	3.52212e-10	1.55311e-09
268472	7448751	sugar transporter	1.82422	2.64598e-17	2.13759e-16
2310	7450196	hypothetical protein	1.8216	3.12408e-31	5.8517e-30
6456	7444565	Alpha/beta hydrolase	1.82032	2.85772e-22	3.26601e-21
23688	7452427	hypothetical protein	1.81979	3.77366e-06	1.06611e-05
34773	7442373	ALG3	1.81866	3.3097e-22	3.75822e-21
1467	7445136	MORN motif	1.81833	3.31594e-40	9.82985e-39
25349	7444254	hypothetical protein	1.81545	7.11016e-11	3.35026e-10
8952	7449364	glutamine-fructose 6 phosphae transaminase	1.81438	3.89495e-06	1.09745e-05
25933	7450403	triose or hexose phosphate/phosphate translocator	1.81428	3.22678e-21	3.40808e-20
24099	7450797	hypothetical protein	1.81424	1.38231e-08	5.1711e-08
11695	7443677	Phosphopantetheine attachment site	1.80989	6.68084e-05	0.000159781
7540	7450155	Phosphoglycerate/bisphosphoglycerate mutase	1.80589	3.8458e-11	1.86612e-10
17600	7448299	Heat shock protein DnaJ, N-terminal	1.80374	1.36574e-09	5.67474e-09
31810	7452887	Pyruvate kinase	1.80288	0.000680367	0.00140412
3680	7451306	hypothetical protein	1.79761	7.05332e-18	5.92893e-17
889	7445489	hypothetical protein	1.79498	1.6312e-29	2.77095e-28
10224	7450273	hypothetical protein	1.79497	1.42345e-33	3.00687e-32
3788	7445333	hypothetical protein	1.79258	4.43857e-16	3.2579e-15
8382	7451093	hypothetical protein	1.79222	2.50379e-09	1.01213e-08
2575	7450412	Ubiquitin interacting motif	1.78773	6.84424e-13	3.87963e-12
24174	7451108	hypothetical protein	1.78345	6.48285e-33	1.31685e-31
13427	7447212	ABC-1	1.77864	2.07178e-21	2.22144e-20
268773	7452213	Glutathione S-transferase, N-terminal	1.77605	1.54232e-31	2.92515e-30
2906	7452889	hypothetical protein	1.77453	1.04578e-12	5.84347e-12
5010	7448454	(Tp_HSF_3.6b) regulator [Rayko]	1.77206	5.79004e-06	1.59698e-05
35186	7448389	Aminotransferase, class IV	1.77116	1.72827e-33	3.64348e-32
264495	7442946	hypothetical protein	1.76974	0.00294343	0.00548036
263343	7443456	probable MaoC family protein	1.76768	2.88481e-08	1.03808e-07
7641	7452833	hypothetical protein	1.76576	5.08833e-24	6.39547e-23
1597	7443146	hypothetical protein	1.76531	5.42411e-15	3.66794e-14
6132	7443605	hypothetical protein	1.75996	2.87107e-12	1.54393e-11
5308	7446450	hypothetical protein	1.75964	3.02586e-29	5.0509e-28
8380	7451092	hypothetical protein	1.75905	2.62817e-10	1.17309e-09
2702	7446685	Peptidyl-prolyl cis-trans isomerase, cyclophilin type	1.75241	7.68576e-05	0.000182373
16612	7448752	Aldo/keto reductase	1.75225	7.71639e-21	7.95931e-20
10422	7450006	hypothetical protein	1.74991	6.49429e-09	2.52124e-08
263562	7453071	glutathione s-transferase	1.74882	7.04406e-29	1.14865e-27
6572	7446554	hypothetical protein	1.74835	0.00803888	0.0138402
263422	7452845	(BIP3) luminal binding protein	1.7477	3.60017e-18	3.09258e-17
5479	7453192	hypothetical protein	1.7475	1.12801e-15	8.03885e-15
9678	7451618	hypothetical protein	1.74727	2.03932e-20	2.04569e-19
4292	7447494	hypothetical protein	1.74333	1.72825e-17	1.41345e-16
7506	7445568	UBA/THIF-type NAD/FAD binding fold	1.74315	2.69677e-26	3.83086e-25
269276	7450689	hypothetical RNA binding protein	1.74303	3.01107e-13	1.76056e-12
10741	7453091	hypothetical protein	1.74183	2.26454e-31	4.26435e-30
269660	7445711	Leucine-rich repeat	1.74129	4.46144e-08	1.57071e-07
10695	7442132	Protein of unknown function DUF589	1.74058	4.76405e-26	6.65144e-25
11590	7447760	hypothetical protein	1.73551	8.28101e-17	6.39226e-16
32139	7450352	hypothetical protein	1.73346	2.44421e-10	1.0956e-09
32459	7450436	PspA/IM30	1.73154	1.55363e-14	1.00625e-13
268279	7444679	hypothetical protein	1.73114	2.06367e-12	1.12345e-11
32945	7449517	(SDH1) precursor of hydrogenase	1.73016	1.73129e-23	2.09637e-22
263381	7445575	Glycoside hydrolase, family 2	1.72967	3.61823e-16	2.67401e-15
9966	7451582	hypothetical protein	1.72812	8.05053e-10	3.43405e-09
2333	7446509	RNA-binding region RNP-1 (RNA recognition motif)	1.72684	1.57553e-11	7.95889e-11
21963	7452069	Calcium-binding EF-hand	1.72596	7.42075e-09	2.85785e-08
7341	7452389	(Tpt2) triose or hexose phosphate/phosphate translocator	1.72222	3.5529e-09	1.41195e-08
9364	7452993	hypothetical protein	1.71833	5.91596e-31	1.09647e-29
6121	7448612	hypothetical protein	1.71716	1.58342e-30	2.84989e-29
34399	7448446	5, 10-methylenetetrahydrofolate dehydrogenase	1.71571	1.61135e-11	8.1243e-11
10963	7443012	Beta tubulin	1.71537	2.24215e-24	2.85544e-23
6375	7453298	hypothetical protein	1.71439	6.49401e-17	5.06456e-16
11586	7447758	hypothetical protein	1.71413	2.40999e-08	8.76459e-08
8333	7451072	hypothetical protein	1.71231	3.43801e-20	3.39724e-19
3331	7441704	Bacterial alpha-L-rhamnosidase	1.70895	2.0191e-33	4.24814e-32
24556	7443190	Armadillo	1.70766	1.85938e-05	4.78664e-05
8858	7445408	hypothetical protein	1.70762	1.49667e-16	1.13462e-15
35410	7444123	Transglutaminase-like	1.70605	1.25436e-05	3.31618e-05
11175	7449922	hypothetical protein	1.70604	2.51458e-26	3.5865e-25
264608	7446244	serine protease	1.705	1.00827e-20	1.03297e-19
2031	7446799	hypothetical protein	1.70358	1.39061e-06	4.13858e-06
23137	7442369	Sugar transporter superfamily	1.70282	1.61263e-19	1.52652e-18
10244	7450285	hypothetical protein	1.70176	1.9566e-17	1.59898e-16
3119	7452806	hypothetical protein	1.70117	4.91626e-21	5.12599e-20
6963	7449244	hypothetical protein	1.69943	2.33052e-20	2.32022e-19
9497	7446942	hypothetical protein	1.69869	2.7299e-22	3.12669e-21
263344	7452413	probable citrate lyase beta chain	1.69869	8.02962e-11	3.76173e-10
36459	7446912	methylthioadenosine/S-adenosyl homocysteine nucleosidase	1.69798	7.10475e-18	5.96743e-17
260879	7446829	(Tp_Hox5a) regulator [Rayko]	1.69557	0.00218683	0.00416545
262764	7451164	Peptidase M14, carboxypeptidase A	1.69018	3.14011e-06	8.9477e-06
263007	7444589	Metridin-like ShK toxin	1.68606	1.51248e-05	3.94835e-05
8986	7445778	hypothetical protein	1.68561	2.65163e-13	1.55728e-12
4502	7447972	hypothetical protein	1.6846	1.01552e-18	9.05414e-18
34968	7448619	mannosyl-oligosaccharide alpha-mannosidase	1.68137	4.89237e-11	2.34492e-10
3913	7443785	Leucine carboxyl methyltransferase	1.68018	2.23709e-20	2.23561e-19
38743	7443692	Calcium-binding EF-hand	1.67918	1.1879e-06	3.57145e-06
10806	7442936	(Tp_HSF_2.4b) regulator [Rayko]	1.67904	3.01681e-07	9.69466e-07
2462	7444642	hypothetical protein	1.67889	2.13393e-20	2.13655e-19
6288	7442391	hypothetical protein	1.67887	9.08524e-22	1.00364e-20
9109	7447556	hypothetical protein	1.67844	7.48687e-07	2.30129e-06
22940	7447216	hypothetical protein	1.67833	1.41024e-11	7.14777e-11
30921	7451501	MtN3 and saliva related transmembrane protein	1.67829	4.37169e-17	3.47862e-16
260953	7451513	ornithine cyclodeaminase	1.67771	4.76318e-16	3.48608e-15
16842	7442633	(SAT1) serine acetyl transferase	1.67747	0.0196297	0.0312392
3179	7442488	G-protein beta WD-40 repeat	1.67747	8.69657e-21	8.9529e-20
10647	7442110	Apolipoprotein A/E/C3	1.67694	4.27794e-16	3.14618e-15
262874	7442356	TBP-interacting 120	1.67687	8.29883e-36	1.90927e-34
24309	7443273	hypothetical protein	1.67023	2.01959e-11	1.0058e-10
4946	7452269	hypothetical protein	1.66427	6.03123e-07	1.87565e-06
5659	7445214	hypothetical protein	1.66425	1.22432e-15	8.67847e-15
9522	7446954	hypothetical protein	1.66366	8.71538e-12	4.4905e-11
6062	7443566	hypothetical protein	1.66109	8.74448e-11	4.08217e-10
9410	7445741	Peptidase M14, carboxypeptidase A	1.66105	3.78331e-08	1.34268e-07
21918	7445325	Band 7 protein	1.66047	2.45236e-25	3.31037e-24
36091	7453055	Uncharacterised protein family Ycf49	1.65994	0.00362793	0.00662201
261734	7444078	Zinc-containing alcohol dehydrogenase superfamily	1.65989	4.23317e-08	1.49432e-07
8599	7450780	Metridin-like ShK toxin	1.65849	1.06193e-21	1.16823e-20
6542	7446343	hypothetical protein	1.65771	5.7762e-25	7.63165e-24
10424	7450007	hypothetical protein	1.65658	4.26355e-09	1.68112e-08
25016	7443932	probable betaine aldehyde dehydrogenase	1.65614	6.59882e-15	4.42276e-14
23399	7446236	Flagellar calcium-binding protein (calflagin)	1.65569	3.41175e-16	2.53024e-15
262455	7446402	hemolysin ii-like protein	1.65547	1.13207e-16	8.65655e-16
263315	7450618	Ovarian tumour, otubain	1.65542	1.01332e-20	1.03713e-19
1747	7449040	2OG-Fe(II) oxygenase superfamily	1.65475	7.81708e-14	4.76271e-13
12164	7452008	WW/Rsp5/WWP	1.65343	8.64903e-06	2.34039e-05
22117	7446773	hypothetical protein	1.65291	8.99568e-12	4.62816e-11
4318	7447506	hypothetical protein	1.6515	6.26199e-16	4.55155e-15
10059	7441957	UBA-like	1.6508	4.8569e-08	1.69751e-07
3206	7441758	Lipopolysaccharide-modifying protein	1.65026	2.51368e-17	2.03381e-16
6343	7442719	hypothetical protein	1.64898	2.69905e-12	1.45586e-11
8719	7443287	ABC-1	1.64854	0.023342	0.0366185
269254	7444159	(Tp_E2F-DP2) regulator [Rayko]	1.64774	8.97381e-05	0.000210857
20405	NA	Posttranslational modification, protein turnover, chaperones	1.64724	6.90147e-07	2.12817e-06
2848	7452492	Photosystem II 12 kDa extrinsic	1.64723	4.695e-08	1.64582e-07
9412	7445742	hypothetical protein	1.64399	3.13427e-06	8.93346e-06
11926	7448238	Uncharacterized Cys-rich domain	1.64163	4.53822e-15	3.10058e-14
5600	7448170	Thioredoxin-related	1.64094	2.67932e-13	1.57267e-12
11799	7443883	Peptidase aspartic, active site	1.64061	1.27972e-08	4.80598e-08
17593	7446379	Peptidase S8 and S53, subtilisin, kexin, sedolisin	1.64011	1.63538e-05	4.24926e-05
11187	7449928	hypothetical protein	1.63696	7.43334e-11	3.49476e-10
38616	7443926	Calcium-binding EF-hand	1.63497	4.62269e-18	3.92947e-17
8737	7443296	Peptidylprolyl isomerase, FKBP-type	1.63135	3.00688e-06	8.58888e-06
2600	7443037	hypothetical protein	1.63052	2.80812e-05	7.06402e-05
263637	7451068	Oxidoreductase, N-terminal	1.62971	5.3923e-17	4.2492e-16
4179	7446776	hypothetical protein	1.62754	9.5263e-16	6.82579e-15
261979	7443833	Leucine-rich repeat	1.62549	6.18233e-21	6.41447e-20
9111	7447557	hypothetical protein	1.62501	1.09051e-21	1.19719e-20
31132	7445692	Metallophosphoesterase	1.62484	5.14527e-09	2.0108e-08
20954	7445534	(Tp_CXC3) regulator [Rayko]	1.62388	0.000133081	0.000305508
8322	7447035	Uncharacterised conserved protein UCP028846	1.62081	2.11509e-10	9.54541e-10
268988	7451122	(CPF3) Cryptochrome/Photolyase family 3	1.61855	7.66884e-10	3.27784e-09
262412	7451728	protease of the insulinase family	1.61767	1.79469e-15	1.26285e-14
36139	7448075	hypothetical protein	1.61709	0.00283835	0.00529775
16303	7446980	Protein kinase	1.61694	1.31396e-23	1.61131e-22
719	7448015	Uroporphyrinogen decarboxylase (URO-D)	1.61602	0.00331443	0.00609815
2669	7446671	Hydroxyacid dehydrogenase/reductase	1.61566	2.84143e-15	1.96928e-14
263989	7445734	(HSF13) hypothetical protein	1.61561	1.7668e-07	5.82312e-07
9543	7446967	hypothetical protein	1.61439	7.67898e-18	6.44462e-17
263051	7450636	copper transporter	1.61405	8.96136e-21	9.20758e-20
263375	7445567	RNA polymerase	1.61382	2.2817e-20	2.27375e-19
262163	7453374	hypothetical protein	1.61377	0.000456077	0.000969794
33973	7447970	Patatin	1.61364	3.85055e-08	1.36517e-07
22096	7442061	SOUL heme-binding protein	1.61287	1.58787e-16	1.20032e-15
36502	7447034	Eukaryotic translation initiation factor 4E (eIF-4E)	1.61117	9.27327e-26	1.27288e-24
21679	7444702	3Fe-4S ferredoxin	1.61075	2.67195e-11	1.31583e-10
21053	7452538	hypothetical protein	1.60686	2.87679e-18	2.47924e-17
261431	7443036	ABC transporter component	1.6066	0.000144091	0.00032893
25733	7442842	Hemopexin	1.60549	8.86064e-26	1.22099e-24
943	7447613	hypothetical protein	1.60244	6.16864e-05	0.000148269
41521	7450145	Peptidase S10, serine carboxypeptidase	1.60196	4.83271e-11	2.32475e-10
2272	7448692	SAM (and some other nucleotide) binding motif	1.59973	8.74568e-21	8.9947e-20
7551	7445587	Human Rev interacting-like protein (hRIP)	1.59742	1.12873e-13	6.79096e-13
36243	7443532	Peptidyl-prolyl cis-trans isomerase, cyclophilin type	1.59644	2.19482e-14	1.40689e-13
3506	7451682	hypothetical protein	1.59141	3.42498e-09	1.36214e-08
1367	7445241	TPR repeat	1.59034	5.39029e-28	8.33997e-27
24184	7446850	Human Rev interacting-like protein (hRIP)	1.58994	7.77206e-25	1.02049e-23
261414	7450399	phosphate transporter	1.58979	4.03881e-06	1.13587e-05
22778	7450099	hypothetical protein	1.58744	8.49595e-14	5.1585e-13
264344	7450317	3',5'-cyclic nucleotide phosphodiesterase	1.58481	2.31538e-14	1.47791e-13
12182	7452019	hypothetical protein	1.58378	0.000102745	0.000239188
36337	7451070	Vacuolar protein sorting-associated protein 35	1.57889	8.15981e-25	1.06743e-23
10050	7451646	hypothetical protein	1.57724	1.30918e-24	1.69377e-23
6876	7449199	hypothetical protein	1.57582	5.30416e-16	3.86332e-15
3222	7441766	hypothetical protein	1.57305	7.36261e-08	2.51431e-07
6652	7450641	hypothetical protein	1.57237	1.84945e-09	7.59223e-09
9012	7449397	hypothetical protein	1.57155	0.0212327	0.0335682
23556	7447137	hypothetical protein	1.57073	4.02135e-19	3.71361e-18
7140	7450681	Interferon-induced 6-16	1.57019	1.246e-06	3.73234e-06
22877	7442259	MgtC/SapB transporter	1.56737	4.01228e-23	4.77101e-22
10360	7442493	(Tp_bZIP24a) regulator [Rayko]	1.56591	0.0187218	0.0298933
8819	7448356	Calcium-binding EF-hand	1.56467	3.54338e-06	1.00481e-05
263505	7443507	guanylate cyclase	1.55965	1.52492e-14	9.89471e-14
8143	7450969	hypothetical protein	1.55661	5.34407e-15	3.61844e-14
8562	7450763	hypothetical protein	1.55655	5.26478e-14	3.26213e-13
11640	7443644	hypothetical protein	1.5562	3.20687e-20	3.17477e-19
7444	7443472	hypothetical protein	1.55602	6.03416e-16	4.38897e-15
1911	7452539	hypothetical protein	1.55561	1.85416e-16	1.39563e-15
4199	7442093	hypothetical protein	1.55337	9.5455e-05	0.000223199
38449	7447748	Membrane-associated proteins in eicosanoid and glutathione metabolism (MAPEG)	1.55316	9.99412e-14	6.03697e-13
262032	7442055	Protein of unknown function GLTT	1.55224	1.66986e-06	4.91302e-06
6361	7442728	FAD-dependent pyridine nucleotide-disulphide oxidoreductase	1.55161	8.22918e-11	3.85351e-10
261357	7450430	probable RabGDI	1.549	1.01523e-06	3.07064e-06
36076	7452375	Histone deacetylase superfamily	1.54884	7.28671e-10	3.11955e-09
5415	7453164	Glutaredoxin	1.54831	1.14705e-15	8.16909e-15
25576	7447808	Glycosyl transferase, family 31	1.54518	7.47207e-20	7.25476e-19
2837	7452338	hypothetical protein	1.54441	1.21299e-12	6.74215e-12
8480	7445924	hypothetical protein	1.54044	4.62491e-21	4.8365e-20
8292	7451051	RNA polymerase II transcription elongation factor DSIF/SUPT5H/SPT5	1.53927	0.0900679	0.124178
24636	7453015	hypothetical protein	1.53623	7.93984e-05	0.000187771
2097	7452170	hypothetical protein	1.5359	3.10171e-08	1.11272e-07
11718	7442798	hypothetical protein	1.53587	1.37965e-23	1.68795e-22
1798	7449067	hypothetical protein	1.53587	1.70996e-05	4.42998e-05
8509	7450737	hypothetical protein	1.53483	1.32847e-14	8.66781e-14
11836	7442859	hypothetical protein	1.53428	0.000974914	0.00196337
6233	7445971	hypothetical protein	1.53315	1.46704e-22	1.69494e-21
8872	7444503	hypothetical protein	1.53244	5.61679e-27	8.34866e-26
268823	7448473	amino acid/polyamine transporter	1.53014	1.74488e-05	4.50941e-05
2573	7450411	Complex 1 LYR protein	1.52862	1.29929e-17	1.07341e-16
6472	7444573	hypothetical protein	1.52816	4.85665e-08	1.69751e-07
8703	7448288	myo-inositol 2-dehydrogenase	1.52568	4.49632e-14	2.80074e-13
6140	7448622	hypothetical protein	1.52564	1.00927e-06	3.05436e-06
9184	7447592	Abortive infection protein	1.52225	3.33723e-12	1.78013e-11
264809	7443877	histone deacetylase HDAC silent information regulator protein 2 Sir2 sirtuin	1.52151	6.00346e-06	1.65197e-05
11462	7448500	hypothetical protein	1.51986	2.95844e-14	1.8692e-13
23450	7444094	hypothetical protein	1.51957	6.97514e-31	1.28827e-29
1971	7446811	Exostosin-like	1.51935	1.18734e-07	3.96892e-07
2705	7443091	Protein of unknown function DUF423	1.5181	5.38533e-15	3.64405e-14
9353	7452986	(Tp_HSF_1c) regulator [Rayko]	1.51797	7.73478e-19	6.96657e-18
25042	7443953	AMP-dependent synthetase and ligase	1.51733	1.1665e-16	8.90694e-16
7029	7447067	Nuclear protein SET	1.51709	8.14202e-09	3.11973e-08
10497	7442572	Glycosyltransferase sugar-binding region containing DXD motif	1.51697	5.54431e-15	3.74445e-14
36889	7449363	Serine/threonine protein kinase	1.51659	0.00368707	0.00672184
7655	7449824	hypothetical protein	1.51654	2.69892e-13	1.58242e-12
268601	7446740	(Tp_CCCH25) regulator [Rayko]	1.51474	2.20151e-11	1.09332e-10
10058	7444289	hypothetical protein	1.51312	6.85574e-10	2.9398e-09
8718	7448297	hypothetical protein	1.51277	3.46236e-21	3.64599e-20
261393	7450376	histone deacetylase 1 HDAC Hda1p	1.51104	6.26362e-06	1.72132e-05
11386	7451850	hypothetical protein	1.50951	1.07941e-12	6.02818e-12
9849	7452686	Succinate dehydrogenase, cytochrome b subunit	1.50906	6.71841e-13	3.81443e-12
17579	7443470	P-type trefoil	1.50824	8.24552e-11	3.85946e-10
7120	7447116	L-aspariginase I	1.50819	3.49922e-07	1.1187e-06
3266	7441788	Glutamine cyclotransferase	1.50749	7.03219e-19	6.33915e-18
1905	7452535	hypothetical protein	1.50745	4.92706e-10	2.14052e-09
264537	7444808	possible amino acid/polyamine transporter family II	1.50731	4.59896e-15	3.13802e-14
4938	7446705	Dimethylmenaquinone methyltransferase	1.50606	5.37478e-12	2.81808e-11
19662	7448572	Got1-like protein	1.50586	8.5407e-15	5.65621e-14
2426	7444626	Oxidoreductase, N-terminal	1.50315	0.00619889	0.0109084
8768	7443311	RNA-binding region RNP-1 (RNA recognition motif)	1.50315	2.83682e-22	3.24563e-21
23747	7445588	hypothetical protein	1.5015	3.37917e-10	1.49319e-09
8486	7445928	hypothetical protein	1.49974	7.55755e-07	2.321e-06
11059	7442619	hypothetical protein	1.49956	1.21691e-08	4.57824e-08
1237	7445650	Helix-turn-helix, AraC type	1.49953	2.292e-23	2.76266e-22
10397	7449993	Calcium-binding EF-hand	1.49697	1.16215e-14	7.6155e-14
264157	7452668	CBS	1.49426	7.44822e-06	2.02842e-05
8062	7453049	hypothetical protein	1.49355	6.61245e-15	4.42348e-14
2400	7450246	Major facilitator superfamily	1.49291	0.0407611	0.0609631
1644	7443172	Protein kinase	1.49111	2.35788e-12	1.27835e-11
1464	7442924	hypothetical protein	1.49021	2.26208e-08	8.24921e-08
9462	7445768	hypothetical protein	1.48965	2.15706e-08	7.89306e-08
10972	7444803	SAM (and some other nucleotide) binding motif	1.48952	2.28846e-14	1.46337e-13
4150	7446760	(Tp_bZIP11) regulator [Rayko]	1.48949	1.21396e-08	4.56874e-08
263062	7446166	superoxide dismutase (Fe)	1.4893	5.78146e-13	3.30552e-12
11744	7443702	hypothetical protein	1.48874	2.19926e-08	8.0341e-08
18841	7452600	RNA binding motif protein 8	1.4886	3.10857e-15	2.1502e-14
8675	7444538	TonB box, N-terminal	1.48784	8.5451e-07	2.61215e-06
953	7442925	hypothetical protein	1.48702	6.30569e-13	3.5936e-12
34418	7449586	Phytochelatin synthase	1.48457	4.52227e-05	0.000110555
9677	7451617	Inorganic pyrophosphatase	1.48294	2.87874e-14	1.82103e-13
8065	7453051	Cytochrome b5	1.47984	6.90653e-09	2.67246e-08
22679	7449602	ABC transporter	1.47916	8.84038e-20	8.52074e-19
2733	7452288	hypothetical protein	1.47697	4.44913e-08	1.56689e-07
2593	7446635	Ankyrin	1.47578	2.14443e-25	2.90582e-24
11183	7446309	hypothetical protein	1.474	1.5686e-11	7.92764e-11
37294	7452726	ABC-1	1.47184	4.35299e-05	0.000106787
260812	7445262	lysophosphatidic acid acyltransferase-like protein	1.47047	9.51072e-08	3.21674e-07
2576	7443026	Cep110; centrosomal protein 110	1.4696	3.9929e-07	1.26669e-06
13909	7444590	eh domain-containing protein	1.46942	1.33989e-07	4.46054e-07
24649	7445755	hypothetical protein	1.46724	3.05615e-12	1.63846e-11
20718	7445291	hypothetical protein	1.46453	2.4412e-07	7.92006e-07
3006	7450483	hypothetical protein	1.46449	3.89867e-05	9.62211e-05
22166	7447478	Tetratricopeptide-like helical domain superfamily	1.46414	0.01798	0.0288425
1376	7445242	hypothetical protein	1.46387	5.76706e-14	3.56084e-13
11906	7448232	hypothetical protein	1.46379	6.34765e-13	3.61556e-12
33056	7443793	Mitochondrial carrier protein	1.46316	4.04473e-05	9.96783e-05
262422	7451742	atp-dependent RNA helicase	1.46279	7.07974e-16	5.11782e-15
20603	7451524	Twin-arginine translocation pathway signal	1.46256	2.65898e-08	9.61066e-08
7926	7449285	hypothetical protein	1.46106	1.60811e-23	1.95616e-22
8537	7446902	Peptidase M, neutral zinc metallopeptidases, zinc-binding site	1.45661	5.74092e-22	6.40888e-21
24963	7441871	hypothetical protein	1.45618	5.21558e-19	4.76654e-18
25886	7451995	hypothetical protein	1.45532	2.36906e-21	2.5274e-20
22640	7451785	hypothetical protein	1.45508	1.20976e-05	3.20634e-05
2436	7450344	Abortive infection protein	1.45339	5.23501e-11	2.50461e-10
262296	7451963	Lipase, active site	1.45318	3.06457e-12	1.64214e-11
3963	7443810	hypothetical protein	1.45318	1.50326e-08	5.59193e-08
2409	7450252	NPL4	1.45276	3.84702e-16	2.83611e-15
5952	7448408	Protein of unknown function DUF179	1.45255	4.90338e-14	3.04176e-13
34830	7444594	(PsbO) oxygen-evolving enhancer protein 1 precursor	1.45251	2.16442e-05	5.51688e-05
5599	7445184	hypothetical protein	1.45199	3.00087e-11	1.46961e-10
8733	7443294	hypothetical protein	1.45176	1.68221e-10	7.65384e-10
263067	7446617	protein kinase MAPKKKK, MAP4K-like protein	1.45084	2.12546e-07	6.93608e-07
8934	7449358	CXCXC repeat	1.44903	1.16594e-07	3.9048e-07
22703	7450034	Calcium-binding EF-hand	1.449	1.97958e-11	9.87738e-11
41548	7445599	(GALE3) dual function enzyme: UDP-glucose 4-epimerase	1.44841	5.39348e-10	2.33835e-09
34514	7445192	glucose-6-phosphate 1-dehydrogenase	1.44825	6.64029e-06	1.8201e-05
8347	7451076	hypothetical protein	1.44796	4.00591e-12	2.12504e-11
4980	7448443	Eukaryotic protein of unknown function DUF887	1.44717	2.7408e-10	1.21925e-09
25308	7453088	hypothetical protein	1.44682	2.72991e-08	9.84686e-08
23618	7450591	Zn-finger, RING	1.44628	4.18709e-12	2.21782e-11
263001	7444579	(MYB19)	1.44269	5.15228e-09	2.01279e-08
268446	7444700	(CLPC1) member of the clp superfamily, regulatory gamma subunit	1.44081	2.54916e-16	1.89984e-15
6818	7448989	hypothetical protein	1.44054	3.87861e-09	1.53505e-08
7692	7449843	hypothetical protein	1.4393	2.13856e-23	2.58066e-22
42965	7448547	fad-linked oxidase	1.43769	1.39408e-08	5.2059e-08
36679	7444500	hypothetical protein	1.43579	8.36609e-12	4.31684e-11
33340	7446149	(Tp_aureochrome1) regulator [Rayko]	1.43485	1.13168e-07	3.79725e-07
11346	7444392	hypothetical protein	1.43483	3.21724e-24	4.06302e-23
20576	7445063	Ankyrin	1.43455	1.2229e-09	5.11134e-09
24343	7443310	hypothetical protein	1.43204	1.74865e-16	1.31903e-15
7079	7447094	Ankyrin	1.43013	2.4973e-08	9.0572e-08
9910	7441800	Peptidase C19, ubiquitin carboxyl-terminal hydrolase 2	1.43012	2.19868e-13	1.29847e-12
38190	7442954	Protein of unknown function DUF202	1.42994	2.54968e-06	7.33839e-06
10353	7442490	hypothetical protein	1.42972	1.95602e-18	1.70656e-17
269666	7453010	Mov34/MPN/PAD-1	1.4292	1.16389e-06	3.50325e-06
8894	7445441	hypothetical protein	1.42918	2.08376e-05	5.32795e-05
7704	7452860	FAD-dependent pyridine nucleotide-disulphide oxidoreductase	1.42913	9.09646e-05	0.000213407
6240	7445976	hypothetical protein	1.42876	6.64107e-17	5.17163e-16
5511	7453210	hypothetical protein	1.42728	6.34784e-08	2.18256e-07
263327	7443424	MFS transporter	1.42653	2.07753e-13	1.23036e-12
20615	7442898	Replication factor C conserved region	1.42505	5.66799e-23	6.67977e-22
6816	7448988	Glutaredoxin	1.42473	9.72836e-10	4.11492e-09
22097	7446751	hypothetical protein	1.4239	1.9246e-23	2.32778e-22
10157	7449485	hypothetical protein	1.42322	1.16964e-07	3.91348e-07
3607	7441925	hypothetical protein	1.42046	1.17625e-07	3.93435e-07
12183	7452020	hypothetical protein	1.41925	3.92311e-13	2.2815e-12
4760	7451952	Peptidase S33, prolyl aminopeptidase	1.41807	1.31728e-06	3.93586e-06
37862	7444178	Protein kinase	1.4174	2.95254e-08	1.06173e-07
23366	7446198	hypothetical protein	1.41553	2.57965e-12	1.39359e-11
23486	7447060	Leucine-rich repeat, ribonuclease inhibitor subtype	1.41512	1.83264e-06	5.35916e-06
24018	7453065	hypothetical protein	1.415	1.24572e-14	8.14799e-14
264274	7441962	Ankyrin	1.41479	1.63004e-12	8.9614e-12
8740	7448309	hypothetical protein	1.414	1.75426e-14	1.13135e-13
264461	7442131	Peptidase S1A, chymotrypsin	1.41349	9.31724e-10	3.94891e-09
4756	7451949	hypothetical protein	1.41328	9.9318e-10	4.19761e-09
2107	7442197	Serralysin-like metalloprotease, C-terminal	1.4124	2.45231e-07	7.95123e-07
4455	7453378	DENN	1.4117	2.9832e-13	1.74523e-12
3554	7451704	hypothetical protein	1.41122	1.39249e-05	3.65585e-05
21718	7444746	hypothetical protein	1.41011	0.000124475	0.000287122
22848	7448193	Bacterial sensor protein, C-terminal	1.40948	6.80193e-15	4.5445e-14
1079	7453419	Rhodopsin-like GPCR superfamily	1.4091	0.000429272	0.000915211
270060	7443646	Helicase-associated	1.40909	8.20363e-07	2.51067e-06
269988	7444356	tRNA (5-methylaminomethyl-2-thiouridylate)-methyltransferase	1.40806	8.68246e-11	4.05501e-10
263504	7449293	pas-domain protein	1.40612	1.51645e-12	8.36302e-12
3842	7445359	hypothetical protein	1.40596	0.000615634	0.00128051
32295	7443086	Protein of unknown function DUF367	1.40469	8.16742e-14	4.97043e-13
19099	7452250	Protein kinase	1.40445	5.60744e-08	1.94441e-07
2775	7452456	alanine:glyoxylate aminotransferase	1.40368	1.85105e-16	1.39428e-15
2791	7452313	hypothetical protein	1.40124	1.8897e-15	1.32706e-14
6826	7448992	Pleckstrin-like	1.40118	1.09061e-10	5.04457e-10
25621	7448528	hypothetical protein	1.40066	0.000763988	0.00156419
3116	7442454	hypothetical protein	1.40041	1.11202e-11	5.67704e-11
2515	7444668	Nucleotide-sugar transporter	1.39933	9.19095e-11	4.28115e-10
11154	7449913	hypothetical protein	1.39885	5.75463e-22	6.41741e-21
4268	7447480	hypothetical protein	1.39799	1.42944e-08	5.33003e-08
264827	7443902	heme regulated eukaryotic translation initiation factor-like protein	1.39786	8.35018e-15	5.5335e-14
11296	7451805	(Tp_fungal_TRF3) regulator [Rayko]	1.3969	0.0435836	0.064818
35180	7453291	Mpv17/PMP22	1.39572	0.0105088	0.01767
3452	7448753	hypothetical protein	1.3946	1.13051e-26	1.64297e-25
2844	7452490	hypothetical protein	1.39349	5.13579e-10	2.22937e-09
3837	7445357	probable 5'-nucleotidase	1.39333	6.22336e-19	5.63403e-18
3183	7444007	histone H3	1.3927	1.25903e-08	4.73163e-08
2973	7450469	hypothetical protein	1.39238	3.32611e-10	1.47035e-09
4349	7447902	Ankyrin	1.39146	1.84954e-06	5.40412e-06
7081	7447095	hypothetical protein	1.39078	6.32072e-11	3.00234e-10
36572	7448291	dimeric dihydrodiol dehydrogenase	1.38996	1.1096e-06	3.34366e-06
40232	7447469	(OAM1) mannosyl-oligosaccharide 1,2-alpha-mannosidase	1.38819	1.82405e-20	1.83323e-19
35356	7450718	Ankyrin	1.38765	7.57111e-09	2.91152e-08
22184	7447500	hypothetical protein	1.38691	5.78779e-05	0.000139622
10396	7449992	Flavin-containing monooxygenase FMO	1.38634	1.32468e-10	6.08205e-10
20665	7453436	hypothetical protein	1.38576	1.8643e-12	1.01753e-11
30846	7453410	hypothetical protein	1.38573	5.14797e-13	2.96253e-12
6982	7444124	Transcription factor jumonji, jmjC	1.38466	4.01706e-06	1.13035e-05
9262	7443208	hypothetical protein	1.3826	5.82738e-10	2.51925e-09
3069	7442428	hypothetical protein	1.38178	5.04429e-05	0.000122457
5291	7449593	hypothetical protein	1.37975	1.84685e-18	1.61531e-17
264143	7450865	Protein phosphatase 2C-like	1.37947	0.000912453	0.00184813
261925	7452068	Protein phosphatase 2C-like	1.37937	7.09993e-13	4.0181e-12
19632	7450703	(Tp_CBF/NF1b) regulator [Rayko]	1.37885	1.46365e-10	6.68819e-10
8868	7445413	Regulator of chromosome condensation, RCC1	1.37757	0.00781874	0.0134985
4370	7447911	hypothetical protein	1.3773	6.89657e-09	2.66958e-08
21074	7452580	hypothetical protein	1.37714	2.89724e-14	1.83163e-13
5297	7449598	G-protein beta WD-40 repeat	1.37413	5.98501e-15	4.02922e-14
8862	7445410	hypothetical protein	1.37284	1.05686e-11	5.4059e-11
7035	7447071	hypothetical protein	1.37108	1.29466e-05	3.4134e-05
12009	7448275	hypothetical protein	1.36984	0.00175295	0.00338716
25315	7442163	hypothetical protein	1.36983	2.28757e-17	1.8594e-16
263579	7448117	inorganic phosphate transporter	1.36961	1.72435e-05	4.46072e-05
22142	7447457	hypothetical protein	1.36898	5.9449e-10	2.56691e-09
4818	7452208	hypothetical protein	1.36874	7.64036e-12	3.96362e-11
1044	7449742	hypothetical protein	1.36725	5.76534e-06	1.59058e-05
22993	7451149	hypothetical protein	1.36624	0.000241237	0.000534102
10892	7444276	hypothetical protein	1.36599	1.79425e-21	1.93563e-20
8262	7451037	hypothetical protein	1.36538	3.58792e-15	2.47046e-14
260758	7445115	tubulin-specific chaperone d	1.36528	2.15969e-14	1.38521e-13
268024	7442888	hypothetical protein	1.36259	9.46404e-09	3.59633e-08
24603	7452984	(Tp_HSF_2.6b) regulator [Rayko]	1.3621	2.35577e-05	5.97295e-05
262697	7451126	hypothetical protein	1.36176	4.60356e-05	0.000112405
41690	7449295	hypothetical protein	1.36066	1.55101e-14	1.00517e-13
25225	7453127	Protein of unknown function DUF298	1.36041	8.53908e-13	4.80943e-12
1080	7449107	EGF-like	1.36022	1.47418e-06	4.37377e-06
6838	7449181	hypothetical protein	1.35967	1.96852e-05	5.04917e-05
3255	7444047	hypothetical protein	1.35842	4.19004e-08	1.48008e-07
261272	7446475	CBS	1.35678	0.00152172	0.00297513
3459	7448757	Snf7	1.35666	0.0112783	0.0188026
8573	7450769	hypothetical protein	1.35616	0.0228452	0.0359189
3328	7441703	hypothetical protein	1.35465	8.2123e-15	5.44895e-14
15819	7446792	Histone deacetylase superfamily	1.35438	0.000115773	0.000268043
8084	7448082	hypothetical protein	1.35315	4.60925e-14	2.86602e-13
23218	7442739	Protein similar to CwfJ, C-terminal 1	1.3526	3.61436e-11	1.75946e-10
9396	7453009	hypothetical protein	1.35233	1.34727e-05	3.54416e-05
3257	7441783	hypothetical protein	1.35066	5.01973e-05	0.0001219
25302	7442151	hypothetical protein	1.35016	8.5162e-14	5.16783e-13
24155	7445870	Choline/ethanolamine kinase	1.34971	7.76332e-15	5.15751e-14
25660	7443392	Peptidase M, neutral zinc metallopeptidases, zinc-binding site	1.34857	6.36471e-13	3.62333e-12
260744	7447633	adenosylmehtionine-8-amino-7-oxononanoate aminotransferase	1.34814	0.000685492	0.00141359
34591	7451139	PRP38	1.34693	0.000663307	0.00137239
30963	7451422	(PKA) cAMP dependent protein kinase	1.34654	4.42285e-09	1.74198e-08
3621	7441932	Calcium-binding EF-hand	1.34606	0.000309771	0.000675244
21290	7450360	(AGPR) n-acetyl-gamma-glutamyl-phosphate reductase, urea cycle	1.34598	2.65815e-06	7.63605e-06
21722	7448711	Aldo/keto reductase	1.34505	7.73101e-09	2.96654e-08
36208	7443516	(GDCT) glycine decarboxylase t-protein	1.3441	4.91967e-12	2.58901e-11
10055	7441955	Endoplasmic reticulum targeting sequence	1.34387	1.49446e-09	6.18776e-09
269147	7442732	hypothetical protein	1.34296	0.00023937	0.000530413
25594	7443331	hypothetical protein	1.34261	0.00301212	0.00559349
8414	7451109	NA	1.3425	9.43858e-07	2.86789e-06
264714	7443379	fucoxanthin chl a/c protein-deviant sequence	1.3376	6.236e-09	2.42542e-08
11489	7448513	hypothetical protein	1.33735	9.49398e-08	3.21314e-07
2320	7450202	hypothetical protein	1.3344	6.28609e-08	2.16485e-07
1481	7442932	hypothetical protein	1.33357	8.42094e-08	2.86188e-07
1446	7445130	hypothetical protein	1.33281	4.68232e-11	2.25754e-10
22566	7447284	hypothetical protein	1.33162	5.92006e-12	3.09546e-11
7193	7447149	hypothetical protein	1.33148	7.0224e-07	2.16229e-06
23051	7448587	hypothetical protein	1.33134	2.52555e-14	1.60721e-13
5212	7446401	(Tp_CCCH26) regulator [Rayko]	1.32794	2.37952e-05	6.02452e-05
4409	7447930	hypothetical protein	1.32764	8.44298e-10	3.59566e-09
4961	7448435	Esterase/lipase/thioesterase	1.32744	1.54234e-09	6.37351e-09
25254	7442108	hypothetical protein	1.32317	8.21328e-12	4.24627e-11
5038	7447273	hypothetical protein	1.32248	5.23778e-13	3.00767e-12
4829	7451361	hypothetical protein	1.32234	6.99672e-09	2.70439e-08
6980	7449253	hypothetical protein	1.32175	0.000315555	0.000687427
4218	7442100	hypothetical protein	1.32063	3.96914e-09	1.5703e-08
263389	7445600	Response regulator receiver	1.31949	0.000953625	0.00192379
1204	7451514	Carbohydrate kinase, PfkB	1.31916	5.64905e-18	4.76746e-17
263105	7448975	(FCL1) probable long-chain-fatty-acid--CoA ligase	1.31846	0.00152964	0.00298841
32316	7444654	Eukaryotic protein of unknown function DUF862	1.31766	4.84404e-11	2.32773e-10
9122	7445841	hypothetical protein	1.31666	0.0049106	0.00877852
40958	7448577	(TPI1) triose-phosphate isomerase	1.31262	5.16118e-05	0.000125048
7091	7450659	hypothetical protein	1.31127	0.0163337	0.0263666
4876	7451385	hypothetical protein	1.31029	4.64288e-06	1.29748e-05
3161	7442480	hypothetical protein	1.30991	3.26554e-14	2.05465e-13
3166	7441734	hypothetical protein	1.3093	0.000127119	0.000292902
11228	7449944	Aspartate/glutamate/uridylate kinase	1.30899	2.27144e-08	8.27776e-08
11098	7446266	Peptidase S26, signal peptidase I	1.30846	3.09492e-06	8.82606e-06
7537	7450153	Protein of unknown function DUF590	1.30782	1.07951e-17	8.94629e-17
37615	7441966	hypothetical protein	1.30765	0.0233293	0.0366094
8031	7443553	hypothetical protein	1.30557	7.67832e-07	2.35535e-06
25786	7449428	hypothetical protein	1.30483	4.73742e-11	2.28099e-10
36494	7445887	hypothetical protein	1.30439	1.69544e-06	4.98275e-06
4096	7442042	Cof protein	1.30215	1.1931e-13	7.16605e-13
20778	7451434	(Tp_TAZ6) regulator [Rayko]	1.30197	4.17239e-17	3.32754e-16
24644	7453024	hypothetical protein	1.30168	2.13877e-11	1.06366e-10
9166	7447584	hypothetical protein	1.30119	8.54421e-20	8.25031e-19
263742	7449348	synaptobrevin	1.29996	1.52354e-13	9.09397e-13
3803	7449570	hypothetical protein	1.29946	3.11151e-20	3.08614e-19
260880	7449172	Homeobox	1.29942	0.0536336	0.0780642
38813	7448265	Nitrogenase component 1 alpha and beta subunits	1.29875	2.30184e-05	5.84602e-05
5795	7444917	hypothetical protein	1.29818	0.0204989	0.0324906
2273	7448693	hypothetical protein	1.29783	5.6171e-14	3.4723e-13
10619	7444195	Exostosin-like	1.29499	0.00350432	0.00641963
263002	7444580	(Tp_HSF_2.7b) regulator [Rayko]	1.29471	0.000114816	0.000266003
262593	7448174	(MTH1_2) hypothetical protein	1.29395	3.06711e-09	1.2258e-08
11751	7442814	hypothetical protein	1.29123	1.75368e-05	4.52995e-05
12089	7442675	hypothetical protein	1.28884	1.15579e-09	4.84041e-09
31391	7449065	Kinesin, motor region	1.28852	0.00139087	0.00273548
8415	7445889	Metridin-like ShK toxin	1.28829	4.06964e-13	2.36383e-12
262767	7448557	Leucine-rich repeat	1.28749	5.8589e-06	1.61513e-05
7419	7452421	hypothetical protein	1.28576	7.03927e-05	0.000167785
262099	7452616	alanine racemase	1.28547	5.49698e-09	2.14587e-08
2006	7452588	Glycoside hydrolase, family 5	1.28427	8.45367e-10	3.59876e-09
10677	7442122	Fatty acid desaturase	1.28408	3.58492e-06	1.01605e-05
21827	7451722	hypothetical protein	1.28319	1.68777e-10	7.67581e-10
20637	7449144	Staphylococcus nuclease subtype	1.28279	0.00089639	0.00181629
24201	7445921	hypothetical protein	1.28156	3.4292e-08	1.22316e-07
20892	7443132	hypothetical protein	1.28114	6.90151e-07	2.12817e-06
2923	7452898	hypothetical protein	1.27993	1.96219e-13	1.1627e-12
3322	7444080	hypothetical protein	1.27776	4.4391e-16	3.2579e-15
1243	7445676	Heat shock protein DnaJ, N-terminal	1.27566	2.10076e-05	5.36495e-05
7810	7452381	hypothetical protein	1.27535	2.91599e-11	1.43069e-10
8915	7445450	hypothetical protein	1.27481	9.55006e-06	2.56649e-05
6186	7445943	hypothetical protein	1.27462	2.25234e-07	7.33432e-07
24635	7453014	hypothetical protein	1.2728	1.50379e-11	7.61099e-11
23915	7449263	(Tp_Myb2R1) regulator [Rayko]	1.27211	1.64044e-06	4.83317e-06
8003	7449327	hypothetical protein	1.27196	2.3258e-13	1.37278e-12
21753	7448748	hypothetical protein	1.27186	9.14645e-09	3.48065e-08
11039	7444839	Sterile alpha motif SAM	1.27164	0.000132057	0.000303355
6299	7442398	serine/threonine dehydratase	1.27055	7.96139e-11	3.73307e-10
25347	7444252	hypothetical protein	1.26975	0.000953351	0.00192361
4957	7446714	Aldo/keto reductase	1.26821	0.000197484	0.00044251
23902	7451029	(CLPB1) hypothetical protein	1.26818	2.5314e-07	8.19762e-07
35133	7444619	(SIT3) SIT3, silicic acid transporter-like protein	1.26779	1.67652e-08	6.21023e-08
268368	7450415	(Tp_HSF_3.6a) regulator [Rayko]	1.26745	1.81439e-08	6.70449e-08
5135	7449687	hypothetical protein	1.26663	2.3426e-13	1.38072e-12
10115	7451878	2-nitropropane dioxygenase, NPD	1.26642	1.00154e-10	4.64069e-10
268338	7452467	(FAO1) bifunctional fatty acid oxidation enzyme	1.26564	6.09623e-15	4.09628e-14
6736	7448947	hypothetical protein	1.26519	0.072819	0.102848
10111	7441984	Aldo/keto reductase	1.26497	1.33715e-07	4.45283e-07
10581	7453121	hypothetical protein	1.26151	1.62679e-08	6.03656e-08
23651	7443427	Nuclear protein SET	1.26148	3.86385e-10	1.69602e-09
10499	7442599	Helix-turn-helix, Fis-type	1.2612	2.79053e-14	1.76945e-13
20746	7446824	hypothetical protein	1.26108	9.41058e-10	3.98688e-09
2211	7442248	PDZ/DHR/GLGF	1.26097	0.000701786	0.00144522
35459	7450606	Short-chain dehydrogenase/reductase SDR	1.25746	4.43198e-11	2.14074e-10
7626	7449807	hypothetical protein	1.25682	0.000329165	0.000714869
4404	7453350	Zn-finger, RING	1.25487	1.53285e-07	5.0726e-07
11833	7443901	hypothetical protein	1.25475	0.00012438	0.000286965
20797	7442896	Generic methyltransferase	1.25326	0.00161811	0.00314672
264811	7442838	Conserved hypothetical protein 341	1.25283	8.13994e-08	2.76905e-07
263848	7445451	chloride channel protein 7	1.25247	2.55771e-21	2.72042e-20
32022	7450407	Stomatin	1.25216	2.79472e-12	1.50593e-11
15593	7444136	ATP-dependent DNA helicase RecQ	1.25173	9.53082e-11	4.42972e-10
35423	7444142	(CEN1) centrin-like protein	1.2515	1.08158e-13	6.51842e-13
5977	7448420	hypothetical protein	1.25127	4.47926e-12	2.36311e-11
38046	7442165	ABC transporter	1.2509	1.38791e-06	4.13288e-06
34738	7444569	hypothetical protein	1.25051	0.00171474	0.00332182
21713	7444744	Aromatic-ring hydroxylase	1.2497	1.67458e-10	7.62242e-10
21284	7450349	CCT	1.24616	2.28827e-07	7.44214e-07
8784	7443318	hypothetical protein	1.24463	1.43674e-16	1.09153e-15
8244	7446994	Lipase, active site	1.24442	0.000285347	0.000624965
11479	7448509	hypothetical protein	1.24014	6.85741e-14	4.20951e-13
10262	7443968	hypothetical protein	1.23946	3.17617e-12	1.69936e-11
16082	7448942	Protein of unknown function	1.23922	1.21284e-07	4.05034e-07
1140	7453453	hypothetical protein	1.23858	3.73521e-11	1.81579e-10
988	7445054	Endoribonuclease L-PSP	1.23855	1.55348e-06	4.59488e-06
11454	7448497	C2	1.23813	0.0032757	0.00603634
8432	7446849	hypothetical protein	1.23773	5.97231e-19	5.41602e-18
37911	7444222	Peptidylprolyl isomerase, FKBP-type	1.23677	2.34107e-13	1.38072e-12
20688	7445292	(Tp_CBF/NF5) regulator [Rayko]	1.23674	1.11816e-06	3.36848e-06
22474	7452240	hypothetical protein	1.23662	0.0014316	0.00280827
262964	7453306	probable thiamin biosynthetic enzyme	1.2356	8.4833e-06	2.29613e-05
8775	7448332	Esterase/lipase/thioesterase	1.23513	1.77555e-06	5.20371e-06
14643	7449816	beta-1,4 mannosyltransferase	1.23486	1.1115e-07	3.73666e-07
10526	7442585	Glycosyl transferase, family 8	1.23377	5.24502e-17	4.1393e-16
9167	7447986	hypothetical protein	1.2333	6.52903e-16	4.7359e-15
20680	7449787	hypothetical protein	1.23327	1.26208e-10	5.81227e-10
7716	7449856	(Tp_CCCH27_RING95) regulator [Rayko]	1.23205	1.25815e-08	4.73001e-08
9911	7441801	Protein-L-isoaspartate(D-aspartate) O-methyltransferase	1.22885	1.04854e-14	6.88384e-14
262459	7446409	dolichyl-phosphate-mannose-glycolipid alpha-mannosyltransferase	1.22865	3.80733e-07	1.21145e-06
23544	7450682	RNA-binding protein Lupus Lal	1.22767	1.47186e-18	1.29914e-17
9570	7450500	ubiquitin protein ligase	1.22651	1.62323e-11	8.17639e-11
261639	7442456	(Helicase_1) DNA helicase	1.22631	8.53118e-09	3.25823e-08
8051	7453042	ABC transporter	1.22555	2.88896e-12	1.55197e-11
10837	7444244	hypothetical protein	1.22549	7.16851e-13	4.05475e-12
38359	7451828	(GDH_1) glutmatae dehydrogenase, nadp-gdh	1.22516	1.78735e-09	7.35156e-09
25363	7442975	hypothetical protein	1.22496	3.39201e-14	2.13169e-13
262856	7445944	trypsin-like serine protease	1.22437	2.65597e-11	1.30857e-10
31003	7451512	NAD-dependent glycerol-3-phosphate dehydrogenase	1.22313	1.34831e-11	6.84698e-11
25382	7444781	hypothetical protein	1.22291	3.02627e-14	1.90864e-13
4322	7452644	Leucine-rich repeat	1.22269	1.00024e-14	6.58305e-14
10027	7444000	hypothetical protein	1.22241	5.68563e-07	1.77339e-06
24120	7451050	hypothetical protein	1.22208	0.0179819	0.0288425
37838	7442604	carboxypeptidase	1.2219	8.74292e-15	5.7829e-14
8514	7450739	hypothetical protein	1.22185	4.91188e-05	0.000119445
11195	7446314	hypothetical protein	1.22125	1.83127e-11	9.1676e-11
3302	7444711	hypothetical protein	1.22106	0.00285102	0.0053186
10266	7443970	Probable translation factor pelota	1.21961	2.31805e-09	9.3992e-09
262516	7453160	hypothetical protein	1.21907	7.6427e-09	2.93692e-08
25734	7442844	hypothetical protein	1.21805	1.98893e-16	1.49283e-15
21194	7446480	WW/Rsp5/WWP	1.21706	1.48645e-07	4.92676e-07
22437	7451350	hypothetical protein	1.21694	1.35571e-11	6.88131e-11
7975	7443524	Translation initiation factor SUI1	1.21672	1.341e-17	1.10442e-16
268344	7452327	(Tp_bZIP12) regulator [Rayko]	1.21647	2.4668e-08	8.95272e-08
921	7442880	hypothetical protein	1.21614	3.47003e-12	1.84725e-11
261569	7450438	RNA-binding region RNP-1 (RNA recognition motif)	1.21501	9.37979e-08	3.17754e-07
7268	7450588	ATPase, E1-E2 type	1.21251	6.74746e-08	2.3117e-07
3071	NA	NA	1.2125	2.23298e-14	1.42962e-13
780	7442516	UDP galactopyranose mutase	1.2115	1.31937e-06	3.94098e-06
269863	7442498	metalloprotease	1.20921	1.55764e-15	1.0997e-14
6711	7446183	hypothetical protein	1.20894	0.00112053	0.0022362
7645	7449818	Aldo/keto reductase	1.2088	1.11957e-09	4.69429e-09
9405	7445739	Cytochrome B561, bacterial	1.20837	0.00442261	0.00797079
32211	7452923	G10 protein	1.20797	1.81611e-05	4.67865e-05
262747	7451152	hypothetical protein	1.20611	0.00394091	0.00715626
264023	7447834	RabGAP, TBC domain-containing protein	1.20527	1.38774e-11	7.04047e-11
260943	7451475	transcription factor of TFIIH family	1.20481	4.56911e-08	1.60648e-07
23554	7450691	hypothetical protein	1.20476	1.70113e-07	5.61892e-07
4104	7442047	TGF-beta receptor, type I/II extracellular region	1.20411	4.17962e-20	4.11086e-19
1972	7452569	Lipase, class 3	1.20396	1.26156e-14	8.24652e-14
263720	7450761	Rad21/Rec8 like protein, N-terminal	1.20377	2.64531e-05	6.67192e-05
6750	7448953	hypothetical protein	1.20352	6.09972e-07	1.8964e-06
5066	7449651	hypothetical protein	1.20227	8.29488e-11	3.88085e-10
5922	7448391	hypothetical protein	1.20187	1.92888e-07	6.32775e-07
21259	7446543	hypothetical protein	1.19987	5.62842e-12	2.94587e-11
264420	7444176	tRNA pseudouridine synthase	1.19961	1.96622e-07	6.44027e-07
6539	7444612	Leucine-rich repeat, ribonuclease inhibitor subtype	1.19955	2.61812e-17	2.1167e-16
263509	7449303	mlh1-like protein	1.19932	0.000137027	0.000314022
25428	7450900	MORN motif	1.19742	0.000170043	0.000384276
36716	7444502	(LPD) precursor of hydrogenase lipoamide dehydrogenase	1.19603	1.70944e-07	5.6411e-07
7898	7443484	Protein of unknown function DUF676	1.19525	9.97658e-08	3.36893e-07
8964	7443244	Leucine-rich repeat	1.19518	1.42828e-15	1.01039e-14
8866	7444499	Zn-finger, RING	1.19315	1.46819e-05	3.8403e-05
8820	7444474	Guanylate cyclase	1.19294	0.0911158	0.125443
4570	7446126	Nucleoside diphosphate kinase	1.19194	9.22176e-13	5.17739e-12
24418	7443234	hypothetical protein	1.19118	3.72715e-13	2.16966e-12
5457	7453180	hypothetical protein	1.19081	1.26039e-18	1.11902e-17
11474	7443336	PPR repeat	1.18974	2.95652e-06	8.44961e-06
6398	7442744	hypothetical protein	1.18916	4.07079e-07	1.29063e-06
1981	7445104	hypothetical protein	1.18888	3.85539e-14	2.41144e-13
37640	7450286	Small multidrug resistance protein	1.18868	0.00114583	0.00228411
37126	7450493	RNA-binding region RNP-1 (RNA recognition motif)	1.18633	3.85947e-08	1.36788e-07
2335	7446510	(Tp_CXC4) regulator [Rayko]	1.18623	0.000209843	0.000468812
42828	7449938	Prenyltransferase/squalene oxidase	1.18508	1.37137e-09	5.69369e-09
263717	7446911	DNA polymerase epsilon subunit B	1.18503	5.21936e-13	3.00035e-12
263240	7447128	ATP-dependent helicase	1.18479	1.66742e-05	4.32506e-05
23731	7445573	Peptidase C19, ubiquitin carboxyl-terminal hydrolase 2	1.18466	2.85919e-18	2.46608e-17
693	7443225	(MHMT1) 5-methyltretrahydrofolate-homocysteine s-methyltransferase	1.18404	1.42559e-08	5.31795e-08
25518	7444367	hypothetical protein	1.18338	3.85883e-06	1.08814e-05
3866	7452076	hypothetical protein	1.18304	2.58105e-05	6.51605e-05
2118	7442201	Insulinase-like	1.18295	8.24612e-13	4.65185e-12
10894	7444277	hypothetical protein	1.1816	7.39639e-07	2.2748e-06
268619	7446765	adp-ribosylation factor-related protein	1.18002	4.01058e-05	9.8891e-05
261433	7443038	elongation factor-2 kinase like protein	1.17912	7.63025e-10	3.26267e-09
11876	7448214	Zn-finger, RING	1.17743	0.000216436	0.000482931
7191	7447148	Aldo/keto reductase	1.17722	1.74836e-13	1.04066e-12
261982	7452767	(ACB1) acyl-coa-binding protein	1.1757	3.89186e-10	1.7069e-09
5510	7453209	hypothetical protein	1.17566	8.6442e-08	2.93398e-07
1238	7445651	hypothetical protein	1.17553	1.92061e-11	9.60122e-11
28984	7447119	(APS3) sigma subunit of clathrin adaptor protein AP3	1.17234	9.26366e-08	3.1392e-07
22319	7448820	G-protein beta WD-40 repeat	1.17222	4.0446e-15	2.76691e-14
36971	7447990	Beta-ketoacyl synthase	1.17147	1.58129e-09	6.52937e-09
7584	7450174	Peptidase A1, pepsin	1.17131	2.29299e-09	9.30117e-09
6122	7448613	Peptidase M14, carboxypeptidase A	1.16881	2.70834e-07	8.74652e-07
37596	7450314	GTP pyrophosphokinase	1.16873	6.4983e-12	3.38442e-11
12040	7442650	hypothetical protein	1.16872	0.0365936	0.0553322
269121	7442394	dolichyl-phosphate-mannose-glycolipid alpha-mannosyltransferase	1.16765	4.8777e-08	1.70422e-07
3409	7448732	hypothetical protein	1.16688	0.00438013	0.00790096
12602	7451323	Myosin head, motor region	1.1665	4.94615e-08	1.72642e-07
22661	7446430	hypothetical protein	1.16566	1.7713e-06	5.19271e-06
263687	7446864	(PSB_2) 26S proteasome subunit beta type 1-like protein	1.16552	1.14107e-05	3.03643e-05
5263	7449577	hypothetical protein	1.16544	0.0141302	0.02312
2693	7446682	hypothetical protein	1.16496	4.6086e-10	2.00464e-09
263006	7446322	prolyl 4-hydrolase-like protein	1.16415	3.95383e-10	1.73336e-09
22297	7448790	Vacuolar sorting protein 9	1.1641	2.57087e-14	1.63409e-13
7939	7443508	hypothetical protein	1.16381	6.84315e-05	0.000163368
8669	7444535	Zn-finger, RING	1.16361	1.70276e-08	6.30079e-08
6547	7444615	Forkhead-associated	1.16344	2.82803e-15	1.96127e-14
21324	7444684	hypothetical protein	1.16168	5.54331e-14	3.42869e-13
5083	7449661	Immunoglobulin/major histocompatibility complex	1.16157	2.27705e-18	1.97686e-17
10524	7442584	hypothetical protein	1.15974	2.25005e-07	7.32912e-07
21360	7446651	hypothetical protein	1.15931	3.55821e-14	2.23084e-13
6942	7449234	Protein of unknown function DUF89	1.15831	1.72648e-09	7.11226e-09
2087	7442186	hypothetical protein	1.15764	2.02627e-08	7.44066e-08
9238	7448025	Forkhead-associated	1.1567	5.94485e-12	3.10658e-11
6231	7442366	hypothetical protein	1.15649	1.14709e-14	7.52613e-14
7089	7447100	hypothetical protein	1.15568	2.66169e-05	6.70842e-05
4333	7452649	Zn-finger, RING	1.15534	1.01411e-14	6.67019e-14
24218	7446878	hypothetical protein	1.15487	0.000220671	0.000491355
22075	7446731	Aldo/keto reductase	1.15483	1.1174e-17	9.25307e-17
8821	7444475	Guanylate cyclase	1.15442	0.00307116	0.00569013
4691	7443728	Ankyrin	1.15413	1.44973e-16	1.10061e-15
10192	7442102	hypothetical protein	1.15395	1.1826e-10	5.46047e-10
4348	7453321	hypothetical protein	1.15306	4.25786e-05	0.000104574
24772	7451634	hypothetical protein	1.15161	0.0205623	0.0325764
1724	7449028	hypothetical protein	1.15082	6.73267e-07	2.07974e-06
37366	7452721	Peptidase C19, ubiquitin carboxyl-terminal hydrolase 2	1.15028	1.94457e-06	5.67081e-06
11713	7442795	Hydroxymethylglutaryl-coenzyme A reductase	1.14843	1.09373e-09	4.59505e-09
9792	7450876	Glycosyl transferase, family 14	1.14833	1.36454e-08	5.11001e-08
24585	7450554	syntaxin, t-snare coiled-coil domain family	1.14827	1.89977e-05	4.87992e-05
38788	7442636	Zn-finger, FYVE type	1.14753	0.0184506	0.0295048
25438	7450908	(Tp_fungal_TRF1b) regulator [Rayko]	1.1474	0.0470197	0.0693023
8068	7453053	calcium/proton exchanger, calcium antiporter	1.14723	2.46137e-14	1.5692e-13
24759	7451620	Leucine-rich repeat, ribonuclease inhibitor subtype	1.14509	1.1007e-13	6.62612e-13
8544	7450754	Zn-finger, cysteine-rich C6HC	1.14436	1.07218e-08	4.0539e-08
23170	7446004	hypothetical protein	1.14425	1.82888e-11	9.15998e-11
1912	7445501	Prolyl 4-hydroxylase, alpha subunit	1.14425	1.68436e-11	8.47222e-11
24956	7441862	Cupin region	1.14355	3.18602e-08	1.14104e-07
10577	7444175	hypothetical protein	1.14312	0.010972	0.0183525
9907	7452720	hypothetical protein	1.1428	2.2232e-11	1.10305e-10
1215	7445639	UBA/THIF-type NAD/FAD binding fold	1.14183	5.87002e-13	3.35434e-12
6431	7444552	hypothetical protein	1.14131	1.37123e-05	3.60539e-05
10101	7444311	hypothetical protein	1.14108	0.000121701	0.00028097
8002	7443536	TLDc	1.1409	3.54606e-05	8.80937e-05
4820	7452209	Protein of unknown function UPF0187	1.1408	0.00164492	0.00319593
263219	7450661	possible transporter	1.13967	1.00016e-15	7.1518e-15
7895	7449275	Helix-turn-helix, Fis-type	1.13967	1.39938e-05	3.67031e-05
6960	7444113	SAM (and some other nucleotide) binding motif	1.13913	0.000274119	0.000602367
9051	7447527	hypothetical protein	1.13793	3.14957e-07	1.01098e-06
2862	7452497	Helicase-associated	1.13731	2.4135e-08	8.77433e-08
24932	7451589	Thioredoxin-related	1.13566	7.67169e-12	3.97793e-11
6458	7444566	Ssu72-like protein	1.13522	9.63936e-07	2.92637e-06
37793	7442524	Protein of unknown function DUF791	1.13444	2.61435e-18	2.26043e-17
23370	7446201	Protein kinase	1.134	9.96256e-16	7.12872e-15
260922	7449157	Leucyl/phenylalanyl-tRNA--protein transferase	1.13376	3.22212e-08	1.15358e-07
23310	7446353	hypothetical protein	1.13261	4.81352e-15	3.27387e-14
268467	7444764	Protein phosphatase 2C	1.13255	3.66209e-07	1.16735e-06
36928	7445838	hypothetical protein	1.13231	5.92131e-15	3.99141e-14
25331	7450940	hypothetical protein	1.13226	0.000662202	0.00137064
25338	7450954	hypothetical protein	1.13225	2.15266e-18	1.87349e-17
5690	7445230	Protein of unknown function DUF218	1.13211	0.00289667	0.00539708
9124	7447565	hypothetical protein	1.13205	1.09434e-07	3.68013e-07
10518	7442581	hypothetical protein	1.13182	0.00058677	0.00122747
10690	7442130	hypothetical protein	1.13106	0.0455833	0.0674413
4415	7447933	HMG1/2 (high mobility group) box	1.13093	4.52488e-06	1.26551e-05
2092	7452167	(MYB13) MYB DNA binding protein/ transcription factor-like protein	1.13025	1.93224e-08	7.12007e-08
6734	7448946	Galactose-binding like	1.12983	1.36107e-14	8.87502e-14
38164	7442991	hypothetical protein	1.12947	3.41938e-10	1.51032e-09
23656	7452396	(Tp_AP2-EREBP7) regulator [Rayko]	1.12894	3.60588e-10	1.58806e-09
15285	7451869	Serine/threonine protein kinase	1.12888	1.26067e-12	6.99615e-12
24118	7451045	(Tp_Myb1R_SHAQKYF1) regulator [Rayko]	1.12816	1.80015e-07	5.91831e-07
2571	7443024	hypothetical protein	1.12737	6.21488e-05	0.000149279
8106	7453073	hypothetical protein	1.12731	1.26641e-11	6.44035e-11
11275	7444352	hypothetical protein	1.12568	2.02732e-10	9.16887e-10
25837	7442643	Protein kinase-like	1.1253	8.55046e-16	6.13905e-15
8122	7448100	hypothetical protein	1.12506	0.000289611	0.000633778
6922	7449224	Regulator of chromosome condensation, RCC1	1.1249	2.6333e-09	1.06044e-08
270115	7449451	hypothetical protein	1.12422	7.49433e-07	2.30225e-06
2317	7450199	Mitochondrial carrier protein	1.12219	2.80036e-14	1.77356e-13
20619	7445670	G-protein beta WD-40 repeat	1.12162	6.31156e-05	0.000151498
23437	7449206	Sulfate transporter/antisigma-factor antagonist STAS	1.12073	1.22346e-15	8.67823e-15
10045	7441949	hypothetical protein	1.12073	0.000361028	0.000778475
907	7447665	Metallophosphoesterase	1.12061	6.54155e-08	2.24552e-07
5496	7450098	hypothetical protein	1.12056	3.42745e-13	1.9996e-12
5045	7448471	hypothetical protein	1.11917	2.92963e-11	1.43605e-10
21655	7441770	hypothetical protein	1.11797	1.2014e-12	6.68127e-12
23013	7451165	hypothetical protein	1.11742	1.31308e-17	1.08396e-16
23602	7447175	hypothetical protein	1.11729	2.1788e-10	9.82038e-10
3402	7448728	hypothetical protein	1.11656	0.00277258	0.00518413
6595	7446368	Zn-finger-like, PHD finger	1.11647	2.82065e-05	7.09218e-05
32230	7446652	(MAPK) mitogen activated kinase-like protein	1.11569	0.000360838	0.000778225
21233	7450217	hypothetical protein	1.11548	3.85915e-05	9.53791e-05
31317	7451455	(UGDH2) udp-d-glucose 6-dehydrogenase	1.11524	7.64419e-08	2.60542e-07
23944	7443510	SPla/RYanodine receptor SPRY	1.11382	0.00497927	0.00889829
264364	7442509	probable atp-nad kinase	1.1123	4.97172e-10	2.15903e-09
7980	7443526	Sulfotransferase	1.11196	1.23146e-11	6.26866e-11
9972	7451587	hypothetical protein	1.11187	0.00798853	0.0137669
263205	7447077	Prohibitin	1.11182	2.61637e-08	9.46312e-08
10603	7453134	hypothetical protein	1.11156	2.28954e-11	1.13384e-10
7471	7450118	hypothetical protein	1.11128	4.95693e-16	3.62287e-15
3043	7452960	AMP-dependent synthetase and ligase	1.10985	2.87586e-09	1.15198e-08
11853	7443912	Lipase, class 3	1.10982	3.14403e-12	1.68302e-11
16613	7449057	Serine/threonine protein kinase, active site	1.10963	0.0001726	0.000389555
28842	7446569	Endoplasmic reticulum targeting sequence	1.10936	1.7373e-10	7.89093e-10
12836	NA	Intracellular trafficking, secretion, and vesicular transport	1.10928	5.11986e-07	1.60401e-06
3359	7441716	hypothetical protein	1.1089	1.04817e-09	4.41063e-09
38189	7442168	hypothetical protein	1.10871	1.77862e-11	8.92514e-11
7462	7450114	hypothetical protein	1.1081	0.00103737	0.00208044
33663	7451411	glucose-6-phosphate isomerase	1.10788	0.00058595	0.001226
23217	7442737	hypothetical protein	1.10675	4.51723e-12	2.38195e-11
24096	7450794	Amino acid/polyamine transporter II	1.10669	9.95442e-11	4.61518e-10
263945	7443203	Patatin	1.10583	3.17333e-07	1.0183e-06
8988	7449383	hypothetical protein	1.10418	0.109484	0.147754
23243	7442761	hypothetical protein	1.10277	1.44685e-07	4.8015e-07
24559	7443192	hypothetical protein	1.10236	0.0031278	0.005789
11529	7448535	hypothetical protein	1.10226	1.64234e-05	4.26628e-05
1081	7449756	hypothetical protein	1.10182	4.36112e-13	2.52759e-12
23271	7444584	hypothetical protein	1.10003	2.47491e-16	1.84711e-15
7601	7445610	G-protein beta WD-40 repeat	1.1	2.40546e-10	1.07869e-09
260997	7443106		1.0999	0.00237548	0.00449083
11180	7446307	Protein kinase	1.09986	7.99231e-11	3.74591e-10
33829	7451377	hypothetical protein	1.09939	0.00216977	0.00413816
3267	7444053	hypothetical protein	1.09897	1.29975e-08	4.87921e-08
4229	7447461	Carbohydrate kinase, PfkB	1.09875	0.00659085	0.0115405
25762	7443927	IQ calmodulin-binding region	1.09733	9.34073e-07	2.83978e-06
17480	7444721	Tyrosine protein kinase	1.09714	0.00139463	0.00274235
22486	7451404	hypothetical protein	1.0962	1.01751e-05	2.72546e-05
25796	7449444	hypothetical protein	1.096	1.10706e-11	5.65444e-11
38121	7442178	(clpA) member of the clp superfamily, large regulatory subunit	1.09597	6.16904e-07	1.9157e-06
40817	7448201	Zn-finger, RING	1.09588	1.7856e-06	5.23027e-06
2988	7452929	hypothetical protein	1.09442	9.2162e-10	3.91079e-09
5519	7453214	hypothetical protein	1.09365	9.23399e-13	5.18151e-12
1000	7445050	hypothetical protein	1.09365	9.61e-10	4.0681e-09
268840	7451744	CBS	1.09338	9.06589e-09	3.45372e-08
19701	7443309	Peptidylprolyl isomerase, FKBP-type	1.09332	0.000143321	0.000327455
4864	7451380	hypothetical protein	1.09276	7.5892e-05	0.000180215
24382	7445407	hypothetical protein	1.0922	0.0284536	0.0438893
32223	7452904	at-like rab-type small G protein	1.09136	2.22219e-09	9.03127e-09
9806	7452663	N-6 Adenine-specific DNA methylase	1.09116	0.000183935	0.000413552
4271	7447482	hypothetical protein	1.0911	0.0587791	0.0848071
26192	7447481	(GDH_2) glutamate dehydrogenase	1.0909	2.8525e-06	8.16553e-06
7036	7444151	G-protein beta WD-40 repeat	1.08761	2.05135e-10	9.27357e-10
9338	7445703	hypothetical protein	1.08745	9.24262e-06	2.48766e-05
264851	7448219	hypothetical protein	1.08717	4.77494e-10	2.07528e-09
36837	7449376	ABC transporter multi-drug efflux transporter-like protein	1.08666	3.49732e-12	1.86084e-11
22842	7445200	Lipocalin-related protein and Bos/Can/Equ allergen	1.08608	1.21127e-14	7.92756e-14
1465	7445135	TLDc	1.08588	0.00165451	0.00321338
25457	7446264	PDZ/DHR/GLGF	1.08527	2.50706e-12	1.35576e-11
35046	7448594	Nucleotide sugar epimerase	1.08511	2.32535e-14	1.48338e-13
22677	7449600	hypothetical protein	1.08477	1.21836e-11	6.20496e-11
23572	7450708	hypothetical protein	1.08448	2.96801e-14	1.87413e-13
7874	7444992	hypothetical protein	1.08422	7.50876e-14	4.58277e-13
24385	7445411	hypothetical protein	1.08333	0.0315157	0.0482259
32899	7451683	channel protein of hemolysin III family	1.08317	1.30014e-08	4.87921e-08
262287	7451956	hypothetical protein	1.08266	1.19844e-09	5.01309e-09
5018	7448456	MAP kinase	1.08224	0.0122036	0.0202178
11617	7447774	hypothetical protein	1.08168	1.21881e-06	3.65711e-06
10940	7443003	RNA recognition, region 1	1.08116	2.84723e-12	1.53189e-11
25068	7443979	hypothetical protein	1.08022	3.27645e-08	1.17144e-07
21469	7452476	hypothetical protein	1.0795	6.97081e-14	4.27664e-13
24212	7446873	hypothetical protein	1.07752	3.23403e-15	2.23405e-14
9945	7451573	TPR repeat	1.07732	0.0856124	0.11884
24357	7448344	Mitochodrial transcription termination factor-related	1.07706	7.68553e-11	3.60852e-10
23421	7449010	hypothetical protein	1.07679	8.47571e-13	4.77882e-12
7048	7444158	hypothetical protein	1.07679	1.26822e-10	5.83585e-10
21620	7441729	hypothetical protein	1.07656	7.80157e-12	4.04329e-11
1415	7445034	Rhodopsin-like GPCR superfamily	1.07564	9.53546e-05	0.000223014
263142	7444086	RNA methyltransferase	1.0754	2.66813e-12	1.43992e-11
11189	7446311	Mevalonate and galactokinase	1.07483	2.01321e-09	8.23252e-09
3093	7452792	hypothetical protein	1.07457	0.00765311	0.0132449
269858	7450322	Zn-finger, C2H2 type	1.0741	1.69769e-08	6.28644e-08
1943	7449775	(Tp_HSF_2.6e) regulator [Rayko]	1.0739	5.49858e-11	2.62597e-10
24425	7443241	Protein of unknown function DUF6	1.07378	4.7562e-07	1.49672e-06
9793	7451222	Glucose/ribitol dehydrogenase	1.07262	3.51014e-07	1.12161e-06
2808	7452324	Protein kinase	1.07114	5.63029e-14	3.47842e-13
10068	7444294	hypothetical protein	1.07109	2.63309e-11	1.2979e-10
2623	7443048	hypothetical protein	1.07079	1.93619e-14	1.24564e-13
1985	7452575	hypothetical protein	1.07004	3.72493e-09	1.47755e-08
8410	7445886	HMG-I and HMG-Y, DNA-binding	1.06921	1.98003e-06	5.76946e-06
261040	7443149	Pseudouridine synthase, Rsu	1.06897	6.43298e-08	2.20968e-07
28317	7453165	probable dUTP pyrophosphatase	1.06884	1.96123e-07	6.42592e-07
8825	7444477	Leucine-rich repeat	1.06842	1.3953e-10	6.38689e-10
22079	7446733	hypothetical protein	1.06837	2.69935e-08	9.74408e-08
22850	7448194	hypothetical protein	1.06709	2.64974e-10	1.18023e-09
263489	7445002	platelet-activating factor acetylhydrolase beta subunit-like protein	1.06701	2.03164e-09	8.29829e-09
23668	7443448	Lipase, active site	1.06668	9.69008e-06	2.60147e-05
10457	7450022	MHCK/EF2 kinase	1.06667	4.4551e-05	0.000109013
32468	7450474	Serine/threonine protein kinase	1.06648	8.3472e-12	4.30919e-11
2455	7450353	hypothetical protein	1.06563	1.52273e-05	3.97215e-05
10232	7450280	hypothetical protein	1.06509	8.65394e-13	4.86894e-12
3850	7445363	hypothetical protein	1.06442	5.66779e-08	1.96341e-07
4423	7447937	hypothetical protein	1.06421	0.0242925	0.0379746
30178	7449970	YjeF-related protein, N-terminal	1.06418	8.88474e-09	3.38593e-08
6480	7444578	Prolyl 4-hydroxylase, alpha subunit	1.06324	4.08745e-09	1.61348e-08
268621	7442076	(PGM2) phosphoglucomutase	1.06268	0.0148565	0.0242036
24548	7448010	hypothetical protein	1.06252	1.72117e-10	7.82437e-10
263581	7450975	sodium phosphate cotransporter	1.06186	0.00218254	0.00415802
25335	7450952	hypothetical protein	1.06088	0.121214	0.162073
10889	7444274	hypothetical protein	1.0604	1.79342e-05	4.62358e-05
3020	7452123	hypothetical protein	1.06026	1.67455e-11	8.42687e-11
8793	7448342	Protein of unknown function DUF328	1.06013	4.16188e-06	1.16862e-05
262553	7453207	chloride channel protein	1.06	0.0002057	0.000459947
2577	7450413	hypothetical protein	1.05943	5.1471e-08	1.79242e-07
7527	7450147	Ankyrin	1.05923	3.01227e-11	1.47383e-10
36582	7443280	Cullin	1.05867	0.00250752	0.00472611
22177	7447492	hypothetical protein	1.05828	8.62023e-20	8.31613e-19
15464	7444019	Proteasome component region PCI	1.05744	1.68988e-11	8.49597e-11
4034	7452774	hypothetical protein	1.05717	6.51286e-07	2.01596e-06
7868	7444989	hypothetical protein	1.05638	4.15406e-07	1.31663e-06
263061	7446610	iron superoxide dismutase	1.05603	5.45214e-06	1.50929e-05
8535	7446901	hypothetical protein	1.05584	6.90325e-05	0.000164691
262104	7447489	PIP2 phosphodiesterase	1.05571	1.67078e-06	4.91436e-06
6207	7445956	hypothetical protein	1.0556	3.82147e-10	1.67812e-09
32375	7448650	NA	1.05551	6.03293e-08	2.08308e-07
24066	7446972	hypothetical protein	1.05415	1.98253e-11	9.88745e-11
11373	7451844	hypothetical protein	1.05294	6.98798e-08	2.39178e-07
35934	7445547	Cytochrome c, class IC	1.05154	0.000412787	0.000882709
24311	7443276	hypothetical protein	1.05098	1.16103e-07	3.88958e-07
268192	7448649	NA	1.05029	2.11972e-08	7.76498e-08
14315	7451328	Deoxyribodipyrimidine photolyase, class 1	1.05022	3.65243e-09	1.44933e-08
260980	7445149	Kinesin, motor region	1.04948	1.84834e-06	5.4021e-06
22382	7443726	hypothetical protein	1.04919	8.12001e-08	2.76315e-07
39696	7450427	Sugar isomerase (SIS)	1.04868	1.56165e-06	4.61775e-06
269662	7452988	hypothetical protein	1.04854	0.0132148	0.0217668
11331	7451825	Amino acid-binding ACT	1.04833	1.38915e-06	4.13541e-06
4991	7447248	hypothetical protein	1.04806	0.0038475	0.00699623
6817	7446238	hypothetical protein	1.04694	4.42857e-10	1.93109e-09
24137	7451071	Tyrosine specific protein phosphatase and dual specificity protein phosphatase	1.04665	1.95749e-13	1.16057e-12
5285	7446441	HMG1/2 (high mobility group) box	1.04623	1.78112e-09	7.3316e-09
17707	7450686	hypothetical protein	1.04594	1.76088e-10	7.98774e-10
37724	7441864	adenosine deaminase	1.04585	0.00184016	0.0035466
11480	7443339	Tyrosine protein kinase, active site	1.0458	2.39421e-05	6.05736e-05
33806	7443771	mago nashi-like protein	1.04572	4.42941e-05	0.00010846
7904	7443489	hypothetical protein	1.04557	2.67465e-05	6.73787e-05
38363	7444406	Myosin head, motor region	1.04497	1.64421e-06	4.84159e-06
2376	7446529	Mevalonate and galactokinase	1.04313	0.00477618	0.00855992
37443	7452434	Acireductone dioxygenase, ARD	1.04223	4.33353e-10	1.89511e-09
28920	7449222	Serine/threonine protein kinase	1.0421	0.0295123	0.0453965
263360	7445548	Inositol monophosphatase	1.04185	1.87277e-06	5.46745e-06
6819	7446239	Phosphatidylserine decarboxylase-related	1.04173	6.40042e-08	2.19921e-07
11074	7442628	hypothetical protein	1.04169	4.92428e-06	1.37141e-05
11614	7443632	ATP binding protein	1.04168	8.4008e-10	3.57913e-09
7445	7451187	hypothetical protein	1.04145	2.11585e-07	6.91112e-07
4573	7448815	hypothetical protein	1.04042	2.50151e-11	1.23592e-10
23566	7450702	hypothetical protein	1.03959	3.77353e-11	1.83273e-10
264863	7449421	Protein of unknown function DUF649	1.0394	4.04185e-11	1.95766e-10
1964	7452563	hypothetical protein	1.03797	0.000529881	0.00111552
41314	7444085	Electron transfer flavoprotein beta-subunit	1.03779	0.00444678	0.00800889
6476	7442782	hypothetical protein	1.03757	0.000162208	0.000367906
20907	7446789	hypothetical protein	1.03749	1.94895e-13	1.15615e-12
25263	7442114	Patatin	1.03736	0.0134316	0.0220742
3560	7441899	hypothetical protein	1.0371	1.03508e-06	3.1271e-06
10925	7442994	hypothetical protein	1.03676	3.15993e-05	7.90783e-05
24260	7449349	hypothetical protein	1.03611	2.45088e-11	1.21148e-10
5409	7450057	hypothetical protein	1.03606	1.47788e-05	3.86373e-05
11966	7449456	hypothetical protein	1.0357	8.52115e-16	6.12216e-15
6768	7448964	hypothetical protein	1.03514	6.17818e-11	2.93859e-10
7945	7443511	Lipocalin-related protein and Bos/Can/Equ allergen	1.03495	8.65619e-09	3.30213e-08
1748	7445680	IQ calmodulin-binding region	1.03455	1.20286e-06	3.61438e-06
6481	7442784	hypothetical protein	1.03318	8.56349e-08	2.90752e-07
10673	7442121	HRDC	1.03178	5.93336e-07	1.84684e-06
4732	7443747	hypothetical protein	1.03166	0.0122966	0.0203622
11503	7443352	hypothetical protein	1.0313	1.16668e-07	3.90603e-07
9263	7448036	Regulator of chromosome condensation, RCC1	1.03068	2.10717e-08	7.72167e-08
25234	7453135	Carbohydrate kinase, PfkB	1.0305	5.4157e-08	1.88163e-07
34543	7447267	(PPC2) phospoenolpyruvate carboxylase	1.02897	1.53401e-06	4.54285e-06
4441	7447945	2OG-Fe(II) oxygenase superfamily	1.02718	0.00499911	0.00893223
11613	7443631	TPR repeat	1.0261	5.80082e-15	3.91269e-14
5871	7442325	Methyltransferase FkbM	1.02538	0.00466067	0.00836565
4260	7447477	WD40-repeat protein	1.02482	2.56858e-09	1.03664e-08
263491	7445004	(Tp_AP2-EREBP10) pathogenesis-related transcription factor	1.02446	0.000202925	0.000453933
10440	7442536	hypothetical protein	1.02435	9.27115e-11	4.31661e-10
27435	7444772	Paired amphipathic helix	1.02343	0.00151777	0.00296905
24602	7452982	hypothetical protein	1.02331	0.000237313	0.000526076
10588	7444180	hypothetical protein	1.02293	9.39115e-08	3.18037e-07
25125	7442506	hypothetical protein	1.02268	4.08951e-05	0.000100696
264431	7453137	3-oxo-5-alpha-steroid 4-dehydrogenase 1-like protein	1.02201	8.79298e-05	0.000207021
11225	7444331	Phosphoglycerate/bisphosphoglycerate mutase	1.02112	0.00011337	0.000262825
12107	7442686	hypothetical protein	1.02094	6.76517e-05	0.000161616
17024	7450032	Protein kinase	1.02093	2.34282e-11	1.15969e-10
16605	7448687	Class II aldolase/adducin, N-terminal	1.02045	0.000139481	0.000319302
262363	7448436	Leucine-rich repeat	1.01991	3.23323e-06	9.20562e-06
269844	7443954	hypothetical protein	1.01801	0.00296155	0.00551119
9186	7447593	hypothetical protein	1.01752	1.13177e-09	4.74358e-09
1744	7453399	hypothetical protein	1.01743	1.1712e-05	3.1096e-05
5192	7449721	hypothetical protein	1.01686	0.000229683	0.000510016
17312	7448466	Enoyl-CoA hydratase/isomerase	1.01629	2.52462e-07	8.17818e-07
3541	7451699	hypothetical protein	1.016	1.41198e-05	3.69877e-05
24806	7451212	hypothetical protein	1.01399	2.9802e-06	8.51497e-06
21948	7452057	Protein of unknown function DUF179	1.01397	0.013234	0.0217816
5624	7445196	hypothetical protein	1.01368	2.06264e-07	6.7415e-07
35818	7443464	Ras GTPase	1.01336	3.96398e-13	2.30372e-12
25038	7443949	hypothetical protein	1.01327	0.00917699	0.0156041
30971	7445243	MIR	1.01165	0.000321137	0.000698293
8334	7447040	G-protein beta WD-40 repeat	1.01132	6.37407e-11	3.02361e-10
263992	7453017	Thioredoxin domain 2	1.00962	0.00428633	0.00774363
25356	7442967	hypothetical protein	1.00901	0.00012143	0.000280465
263424	7449833	hypothetical protein	1.00469	0.110569	0.149025
2003	7452587	hypothetical protein	1.00437	0.000956311	0.00192848
5028	7448462	hypothetical protein	1.00428	1.97717e-06	5.7643e-06
262395	7448463	GAF	1.0042	1.39537e-09	5.78652e-09
8511	7450738	hypothetical protein	1.00352	4.26218e-05	0.000104656
21300	7450367	Peptidase S26, signal peptidase I	1.00268	1.03137e-08	3.91078e-08
268315	7443072	hypothetical protein	1.0025	0.0223087	0.0351433
3731	7451330	hypothetical protein	1.00211	3.60436e-06	1.02101e-05
2019	7449767	hypothetical protein	1.00168	5.65826e-06	1.56348e-05
25272	7442119	hypothetical protein	1.00151	0.00275433	0.00515093
4878	7451386	hypothetical protein	1.00064	0.000439875	0.000936659
2492	7450373	Protein of unknown function DUF81	1.00032	1.09746e-06	3.308e-06
8968	7443245	hypothetical protein	1.00027	6.82919e-07	2.10709e-06
3768	7445322	hypothetical protein	1.00012	6.34626e-10	2.72907e-09
268929	7448168	Nicotinate phosphoribosyltransferase related	0.998775	5.00169e-08	1.74466e-07
9314	7452968	hypothetical protein	0.998594	0.0107481	0.0180178
8811	7444469	Retinal pigment epithelial membrane protein	0.998363	4.17491e-09	1.64678e-08
261966	7443819	sulfide:quinone oxidoreductase	0.997897	0.000848591	0.00172439
270110	7448233	Protein of unknown function UPF0052 and CofD	0.997414	7.58215e-06	2.0633e-05
24497	7445833	hypothetical protein	0.997308	1.35798e-08	5.08725e-08
22107	7442069	hypothetical protein	0.9973	0.00682935	0.0119266
7523	7445574	Generic methyltransferase	0.996673	0.000777578	0.00159017
20620	7449123	Helix-turn-helix, AraC type	0.996658	3.23685e-07	1.03742e-06
7827	7452386	hypothetical protein	0.996249	2.46861e-06	7.12444e-06
11707	7443682	hypothetical protein	0.995959	0.0985651	0.134752
33513	7448826	cyclin putative cyclin	0.995629	0.00862245	0.0147584
38157	7442976	(FCT1) GDP-L-fucose transporter	0.995293	5.86758e-07	1.82745e-06
264208	7452730	DnaJ-like protein	0.994353	0.0318809	0.0487214
23473	7444130	Transcription factor jumonji, jmjC	0.993896	0.000282	0.00061853
22279	7447969	DNA-binding SAP	0.99377	7.86839e-09	3.01707e-08
25468	7446286	hypothetical protein	0.992543	2.40697e-12	1.30297e-11
24021	7448089	hypothetical protein	0.991983	0.162847	0.210859
7146	7450684	Ubiquitin	0.991823	0.000963972	0.00194318
264122	7451643	Tyrosine protein kinase	0.990851	0.0153461	0.0249353
6537	7446341	Regulator of chromosome condensation, RCC1	0.990354	3.56229e-09	1.41462e-08
1884	7442878	hypothetical protein	0.990171	0.000172035	0.000388362
6630	7446582	hypothetical protein	0.990109	1.19061e-08	4.48405e-08
4771	7443770	hypothetical protein	0.988736	0.00172206	0.00333356
9018	7445791	Zn-finger-like, PHD finger	0.987272	9.1297e-05	0.000214044
260799	7445672	Peptidase M, neutral zinc metallopeptidases, zinc-binding site	0.987027	0.00328803	0.00605484
23940	7443505	hypothetical protein	0.984884	0.000118018	0.000272943
1799	7445111	hypothetical protein	0.983025	0.00085088	0.00172761
2032	7446800	hypothetical protein	0.982211	0.00135287	0.00266569
25147	7442534	hypothetical protein	0.981758	8.6937e-06	2.35128e-05
262517	7450055	Whey acidic protein, core region	0.981199	9.66751e-06	2.59607e-05
15950	7453131	Peptidase A22B, minor histocompatibility antigen H13	0.98104	0.0107392	0.0180085
16344	7446794	Nucleotide-sugar transporter	0.980989	0.0149256	0.0243123
263492	7449274	pathogenesis-related transcription factor	0.980278	6.52498e-07	2.01853e-06
7478	7450122	Rhodanese-like	0.979732	9.1088e-09	3.46757e-08
5315	7446454	hypothetical protein	0.978807	1.78044e-06	5.21661e-06
6757	7446210	hypothetical protein	0.978601	1.71584e-12	9.40869e-12
8199	7450997	Leucine-rich repeat, ribonuclease inhibitor subtype	0.977736	5.75303e-12	3.00961e-11
32486	7450396	Helicase-associated	0.976386	0.000123727	0.000285523
10635	7444203	MOSC	0.97617	3.77494e-09	1.49682e-08
22544	7448460	Fatty acid desaturase	0.976128	0.141423	0.185877
269874	7442540	Protein kinase	0.975469	0.000459979	0.000977697
261965	7443817	(Tp_HSF_3.4c) regulator [Rayko]	0.975218	0.0051599	0.00920399
260754	7446787	3',5'-cyclic amp phosphodiesterase	0.975133	1.23356e-13	7.40064e-13
2550	7450401	Zn-finger, DHHC type	0.974586	0.000165545	0.000375152
9903	7452717	(Tp_bZIP24b) regulator [Rayko]	0.973526	0.00108369	0.00216635
22969	7451116	hypothetical protein	0.973119	3.96076e-07	1.25763e-06
262844	7443625	heat shock protein	0.972692	0.0019289	0.00370818
9968	7441831	Cytochrome c heme-binding site	0.972613	1.54843e-11	7.83021e-11
2910	7452891	Kinesin, motor region	0.972074	1.10446e-09	4.63644e-09
6699	7446177	hypothetical protein	0.971537	0.00400572	0.00726895
17314	7452944	Protein of unknown function	0.971445	1.08707e-06	3.27855e-06
1219	7445269	hypothetical protein	0.970947	3.70581e-07	1.18057e-06
22375	7451909	hypothetical protein	0.97068	1.50527e-09	6.22518e-09
28148	7447245	(NIT2) nitrilase	0.970573	4.04521e-09	1.5986e-08
976	7445306	Streptococcal non-M secreted SibA	0.969142	7.05117e-06	1.92475e-05
7775	7444944	Prolyl 4-hydroxylase, alpha subunit	0.968728	0.0119076	0.0197769
24327	7448307	hypothetical protein	0.968214	3.55892e-10	1.56868e-09
14317	7449436	hypothetical protein	0.967831	0.000648164	0.00134369
25072	7450307	hypothetical protein	0.967503	2.06922e-08	7.5855e-08
5769	7444906	Whey acidic protein, core region	0.967476	4.18252e-05	0.000102867
11762	7443865	hypothetical protein	0.966849	4.20805e-12	2.22669e-11
11530	7443364	Protein of unknown function DUF1365	0.966584	6.50342e-05	0.00015582
9848	7451245	Phosducin	0.966448	8.74286e-06	2.36181e-05
34476	7448151	Heat shock protein DnaJ, N-terminal	0.966313	0.00715044	0.012436
1088	7449801	hypothetical protein	0.96603	0.000820852	0.0016722
14225	7443667	DEAD/DEAH box helicase, N-terminal	0.965808	8.86808e-06	2.39233e-05
6192	7445947	Armadillo	0.963917	0.0090116	0.0153574
262559	7448129	(RAB11a)	0.963488	4.76019e-08	1.66756e-07
20978	7453400	hypothetical protein	0.962521	0.000151848	0.000345817
10085	7441971	hypothetical protein	0.96226	8.67983e-13	4.88091e-12
2154	7442220	hypothetical protein	0.962206	8.37649e-05	0.000197655
34043	7445180	Protein kinase	0.960986	3.7367e-08	1.32792e-07
269557	7444537	hypothetical protein	0.960707	1.27506e-05	3.36592e-05
1316	7449170	hypothetical protein	0.959965	3.7719e-07	1.20054e-06
23484	7444141	hypothetical protein	0.959751	7.53887e-11	3.5428e-10
23958	7449312	Galactose mutarotase-like	0.959569	6.93593e-06	1.89427e-05
38789	7448273	ADP-glucose pyrophosphorylase	0.95948	5.09806e-05	0.000123638
262215	7448832	YEATS	0.957568	7.13706e-08	2.44044e-07
9950	7441820	hypothetical protein	0.956728	0.0163078	0.0263328
24157	7445871	hypothetical protein	0.956696	1.58295e-09	6.53368e-09
11902	7448229	hypothetical protein	0.95659	3.72418e-05	9.2194e-05
908	7451484	hypothetical protein	0.955756	0.000355145	0.000766571
263906	7447558	Glutathione peroxidase	0.955625	0.00230036	0.00435816
30960	7451474	NLI interacting factor	0.955185	0.0221429	0.0349237
9941	7451571	hypothetical protein	0.955043	6.16336e-11	2.93286e-10
5186	7449717	(PCK1) phosphoenolpyruvate carboxykinase	0.955	0.0599028	0.0861933
23376	7446206	hypothetical protein	0.95456	0.00145189	0.00284649
264946	7452014	Initiation factor eIF-4 gamma, MA3	0.953234	5.90165e-05	0.000142174
23753	7450165	hypothetical protein	0.95257	3.40627e-11	1.66122e-10
22308	7446117	hypothetical protein	0.952366	2.78896e-09	1.11886e-08
5790	7444914	Protein kinase	0.951949	0.00390684	0.00709804
5780	7442289	Cytochrome c heme-binding site	0.951912	4.71513e-08	1.65232e-07
9569	7447863	NA	0.950602	3.63674e-05	9.02195e-05
21265	7448478	Ankyrin	0.949433	0.0775812	0.108733
37441	7451237	hypothetical protein	0.949344	2.8737e-05	7.21868e-05
11939	7448242	hypothetical protein	0.949214	1.52032e-07	5.03586e-07
263653	7445865	cation transporting ATPase	0.94914	2.4474e-09	9.90301e-09
7440	7452431	hypothetical protein	0.94912	4.55352e-11	2.19744e-10
5110	7449674	hypothetical protein	0.948558	0.0574574	0.0829906
21591	7452790	Peptidase M48, Ste24p	0.948489	3.87251e-08	1.37204e-07
18091	7446771	phospholipase	0.948305	4.81083e-08	1.68307e-07
23418	7449008	hypothetical protein	0.947828	4.94999e-07	1.55401e-06
11069	7442625	hypothetical protein	0.947786	3.11711e-05	7.8079e-05
6911	7449220	(Tp_CCCH10) regulator [Rayko]	0.947639	1.1658e-06	3.50801e-06
261817	7441873	1-acyl-sn-glycerol-3-phosphate acyltransferase	0.947138	5.81767e-09	2.26771e-08
4512	7447976	Orn/DAP/Arg decarboxylase 2	0.946178	2.76138e-11	1.35735e-10
2145	7442215	Lipase, active site	0.946031	2.53353e-08	9.17603e-08
25025	7443941	hypothetical protein	0.945891	5.96978e-14	3.67957e-13
38312	7444376	FAD-dependent pyridine nucleotide-disulphide oxidoreductase	0.945795	1.03691e-05	2.77322e-05
1711	7445542	Cellular retinaldehyde-binding)/triple function, C-terminal	0.945623	1.82941e-06	5.35228e-06
21143	7448630	hypothetical protein	0.945444	0.0692767	0.0983705
9834	7452679	20S proteasome, A and B subunits	0.944748	1.43161e-10	6.54742e-10
12037	7448877	hypothetical protein	0.943941	4.76304e-06	1.32965e-05
9650	7450806	NA	0.943843	2.46134e-05	6.22272e-05
2927	7450442	hypothetical protein	0.943667	2.01308e-07	6.58357e-07
8928	7449355	hypothetical protein	0.943653	0.00369887	0.00674011
6680	7446613	hypothetical protein	0.943209	4.96219e-06	1.38052e-05
41291	7448985	(CAM1) calmodulin	0.943101	7.72105e-10	3.29883e-09
12637	7451435	Myosin head, motor region	0.942843	3.7265e-06	1.05335e-05
264496	7442947	aldo-keto oxidoreductase	0.942411	0.105717	0.14329
261512	7452471		0.942124	8.47511e-08	2.87844e-07
268092	7447637	ornithine cyclodeaminase	0.941889	1.20449e-05	3.19316e-05
4578	7448819	hypothetical protein	0.940572	2.31082e-05	5.8646e-05
268904	7450085	Sulfotransferase	0.94038	3.68744e-06	1.04259e-05
22524	7448445	hypothetical protein	0.940042	2.82181e-06	8.08425e-06
4277	7447485	hypothetical protein	0.939817	0.124561	0.166024
21681	7444704	Basic-leucine zipper (bZIP) transcription factor	0.9395	2.58771e-11	1.27672e-10
2124	7442204	Bordetella pertussis Bvg accessory factor	0.939387	1.11426e-09	4.67575e-09
10818	7442941	t-RNA-binding region	0.93927	0.000177805	0.00040045
37830	7442567	hypothetical protein	0.93913	5.28298e-05	0.000127911
10479	7442558	Esterase/lipase/thioesterase	0.938163	2.7459e-09	1.10284e-08
25101	7445460	Voltage-dependent potassium channel	0.937868	5.73413e-08	1.98574e-07
270065	7443681	WD40-repeat protein	0.936759	0.000227747	0.000506247
1770	7445246	hypothetical protein	0.936706	0.046736	0.0689828
22989	7451146	(Tp_Myb1R_SHAQKYF9a) MYB DNA binding protein/ transcription factor-like protein	0.936615	9.67266e-07	2.93564e-06
262510	7449643	hypothetical protein	0.936116	8.75714e-07	2.67234e-06
25846	7448880	Thioredoxin-related	0.935507	0.0105699	0.0177557
9527	7447845	hypothetical protein	0.935089	1.78039e-07	5.86564e-07
3646	7451288	hypothetical protein	0.933343	0.000228697	0.000508252
25052	7443964	Myb, DNA-binding	0.932722	5.16034e-08	1.79585e-07
21274	7444627	hypothetical protein	0.932384	0.00149453	0.0029263
12132	7448919	Smr protein/MutS2 C-terminal	0.932299	0.0848536	0.117988
11038	7450903	hypothetical protein	0.931976	0.000281346	0.000617352
20726	7445648	(MDH1) probable malate dehydrogenase with mitochondrial or glyoxysomal precursor	0.931646	0.0221301	0.0349088
789	7444213	Calcium-binding EF-hand	0.931188	1.11824e-10	5.16784e-10
8954	7443237	hypothetical protein	0.930914	6.22912e-08	2.14732e-07
26224	7451415	Prohibitin	0.93033	5.74448e-08	1.98868e-07
3933	7452110	Target SNARE coiled-coil region	0.930098	7.23294e-08	2.47163e-07
1842	7449092	hypothetical protein	0.92993	9.96368e-08	3.36565e-07
8829	7445394	hypothetical protein	0.929769	0.00404912	0.00734393
20920	7443164	Peptidase M50	0.928794	3.74243e-11	1.81847e-10
22739	7450076	HIT Zn-finger	0.928637	0.000405756	0.000868903
7043	7447075	hypothetical protein	0.928482	7.83185e-06	2.12852e-05
9424	7445748	Peptidase M, neutral zinc metallopeptidases, zinc-binding site	0.928118	6.42584e-06	1.76361e-05
262487	7449604	DEAD/DEAH box helicase	0.927304	0.123818	0.165117
42740	7442961	dCMP deaminase	0.92615	0.000213556	0.000476806
21910	7445318	hypothetical protein	0.925933	0.0247756	0.0386612
21415	7446696	hypothetical protein	0.925591	3.10784e-07	9.98186e-07
10566	7453115	Sodium/calcium exchanger membrane region	0.925249	0.000505411	0.00106677
32684	7445346	probable uracil phosphoribosyltransferase	0.9252	4.87503e-11	2.33767e-10
25651	7447751	hypothetical protein	0.924931	0.00187021	0.00360256
268817	7447259	Zn-finger, RING	0.924829	0.000150641	0.000343362
2356	7450221	Major intrinsic protein	0.924769	0.0365995	0.0553332
26136	NA	Posttranslational modification, protein turnover, chaperones	0.92472	1.00474e-06	3.04153e-06
10286	7450306	hypothetical protein	0.924563	0.00554798	0.00984149
261448	7443056	trehalose-6-phosphate synthase	0.924545	4.52152e-07	1.42925e-06
1506	7451540	hypothetical protein	0.922829	1.82978e-06	5.35228e-06
267964	7449800	cullin	0.922525	9.57325e-14	5.78935e-13
26398	7448016	Peptidase C12, ubiquitin carboxyl-terminal hydrolase 1	0.921994	2.12087e-09	8.6361e-09
5336	7449620	hypothetical protein	0.921915	3.06384e-08	1.09988e-07
262307	7451357	BCCT transporter	0.921315	0.00797391	0.0137462
23597	7450573	hypothetical protein	0.921187	1.62209e-05	4.21575e-05
1637	7443171	hypothetical protein	0.920897	0.00948223	0.0160895
22785	7453215	Protein of unknown function DUF336	0.920717	4.21651e-07	1.33563e-06
6378	7453300	hypothetical protein	0.920099	9.11657e-07	2.77562e-06
11490	7443345	hypothetical protein	0.920066	1.43748e-09	5.95647e-09
5584	7445175	Prolyl 4-hydroxylase, alpha subunit	0.919548	0.000132659	0.000304606
11905	7448231	hypothetical protein	0.919253	2.65653e-07	8.58968e-07
24144	7451078	Heat shock protein DnaJ, N-terminal	0.918786	1.9374e-08	7.13662e-08
7480	7445552	HEAT	0.918027	3.57522e-05	8.87349e-05
25695	7443683	hypothetical protein	0.916911	1.08477e-08	4.09858e-08
31298	7447647	Serine/threonine protein kinase, active site	0.916605	7.5897e-05	0.000180215
10744	7453093	Site-specific DNA-methyltransferase (cytosine-N4-specific)	0.916518	1.2074e-06	3.62699e-06
6974	7444119	Target SNARE coiled-coil region	0.915283	4.81343e-05	0.000117239
1101	7445285	hypothetical protein	0.915274	1.41283e-07	4.69555e-07
9419	7453020	hypothetical protein	0.914806	1.58036e-05	4.11438e-05
34442	7445181	cAMP-dependent protein kinase	0.913508	5.12475e-12	2.69291e-11
10475	7442561	hypothetical protein	0.913308	8.42968e-08	2.86393e-07
268011	7445033	EGF-like	0.912843	3.26944e-06	9.29621e-06
10519	7442582	hypothetical protein	0.911319	1.1279e-07	3.7882e-07
34702	7444607	Sybindin-like protein	0.909932	2.09544e-05	5.35653e-05
22003	7443795	hypothetical protein	0.908841	8.85081e-05	0.00020829
8898	7445443	hypothetical protein	0.90821	0.0253301	0.0394508
37464	7451641	Peptidyl-prolyl cis-trans isomerase, cyclophilin type	0.907915	7.4458e-09	2.86542e-08
264430	7453136	(GGPS3) geranylgeranyl diphosphate synthetase	0.907512	6.21235e-08	2.14224e-07
10878	7444267	GRIP	0.906649	0.122608	0.163689
8092	7448087	hypothetical protein	0.905956	0.00708029	0.0123322
23952	7443514	hypothetical protein	0.905678	1.03488e-05	2.76848e-05
2974	7450470	hypothetical protein	0.90564	3.88282e-08	1.37523e-07
33919	7448800	Protein of unknown function UPF0041	0.90536	5.18275e-08	1.80306e-07
10106	7444313	hypothetical protein	0.905025	0.00292359	0.00544532
37819	7442556	Eukaryotic protein of unknown function DUF852	0.904974	0.000135078	0.000309891
8159	7450977	hypothetical protein	0.904927	0.0341699	0.0519196
3287	7444063	ATP-dependent DNA ligase	0.90435	4.35426e-10	1.90182e-09
2412	7450254	hypothetical protein	0.903981	0.000331411	0.000719157
34878	7444597	Esterase/lipase/thioesterase	0.903219	0.000114939	0.000266229
1166	7445264	Armadillo	0.902452	8.55522e-09	3.26505e-08
2119	7452179	hypothetical protein	0.901127	8.26085e-07	2.52599e-06
264285	7444315		0.901075	0.00165727	0.00321756
11838	7443903	Ribosomal protein S14	0.900825	1.72676e-05	4.46476e-05
18462	7452603	hypothetical protein	0.900164	2.53538e-09	1.02412e-08
35424	7444161	Protein kinase	0.900135	3.47555e-06	9.86371e-06
21400	7443088	hypothetical protein	0.899337	0.00277976	0.00519572
4531	7446109	Protein kinase	0.898703	3.56939e-05	8.86317e-05
263399	7452810	Cytochrome P450	0.898361	0.00042018	0.000897248
22835	7445193	hypothetical protein	0.897712	0.0320272	0.0489097
24150	7451083	Zn-finger, RING	0.897427	4.42125e-10	1.92869e-09
32944	7444056	Enoyl-CoA hydratase/isomerase	0.896782	3.80544e-06	1.07423e-05
4399	7447926	hypothetical protein	0.896635	0.000683791	0.00141036
20146	7451706	hypothetical protein	0.896373	0.0179984	0.0288622
22882	7444878	TPR repeat	0.89492	8.39482e-09	3.20963e-08
11960	7449452	hypothetical protein	0.894444	2.60762e-09	1.05129e-08
22266	7447959	hypothetical protein	0.893548	1.2467e-09	5.2067e-09
262637	7444896	prolyl 4-hydroxylase alpha subunit-like protein	0.893002	1.82053e-06	5.33112e-06
263321	7450619	Protein of unknown function DUF1350	0.892023	1.7902e-05	4.61865e-05
10488	7442594	hypothetical protein	0.889906	9.02111e-05	0.000211874
12205	7452031	hypothetical protein	0.889163	0.339307	0.404106
8560	7446915	hypothetical protein	0.888549	0.00032208	0.000700056
7978	7449313	Ankyrin	0.888545	4.58625e-08	1.61196e-07
13922	7442872	amino acid transporter	0.888541	1.19093e-05	3.1588e-05
1136	7453451	TPR repeat	0.888331	0.000184502	0.000414738
269868	7450000	oxidoreductase	0.888105	0.000416882	0.000890386
7491	7450129	Helicase-associated	0.887173	2.82867e-06	8.10171e-06
262963	7442738	thiaminephosphate pyrophosphorylase thiamine phosphate synthase	0.886808	0.0321547	0.0490831
25671	7447776	Inorganic pyrophosphatase	0.886368	8.70239e-08	2.95184e-07
37854	7453078	hypothetical protein	0.886205	0.0202626	0.0321449
8962	7443242	Na+/Pi-cotransporter	0.885237	0.0436388	0.064882
268844	7449683	hypothetical protein	0.884491	7.71483e-05	0.000183022
2022	7445475	Helicase-associated	0.884325	2.23293e-05	5.68193e-05
21257	7450244	Pleckstrin-like	0.883572	1.90359e-11	9.52066e-11
11127	7449895	hypothetical protein	0.882591	0.000161227	0.000365994
7564	7450164	Protein of unknown function DUF547	0.881794	1.44495e-06	4.29066e-06
22318	7446128	hypothetical protein	0.881793	7.07687e-09	2.73437e-08
10523	7442611	hypothetical protein	0.881089	3.22491e-10	1.42681e-09
8369	7451085	hypothetical protein	0.880691	0.00172543	0.00333824
264722	7443393	ras superfamily gtp-binding protein	0.880288	0.0263079	0.0408175
2060	7445076	hypothetical protein	0.880122	7.3219e-07	2.25255e-06
4708	7443737	hypothetical protein	0.879073	1.83866e-05	4.73444e-05
9822	7451232	Carbohydrate kinase, PfkB	0.878792	4.93217e-06	1.37289e-05
36937	7443177	Aldo/keto reductase	0.878741	2.87044e-05	7.21221e-05
10856	7442962	hypothetical protein	0.877871	3.81462e-08	1.35334e-07
10433	7442532	hypothetical protein	0.877541	0.115643	0.155488
35360	7447096	autophagocytosis protein-like protein	0.87739	7.28233e-06	1.98426e-05
7878	7449267	hypothetical protein	0.877265	8.77129e-13	4.92972e-12
2999	7450479	DNA repair protein (XPGC)/yeast Rad	0.877168	0.00606699	0.0106905
262016	7446735	amino acid/polyamine transporter	0.876815	6.2424e-08	2.1512e-07
2116	7442200	Protein of unknown function DUF1336	0.875907	0.015066	0.0245216
31652	7447623	High mobility group proteins HMG1 and HMG2	0.874765	0.00258628	0.00485638
4660	7443710	Immunoglobulin/major histocompatibility complex	0.874131	2.34192e-10	1.05153e-09
9342	7452981	hypothetical protein	0.8739	5.46769e-05	0.000132262
38945	7445250	Transport protein particle (TRAPP) component, Bet3	0.873845	3.56306e-08	1.27005e-07
22639	7446399	hypothetical protein	0.873712	3.78824e-05	9.36924e-05
21477	7452333	hypothetical protein	0.873554	1.76507e-06	5.17587e-06
6957	7449241	Esterase/lipase/thioesterase	0.873229	0.00804079	0.0138412
260829	7445298	Galactokinase	0.873013	1.07916e-08	4.07883e-08
37995	7442109	hypothetical protein	0.872879	0.000137796	0.000315716
23946	7449296	PDZ/DHR/GLGF	0.872726	0.00324366	0.0059846
24618	7445723	N-6 Adenine-specific DNA methylase	0.872443	5.77764e-08	1.9995e-07
23316	7446357	Ribosomal RNA methyltransferase RrmJ/FtsJ	0.872355	0.000590834	0.001235
270136	7442690	n-acetylornithine aminotransferase	0.871648	5.85819e-08	2.02539e-07
4813	7452206	Cytochrome c heme-binding site	0.871328	0.01372	0.0225149
25217	7453119	hypothetical protein	0.870617	0.0624744	0.0895647
264833	7442864		0.870242	3.78067e-06	1.06781e-05
263057	7446600	fucosyltransferase	0.87021	0.0583418	0.0842335
23697	7450108	RepA / Rep+ protein KID	0.869935	1.54705e-05	4.03362e-05
24029	7448095	hypothetical protein	0.869333	0.00894079	0.0152491
3564	7441901	hypothetical protein	0.869193	0.000256198	0.000565453
32845	7441892	hypothetical protein	0.868251	1.23235e-05	3.26456e-05
263495	7449276	3' exoribonuclease	0.86777	0.0183767	0.0294133
7652	7449822	CAP protein	0.867708	0.000162099	0.000367816
4751	7443761	Peptidase aspartic, active site	0.867377	8.48038e-05	0.000200018
263454	7449875	trypsin-like serine protease	0.866887	0.0251431	0.0391827
24257	7449344	hypothetical protein	0.866481	0.00196796	0.00377915
3108	7452800	Calcium-binding EF-hand	0.865659	2.05099e-05	5.25177e-05
3914	7452099	hypothetical protein	0.865477	5.28567e-06	1.46512e-05
24189	7445906	(Tp_bZIP14) regulator [Rayko]	0.864951	3.03796e-05	7.61505e-05
261453	7446663	(Tp_Hox8) regulator [Rayko]	0.864703	0.0258529	0.0401587
12162	7452007	hypothetical protein	0.864433	7.7541e-05	0.000183871
20016	7452832	Peptidylprolyl isomerase, FKBP-type	0.863811	0.00153482	0.00299743
7853	7451030	Leucine-rich repeat, ribonuclease inhibitor subtype	0.863337	0.105763	0.143333
269520	7446872	(CGL1) dubious cystathionine gamma-lyase	0.863055	0.000916239	0.00185509
264901	7442648	(Ppx1) protoporphyrinogen IX oxidase usually abbreviated	0.862862	0.0175699	0.028233
263287	7450596	Protein of unknown function DUF347	0.86271	0.291772	0.35427
8693	7443275	hypothetical protein	0.862688	0.0188149	0.0300238
20838	7446780	Short-chain dehydrogenase/reductase SDR	0.862246	2.84056e-07	9.15676e-07
6461	7442774	Calcium-binding EF-hand	0.862112	0.00017064	0.000385542
2399	7446542	Strictosidine synthase	0.861749	0.210588	0.265221
38194	7444247	5'-Nucleotidase and apyrase	0.860291	0.119079	0.159622
8901	7445444	hypothetical protein	0.860021	3.05606e-06	8.71996e-06
29322	7448065	hypothetical protein	0.859292	0.00220216	0.00418862
23339	7450644	hypothetical protein	0.857898	4.59974e-09	1.8056e-08
34795	7445932	hypothetical protein	0.857562	1.39508e-05	3.66174e-05
1015	7451559	hypothetical protein	0.857183	0.00926486	0.0157358
7213	7450719	hypothetical protein	0.856723	7.05458e-06	1.92518e-05
21997	7452105	TPR repeat	0.856452	1.88992e-06	5.51447e-06
261539	7452351	PSP1 C-terminal conserved region	0.856228	1.36221e-06	4.06189e-06
4462	7453382	Helix-turn-helix, Fis-type	0.855142	0.000130865	0.000301075
416	7443775	(rfC_3) replication factor C 37 KD subunit	0.854317	1.41438e-07	4.69819e-07
37232	7445759	Catalytic LigB subunit of aromatic ring-opening dioxygenase	0.854158	0.32384	0.388131
10340	7449967	hypothetical protein	0.853693	1.81226e-10	8.2173e-10
5105	7451740	hypothetical protein	0.853586	2.30462e-05	5.8516e-05
3450	7451658	GCN5-related N-acetyltransferase	0.853512	3.23852e-06	9.21818e-06
260784	7445280	sec14-like cytosolic factor	0.853233	0.000482704	0.00102251
269392	7452374	Protein of unknown function DUF92	0.852376	9.3835e-09	3.56701e-08
8507	7450735	RNA-binding region RNP-1 (RNA recognition motif)	0.851992	0.00519038	0.00925056
2240	7446471	hypothetical protein	0.851819	1.36253e-06	4.06189e-06
4282	7452620	hypothetical protein	0.849931	7.15656e-06	1.95201e-05
4908	7452254	WW/Rsp5/WWP	0.849731	2.43104e-06	7.01984e-06
37362	7452685	MCM	0.849546	1.52644e-10	6.96608e-10
22138	7442098	hypothetical protein	0.849339	3.64246e-09	1.44592e-08
8453	7446857	hypothetical protein	0.849084	0.000598978	0.00124931
31629	7446817	Laminin-type EGF-like	0.848705	0.183675	0.234763
11439	7447813	hypothetical protein	0.848359	3.12887e-05	7.8355e-05
25397	7443016	Oxidoreductase, N-terminal	0.848347	2.06529e-06	6.00138e-06
2050	7445068	Phosphopantetheine attachment site	0.848078	1.99344e-08	7.33031e-08
22321	7446130	hypothetical protein	0.847752	0.0035512	0.0064954
5087	7449663	hypothetical protein	0.847032	1.72575e-05	4.46324e-05
21304	7444658	hypothetical protein	0.84656	2.22158e-09	9.03127e-09
22764	7453190	hypothetical protein	0.846397	0.00079563	0.00162583
8552	7450759	H+-transporting two-sector ATPase, alpha/beta subunit, central region	0.846355	4.38409e-10	1.91406e-09
22024	7443822	hypothetical protein	0.84624	1.16919e-07	3.91321e-07
5001	7447252	Bromodomain	0.845138	0.00771936	0.0133465
38991	7449737	Protein of unknown function DUF185	0.844985	2.22765e-05	5.66984e-05
33766	7443779	ATPase, E1-E2 type	0.844551	3.9079e-08	1.38319e-07
6708	7446182	hypothetical protein	0.844548	8.72108e-05	0.000205466
4353	7447904	hypothetical protein	0.844086	2.84515e-08	1.02451e-07
11746	7443703	Histone H1/H5	0.843809	0.000217794	0.000485756
1818	7447644	hypothetical protein	0.843623	2.67399e-07	8.63824e-07
2934	7452906	hypothetical protein	0.84315	0.000107941	0.000250514
31412	7453404	methylenetetrahydrofolate dehydrogenase	0.84296	0.00118293	0.00235407
261072	7445528	peroxisome biosynthesis protein	0.842777	3.50012e-06	9.93076e-06
22631	7449718	hypothetical protein	0.841588	0.000243483	0.000538737
263349	7443465	ABC transporter	0.841078	8.84291e-06	2.38675e-05
22837	7448180	hypothetical protein	0.840903	1.28169e-05	3.38257e-05
5852	7446386	Immunoglobulin/major histocompatibility complex	0.840758	0.000176331	0.000397298
20977	7453418	DedA	0.839897	4.71741e-06	1.31761e-05
17582	7453128	HAD-superfamily subfamily IIA hydrolase, hypothetical 2	0.838874	0.00010329	0.000240405
1967	7452565	hypothetical protein	0.83856	0.179074	0.229742
24902	7452731	Zn-finger, RING	0.83852	2.32777e-07	7.56597e-07
8489	7452656	Ribosomal protein S14	0.838029	1.37003e-10	6.27664e-10
31064	7453459	Ubiquitin	0.838009	0.000166874	0.000378002
22795	7448139	hypothetical protein	0.837395	0.0192058	0.0306106
264885	7448267	small GTPase	0.836736	0.000491635	0.00103956
6086	7448595	hypothetical protein	0.836469	1.39251e-08	5.2059e-08
25523	7451814	hypothetical protein	0.836468	0.0155437	0.0252222
20925	7446819	Cyclin, N-terminal	0.835841	0.00274721	0.00513851
2206	7448651	RNA-binding region RNP-1 (RNA recognition motif)	0.83556	2.74496e-05	6.9117e-05
7883	7444997	hypothetical protein	0.83531	0.0336703	0.0512193
263200	7447073	monogalactosyldiacylglycerol synthase-like protein	0.835147	3.28942e-06	9.35049e-06
950	7451531	hypothetical protein	0.834444	2.89259e-05	7.26444e-05
262348	7451412	5'-3' exonuclease	0.834153	6.95339e-05	0.000165775
24300	7444534	hypothetical protein	0.834105	2.2634e-07	7.36579e-07
20864	7442889	hypothetical protein	0.833724	0.000766803	0.00156904
3279	7444059	hypothetical protein	0.833309	0.0391308	0.0587406
7934	7449290	hypothetical protein	0.833103	0.00715285	0.0124382
268835	7449667	(ECI1) 3,2-TRANS-ENOYL-COA isomerase	0.832749	1.38438e-05	3.63726e-05
7474	7445549	Protein of unknown function DUF1000	0.832003	7.59544e-08	2.59048e-07
8041	7443559	hypothetical protein	0.831984	1.03485e-05	2.76848e-05
267929	7445117	SKP1 component	0.830617	5.71463e-06	1.57741e-05
23931	7443492	SAM (and some other nucleotide) binding motif	0.830423	1.5166e-06	4.49332e-06
4184	7446778	Integrins alpha chain	0.83032	0.0131858	0.0217225
[truncated: 8,592 more rows]

## Sheet: 233pM-LvsD
jgi ID	NCBI ID	description	logFC.HF_800_LvsD	PValue.HF_800_LvsD	FDR.HF_800_LvsD
38583	NA	Lhcf1	10.2894	4.09123e-20	4.13144e-19
18846	7449446	Intraflagellar transport complex B protein 46	9.5365	8.72201e-36	1.93512e-34
261447	7446657	D-Amino acid dehydrogenase	9.28982	1.5222e-30	2.69389e-29
12120	7448914	NAD(P)-binding domain superfamily	8.96741	7.96732e-114	9.36869e-111
25797	7448245	(Tp_bHLH3) regulator [Rayko]	8.50652	5.46081e-21	5.79657e-20
270031	7443363	Esterase/lipase/thioesterase	8.16447	1.66872e-19	1.62616e-18
1961	7445107	Aromatic-ring hydroxylase	7.91315	2.20492e-85	6.30666e-83
5500	7450100	(PDK1_2) pyruvate phosphate dikinase	7.54958	9.18856e-32	1.69412e-30
8497	7450730	(Tp_bZIP9) regulator [Rayko]	7.41733	5.18181e-84	1.24634e-81
5174	7449709	(Lhcf8) fucoxanthin chlorophyll a/c protein 8	6.91992	2.38825e-26	3.36997e-25
268127	7445011	(Lhcf9) fucoxanthin chlorophyll a/c protein 8	6.83403	5.18477e-26	7.1726e-25
6905	7449217	hypothetical protein	6.82862	1.43811e-26	2.04838e-25
38667	7442816	(Lhcf4) fucoxanthin chlorophyll a/c protein 4	6.72884	1.47682e-09	7.3342e-09
38715	7443860	Lhcf3 Chlorophyll A-B binding protein	6.70028	8.99083e-31	1.60185e-29
3453	7451659	Uncharacterised conserved protein UCP030333, DNA/RNA-binding Alba-related	6.51843	1.76345e-14	1.24833e-13
263800	7448337	heavy metal transporter	6.39708	1.42949e-83	3.36185e-81
22860	7445223	hypothetical protein	6.2609	1.90593e-57	1.25282e-55
6528	7444605	hypothetical protein	6.2072	3.90535e-17	3.30907e-16
11109	7446273	Calcium-binding EF-hand	6.19443	3.55848e-14	2.46301e-13
38322	7444377	sar1-type small G protein	6.18958	8.20387e-09	3.8298e-08
38494	7449416	(Lhcf1) fucoxanthin chlorophyll a/c protein 1	5.9473	4.67859e-33	9.35984e-32
10093	7441976	Aromatic-ring hydroxylase	5.91072	1.72768e-07	7.03233e-07
7940	7443509	hypothetical protein	5.86008	6.81646e-96	3.00578e-93
25572	7448480	acetyl-coa synthetase	5.83782	3.06654e-15	2.28544e-14
28334	7453188	(GAPD4) glyceraldehyde-3-phosphate dehydrogenase	5.7955	8.83612e-58	5.8813e-56
10280	7443978	hypothetical protein	5.63978	1.8502e-15	1.40364e-14
11738	7443698	hypothetical protein	5.55072	1.5647e-38	3.93332e-37
9230	7443191	hypothetical protein	5.50183	5.58901e-14	3.81357e-13
1989	7452579	Peptidylprolyl isomerase, FKBP-type	5.3626	9.18309e-11	5.10156e-10
3300	7444710	SAM (and some other nucleotide) binding motif	5.31439	6.32821e-12	3.83351e-11
23850	7449872	G-protein beta WD-40 repeat	5.25934	3.13988e-10	1.66814e-09
38266	7446308	(GPI1) glucose-6-phosphate isomerase	5.17876	1.13189e-27	1.7137e-26
262313	7452218	(FCP2) hypothetical protein	5.10103	5.39076e-22	5.92423e-21
36015	7444958	Mpv17/PMP22	5.05491	1.02513e-16	8.42314e-16
6361	7442728	FAD-dependent pyridine nucleotide-disulphide oxidoreductase	5.04826	1.92985e-72	2.61841e-70
25116	7449979	(PGK5) phosphoglycerate kinase	5.03839	2.29966e-52	1.17006e-50
11505	7448520	hypothetical protein	5.03522	2.08517e-93	8.17311e-91
7270	7447188	hypothetical protein	4.96699	2.15374e-19	2.07776e-18
6139	7443608	Chlorophyll A-B binding protein	4.95207	3.90645e-15	2.88097e-14
4807	7451349	Orn/DAP/Arg decarboxylase 2	4.92114	2.15366e-07	8.69931e-07
5210	7446400	hypothetical protein	4.89192	4.58561e-31	8.25332e-30
3884	7445380	hypothetical protein	4.85854	4.12004e-13	2.68984e-12
10835	7444243	TPR repeat	4.85569	4.31282e-28	6.69247e-27
4976	7447238	Esterase/lipase/thioesterase	4.83067	2.05123e-53	1.07466e-51
31316	7445620	4Fe-4S ferredoxin, iron-sulfur binding	4.80143	3.39529e-56	2.07702e-54
10604	7444186	hypothetical protein	4.78524	5.42322e-17	4.54786e-16
260841	7445665	Flavodoxin-like	4.7781	1.46433e-24	1.87388e-23
42577	7449987	(PGK3) phosphoglycerate kinase precursor	4.7729	4.12498e-16	3.28231e-15
17961	7445730	Protein of unknown function UPF0005	4.7487	3.78344e-64	3.33668e-62
3327	7444724	hypothetical protein	4.72728	2.34429e-12	1.45085e-11
7510	7450138	hypothetical protein	4.69993	4.82952e-68	5.1627e-66
25441	7450910	glucan 1,4-alpha-glucosidase	4.69031	5.43066e-27	7.90545e-26
270092	7442860	Chlorophyll A-B binding protein	4.64018	6.07131e-25	7.93243e-24
33104	7448749	D-isomer specific 2-hydroxyacid dehydrogenase, NAD-binding	4.58425	1.06187e-71	1.35395e-69
3815	7452050	(Lhca6) member of fucoxanthin chlorophyll a/c family, lhca clade	4.55257	3.21222e-17	2.72395e-16
32586	7452733	inorganic H+ pyrophosphatase	4.49815	1.71271e-32	3.30157e-31
10629	7453147	hypothetical protein	4.48688	1.85934e-59	1.35706e-57
42962	7443377	(Lhcf5) fucoxanthin chlorophyll a/c protein 5	4.44304	1.20969e-16	9.92415e-16
21513	7450428	(Tp_HSF_4.7c) regulator [Rayko]	4.44184	9.67421e-24	1.18224e-22
5675	7444854	hypothetical protein	4.40175	7.31931e-30	1.24735e-28
33021	7448743	FBP3 Fructose-1,6-bisphosphatase	4.39936	2.07518e-08	9.31762e-08
264181	7451249	Steroid delta5-4-isomerase	4.38355	2.69092e-13	1.77102e-12
814	7446272	carbonic anhydrase	4.37409	1.57784e-10	8.64303e-10
6551	7446346	hypothetical protein	4.36126	7.40277e-09	3.47267e-08
32716	7451278	Hybrid cluster protein	4.33153	6.63642e-08	2.80933e-07
8672	7444536	hypothetical protein	4.30537	2.18942e-09	1.07222e-08
11557	7448548	Phytanoyl-CoA dioxygenase	4.25349	1.62421e-11	9.61895e-11
1091	7453432	Prolyl 4-hydroxylase, alpha subunit	4.25085	2.84561e-39	7.43581e-38
11924	7448237	PPR repeat	4.18487	8.65887e-11	4.83316e-10
35871	7452847	D-isomer specific 2-hydroxyacid dehydrogenase, NAD-binding	4.09256	2.13586e-19	2.06427e-18
20335	7444730	PpiC-type peptidyl-prolyl cis-trans isomerase	4.08031	2.25501e-29	3.68852e-28
7916	7449282	(FCP_2) hypothetical protein	4.07984	5.56512e-11	3.15119e-10
22074	7442038	hypothetical protein	4.05909	2.96512e-16	2.37907e-15
2673	7446673	Rieske [2Fe-2S] region	4.04944	1.72365e-08	7.81711e-08
5891	7442333	hypothetical protein	4.02991	0.00362072	0.00789886
10219	7443950	Chlorophyll A-B binding protein	3.92923	2.88069e-57	1.87033e-55
31983	NA	NA	3.92832	2.76808e-11	1.61225e-10
11698	7443679	hypothetical protein	3.92012	2.57424e-19	2.46768e-18
915	7451486	TonB box, N-terminal	3.91191	2.56877e-11	1.50112e-10
11176	7449923	Metallophosphoesterase	3.85734	2.3948e-41	7.07937e-40
11185	7446310	Tyrosine specific protein phosphatase and dual specificity protein phosphatase	3.81188	1.28426e-69	1.52712e-67
8353	7445857	hypothetical protein	3.78415	3.28007e-54	1.80797e-52
38122	NA	Lhcf10	3.70886	1.58264e-20	1.63565e-19
32723	7444036	hypothetical protein	3.70017	1.21356e-29	2.02572e-28
11947	7448246	Zn-finger, RING	3.6733	7.69874e-24	9.43006e-23
10417	7450004	hypothetical protein	3.59418	7.87507e-33	1.55779e-31
6736	7448947	hypothetical protein	3.53518	3.68675e-06	1.2997e-05
263924	7443175	transporter	3.51755	4.79804e-28	7.40199e-27
33231	7444731	Haloacid dehalogenase-like hydrolase	3.50142	8.73863e-43	2.76062e-41
3893	7452089	Generic methyltransferase	3.4853	9.38228e-39	2.38112e-37
11337	7451872	hypothetical protein	3.47837	1.46547e-52	7.49229e-51
8903	7445445	hypothetical protein	3.47423	5.22497e-14	3.57439e-13
3275	7444057	TLDc	3.47203	2.69785e-32	5.163e-31
39813	NA	Chlorophyll A-B binding protein	3.45034	5.34354e-26	7.37296e-25
10885	7444272	hypothetical protein	3.43127	6.41405e-30	1.10195e-28
10363	7449977	SET-related region	3.42392	4.05912e-10	2.13189e-09
1962	7452562	Peptidase M, neutral zinc metallopeptidases, zinc-binding site	3.42256	1.0049e-23	1.22521e-22
26769	7452646	sterol delta7 reductase-like protein	3.41451	1.98049e-43	6.42929e-42
23669	7443450	hypothetical protein	3.40771	0.000689761	0.00173185
3167	7442484	hypothetical protein	3.3868	3.91618e-08	1.70977e-07
37615	7441966	hypothetical protein	3.38489	5.46582e-08	2.34189e-07
33859	7447504	NNT NAD transhydrogenase	3.38178	5.41823e-13	3.50282e-12
18771	7447139	MORN motif	3.37774	0.00245309	0.00555203
1011	7453151	Dual specificity protein phosphatase	3.37286	6.3683e-30	1.09586e-28
11707	7443682	hypothetical protein	3.33795	3.28985e-07	1.31185e-06
33606	NA	Lhca4 Chlorophyll A-B binding protein	3.32767	5.29166e-22	5.82743e-21
261606	7452125	pas-domain protein	3.31844	9.13381e-08	3.81766e-07
7704	7452860	FAD-dependent pyridine nucleotide-disulphide oxidoreductase	3.29419	4.37369e-17	3.69113e-16
233	7442183	Carbonic anhydrase	3.27782	2.15305e-09	1.05538e-08
24385	7445411	hypothetical protein	3.27482	1.94654e-09	9.5726e-09
25243	7444196	hypothetical protein	3.26837	6.96811e-48	2.84724e-46
7227	7447168	hypothetical protein	3.26626	1.37517e-23	1.65568e-22
6807	7448983	hypothetical protein	3.26473	5.67081e-52	2.76563e-50
24738	7447899	hypothetical protein	3.26277	0.0140977	0.0270039
5188	7451774	Inorganic pyrophosphatase	3.23299	2.04184e-17	1.74546e-16
32431	7452353	Ferredoxin-dependent bilin reductase	3.23212	3.74567e-27	5.52865e-26
269147	7442732	hypothetical protein	3.22475	1.56957e-16	1.28071e-15
33018	7444045	(Lhcf6) fucoxanthin chlorophyll a/c protein 6	3.21261	3.12438e-18	2.78094e-17
9947	7451574	Leucine-rich repeat	3.20003	6.06252e-75	9.43524e-73
33131	NA	lhca7	3.19585	6.31812e-13	4.07215e-12
36081	7449832	Chlorophyll A-B binding protein	3.1839	2.24005e-19	2.15906e-18
3065	7442425	hypothetical protein	3.17993	1.42989e-24	1.83202e-23
3064	7442424	hypothetical protein	3.16942	6.25146e-10	3.22099e-09
31749	NA	Lhca11	3.16174	1.29693e-12	8.16501e-12
37791	7450011	Lanthionine synthetase C-like	3.12545	1.64351e-22	1.85212e-21
20965	7449022	hypothetical protein	3.10345	1.68883e-18	1.53022e-17
8524	7450745	NAD(P) transhydrogenase, beta subunit	3.09695	1.36826e-20	1.42242e-19
4917	7452259	hypothetical protein	3.09509	3.86543e-20	3.91088e-19
8058	7453046	Calcium-binding EF-hand	3.09357	1.81928e-10	9.90405e-10
26548	7449746	Oxidoreductase, N-terminal	3.07873	4.95895e-13	3.21375e-12
40747	NA	Lhca10	3.07633	9.62104e-28	1.46714e-26
2845	7452341	(Lhcf11) fucoxanthin-chlorophyll a-c binding protein, plastid precursor	3.06166	8.10853e-15	5.8816e-14
6529	7444606	hypothetical protein	3.05505	5.40202e-20	5.39336e-19
3581	7451717	Peptidyl-prolyl cis-trans isomerase, cyclophilin type	3.05378	1.22639e-53	6.52203e-52
30385	7444279	(Lhcx6_1) fucoxanthin chlorophyll a/c protein -LI818 clade	3.04208	1.58427e-22	1.78746e-21
1456	7445278	(IDH1) hypothetical protein	3.02977	1.38355e-36	3.23224e-35
10383	7449986	hypothetical protein	3.01007	2.21337e-06	7.97757e-06
1909	7445500	plant like protein	2.9969	5.15625e-08	2.21553e-07
38574	7443680	Heat shock protein DnaJ, N-terminal	2.94875	0.000514795	0.00132556
1049	7449745	oxidoreductase	2.94588	2.3853e-11	1.39776e-10
29375	NA	Lhca1	2.94404	3.77319e-19	3.56851e-18
11968	7448255	hypothetical protein	2.94308	7.32389e-11	4.11187e-10
2576	7443026	Cep110; centrosomal protein 110	2.94302	3.03733e-16	2.43459e-15
10360	7442493	(Tp_bZIP24a) regulator [Rayko]	2.91542	3.03292e-05	9.37696e-05
33777	7442065	Ankyrin	2.90951	5.57411e-25	7.33717e-24
8349	7445854	Flavonol reductase/cinnamoyl-CoA reductase	2.90627	2.17087e-26	3.06734e-25
10767	7442167	hypothetical protein	2.88706	3.89586e-08	1.70222e-07
36557	7445915	PAP fibrillin	2.87952	5.9762e-06	2.05012e-05
20754	7449147	exo-alpha-sialidase	2.87874	6.06592e-07	2.3412e-06
34276	7449608	(Lhcr3) fucoxanthin chl a/c light-harvesting protein	2.87623	6.84262e-16	5.36411e-15
262332	7452241	(Lhcr14) fucoxanthin chlorophyll a/c light-harvesting protein, lhcr type	2.87486	1.61158e-14	1.14312e-13
21255	7450243	Protein of unknown function DUF500	2.87225	2.94468e-06	1.04646e-05
3413	7448735	hypothetical protein	2.85458	8.74408e-15	6.32959e-14
34738	7444569	hypothetical protein	2.84671	5.93479e-12	3.59931e-11
268304	7443046	hypothetical protein	2.84177	4.46506e-27	6.56302e-26
11501	7448517	(FCP3) pt17531-like protein	2.82672	6.12118e-17	5.11694e-16
41433	7447184	glutathione reductase	2.8166	2.37175e-06	8.52879e-06
263105	7448975	(FCL1) probable long-chain-fatty-acid--CoA ligase	2.8133	4.5498e-11	2.59712e-10
2287	7448703	hypothetical protein	2.81302	1.25147e-63	1.09457e-61
6718	7446187	hypothetical protein	2.80962	1.24556e-23	1.50477e-22
37662	7444001	cation transporting ATPase	2.80449	1.24156e-32	2.42424e-31
11041	7444840	Calcium-binding EF-hand	2.7906	2.9396e-13	1.92869e-12
37637	7441972	ABC transporter	2.78948	3.84807e-24	4.79107e-23
21472	NA	Novel member of LHC superfamily	2.78621	1.42215e-23	1.70836e-22
8472	7446866	Alpha/beta hydrolase fold	2.78253	4.76293e-20	4.7733e-19
3387	7448719	hypothetical protein	2.76702	1.58431e-14	1.12528e-13
24862	7451250	EF-Hand-like	2.73331	1.11198e-14	7.95679e-14
5094	7451735	hypothetical protein	2.72587	8.65046e-11	4.83102e-10
5600	7448170	Thioredoxin-related	2.72564	6.67208e-32	1.24096e-30
1455	7442919	hypothetical protein	2.72	4.00876e-19	3.78454e-18
11186	7449927	Cytochrome c heme-binding site	2.67325	1.57056e-21	1.69431e-20
7977	7443525	hypothetical protein	2.67306	6.7571e-05	0.000199527
260835	7444164	alkaline phosphatase	2.6709	7.84885e-17	6.51485e-16
264007	7445770	hypothetical protein	2.65788	1.4292e-15	1.09524e-14
12075	7448898	PT repeat	2.63286	0.00500379	0.0106057
29842	7445769	Rieske [2Fe-2S] region	2.61888	6.26932e-16	4.92563e-15
39799	7444012	(GDCP) glycine decarboxylase p-protein	2.61884	4.33674e-17	3.66287e-16
24379	7444492	hypothetical protein	2.61437	5.97347e-69	6.51724e-67
9109	7447556	hypothetical protein	2.60405	5.51235e-14	3.76369e-13
24769	7451632	Photosystem II Psb31 protein	2.59183	3.07921e-17	2.61535e-16
32964	7449510	(PsbM) photosystem II reaction center M protein, plastid precursor	2.58866	1.54509e-11	9.17604e-11
22117	7446773	hypothetical protein	2.5874	4.94119e-25	6.52028e-24
40713	7446448	mitochondrial manganese superoxide dismutase	2.57539	3.09909e-13	2.03208e-12
32029	7446496	SAM (and some other nucleotide) binding motif	2.56604	7.31631e-37	1.73997e-35
5296	7446445	hypothetical protein	2.5659	4.16613e-06	1.45897e-05
267987	7445656	(CYS2) cysteine synthase	2.56036	6.03826e-23	6.96869e-22
22194	7447513	hypothetical protein	2.55624	5.08008e-10	2.63671e-09
283	7452330	Histidine triad (HIT) protein	2.55554	2.8669e-12	1.76603e-11
3554	7451704	hypothetical protein	2.55161	8.99708e-15	6.49939e-14
20603	7451524	Twin-arginine translocation pathway signal	2.53943	1.22898e-20	1.28015e-19
23705	7445543	hypothetical protein	2.53309	7.94282e-11	4.44756e-10
33337	7446124	cAMP-dependent protein kinase	2.52851	6.50361e-11	3.663e-10
11572	7443386	hypothetical protein	2.52772	1.33369e-24	1.71291e-23
264496	7442947	aldo-keto oxidoreductase	2.52254	3.73266e-05	0.000114005
9314	7452968	hypothetical protein	2.51999	2.27221e-19	2.18806e-18
2078	7452158	hypothetical protein	2.5198	1.15349e-05	3.79702e-05
22473	7451387	aliphatic amidase	2.51978	2.37748e-09	1.16163e-08
25465	7449893	Glutathione S-transferase, N-terminal	2.51791	5.04227e-21	5.36305e-20
25335	7450952	hypothetical protein	2.49816	0.000486849	0.00125851
2601	7446639	(Lhca2) fucoxanthin chl a/c protein, lhca clade	2.49174	2.71755e-11	1.58544e-10
2848	7452492	Photosystem II 12 kDa extrinsic	2.48001	1.32367e-15	1.01879e-14
25173	7442595	Nuclear receptor coregulator SMRT/SMRTER, contains Myb-like domains	2.4615	0.000129093	0.000366664
36091	7453055	Uncharacterised protein family Ycf49	2.45837	7.79432e-06	2.63033e-05
8409	7451107	hypothetical protein	2.4531	7.60348e-21	7.97498e-20
35639	7447159	Alpha/beta hydrolase	2.44142	6.6671e-08	2.82006e-07
2553	7444689	Zinc-containing alcohol dehydrogenase superfamily	2.43718	2.78519e-57	1.81948e-55
31169	7447599	hypothetical protein	2.4361	7.59291e-12	4.58128e-11
11747	7442812	G-protein beta WD-40 repeat	2.42556	2.34769e-56	1.44451e-54
10416	7450003	hypothetical protein	2.42096	1.76173e-05	5.62935e-05
8898	7445443	hypothetical protein	2.40647	0.0089001	0.0178356
2767	7452302	ABC-1	2.40032	2.24335e-05	7.07643e-05
23820	7449850	Short-chain dehydrogenase/reductase SDR	2.39916	3.77714e-25	5.00294e-24
8303	7447025	Ribosomal protein S16	2.3857	1.68978e-39	4.50451e-38
32261	7450210	hypothetical protein	2.38444	2.88445e-45	1.06363e-43
20640	7442874	(Tp_CCCH11) regulator [Rayko]	2.38144	8.62129e-16	6.72855e-15
3132	7442464	Ankyrin	2.38082	7.39119e-07	2.82183e-06
3448	7448750	Guanylate kinase/L-type calcium channel region	2.36972	1.42775e-49	6.29579e-48
5872	7448362	hypothetical protein	2.36688	2.42513e-33	4.89793e-32
23688	7452427	hypothetical protein	2.36164	3.54618e-09	1.71288e-08
1464	7442924	hypothetical protein	2.36163	4.60519e-18	4.07497e-17
31705	7443023	Mpv17/PMP22	2.36003	2.26464e-14	1.59353e-13
8382	7451093	hypothetical protein	2.35685	3.94424e-15	2.90682e-14
8675	7444538	TonB box, N-terminal	2.35319	4.37366e-14	3.00952e-13
10628	7444199	Isopenicillin N synthetase	2.34942	5.81799e-21	6.13876e-20
4844	7451369	hypothetical protein	2.34025	5.4126e-08	2.32003e-07
264013	7445775	monogalactosyldiacylglycerol synthase i a-like protein	2.3322	1.24912e-21	1.35168e-20
11734	7442808	hypothetical protein	2.30798	1.33427e-22	1.51023e-21
10366	7449978	hypothetical protein	2.29971	8.4305e-14	5.70096e-13
33798	7448811	Serine/threonine protein kinase	2.29787	3.08579e-20	3.13106e-19
7160	7447136	hypothetical protein	2.28976	4.86389e-27	7.12944e-26
8737	7443296	Peptidylprolyl isomerase, FKBP-type	2.28278	1.46919e-10	8.05619e-10
25724	7442832	Protein of unknown function DUF124	2.27172	3.62168e-10	1.91546e-09
7939	7443508	hypothetical protein	2.26336	6.19118e-14	4.21358e-13
268621	7442076	(PGM2) phosphoglucomutase	2.26208	5.51775e-07	2.14291e-06
34830	7444594	(PsbO) oxygen-evolving enhancer protein 1 precursor	2.25551	1.29532e-10	7.11752e-10
264421	7453122	ABC transporter protein	2.24207	9.66595e-35	2.03369e-33
7883	7444997	hypothetical protein	2.23647	4.23886e-08	1.84003e-07
22766	7450092	heat shock protein Hsp90	2.23405	6.16235e-18	5.41662e-17
20405	NA	Posttranslational modification, protein turnover, chaperones	2.23045	3.45931e-11	1.99292e-10
1967	7452565	hypothetical protein	2.22441	0.000596102	0.00151575
4819	7451355	Protein of unknown function UPF0187	2.22019	8.00703e-11	4.48114e-10
264157	7452668	CBS	2.21722	8.5154e-11	4.75811e-10
8868	7445413	Regulator of chromosome condensation, RCC1	2.21398	1.23099e-05	4.03956e-05
3661	7451295	hypothetical protein	2.21305	1.10589e-18	1.01331e-17
8222	7451015	hypothetical protein	2.20857	5.84006e-11	3.3051e-10
7325	7443411	hypothetical protein	2.18933	5.79821e-17	4.85436e-16
36139	7448075	hypothetical protein	2.17628	8.01303e-06	2.70116e-05
264918	7448901	amino acid transporter	2.1755	0.00343595	0.00752851
7926	7449285	hypothetical protein	2.17518	1.81334e-50	8.20111e-49
23726	7450139	hypothetical protein	2.15968	2.51983e-25	3.38419e-24
644	7443551	(AK2) adenosine kinase	2.12619	8.87429e-20	8.76906e-19
24099	7450797	hypothetical protein	2.12545	4.67454e-11	2.66544e-10
24007	7448073	(Tp_bHLH1_PAS) regulator [Rayko]	2.1227	0.000187196	0.000518613
8055	7453044	(Tp_HSF_1d) regulator [Rayko]	2.11831	7.9379e-10	4.05047e-09
1968	7452566	hypothetical protein	2.11562	1.59558e-17	1.37509e-16
7595	7449876	hypothetical protein	2.10469	0.000960463	0.00235019
35048	7442386	hypothetical protein	2.10368	7.69725e-10	3.93527e-09
10264	7443969	hypothetical protein	2.10126	0.125046	0.183699
34191	NA	NA	2.0916	4.20186e-16	3.33846e-15
23143	7445983	Cyclin, N-terminal	2.08903	3.18634e-32	6.05405e-31
22795	7448139	hypothetical protein	2.08538	1.93926e-08	8.73329e-08
3299	7444068	hypothetical protein	2.07919	4.31272e-12	2.63215e-11
21357	7446648	hypothetical protein	2.0777	2.68683e-07	1.07789e-06
4783	7443776	hypothetical protein	2.07501	2.88444e-30	5.029e-29
261711	7444041	hypothetical protein	2.05802	3.67894e-13	2.40632e-12
5321	NA	NA	2.05444	7.74687e-22	8.44337e-21
9405	7445739	Cytochrome B561, bacterial	2.04182	2.6788e-06	9.56468e-06
10978	7443020	hypothetical protein	2.04174	0.00300064	0.00667138
1450	7445132	hypothetical protein	2.03358	3.64856e-05	0.00011163
10723	7453079	hypothetical protein	2.02928	4.61959e-16	3.66211e-15
7906	7449278	CreA	2.02916	2.22829e-13	1.47203e-12
38190	7442954	Protein of unknown function DUF202	2.02401	8.85345e-10	4.48951e-09
264773	7442791	ABC transporter	2.02364	3.0874e-25	4.11511e-24
7997	7443534	TLDc	2.02024	3.49834e-08	1.53304e-07
9401	7445736	hypothetical protein	2.01768	4.39437e-10	2.29771e-09
11076	7442631	Pyruvate carboxylase	2.01559	4.39254e-17	3.70408e-16
21362	7446653	hypothetical protein	2.01459	5.21975e-19	4.89722e-18
25085	7443992	hypothetical protein	2.01003	7.30514e-16	5.72245e-15
6140	7448622	hypothetical protein	1.99301	2.76391e-10	1.47879e-09
38221	7449887	hypothetical protein	1.98931	0.00123856	0.00296018
3184	7441746	NA	1.98227	1.00617e-16	8.28479e-16
24882	7452711	hypothetical protein	1.98183	5.65667e-06	1.94745e-05
37976	7442162	Peptidyl-prolyl cis-trans isomerase, cyclophilin type	1.97964	1.13039e-05	3.72676e-05
10567	7453116	(GFA_2) glutamine fructose 6 phosphate transaminase	1.97643	3.87457e-15	2.86145e-14
1417	7451476	hypothetical protein	1.97209	1.22603e-11	7.31405e-11
974	7451497	Peptidase, eukaryotic cysteine peptidase active site	1.96228	1.1932e-06	4.43696e-06
24425	7443241	Protein of unknown function DUF6	1.95857	3.48684e-19	3.30065e-18
1899	7449760	hypothetical protein	1.95662	0.000142986	0.000404172
25042	7443953	AMP-dependent synthetase and ligase	1.94642	9.07771e-26	1.24121e-24
262506	7450043	hypothetical protein	1.94632	0.00993863	0.0197152
2211	7442248	PDZ/DHR/GLGF	1.93544	3.37815e-07	1.34351e-06
7442	7452432	hypothetical protein	1.93519	1.32759e-06	4.90399e-06
36088	7445605	Mitochondrial carrier protein	1.93239	3.80287e-16	3.03742e-15
37198	7453029	(Tp_aureochrome2) regulator [Rayko]	1.93237	6.84973e-14	4.64982e-13
5866	7448358	Calcium-binding EF-hand	1.93035	0.000949767	0.00232725
20622	7449728	FAD dependent oxidoreductase	1.92736	4.21212e-19	3.96944e-18
8031	7443553	hypothetical protein	1.92441	8.25551e-13	5.27585e-12
24668	7446935	hypothetical protein	1.92242	0.000795326	0.00197235
30149	7450261	Protein of unknown function	1.91709	4.44332e-41	1.299e-39
22199	7445314	hypothetical protein	1.90911	2.77271e-14	1.93559e-13
2594	7443033	hypothetical protein	1.90887	5.84416e-10	3.01701e-09
4704	7443736	Phospholipid/glycerol acyltransferase	1.90875	6.475e-17	5.40417e-16
30380	7444271	(TPI2) triose-phosphate isomerase	1.90848	9.43236e-23	1.078e-21
9607	7447884	(Tp_HSF_3.7e) regulator [Rayko]	1.90591	4.51307e-11	2.57754e-10
28496	7448410	NA	1.90243	1.08993e-08	5.01947e-08
260789	7449726	cation efflux protein	1.89911	7.32099e-23	8.42153e-22
7626	7449807	hypothetical protein	1.88673	1.14633e-07	4.75377e-07
25193	7442587	Methyltransferase FkbM	1.88341	4.18012e-08	1.81677e-07
7602	7452812	hypothetical protein	1.88232	5.37401e-23	6.22926e-22
5971	7451148	hypothetical protein	1.88147	3.20865e-15	2.38463e-14
261479	7446689	(Tp_E2F-DP1a_SET1a) regulator [Rayko]	1.8727	0.000550651	0.00141114
38724	7449482	ascorbate peroxidase	1.86848	3.17582e-19	3.01702e-18
11693	7449479	hypothetical protein	1.85745	8.87841e-23	1.01579e-21
24189	7445906	(Tp_bZIP14) regulator [Rayko]	1.85735	2.0862e-18	1.87421e-17
1972	7452569	Lipase, class 3	1.85655	4.25695e-32	8.03053e-31
10882	7442973	hypothetical protein	1.85619	1.39563e-07	5.74931e-07
262719	7451137	guanylate or adenylate cyclase	1.85573	4.06997e-11	2.33329e-10
21327	7444687	hypothetical protein	1.85478	6.0361e-19	5.64312e-18
2846	7452491	glycerate dehydrogenase and hydroxypyruvate reductase-like protein	1.85155	1.75355e-07	7.13487e-07
31125	7447640	Glucose/ribitol dehydrogenase	1.84921	1.81297e-07	7.36534e-07
33220	7449556	(MSA1) probable peptide methionine sulfoxide reductase	1.84743	0.0199248	0.0367615
7280	7450597	hypothetical protein	1.84632	2.93472e-15	2.19182e-14
14899	7444368	Peptidase S1C, hrtA/degQ	1.84041	1.02664e-05	3.41556e-05
11733	7442807	hypothetical protein	1.83935	1.59306e-17	1.37403e-16
21594	7442438	EGF-like	1.83715	0.0022806	0.00519156
38948	7445112	Eukaryotic protein of unknown function DUF862	1.83611	1.54625e-13	1.03047e-12
9339	7445704	hypothetical protein	1.835	2.1759e-10	1.17487e-09
6802	7448980	hypothetical protein	1.83483	1.70184e-05	5.45281e-05
34684	7443594	trypsin-like serine protease	1.83291	1.24271e-12	7.83766e-12
4349	7447902	Ankyrin	1.83094	4.20266e-10	2.20291e-09
1926	7452546	hypothetical protein	1.83033	2.80023e-29	4.55386e-28
20804	7445028	hypothetical protein	1.82798	1.44352e-09	7.17556e-09
10518	7442581	hypothetical protein	1.82084	5.34556e-08	2.29452e-07
31535	7445146	Peptidyl-prolyl cis-trans isomerase, cyclophilin type	1.8206	1.92022e-15	1.45051e-14
3326	7441702	Ankyrin	1.81992	6.47227e-10	3.3299e-09
35133	7444619	(SIT3) SIT3, silicic acid transporter-like protein	1.8162	2.8666e-16	2.30176e-15
10457	7450022	MHCK/EF2 kinase	1.81518	8.33964e-12	5.01753e-11
8907	7445424	hypothetical protein	1.80401	0.0011541	0.00277335
34211	7447279	Cytochrome c heme-binding site	1.78825	8.59575e-09	3.99863e-08
19311	7452959	6,7-dimethyl-8-ribityllumazine synthase	1.78676	2.75978e-10	1.47733e-09
22234	7447931	PAS	1.78574	0.000121363	0.000346382
4700	7451920	hypothetical protein	1.78316	2.56874e-11	1.50112e-10
262720	7448406	PAS	1.7807	3.60042e-14	2.49041e-13
22763	7450089	Protein of unknown function DUF525	1.7754	2.0451e-09	1.00479e-08
21611	7442465	Peptidase C1A, papain	1.7753	0.0229136	0.0415301
264694	7448532	low molecular weight heat shock protein	1.77475	0.00109015	0.00263643
29322	7448065	hypothetical protein	1.77395	5.88305e-10	3.03561e-09
12040	7442650	hypothetical protein	1.77262	0.00158844	0.00372489
9608	7447885	hypothetical protein	1.7713	0.000149174	0.000420542
7435	7443467	Glycosyl transferase, family 8	1.76773	1.59923e-36	3.71971e-35
263906	7447558	Glutathione peroxidase	1.76672	3.21728e-08	1.41632e-07
1797	7445110	Cupin region	1.76158	1.79197e-16	1.45656e-15
5734	7442269	hypothetical protein	1.76117	0.000203304	0.000560302
2356	7450221	Major intrinsic protein	1.76027	9.61043e-05	0.000277661
3541	7451699	hypothetical protein	1.75959	1.20654e-13	8.09693e-13
21059	7452547	N-6 Adenine-specific DNA methylase	1.75763	0.000216708	0.000594304
25846	7448880	Thioredoxin-related	1.7556	2.60657e-06	9.32882e-06
7135	7450678	hypothetical protein	1.75095	0.000160207	0.000449726
261414	7450399	phosphate transporter	1.75067	3.0947e-07	1.23636e-06
23208	7453287	(Tp_bHLH7_PAS) regulator [Rayko]	1.74834	3.50538e-09	1.69472e-08
262059	7446768	UTP--glucose-1-phosphate uridylyltransferase	1.74797	0.00346987	0.0075981
1921	7452436	methyl transferase-like protein	1.73966	3.90044e-21	4.16533e-20
5622	7448181	Ankyrin	1.73836	6.28223e-11	3.54586e-10
4946	7452269	hypothetical protein	1.73549	1.95791e-07	7.93283e-07
7060	7447084	hypothetical protein	1.73261	1.24928e-19	1.2245e-18
2045	7445064	hypothetical protein	1.73051	2.95955e-23	3.49174e-22
263505	7443507	guanylate cyclase	1.72878	1.26116e-17	1.09851e-16
8862	7445410	hypothetical protein	1.72145	2.24259e-17	1.91398e-16
261184	7452155	low molecular weight heat shock protein	1.71995	3.87618e-11	2.22701e-10
904	7447663	hypothetical protein	1.71891	1.72987e-17	1.48718e-16
269699	7446969	NA	1.71842	0.00309735	0.00686332
3328	7441703	hypothetical protein	1.71392	4.43194e-24	5.50508e-23
269456	7450985	Protein of unknown function DUF21	1.71359	5.60719e-24	6.91618e-23
5993	7448428	hypothetical protein	1.70959	4.10554e-09	1.97047e-08
4568	7448812	hypothetical protein	1.70847	1.97951e-10	1.07377e-09
8281	7451044	NA	1.70383	1.26337e-06	4.68147e-06
40894	7451123	Heat shock protein DnaJ	1.70177	4.56299e-05	0.000137972
11139	7449902	hypothetical protein	1.69537	0.000765289	0.00190431
38490	7443332	hypothetical protein	1.69494	2.4521e-33	4.94297e-32
6816	7448988	Glutaredoxin	1.6921	6.38075e-15	4.6635e-14
25842	7442649	Chitin binding Peritrophin-A	1.68781	0.000255309	0.000692803
36522	7446883	(TOP2) topoisomerase	1.68776	8.55052e-09	3.98109e-08
25860	7442666	hypothetical protein	1.6877	1.19097e-27	1.80058e-26
10183	7442020	hypothetical protein	1.68666	0.00413646	0.00894485
21141	7448629	Bacterial bifunctional deaminase-reductase, C-terminal	1.68611	2.26967e-14	1.59601e-13
36928	7445838	hypothetical protein	1.68355	4.31571e-32	8.1269e-31
3141	7442469	hypothetical protein	1.68213	9.65824e-15	6.96275e-14
24965	7444290	Membrane-associated proteins in eicosanoid and glutathione metabolism (MAPEG)	1.68186	3.13307e-25	4.17073e-24
2465	7450359	hypothetical protein	1.6784	0.000337436	0.000897708
11320	7451866	(DPHA1) 2-dehydro-3-deoxyphosphoheptonate aldolase	1.67531	0.000123713	0.000352424
268024	7442888	hypothetical protein	1.67416	3.16199e-12	1.94103e-11
37294	7452726	ABC-1	1.67116	3.4701e-06	1.227e-05
9101	7445832	hypothetical protein	1.66994	5.05854e-07	1.97108e-06
262610	7444853	NUDIX hydrolase	1.66716	1.07498e-12	6.78788e-12
22848	7448193	Bacterial sensor protein, C-terminal	1.66514	4.16236e-20	4.19927e-19
3776	7445327	Inorganic pyrophosphatase	1.66261	0.0476206	0.0792404
6062	7443566	hypothetical protein	1.65699	4.95517e-11	2.82242e-10
7655	7449824	hypothetical protein	1.65693	4.5869e-16	3.63891e-15
263528	7449322	Zn-finger, TRAF type	1.65543	7.99074e-33	1.57772e-31
33941	7453334	Mitochondrial carrier protein	1.65438	9.47193e-11	5.25925e-10
1637	7443171	hypothetical protein	1.65181	4.7896e-06	1.66464e-05
7937	7443506	PAS	1.65151	7.73446e-06	2.61242e-05
24950	7441853	NA	1.6506	0.0195479	0.0361545
10647	7442110	Apolipoprotein A/E/C3	1.65035	1.06848e-15	8.2901e-15
7934	7449290	hypothetical protein	1.64938	1.80447e-07	7.33359e-07
264891	7448863	glucosylceramidase	1.64635	8.5044e-17	7.03691e-16
7417	7452420	H+-transporting two-sector ATPase, alpha/beta subunit, central region	1.64529	2.05365e-05	6.50712e-05
20582	7445058	Rhomboid-like protein	1.64446	7.28724e-13	4.67966e-12
8090	7453064	hypothetical protein	1.64173	0.0595463	0.0962104
21083	7449098	hypothetical protein	1.63787	9.67362e-15	6.96909e-14
9795	7451223	hypothetical protein	1.63759	1.2527e-12	7.89595e-12
262204	7446118	NUDIX hydrolase	1.63633	0.000241592	0.000658267
6949	7444107	Peptidase S41	1.63327	0.000463493	0.00120519
33891	7451383	(Tp_sigma70.4) plastid RNA polymerase sigma factor	1.63263	2.81361e-06	1.00224e-05
261827	7441886	Thioredoxin-related	1.63095	1.65193e-18	1.49934e-17
30846	7453410	hypothetical protein	1.623	1.58782e-17	1.37063e-16
11643	7447788	(Tp_AP2-EREBP3) regulator [Rayko]	1.61203	6.82217e-08	2.88105e-07
2086	7442185	Zn-finger in ubiquitin thiolesterase	1.60937	2.14154e-27	3.1966e-26
5770	7444907	hypothetical protein	1.60919	0.25954	0.342996
264901	7442648	(Ppx1) protoporphyrinogen IX oxidase usually abbreviated	1.60403	1.23685e-05	4.05501e-05
899	7451500	Peptidase M, neutral zinc metallopeptidases, zinc-binding site	1.60261	1.0235e-11	6.13345e-11
2447	7444636	hypothetical protein	1.60171	3.81529e-21	4.07851e-20
7460	7443479	hypothetical protein	1.59595	7.79261e-09	3.64908e-08
2376	7446529	Mevalonate and galactokinase	1.59465	2.06873e-05	6.55294e-05
263035	7446367	Phosphoglycerate/bisphosphoglycerate mutase	1.5938	5.55911e-11	3.14947e-10
9551	7447855	hypothetical protein	1.59289	2.8975e-06	1.03143e-05
4171	7446772	hypothetical protein	1.58918	3.56714e-24	4.44653e-23
12205	7452031	hypothetical protein	1.58543	0.0936513	0.142647
21087	7445474	TonB box, N-terminal	1.58352	6.72522e-20	6.68291e-19
23486	7447060	Leucine-rich repeat, ribonuclease inhibitor subtype	1.58347	9.37199e-08	3.90641e-07
4130	7446749	hypothetical protein	1.58235	5.67111e-10	2.93196e-09
38559	7442854	(GSK-3) hypothetical protein	1.58157	3.22199e-20	3.26613e-19
2759	7452299	hypothetical protein	1.57948	0.00297549	0.00662243
24644	7453024	hypothetical protein	1.57528	1.00183e-16	8.25729e-16
10027	7444000	hypothetical protein	1.57408	1.04168e-10	5.76274e-10
25749	7442863	hypothetical protein	1.57119	4.34401e-09	2.07645e-08
30851	7443165	(CLPC2) member of the clp superfamily, regulatory gamma subunit	1.57029	5.70297e-13	3.6824e-12
20641	7449744	hypothetical protein	1.5688	3.25442e-14	2.25698e-13
20892	7443132	hypothetical protein	1.56686	1.68187e-09	8.31742e-09
8686	7448281	hypothetical protein	1.56654	1.68972e-12	1.05563e-11
25695	7443683	hypothetical protein	1.56512	5.03506e-22	5.55063e-21
942	7449143	hypothetical protein	1.5633	6.60208e-31	1.18624e-29
25650	7447750	hypothetical protein	1.56328	7.48518e-06	2.53328e-05
4214	7442099	hypothetical protein	1.56234	1.24405e-05	4.07484e-05
5638	7448189	hypothetical protein	1.56181	1.47586e-16	1.20517e-15
22213	7447915	(PFK2) phosphofructokinase	1.55958	2.89674e-05	8.98481e-05
11737	7443697	hypothetical protein	1.55896	9.88328e-13	6.25193e-12
5607	7448173	Protein of unknown function DUF580	1.55793	3.55103e-08	1.55549e-07
2595	7446636	RNase H	1.55695	1.88381e-10	1.02395e-09
26573	7453447	(ChlH1) chelatase of mg-protoporphyrin IX chelatase	1.55529	1.21489e-06	4.51444e-06
22735	7450068	hypothetical protein	1.55411	2.99757e-09	1.45586e-08
10325	7445455	hypothetical protein	1.55217	0.165538	0.234116
37309	7441844	histone H2B	1.55133	0.000429326	0.00112353
268890	7449642	Peptidase S8 and S53, subtilisin, kexin, sedolisin	1.55108	1.82199e-16	1.47983e-15
263504	7449293	pas-domain protein	1.5504	7.38236e-15	5.37328e-14
6542	7446343	hypothetical protein	1.54786	8.29929e-23	9.52618e-22
21815	7441903	(AMS1) probable S-adenosylmethionine synthetase	1.54624	1.08141e-13	7.28491e-13
25353	7444258	hypothetical protein	1.54569	1.78716e-15	1.35775e-14
6093	7448599	hypothetical protein	1.54534	6.01107e-14	4.09364e-13
268228	7446505	transporter	1.54482	6.65565e-11	3.74663e-10
28410	7442260	phospholipase	1.5436	4.80951e-10	2.50241e-09
4411	7453355	hypothetical protein	1.54242	0.000128444	0.000365018
262553	7453207	chloride channel protein	1.54094	5.59567e-08	2.39365e-07
12072	7448897	hypothetical protein	1.53999	0.000269961	0.000727527
11390	7451852	hypothetical protein	1.53982	4.41961e-06	1.54111e-05
7247	7450580	hypothetical protein	1.53962	4.3848e-06	1.52948e-05
21918	7445325	Band 7 protein	1.53682	4.44553e-25	5.87354e-24
1724	7449028	hypothetical protein	1.53195	4.41159e-11	2.5223e-10
36441	7447031	Cyclin	1.52583	1.35075e-06	4.98777e-06
19701	7443309	Peptidylprolyl isomerase, FKBP-type	1.52353	4.62048e-09	2.20363e-08
20933	7453412	hypothetical protein	1.52213	2.89945e-06	1.03177e-05
22689	7446460	hypothetical protein	1.52066	1.14907e-09	5.76062e-09
261608	7452950	hypothetical protein	1.52043	0.000160437	0.00045021
11926	7448238	Uncharacterized Cys-rich domain	1.51972	2.01169e-16	1.62517e-15
35956	7445546	sir2-like transcriptional regulatory protein found in-like protein	1.51852	1.0246e-18	9.42902e-18
22372	7451905	HMG1/2 (high mobility group) box	1.5166	0.0128652	0.0249227
25092	7449958	hypothetical protein	1.51401	0.188316	0.261342
262721	7448407	(FHK1) fixl-related histidine kinase	1.5135	2.11183e-06	7.64084e-06
6572	7446554	hypothetical protein	1.51342	0.0207087	0.0380222
20065	7445354	(Tp_aureochrome3) regulator [Rayko]	1.51071	6.34239e-14	4.31372e-13
262455	7446402	hemolysin ii-like protein	1.5093	1.47511e-15	1.12797e-14
11039	7444839	Sterile alpha motif SAM	1.50762	5.44395e-05	0.000162543
25190	7442608	hypothetical protein	1.50478	1.90407e-08	8.57845e-08
8372	7451087	hypothetical protein	1.50212	3.8462e-06	1.35275e-05
2642	7443058	hypothetical protein	1.5006	7.87525e-07	2.9926e-06
35934	7445547	Cytochrome c, class IC	1.49856	6.33252e-07	2.44053e-06
5867	7442324	hypothetical protein	1.49737	7.30215e-06	2.47371e-05
14555	7449900	Cobalamin synthesis protein/P47K	1.49629	5.26684e-08	2.26213e-07
2797	7452317	hypothetical protein	1.49133	0.0222582	0.040474
263799	7443317	Protein of unknown function DUF521	1.49109	1.64864e-06	6.03305e-06
4002	7452756	hypothetical protein	1.48973	3.80939e-09	1.83499e-08
23618	7450591	Zn-finger, RING	1.487	8.28786e-13	5.29014e-12
4820	7452209	Protein of unknown function UPF0187	1.48683	4.53972e-05	0.000137307
25156	7450023	hypothetical protein	1.48678	6.81453e-08	2.87897e-07
2679	7446676	hypothetical protein	1.48576	2.46504e-08	1.09658e-07
25677	7447789	Lipolytic enzyme, G-D-S-L, active site	1.48334	4.84366e-10	2.51894e-09
33663	7451411	glucose-6-phosphate isomerase	1.48109	3.64338e-06	1.28526e-05
1843	7449148	Protein of unknown function UPF0187	1.48062	2.37333e-20	2.43145e-19
25248	7444201	Rft protein	1.47944	1.67667e-17	1.44262e-16
9388	7453004	hypothetical protein	1.47806	1.06763e-29	1.78778e-28
8486	7445928	hypothetical protein	1.47705	1.55347e-07	6.355e-07
6209	7445957	Amidohydrolase 2	1.47703	8.46845e-20	8.37585e-19
23929	7443491	hypothetical protein	1.47657	5.36981e-06	1.85412e-05
5470	7450087	CBS	1.47238	2.12044e-16	1.71041e-15
34514	7445192	glucose-6-phosphate 1-dehydrogenase	1.47178	4.60187e-06	1.60308e-05
261067	7445522	alkaline phosphatase-like protein	1.46999	0.00111128	0.00268487
37599	7441952	hypothetical protein	1.46991	0.140054	0.202762
268247	7446535	hypothetical protein	1.46855	2.75478e-07	1.10473e-06
14347	7445893	amino acid transporter	1.46731	7.50828e-20	7.44706e-19
262439	7449700	GCN5 bromodomain-containing protein	1.46606	0.0263035	0.0469823
3085	7442435	Calcium-binding EF-hand	1.46534	4.08025e-08	1.77701e-07
22867	7444859	hypothetical protein	1.46437	0.00342876	0.00751586
5479	7453192	hypothetical protein	1.46412	9.76623e-13	6.18528e-12
8223	7446986	hypothetical protein	1.46121	0.00131987	0.00313892
22714	7450045	hypothetical protein	1.45944	3.73914e-22	4.13494e-21
8701	7448287	hypothetical protein	1.45893	1.10416e-25	1.50584e-24
3483	7448770	hypothetical protein	1.45688	2.68613e-05	8.36837e-05
12089	7442675	hypothetical protein	1.45642	5.18361e-12	3.14554e-11
24198	7446861	hypothetical protein	1.45028	0.070531	0.111524
34592	7446336	Flavoprotein pyridine nucleotide cytochrome reductase	1.45001	6.93133e-19	6.44023e-18
270038	7443373	Caspase-1, p20	1.44637	0.020448	0.0376284
23374	7446205	hypothetical protein	1.44624	0.0165456	0.0311681
2325	7450205	Generic methyltransferase	1.44455	3.39143e-06	1.20079e-05
25843	7448878	hypothetical protein	1.44264	0.00183639	0.00425915
263371	7450131	histidine triad-like protein	1.43557	9.30793e-13	5.91271e-12
25046	7443958	hypothetical protein	1.4305	2.20458e-09	1.07914e-08
264647	7451837	Cytochrome P450	1.42895	4.65041e-15	3.41773e-14
268773	7452213	Glutathione S-transferase, N-terminal	1.42427	5.91457e-23	6.83339e-22
263122	7449184	ABC-1	1.42313	0.0418615	0.0708153
7029	7447067	Nuclear protein SET	1.41995	4.43587e-08	1.92082e-07
25414	7444823	hypothetical protein	1.41823	0.12763	0.186976
25523	7451814	hypothetical protein	1.41736	5.44472e-05	0.000162543
6957	7449241	Esterase/lipase/thioesterase	1.41622	5.25402e-06	1.81532e-05
7406	7443454	fusarinine C esterase ;(alpha/beta hydrolase superfamily)	1.41498	0.0022745	0.00518213
25848	7448882	hypothetical protein	1.41429	0.00414575	0.00895945
31923	7448682	hypothetical protein	1.41276	0.0208316	0.0382347
30620	7443628	Cyclopropane-fatty-acyl-phospholipid synthase	1.41258	0.0320514	0.0560384
22208	7453335	hypothetical protein	1.41239	5.81318e-05	0.000172763
23303	7446345	Smr protein/MutS2 C-terminal	1.41	0.0388549	0.0664944
6960	7444113	SAM (and some other nucleotide) binding motif	1.40699	4.85587e-06	1.68712e-05
30963	7451422	(PKA) cAMP dependent protein kinase	1.4063	1.34521e-11	8.01147e-11
262201	7446115	Protein phosphatase 2C	1.40548	3.66039e-07	1.44869e-06
24386	7444501	hypothetical protein	1.40317	5.99882e-08	2.55372e-07
2678	7443078	PpiC-type peptidyl-prolyl cis-trans isomerase	1.40273	6.00122e-08	2.55372e-07
7349	7452391	hypothetical protein	1.40035	0.000122631	0.000349811
9382	7445726	hypothetical protein	1.39938	1.06893e-14	7.66426e-14
23503	7450646	Ankyrin	1.39892	0.0017766	0.00412772
10802	7450943	hypothetical protein	1.39741	4.42864e-07	1.74102e-06
11945	7449445	hypothetical protein	1.39718	6.79226e-09	3.19478e-08
22765	7453191	hypothetical protein	1.39402	1.64571e-13	1.09538e-12
32206	7452895	3Fe-4S ferredoxin	1.39383	2.35238e-07	9.47306e-07
23684	7452424	hypothetical protein	1.39335	0.000400197	0.00105277
9394	7453008	hypothetical protein	1.38856	1.31208e-05	4.27517e-05
20680	7449787	hypothetical protein	1.38625	5.20017e-14	3.55973e-13
262856	7445944	trypsin-like serine protease	1.38604	2.27657e-14	1.5998e-13
268208	7448680	Pyrimidine 5-nucleotidase	1.38571	6.86769e-06	2.33625e-05
33219	7444065	hypothetical protein	1.38339	2.30036e-11	1.35099e-10
1038	7449738	hypothetical protein	1.38331	7.61372e-07	2.9005e-06
10521	7442609	hypothetical protein	1.38206	8.32931e-07	3.1572e-06
19345	7448320	Helicase, C-terminal	1.38128	3.28596e-10	1.74225e-09
5868	7448359	hypothetical protein	1.38099	0.000486372	0.00125758
26436	7444211	oligopeptidase	1.38068	3.57792e-07	1.41976e-06
4569	7448813	hypothetical protein	1.37861	0.000502849	0.00129765
22521	7447242	hypothetical protein	1.37833	2.57833e-05	8.06816e-05
25387	7443008	hypothetical protein	1.37677	3.30178e-08	1.45292e-07
9130	7447568	Aldo/keto reductase	1.37674	8.01439e-06	2.70116e-05
2319	7450200	Aspartic acid and asparagine hydroxylation site	1.37564	2.66325e-11	1.55547e-10
8858	7445408	hypothetical protein	1.3753	2.40762e-13	1.58753e-12
10936	7443000	hypothetical protein	1.3703	0.000771474	0.00191745
2774	7452305	hypothetical protein	1.36971	6.50185e-08	2.75567e-07
10499	7442599	Helix-turn-helix, Fis-type	1.36886	1.92169e-17	1.64674e-16
7652	7449822	CAP protein	1.36807	9.23342e-10	4.67323e-09
23651	7443427	Nuclear protein SET	1.36669	1.02044e-11	6.11858e-11
25651	7447751	hypothetical protein	1.3664	4.70266e-06	1.63657e-05
23573	7447150	hypothetical protein	1.3659	5.85065e-08	2.49566e-07
8329	7447037	hypothetical protein	1.36556	4.69816e-07	1.84082e-06
24343	7443310	hypothetical protein	1.36445	9.99261e-16	7.77016e-15
3454	7448754	hypothetical protein	1.36408	9.3724e-15	6.7659e-14
24953	7441857	NA	1.36361	0.0333675	0.0580421
25351	7444256	hypothetical protein	1.36349	9.73322e-08	4.05378e-07
4867	7452231	Bile acid:sodium symporter	1.36269	1.04348e-08	4.82022e-08
24534	7447993	Zn-finger, RING	1.36261	0.00068789	0.00172797
10045	7441949	hypothetical protein	1.36207	2.12645e-06	7.68585e-06
1274	7449792	hypothetical protein	1.3619	4.87943e-08	2.10428e-07
24204	7446867	Glycoside hydrolase, family 19	1.35834	2.14735e-08	9.62128e-08
23996	7448064	Calcium-binding EF-hand	1.35785	1.53907e-05	4.96586e-05
11836	7442859	hypothetical protein	1.35783	0.00326919	0.0071974
6138	7448621	hypothetical protein	1.35751	5.35056e-13	3.46118e-12
3845	7452066	hypothetical protein	1.35732	0.0210701	0.0385844
37810	7449959	guanylate kinase-like protein	1.35671	5.0098e-06	1.73661e-05
23557	7447138	hypothetical protein	1.35637	2.09749e-13	1.38736e-12
269792	7441813	(ANX1) annexin	1.35636	0.000405042	0.00106366
10158	7442008	hypothetical protein	1.35493	2.86286e-15	2.13967e-14
3257	7441783	hypothetical protein	1.35207	1.15734e-05	3.80731e-05
269575	7444480	Zn-finger, RING	1.35189	0.0368744	0.0634539
3450	7451658	GCN5-related N-acetyltransferase	1.34975	1.3116e-13	8.77965e-13
22325	7446132	hypothetical protein	1.34903	3.75787e-11	2.16022e-10
20600	7445026	hypothetical protein	1.34881	3.93351e-05	0.000119725
31021	7447664	FAD-dependent pyridine nucleotide-disulphide oxidoreductase	1.34874	0.00220407	0.0050325
35968	7443422	ATP/GTP-binding site motif A (P-loop)	1.34745	1.18291e-06	4.40336e-06
24014	7453061	hypothetical protein	1.34738	2.41138e-10	1.29673e-09
4218	7442100	hypothetical protein	1.34628	1.10367e-09	5.54084e-09
8514	7450739	hypothetical protein	1.34522	6.61823e-06	2.25865e-05
10541	7453104	Aldehyde dehydrogenase	1.34473	0.00437687	0.00940134
8092	7448087	hypothetical protein	1.3401	8.81501e-06	2.95874e-05
9497	7446942	hypothetical protein	1.33855	1.75926e-17	1.51122e-16
263992	7453017	Thioredoxin domain 2	1.33693	6.76879e-05	0.000199816
1055	7449748	hypothetical protein	1.33682	1.65032e-06	6.03711e-06
10224	7450273	hypothetical protein	1.33396	1.03617e-21	1.12355e-20
15819	7446792	Histone deacetylase superfamily	1.33161	0.000134783	0.000381903
37328	7441807	DNA primase	1.33107	4.95554e-06	1.72005e-05
25194	7442615	SAM (and some other nucleotide) binding motif	1.33069	0.000602239	0.00153062
24056	7450984	(MLK1) myosin light chain kinase	1.33019	1.02302e-14	7.35504e-14
5415	7453164	Glutaredoxin	1.32835	1.80165e-12	1.12026e-11
21692	7444075	hypothetical protein	1.32831	7.66731e-05	0.000224214
4871	7452233	hypothetical protein	1.32794	2.50214e-05	7.84133e-05
23597	7450573	hypothetical protein	1.32509	2.81345e-11	1.63778e-10
11789	7443875	hypothetical protein	1.32358	8.76226e-06	2.94499e-05
7102	7450664	hypothetical protein	1.32242	3.42557e-08	1.5024e-07
8536	7450750	AAA ATPase	1.31983	2.94638e-05	9.12541e-05
10353	7442490	hypothetical protein	1.3185	1.90387e-16	1.5416e-15
6963	7449244	hypothetical protein	1.31747	1.16027e-13	7.80621e-13
19431	7447054	MgtC/SapB transporter	1.31555	3.47333e-06	1.22773e-05
38743	7443692	Calcium-binding EF-hand	1.31464	0.000116925	0.000334436
14942	7452501	Kinesin, motor region	1.31437	2.19335e-06	7.91144e-06
16344	7446794	Nucleotide-sugar transporter	1.31378	0.00115909	0.00278346
7716	7449856	(Tp_CCCH27_RING95) regulator [Rayko]	1.31212	7.90082e-10	4.0335e-09
9587	7450506	hypothetical protein	1.31142	0.000560037	0.00143161
40586	7448453	(GMD1) gdp-d-mannose 4,6-dehydratase	1.30943	2.63234e-08	1.16659e-07
11712	7442794	hypothetical protein	1.30825	0.0451252	0.075647
5476	7450091	Mitochondrial substrate carrier	1.30769	0.00058122	0.00148147
4915	7452258	AMP-dependent synthetase and ligase	1.30631	4.98992e-06	1.73085e-05
25890	7448929	(Tp_HSF_2.7a) regulator [Rayko]	1.30501	0.057301	0.0931492
4655	7443708	Ankyrin	1.30338	3.51587e-10	1.86042e-09
41690	7449295	hypothetical protein	1.29857	9.38029e-14	6.33514e-13
25218	7453120	hypothetical protein	1.29817	2.71029e-05	8.43867e-05
21069	7446810	Adenine nucleotide translocator 1	1.29809	1.08218e-12	6.82929e-12
31885	7446687	Tyrosine protein kinase, active site	1.29779	0.0210668	0.0385844
11559	7448549	hypothetical protein	1.29686	5.81087e-08	2.4807e-07
34030	7449669	(MAO1) NAD dependent malic enzyme	1.29576	2.49668e-11	1.46141e-10
5954	7448409	NA	1.29573	0.000122513	0.000349571
4536	7448792	hypothetical protein	1.2943	0.00578609	0.0121208
11831	7442855	hypothetical protein	1.29424	3.25798e-10	1.72915e-09
23243	7442761	hypothetical protein	1.29162	2.31366e-10	1.24735e-09
10892	7444276	hypothetical protein	1.28917	2.59409e-20	2.64228e-19
3787	7449563	DNA polymerase alpha subunit B	1.28827	1.10085e-05	3.64185e-05
25601	7448506	Mitochodrial transcription termination factor-related	1.28507	9.32524e-07	3.51206e-06
32760	7441737	3',5'-cyclic amp phosphodiesterase	1.28276	7.16103e-15	5.21578e-14
11592	7443395	Zn-finger, RING	1.28272	5.31776e-05	0.000159022
19813	7447767	NA	1.28222	0.0557505	0.0908403
1415	7445034	Rhodopsin-like GPCR superfamily	1.28077	1.63154e-06	5.97459e-06
7290	7450603	hypothetical protein	1.27811	3.15924e-05	9.75043e-05
28795	7446326	Leucine-rich repeat	1.27679	4.06709e-08	1.77201e-07
25432	7444836	hypothetical protein	1.27511	0.0169978	0.0319743
23993	7453039	hypothetical protein	1.27468	0.000188406	0.000521827
31637	7452578	Sugar transporter superfamily	1.27247	4.26706e-09	2.04336e-08
5902	7451112	hypothetical protein	1.27133	1.73723e-22	1.95378e-21
37813	7442531	Glutamine amidotransferase, class-II	1.2709	0.152742	0.218589
4567	7446125	hypothetical protein	1.2691	2.46488e-08	1.09658e-07
34878	7444597	Esterase/lipase/thioesterase	1.26853	2.03673e-08	9.14886e-08
262530	7450077	TB2/DP1 and HVA22 related protein	1.26834	0.000262506	0.000709787
9519	7446952	Ankyrin	1.26728	0.0211935	0.0387779
261595	7450476	vascular plant-like leucine rich repeat transmembrane-like protein kinase	1.26633	3.14864e-08	1.38784e-07
21515	7450431	Asp/Glu racemase	1.26632	2.41871e-06	8.6888e-06
25753	7443910	Phosphoglucomutase/phosphomannomutase	1.26553	5.09737e-05	0.000152777
25573	7447804	2Fe-2S ferredoxin, iron-sulfur binding site	1.26359	4.67532e-14	3.21292e-13
8562	7450763	hypothetical protein	1.2631	3.4571e-11	1.99273e-10
24346	7448328	hypothetical protein	1.26224	1.0315e-08	4.76906e-08
6639	7446588	hypothetical protein	1.26073	4.4773e-05	0.000135497
4914	7452257	ferredoxin--NADP+ reductase	1.25911	0.000180435	0.000501852
907	7447665	Metallophosphoesterase	1.25711	9.26954e-10	4.68927e-09
6594	7446565	hypothetical protein	1.25677	6.16493e-09	2.91266e-08
33096	7448729	UNC-50	1.25534	3.14595e-05	9.71226e-05
9903	7452717	(Tp_bZIP24b) regulator [Rayko]	1.25441	2.7517e-05	8.5575e-05
33950	7446104	hypothetical protein	1.25304	6.71839e-13	4.32224e-12
22301	7446111	(PMM1) phosphomannomutase	1.25098	5.84381e-09	2.76341e-08
22382	7443726	hypothetical protein	1.25067	1.77419e-10	9.66351e-10
23224	7442747	hypothetical protein	1.25065	1.23655e-05	4.05501e-05
1194	7445627	hypothetical protein	1.25048	2.25285e-07	9.0861e-07
11623	7443636	Heat shock factor (HSF)-type, DNA-binding	1.25005	0.014772	0.0281375
6752	7448954	Homeodomain-like	1.24982	0.0419757	0.070997
9911	7441801	Protein-L-isoaspartate(D-aspartate) O-methyltransferase	1.24979	8.65495e-16	6.74984e-15
22024	7443822	hypothetical protein	1.24964	4.6443e-15	3.41561e-14
24829	7451225	Zn-finger, modified RING	1.2491	7.94867e-17	6.59254e-16
3131	7442463	Protein kinase	1.24795	0.0306203	0.0539104
12047	7442653	hypothetical protein	1.24723	0.0308108	0.0541624
8844	7445401	hypothetical protein	1.24711	3.62668e-07	1.43642e-06
34379	7442265	NLI interacting factor	1.24338	1.3725e-08	6.25546e-08
37584	7441982	Protein of unknown function DUF861	1.24235	4.81222e-12	2.92352e-11
32845	7441892	hypothetical protein	1.23986	4.76548e-10	2.48072e-09
263819	7445400	Fructosamine kinase	1.23903	4.39774e-13	2.86584e-12
25847	7442652	hypothetical protein	1.23737	0.0131918	0.02549
260936	7451468	hypothetical protein	1.23448	1.71756e-12	1.07112e-11
4677	7443719	Protein kinase	1.23429	1.88145e-09	9.2611e-09
2906	7452889	hypothetical protein	1.23312	1.46387e-07	6.00238e-07
11430	7448485	hypothetical protein	1.23255	0.0261974	0.0468086
3953	7443804	hypothetical protein	1.23188	4.06424e-05	0.000123597
22079	7446733	hypothetical protein	1.2317	8.75336e-11	4.88076e-10
31062	7445493	G-protein beta WD-40 repeat	1.23131	0.0184365	0.0343631
268474	NA	Carbohydrate transport and metabolism	1.23089	7.99425e-05	0.000233131
8371	7445869	hypothetical protein	1.2302	8.74411e-11	4.87817e-10
6979	7444122	ThiJ/PfpI	1.22953	5.51044e-11	3.12691e-10
261132	7445508	(PDT1) Phospholipid:diacylglycerol acyltransferase	1.22855	9.52744e-16	7.41934e-15
2659	7446667	hypothetical protein	1.22828	0.00806723	0.016339
24466	7447529	hypothetical protein	1.22589	7.83322e-09	3.66647e-08
23504	7450648	hypothetical protein	1.22564	2.33799e-05	7.3552e-05
6942	7449234	Protein of unknown function DUF89	1.22459	1.90517e-10	1.03503e-09
20664	7445046	hypothetical protein	1.22311	1.40672e-10	7.71762e-10
4729	7451937	hypothetical protein	1.2159	8.97694e-06	3.00928e-05
22396	7451929	Protein PROTON GRADIENT REGULATION 5	1.21515	3.5782e-11	2.05917e-10
412	7443733	(ALAT_1) alanine aminotransferase	1.2117	6.20482e-05	0.000183731
2481	7444651	EAG/ELK/ERG potassium channel	1.21112	4.62891e-10	2.41319e-09
1196	7449136	hypothetical protein	1.21102	2.12348e-05	6.71231e-05
264730	7447768	Spermine synthase	1.20984	0.0321763	0.0562195
14030	7446698	Calcium-binding EF-hand	1.2087	0.00889145	0.0178216
15539	7444273	Cysteinyl-tRNA synthetase, class Ia	1.20849	8.79638e-10	4.46471e-09
4958	7452275	hypothetical protein	1.20772	0.00983872	0.0195353
25281	7442129	hypothetical protein	1.20741	6.45533e-07	2.48334e-06
5957	7448411	hypothetical protein	1.2072	1.66712e-12	1.04397e-11
3694	7451312	hypothetical protein	1.20531	1.35776e-15	1.04427e-14
3330	7444726	cAMP-dependent protein kinase	1.20487	0.00169247	0.00395214
22971	7451120	hypothetical protein	1.20471	0.0546457	0.0893004
7645	7449818	Aldo/keto reductase	1.20423	1.03719e-09	5.22196e-09
9425	7453022	TPR repeat	1.20161	1.71719e-14	1.21722e-13
25254	7442108	hypothetical protein	1.2013	2.01058e-10	1.08894e-09
23814	7452855	NA	1.20087	0.00870143	0.0174705
36631	7443256	UTP--glucose-1-phosphate uridylyltransferase	1.20068	5.90912e-06	2.0304e-05
1309	7451423	Prolyl 4-hydroxylase, alpha subunit	1.20004	5.65888e-05	0.000168367
270113	7449427	Calcium-binding EF-hand	1.19978	0.000515725	0.00132764
32145	7444645	acyl desaturase/hydroxylase	1.19947	5.43573e-05	0.000162366
8369	7451085	hypothetical protein	1.19824	1.85669e-05	5.91315e-05
24309	7443273	hypothetical protein	1.19789	1.06477e-06	3.9846e-06
11492	7443346	hypothetical protein	1.19712	6.97707e-09	3.27588e-08
263154	7444098	(Tp_HSF_3.8b) HSF34, heat shock transcription factor DNA-binding domain-containing protein, DNA binding, transcription factor	1.19704	0.00860061	0.0172878
11640	7443644	hypothetical protein	1.19645	1.51526e-13	1.01046e-12
7188	7450705	Protein kinase	1.19599	7.07661e-13	4.54716e-12
19890	7452992	Heat shock protein DnaJ, N-terminal	1.19545	0.000853308	0.00210699
269422	7449320	wd-40 repeat-containing protein	1.19523	7.60366e-06	2.57165e-05
35036	7442397	Der1-like	1.19354	3.29774e-05	0.000101601
9065	7445813	DNA-binding SAP	1.19226	0.0199442	0.0367908
261635	7452799	(pcna) pcna-like protein	1.19224	0.000593816	0.00151122
23083	7448616	hypothetical protein	1.19091	6.83848e-05	0.000201649
23399	7446236	Flagellar calcium-binding protein (calflagin)	1.19086	2.67055e-09	1.30181e-08
11615	7443633	peroxidase/catalase	1.19068	2.37632e-10	1.27917e-09
4589	7448825	hypothetical protein	1.1905	6.72136e-06	2.29015e-05
36599	7443270	Flavoprotein pyridine nucleotide cytochrome reductase	1.19017	0.000258688	0.000700896
268840	7451744	CBS	1.18826	4.37269e-10	2.2875e-09
24958	7441865	hypothetical protein	1.18813	0.0143522	0.0273971
11710	7442793	hypothetical protein	1.18809	0.0482358	0.0801758
21603	7452804	hypothetical protein	1.18664	1.36307e-07	5.61954e-07
976	7445306	Streptococcal non-M secreted SibA	1.18658	3.43019e-08	1.5038e-07
11569	7443385	hypothetical protein	1.18461	0.00110366	0.00266728
23431	7449196	Leucine-rich repeat, ribonuclease inhibitor subtype	1.18375	0.000221557	0.000606503
23446	7444092	HMG1/2 (high mobility group) box	1.18313	0.0177354	0.0331966
4903	7451400	hypothetical protein	1.18302	2.72696e-05	8.48807e-05
1911	7452539	hypothetical protein	1.17747	8.38052e-13	5.34605e-12
11722	7443687	hypothetical protein	1.17418	6.02029e-05	0.000178567
10442	7442537	hypothetical protein	1.17225	0.000965815	0.00236001
25068	7443979	hypothetical protein	1.17158	1.73259e-09	8.55223e-09
33343	7446099	(PGD1) 6-phosphogluconate dehydrogenase	1.17136	0.014583	0.0278025
20576	7445063	Ankyrin	1.17104	1.05863e-07	4.40042e-07
20569	7449791	GCN5-related N-acetyltransferase	1.17094	0.0036373	0.00793028
261971	7452746	ankyrn related animal-like protein	1.17019	7.17084e-14	4.86156e-13
2600	7443037	hypothetical protein	1.17002	0.00185576	0.00429842
263742	7449348	synaptobrevin	1.16926	2.08694e-11	1.22974e-10
11474	7443336	PPR repeat	1.16905	3.56838e-06	1.25964e-05
28998	7447146	aldo-keto oxidoreductase	1.16865	0.0180468	0.0337199
7341	7452389	(Tpt2) triose or hexose phosphate/phosphate translocator	1.16842	4.76449e-05	0.000143736
269557	7444537	hypothetical protein	1.16785	1.3707e-07	5.64882e-07
264672	7448492	(Cdc45) cdc45-like protein	1.16771	0.000741774	0.00185059
37995	7442109	hypothetical protein	1.16698	7.69208e-08	3.23037e-07
8308	7447028	hypothetical protein	1.16612	0.107935	0.161681
8897	7445432	hypothetical protein	1.16395	3.8212e-05	0.000116508
36837	7449376	ABC transporter multi-drug efflux transporter-like protein	1.16358	8.97685e-14	6.06654e-13
2107	7442197	Serralysin-like metalloprotease, C-terminal	1.16256	1.69903e-05	5.44544e-05
3579	7441910	hypothetical protein	1.16218	0.00332449	0.0073085
263399	7452810	Cytochrome P450	1.16158	5.13846e-06	1.77714e-05
2613	7446645	hypothetical protein	1.15933	0.0113099	0.0221735
1080	7449107	EGF-like	1.15822	3.6431e-05	0.000111495
2369	7446528	hypothetical protein	1.15818	0.0397738	0.067771
21954	7452060	hypothetical protein	1.15759	0.0009253	0.00226992
22820	7448162	Protein of unknown function DUF580	1.15757	6.80783e-07	2.61041e-06
268221	7448700	(Tp_Myb1R10) MYB DNA binding protein/ transcription factor-like protein	1.15734	1.17128e-05	3.8484e-05
4370	7447911	hypothetical protein	1.15528	7.5269e-07	2.86949e-06
23825	7449854	Actin-binding, actinin-type	1.15379	0.00171578	0.00400135
269386	7449874	trypsin-like serine protease	1.14948	0.0100121	0.0198386
3752	7449544	Peptidase S33, prolyl aminopeptidase	1.14937	0.0891048	0.136587
4270	7452615	Scramblase	1.14871	2.99481e-07	1.19781e-06
23821	7452861	hypothetical protein	1.1486	6.14831e-13	3.96511e-12
25062	7450296	Protease-associated PA	1.14752	0.00302437	0.0067185
7076	7450652	Peptidase S51, dipeptidase E	1.14502	4.83207e-05	0.000145526
35055	7453282	(ASK1) adenylylsulfate kinase	1.14434	2.2191e-05	7.00827e-05
23994	7453040	Peptidase C19, ubiquitin carboxyl-terminal hydrolase 2	1.14292	4.19138e-09	2.00803e-08
9991	7451594	NA	1.14233	0.0320193	0.0559914
264004	7453035	cation transporting ATPase	1.14158	2.49905e-08	1.1103e-07
3280	7444698	Sel1-like repeat	1.14138	3.71144e-10	1.95803e-09
263366	7450126	Serine/threonine protein kinase, active site	1.14117	2.92689e-05	9.07303e-05
27187	7452450	(TAL1_1) transaldolase	1.14108	3.53228e-06	1.24773e-05
36502	7447034	Eukaryotic translation initiation factor 4E (eIF-4E)	1.1408	1.38913e-16	1.13698e-15
10157	7449485	hypothetical protein	1.14026	1.31468e-05	4.28099e-05
25477	7449915	Peptidase M, neutral zinc metallopeptidases, zinc-binding site	1.14011	0.0321896	0.0562335
8571	7445695	hypothetical protein	1.13873	0.0652083	0.104166
24387	7445414	C2 calcium/lipid-binding region, CaLB	1.1367	5.75977e-09	2.72976e-08
7576	7445602	hypothetical protein	1.13573	0.0260152	0.0465223
9003	7445784	hypothetical protein	1.13353	0.00349199	0.00764023
8510	7446886	hypothetical protein	1.13266	5.21575e-13	3.37604e-12
38294	7449898	Pyridoxal-5'-phosphate-dependent enzyme, beta subunit	1.13239	1.33267e-07	5.5028e-07
261781	7451649	(MutS) MutS family	1.1323	0.000355212	0.000942395
17302	7452735	inositol monophosphatase	1.13174	0.0784237	0.122359
25315	7442163	hypothetical protein	1.13081	9.682e-13	6.1356e-12
11988	7442706	Zn-finger, RING	1.13	0.093449	0.14238
6476	7442782	hypothetical protein	1.13	4.16381e-06	1.45864e-05
11174	7446304	hypothetical protein	1.1272	0.000191121	0.00052907
263873	7449381	mitochondrial carrier protein-like protein	1.12702	1.67054e-05	5.36061e-05
3956	7443805	hypothetical protein	1.12641	2.48662e-09	1.21327e-08
12079	7442669	hypothetical protein	1.12622	0.000218591	0.000599002
11098	7446266	Peptidase S26, signal peptidase I	1.12622	1.75105e-05	5.59692e-05
10180	7443934	hypothetical protein	1.12406	4.43582e-07	1.7432e-06
11609	7447771	hypothetical protein	1.12378	0.00390196	0.00847065
4277	7447485	hypothetical protein	1.12375	0.0659978	0.105173
8845	7444488	TPR repeat	1.12284	0.000229111	0.000625726
25675	7443640	Leucine-rich repeat	1.12228	0.0661438	0.105327
7617	7449804	hypothetical protein	1.12216	9.67153e-05	0.000279274
3119	7452806	hypothetical protein	1.12142	7.28545e-11	4.09246e-10
11613	7443631	TPR repeat	1.12116	4.44347e-19	4.17631e-18
5337	7446463	hypothetical protein	1.12042	1.74882e-09	8.62835e-09
14727	7452412	Carbamoyl-phosphate synthetase large chain	1.1202	3.79284e-07	1.49943e-06
19937	7453149	SOH1	1.12005	3.98478e-11	2.28693e-10
24118	7451045	(Tp_Myb1R_SHAQKYF1) regulator [Rayko]	1.11941	2.21701e-07	8.94496e-07
21371	7446664	spermidine synthase	1.11853	0.00188791	0.00436524
261883	7449536	RNA-binding region RNP-1 (RNA recognition motif)	1.11784	0.0701246	0.110942
7828	7444970	hypothetical protein	1.1169	4.76149e-05	0.000143686
269328	7443455	(PCB1) beta subunit acetyl/propionyl-CoA carboxylase	1.11352	0.000202924	0.000559402
11489	7448513	hypothetical protein	1.1135	8.42934e-07	3.19055e-06
22877	7442259	MgtC/SapB transporter	1.11325	8.13079e-13	5.19928e-12
11156	7446294	Heat shock transcription factor	1.11288	0.00257076	0.00579722
24649	7445755	hypothetical protein	1.11225	6.24039e-08	2.65123e-07
2991	7452931	(Tp_CCCH22) regulator [Rayko]	1.11172	0.00809708	0.0163815
31635	NA	Carbohydrate transport and metabolism	1.11141	0.0530419	0.086976
31635	NA	Amino acid transport and metabolism	1.11141	0.0530419	0.086976
21238	7450222	(ALD3) aldehyde dehydrogenase	1.10911	6.97356e-09	3.27569e-08
5198	7450337	ATP-dependent Clp protease adaptor protein ClpS	1.10836	9.28939e-10	4.69707e-09
264431	7453137	3-oxo-5-alpha-steroid 4-dehydrogenase 1-like protein	1.10833	8.64393e-07	3.26826e-06
261284	7448685	aldo/keto reductase	1.10738	0.0179568	0.0335755
7236	7450575	hypothetical protein	1.1065	5.98913e-08	2.55165e-07
262644	7444902	Chitin binding Peritrophin-A	1.10258	0.000173352	0.000484058
6605	7446375	hypothetical protein	1.10235	7.12158e-08	3.00031e-07
28317	7453165	probable dUTP pyrophosphatase	1.10225	4.30497e-08	1.86796e-07
33389	7452647	cAMP-dependent protein kinase	1.10165	7.61514e-11	4.26913e-10
261045	7443156	Phosphatidylinositol 3- and 4-kinase	1.10154	4.78273e-08	2.0651e-07
8304	7451056	Ankyrin	1.10075	2.83583e-15	2.12096e-14
24304	7444542	hypothetical protein	1.10043	5.08807e-06	1.7606e-05
9351	7445710	hypothetical protein	1.10042	2.14944e-12	1.33338e-11
1977	7452572	hypothetical protein	1.10026	3.15733e-11	1.83191e-10
8934	7449358	CXCXC repeat	1.10008	5.50237e-05	0.000164079
9543	7446967	hypothetical protein	1.09964	5.07799e-10	2.63671e-09
889	7445489	hypothetical protein	1.09934	1.37405e-13	9.18028e-13
20903	7443143	hypothetical protein	1.09926	1.0783e-06	4.02953e-06
268988	7451122	(CPF3) Cryptochrome/Photolyase family 3	1.09898	1.90438e-05	6.05408e-05
33685	7443705	(MCM1) probable methylmalonyl-coa mutase	1.09822	0.00996288	0.0197522
263057	7446600	fucosyltransferase	1.0977	0.0170937	0.0321319
8330	7447038	hypothetical protein	1.0974	0.00337774	0.00741477
5457	7453180	hypothetical protein	1.09693	9.79849e-18	8.58422e-17
33109	7452808	Zinc-containing alcohol dehydrogenase superfamily	1.09692	1.63165e-10	8.92389e-10
21138	7452197	hypothetical protein	1.09688	1.74248e-05	5.57624e-05
13427	7447212	ABC-1	1.09688	1.32997e-09	6.62358e-09
32789	7443812	(PCC1) propionyl-coa carboxylase	1.09677	0.0136065	0.0261814
12118	7442694	hypothetical protein	1.09528	6.67346e-08	2.82162e-07
9513	7447838	Twin-arginine translocation pathway signal	1.0952	1.18525e-06	4.41051e-06
11038	7450903	hypothetical protein	1.09488	2.79778e-05	8.68806e-05
1009	7445668	hypothetical protein	1.09419	1.17713e-07	4.87957e-07
6234	7445972	hypothetical protein	1.09395	4.17925e-16	3.32299e-15
4609	7446141	hypothetical protein	1.09353	3.59067e-09	1.73279e-08
21832	7441926	2OG-Fe(II) oxygenase superfamily	1.09346	0.000511494	0.00131803
10123	7451880	hypothetical protein	1.09218	3.76873e-06	1.32639e-05
37127	7447853	AMP-dependent synthetase and ligase	1.09145	2.77676e-05	8.62783e-05
23556	7447137	hypothetical protein	1.09039	3.20623e-10	1.70254e-09
6489	7442788	hypothetical protein	1.08876	0.022212	0.0404038
21563	7450489	hypothetical protein	1.08845	8.66519e-07	3.27396e-06
20880	7443114	hypothetical protein	1.08798	0.00892426	0.0178739
12189	7452024	hypothetical protein	1.08736	1.23685e-08	5.6616e-08
9236	7443193	hypothetical protein	1.08722	0.339618	0.429361
22601	7449688	hypothetical protein	1.08681	5.60787e-09	2.66016e-08
25302	7442151	hypothetical protein	1.08632	9.5332e-10	4.81574e-09
4215	7447453	Leucine-rich repeat	1.08466	0.020466	0.037655
24602	7452982	hypothetical protein	1.08458	9.08529e-05	0.000262991
1904	7449780	hypothetical protein	1.08356	2.37779e-06	8.54762e-06
5362	7450033	hypothetical protein	1.0835	0.00218814	0.00500045
5439	7450073	hypothetical protein	1.08116	3.41902e-09	1.65524e-08
3765	7449551	hypothetical protein	1.08104	0.0546603	0.0893004
21344	7446632	Transketolase, central region	1.07833	5.08898e-06	1.7606e-05
268192	7448649	NA	1.07802	3.15615e-09	1.53078e-08
34125	7449703	hypothetical protein	1.07753	0.048026	0.0798521
21726	7448718	hypothetical protein	1.0761	0.0171798	0.0322715
264866	7449426	calcium-dependent protein kinase	1.07551	0.00275684	0.00617735
25517	7451806	Nuclear protein SET	1.07484	0.0330529	0.0575516
4957	7446714	Aldo/keto reductase	1.07438	0.000761444	0.00189534
264714	7443379	fucoxanthin chl a/c protein-deviant sequence	1.07399	3.47899e-07	1.38258e-06
3243	7444040	hypothetical protein	1.07346	9.25658e-06	3.10008e-05
3646	7451288	hypothetical protein	1.07288	6.26661e-06	2.14418e-05
30921	7451501	MtN3 and saliva related transmembrane protein	1.07251	3.00966e-08	1.32769e-07
9500	7446943	hypothetical protein	1.07222	3.98116e-10	2.09303e-09
34773	7442373	ALG3	1.07024	2.34867e-09	1.14808e-08
17214	7452086	hypothetical protein	1.06988	6.72413e-05	0.00019872
38121	7442178	(clpA) member of the clp superfamily, large regulatory subunit	1.06932	1.08635e-06	4.05818e-06
17024	7450032	Protein kinase	1.06882	4.54262e-13	2.95661e-12
23915	7449263	(Tp_Myb2R1) regulator [Rayko]	1.0684	4.04814e-05	0.000123179
7469	7450117	hypothetical protein	1.06826	1.40904e-07	5.79553e-07
25001	7442004	Lipopolysaccharide-modifying protein	1.06793	0.00432363	0.00930209
19435	7448157	Calcium-binding EF-hand	1.06729	4.67954e-06	1.6296e-05
22640	7451785	hypothetical protein	1.06701	0.00114195	0.00274727
9684	7451623	Timeless protein	1.06645	5.79153e-06	1.99193e-05
262907	7445995	Chitin binding Peritrophin-A	1.06593	1.29777e-05	4.23638e-05
262819	7443599	tom70-like protein	1.0657	2.87091e-06	1.0223e-05
11799	7443883	Peptidase aspartic, active site	1.06567	3.8806e-05	0.000118183
32945	7449517	(SDH1) precursor of hydrogenase	1.06557	2.88174e-10	1.5395e-09
7110	7447111	hypothetical protein	1.06549	8.61592e-05	0.000250089
9014	7445789	hypothetical protein	1.06546	2.35591e-08	1.0529e-07
11394	7451854	hypothetical protein	1.0653	0.000124657	0.000354922
1367	7445241	TPR repeat	1.065	1.99912e-14	1.41044e-13
37974	7453092	sugar transporter	1.06499	7.05653e-05	0.000207789
11744	7443702	hypothetical protein	1.06451	3.32731e-05	0.000102423
10677	7442122	Fatty acid desaturase	1.06234	9.67849e-05	0.000279398
25294	7442143	hypothetical protein	1.06201	4.32683e-05	0.000131018
11586	7447758	hypothetical protein	1.06148	0.00014471	0.000408609
9874	7452699	hypothetical protein	1.06138	1.16783e-08	5.3619e-08
24064	7450990	hypothetical protein	1.06093	1.71004e-07	6.96587e-07
7249	7450581	(ARF5) ADP-ribosylation factor like protein	1.06028	1.51995e-09	7.54132e-09
268117	7449085	histone H2A	1.05969	2.72366e-06	9.71832e-06
17735	7443718	Phosphoglycerate/bisphosphoglycerate mutase	1.05886	7.39685e-06	2.50499e-05
3754	7449545	hypothetical protein	1.05802	5.11746e-07	1.99184e-06
6223	7442361	hypothetical protein	1.0579	2.20309e-07	8.89217e-07
268279	7444679	hypothetical protein	1.05718	1.95747e-06	7.10909e-06
9238	7448025	Forkhead-associated	1.05681	1.59246e-11	9.44147e-11
24160	7445873	hypothetical protein	1.05504	1.07456e-06	4.01699e-06
2693	7446682	hypothetical protein	1.05496	9.16272e-09	4.24744e-08
10068	7444294	hypothetical protein	1.05433	3.28036e-12	2.01136e-11
269942	7442966	glycine or serine hydroxymethyltransferase, serine methylase	1.05339	3.52082e-06	1.2441e-05
22127	7442091	hypothetical protein	1.0525	1.08449e-09	5.44975e-09
25049	7443961	hypothetical protein	1.05235	8.86213e-06	2.97362e-05
25526	7451818	hypothetical protein	1.05187	1.14183e-09	5.72701e-09
16695	7451801	Eukaryotic protein of unknown function DUF292	1.05152	0.0223231	0.040585
6504	7446325	CDP-alcohol phosphatidyltransferase	1.05127	6.31108e-08	2.67911e-07
7220	7447165	Zn-finger, Ran-binding	1.05122	0.000210121	0.000578188
21948	7452057	Protein of unknown function DUF179	1.05068	0.0103502	0.0204397
7536	7450152	hypothetical protein	1.05017	3.76063e-07	1.48781e-06
31085	7445632	amino acid/polyamine transporter	1.04866	0.0364992	0.0629413
22231	7447929	hypothetical protein	1.04812	1.82033e-07	7.38954e-07
21145	7448631	hypothetical protein	1.04773	3.4014e-08	1.49303e-07
28125	7446708	hypothetical protein	1.04759	0.000355546	0.000943045
6750	7448953	hypothetical protein	1.04505	1.55494e-05	5.01246e-05
263480	7444988	Carbamoyl-phosphate synthase L chain, ATP-binding	1.04416	0.00199288	0.00458393
11372	7451843	hypothetical protein	1.04366	1.67503e-05	5.3734e-05
24443	7449391	hypothetical protein	1.04338	1.74878e-05	5.59134e-05
7530	7450148	hypothetical protein	1.0424	3.46855e-09	1.67768e-08
5098	7451737	3-oxo-5-alpha-steroid 4-dehydrogenase, C-terminal	1.04236	1.46985e-07	6.02457e-07
2160	7442221	hypothetical protein	1.04235	7.13973e-06	2.42101e-05
11438	7447812	hypothetical protein	1.04201	9.67567e-13	6.13527e-12
9391	7445731	Ctr copper transporter	1.04158	1.06084e-05	3.51831e-05
1467	7445136	MORN motif	1.04123	3.59795e-16	2.87591e-15
7601	7445610	G-protein beta WD-40 repeat	1.04073	1.04778e-09	5.27276e-09
8905	7445446	hypothetical protein	1.04065	5.87233e-06	2.01907e-05
268373	7452886	hypothetical protein	1.03989	0.0161264	0.0304488
3069	7442428	hypothetical protein	1.03878	0.000315755	0.000843635
2543	7450397	hypothetical protein	1.03818	2.10836e-08	9.45858e-08
1930	7452548	hypothetical protein	1.0376	1.70527e-08	7.7388e-08
6774	7446218	hypothetical protein	1.037	2.02967e-06	7.34861e-06
8263	7447004	hypothetical protein	1.03583	4.58925e-05	0.000138726
8288	7451047	Peptidase S26, signal peptidase I	1.0357	0.0214257	0.0391553
8713	7448294	hypothetical protein	1.03493	0.00969547	0.0192909
10991	7444814	hypothetical protein	1.03489	2.64723e-06	9.46472e-06
11011	7450888	C-5 cytosine-specific DNA methylase	1.03424	0.000217928	0.000597341
29506	7446913	Chaperonin Cpn10	1.03339	3.10508e-06	1.10235e-05
2132	7452185	AAA ATPase	1.03252	2.46569e-05	7.73167e-05
262099	7452616	alanine racemase	1.03247	7.89447e-07	2.99882e-06
21433	7452295	hypothetical protein	1.03214	0.0576347	0.0936077
25912	7451981	PT repeat	1.03037	0.000194024	0.000536404
2418	7450257	hypothetical protein	1.0298	1.11434e-07	4.62475e-07
26131	7452334	Ubiquinol cytochrome c reductase, subunit RIP1, Plastoquinol-plastocyanin reductase activity Chloroplast	1.02877	7.93588e-06	2.6764e-05
4170	7442078	hypothetical protein	1.0287	2.09849e-11	1.23586e-10
9187	7447594	hypothetical protein	1.02772	2.57006e-06	9.20438e-06
4308	7447501	hypothetical protein	1.02758	1.87789e-05	5.97526e-05
24281	7452043	hypothetical protein	1.02649	3.28889e-05	0.000101358
28920	7449222	Serine/threonine protein kinase	1.02622	0.0318718	0.0557888
262743	7451151	Protein of unknown function DUF580	1.02542	9.58174e-07	3.60226e-06
34618	7451128	Ras GTPase	1.02523	0.000392719	0.00103464
264656	7444416	Peptidase S1A, chymotrypsin	1.02512	6.02396e-07	2.32755e-06
2267	7446486	hypothetical protein	1.02512	1.06327e-05	3.52526e-05
4302	7452630	hypothetical protein	1.02272	7.03937e-06	2.38928e-05
260812	7445262	lysophosphatidic acid acyltransferase-like protein	1.02183	0.000119136	0.000340394
263327	7443424	MFS transporter	1.02165	6.95213e-08	2.93359e-07
10659	7444218	Glucose/ribitol dehydrogenase	1.02124	0.000450392	0.00117344
3222	7441766	hypothetical protein	1.0209	3.22276e-05	9.93778e-05
21074	7452580	hypothetical protein	1.0201	3.51866e-09	1.70037e-08
32555	7442462	Ribonucleotide reductase	1.01937	0.000241649	0.000658267
262266	7443744	(Tp_Myb1R9) MYB DNA binding protein/ transcription factor-like protein	1.0175	0.00420979	0.00907931
8348	7451077	Eukaryotic protein of unknown function DUF862	1.01691	8.04786e-09	3.76195e-08
4688	7451916	hypothetical protein	1.01683	3.21095e-05	9.90426e-05
25064	7450299	Ankyrin	1.01661	8.61549e-06	2.89913e-05
20954	7445534	(Tp_CXC3) regulator [Rayko]	1.01597	0.0144798	0.0276108
263598	7446976	Actin-binding FH2	1.01562	0.000749915	0.00186914
12197	7451982	PT repeat	1.01544	0.00150972	0.00355606
262298	7443778	Bacterial sensor protein, C-terminal	1.01493	0.00826063	0.0166805
269696	7447852	hypothetical protein	1.0137	0.103489	0.155769
7505	7445566	hypothetical protein	1.01341	5.09177e-07	1.9833e-06
2085	7452164	G-protein beta WD-40 repeat	1.01337	9.21094e-07	3.47272e-06
22882	7444878	TPR repeat	1.01314	4.418e-11	2.5246e-10
261817	7441873	1-acyl-sn-glycerol-3-phosphate acyltransferase	1.01294	1.92795e-10	1.04687e-09
10434	7450012	Leucine-rich repeat	1.01292	8.59477e-06	2.89308e-05
11437	7448491	hypothetical protein	1.012	0.0120908	0.0235431
263315	7450618	Ovarian tumour, otubain	1.01134	6.60682e-10	3.39252e-09
24159	7445872	BTB/POZ	1.01114	2.48544e-08	1.10472e-07
10904	7444282	hypothetical protein	1.01085	0.00678531	0.0139815
1621	7445309	hypothetical protein	1.01022	0.115001	0.170863
20707	7445623	Leucine-rich repeat, cysteine-containing subtype	1.00994	8.03121e-05	0.00023408
24981	7451876	hypothetical protein	1.0095	9.57602e-06	3.203e-05
32661	7451281	DNA mismatch repair protein MutS, C-terminal	1.0091	0.000817384	0.00202443
3882	7445378	hypothetical protein	1.00901	2.18449e-06	7.88488e-06
39696	7450427	Sugar isomerase (SIS)	1.00883	3.75443e-06	1.32179e-05
5695	7445234	Rhomboid-like protein	1.00879	0.0016721	0.00390982
22954	7448365	hypothetical protein	1.00823	0.000292889	0.000785915
4174	7442079	hypothetical protein	1.00773	0.10212	0.153951
2725	7452284	hypothetical protein	1.00737	1.84895e-06	6.72652e-06
1762	7449046	hypothetical protein	1.00586	2.65078e-10	1.42113e-09
7487	7450127	Tetracycline resistance protein	1.00536	5.03364e-07	1.96355e-06
23675	7452416	hypothetical protein	1.00498	1.82517e-06	6.64228e-06
1622	7443163	DNA primase, small subunit	1.00351	1.68066e-05	5.38982e-05
24963	7441871	hypothetical protein	1.00336	3.87804e-10	2.04084e-09
2637	7443055	hypothetical protein	1.00291	5.9574e-08	2.53915e-07
3452	7448753	hypothetical protein	1.00277	1.59096e-15	1.21305e-14
3564	7441901	hypothetical protein	1.00187	2.60096e-05	8.12934e-05
22639	7446399	hypothetical protein	1.00129	1.4542e-06	5.35112e-06
8292	7451051	RNA polymerase II transcription elongation factor DSIF/SUPT5H/SPT5	1.00119	0.260148	0.34367
4042	7443847	hypothetical protein	1.00117	6.66355e-08	2.81969e-07
25898	7452009	hypothetical protein	1.00056	1.74743e-05	5.5887e-05
21590	7452789	hypothetical protein	1.00055	1.37801e-05	4.46832e-05
3322	7444080	hypothetical protein	1.00046	5.84742e-11	3.30749e-10
262032	7442055	Protein of unknown function GLTT	0.998881	0.00174346	0.00405696
38514	7447761	hypothetical protein	0.998771	0.0521306	0.0857339
17314	7452944	Protein of unknown function	0.99877	1.46378e-07	6.00238e-07
3108	7452800	Calcium-binding EF-hand	0.9987	2.43588e-07	9.79815e-07
22976	7451130	Cytochrome b5	0.998215	0.0223717	0.0406455
4445	7453373	hypothetical protein	0.997095	2.24734e-08	1.00607e-07
4525	7446106	hypothetical protein	0.997094	5.77697e-09	2.73669e-08
24669	7446936	hypothetical protein	0.996983	0.000211408	0.000581126
23496	7444157	Haem peroxidase, plant/fungal/bacterial	0.996922	2.1611e-09	1.05884e-08
264590	7449912	(Tp_HSF_3.5c) regulator [Rayko]	0.996516	0.0319997	0.0559723
7186	7450704	hypothetical protein	0.995464	0.000160464	0.00045021
3458	7451662	hypothetical protein	0.995162	0.00131836	0.00313675
7727	7452873	hypothetical protein	0.993566	0.11194	0.166901
2816	7452328	hypothetical protein	0.992625	0.000113182	0.000324345
39677	7452505	(Tp_Myb3R4) regulator [Rayko]	0.992191	0.000564527	0.00144135
21300	7450367	Peptidase S26, signal peptidase I	0.992075	1.352e-08	6.16467e-08
25087	7443993	hypothetical protein	0.991757	7.0878e-07	2.71285e-06
6680	7446613	hypothetical protein	0.991297	1.3073e-06	4.83241e-06
2657	7446666	Esterase/lipase/thioesterase	0.99068	1.12451e-05	3.71201e-05
23000	7451154	hypothetical protein	0.990565	0.000745822	0.00185981
7036	7444151	G-protein beta WD-40 repeat	0.989691	5.0844e-10	2.63766e-09
7904	7443489	hypothetical protein	0.98952	8.71744e-06	2.93251e-05
2454	7444639	Vesicle transport v-SNARE	0.989159	7.55861e-07	2.88055e-06
10984	7444809	hypothetical protein	0.989091	0.000176752	0.000492124
11695	7443677	Phosphopantetheine attachment site	0.988832	0.0208945	0.0383236
932	7445251	Protein of unknown function DUF580	0.988569	2.03018e-08	9.12719e-08
4264	7452612	hypothetical protein	0.988094	0.084179	0.130244
10142	7451890	hypothetical protein	0.987992	4.28533e-05	0.000129799
7213	7450719	hypothetical protein	0.987963	5.05877e-08	2.17541e-07
10096	7444307	hypothetical protein	0.98679	5.05089e-07	1.96882e-06
262186	7446100	kinesin motor protein-like protein	0.98598	0.0208736	0.0382984
263784	7448308	Peptidase M, neutral zinc metallopeptidases, zinc-binding site	0.985262	8.43782e-09	3.93035e-08
38647	7443895	Response regulator receiver	0.984908	3.85372e-10	2.02905e-09
264628	7451810	hypothetical protein	0.984412	5.63008e-07	2.18333e-06
11665	7449466	NA	0.9841	0.0958377	0.145475
7484	7445554	hypothetical protein	0.983623	1.86813e-05	5.946e-05
5034	7448465	hypothetical protein	0.983348	0.0453225	0.0758937
370	7442086	(RIR1_1) ribonucleotide reductase large chain subunit	0.982989	0.00111695	0.00269633
37367	7441828	Peptidylprolyl isomerase, FKBP-type	0.982863	6.84944e-05	0.000201915
3154	7442477	(Tp_HSF_1b) regulator [Rayko]	0.982776	2.66444e-10	1.42774e-09
22171	7447483	Cation efflux protein	0.982029	2.97943e-09	1.44772e-08
37838	7442604	carboxypeptidase	0.981816	1.98807e-10	1.07731e-09
2320	7450202	hypothetical protein	0.980578	5.77549e-05	0.000171691
21360	7446651	hypothetical protein	0.980464	4.11386e-11	2.35717e-10
5401	7450053	hypothetical protein	0.979737	2.03272e-05	6.44273e-05
24022	7453069	hypothetical protein	0.979375	2.56553e-06	9.19128e-06
10348	7449971	hypothetical protein	0.976402	6.34655e-07	2.44505e-06
2436	7450344	Abortive infection protein	0.97599	4.55388e-06	1.58689e-05
262249	7443723	Leucine-rich repeat	0.975674	5.70459e-05	0.000169679
22052	7452773	Peptidase M, neutral zinc metallopeptidases, zinc-binding site	0.975435	0.232697	0.312516
23641	7443412	hypothetical protein	0.975285	3.5862e-05	0.000109817
8926	7449354	Actin-binding, actinin-type	0.975059	2.29947e-05	7.24266e-05
269258	7447082	Peptidase aspartic, active site	0.974859	0.00438102	0.00940645
11965	7449455	Cytochrome c heme-binding site	0.974745	0.0374074	0.0643379
10101	7444311	hypothetical protein	0.973323	0.000517689	0.00133237
25369	7444284	hypothetical protein	0.97274	0.00331176	0.00728505
21194	7446480	WW/Rsp5/WWP	0.972193	1.31152e-05	4.27464e-05
25558	7444411	(Tp_Myb1R_SHAQKYF10) regulator [Rayko]	0.972018	1.10893e-08	5.1025e-08
7304	7447205	NA	0.971408	1.14384e-05	3.76759e-05
23724	7450134	hypothetical protein	0.971246	0.0427353	0.0720985
25091	7445454	hypothetical protein	0.971161	0.258481	0.341768
260816	7453442	Diacylglycerol kinase, catalytic region	0.971031	1.18176e-08	5.42348e-08
263887	7447530	Tyrosine protein kinase	0.970451	2.58279e-05	8.07725e-05
262312	7451367	L-carnitine dehydratase/bile acid-inducible protein F	0.96994	0.000481116	0.00124673
6773	7448966	hypothetical protein	0.969135	6.89569e-06	2.34352e-05
8110	7448094	Heat shock factor binding 1	0.968853	1.46286e-09	7.26828e-09
25304	7442152	Protein kinase	0.968668	0.00151724	0.00357219
261744	7441709	adenylate kinase	0.967054	1.68937e-06	6.16929e-06
7446	7450107	hypothetical protein	0.966768	1.16758e-06	4.35088e-06
3244	7441777	hypothetical protein	0.966232	0.000169293	0.000473474
268404	7442422	(Lig1) ligase	0.965627	1.60906e-08	7.3116e-08
10146	7451892	hypothetical protein	0.9647	0.00291248	0.00649833
10488	7442594	hypothetical protein	0.964356	1.37392e-05	4.45745e-05
25805	7449453	hypothetical protein	0.964337	3.61625e-07	1.43282e-06
11960	7449452	hypothetical protein	0.964218	8.92929e-11	4.97623e-10
25264	7442115	hypothetical protein	0.963033	2.58e-05	8.071e-05
11019	7450894	Type I EGF	0.962199	0.00977138	0.0194089
3323	7444722	hypothetical protein	0.962185	0.00104543	0.00253989
25621	7448528	hypothetical protein	0.961867	0.0174442	0.0327151
2036	7449762	Generic methyltransferase	0.961644	2.0082e-06	7.27338e-06
4061	7452276	hypothetical protein	0.961642	0.22443	0.303261
3649	7451289	HPr serine phosphorylation site	0.960656	1.74005e-06	6.3456e-06
25844	7448879	hypothetical protein	0.95999	0.0343185	0.0595594
22245	7453364	SPX, N-terminal	0.959709	3.21348e-11	1.86346e-10
3630	7441937	C2	0.959578	0.174482	0.244835
7192	7450707	hypothetical protein	0.95943	1.30668e-06	4.83178e-06
21224	7450204	RNA-binding region RNP-1 (RNA recognition motif)	0.959032	0.0036214	0.00789886
1711	7445542	Cellular retinaldehyde-binding)/triple function, C-terminal	0.958985	8.38292e-07	3.17525e-06
10992	7444815	hypothetical protein	0.957865	7.04837e-07	2.69873e-06
34992	7448584	hypothetical protein	0.957559	0.00207464	0.00475751
32983	7442486	Transketolase, C terminal	0.957025	0.00122625	0.00293275
8718	7448297	hypothetical protein	0.956408	4.58358e-10	2.39192e-09
8238	7450792	hypothetical protein	0.955969	1.25034e-05	4.09289e-05
38473	7447787	Mob1/phocein	0.955215	3.49355e-07	1.38734e-06
30919	7452574	Synaptobrevin	0.953853	3.3653e-08	1.47841e-07
23813	7452854	NA	0.953708	0.0368176	0.0634021
25112	7442494	(Tp_HSF_3.2b) regulator [Rayko]	0.953549	0.00418794	0.00903956
262034	7442057	allantoicase-like protein	0.953363	0.0121365	0.0236277
7537	7450153	Protein of unknown function DUF590	0.952597	1.30016e-10	7.14041e-10
270007	7451860	Cytochrome c heme-binding site	0.952225	1.00462e-05	3.35074e-05
261979	7443833	Leucine-rich repeat	0.951539	6.09232e-09	2.87964e-08
3166	7441734	hypothetical protein	0.951408	0.00441541	0.00946683
2837	7452338	hypothetical protein	0.951269	4.33993e-06	1.51532e-05
5360	7449632	hypothetical protein	0.95108	2.7689e-10	1.48071e-09
2317	7450199	Mitochondrial carrier protein	0.949561	4.89661e-11	2.79057e-10
11343	7451832	SUR2-type hydroxylase/desaturase, catalytic region	0.948451	0.00477939	0.010171
22437	7451350	hypothetical protein	0.948083	7.64132e-08	3.21032e-07
3233	7441772	Twin-arginine translocation pathway signal	0.947436	0.000349487	0.000928486
24856	7451243	H+-transporting two-sector ATPase, alpha/beta subunit, central region	0.947296	7.09742e-05	0.000208876
263193	7444140	Glycosyl transferase, group 1	0.946993	0.000677916	0.00170453
9007	7445786	hypothetical protein	0.945344	9.1157e-05	0.000263727
268895	7450065	(SIT1) silicic acid transporter, silicon transport	0.945285	0.0406088	0.069005
5701	7444868	hypothetical protein	0.94454	1.30101e-05	4.24563e-05
25320	7442170	hypothetical protein	0.94437	5.3614e-10	2.77591e-09
262697	7451126	hypothetical protein	0.943122	0.00298925	0.00664745
21680	7444064	Cyclin-like F-box	0.943112	0.0407672	0.0692408
22703	7450034	Calcium-binding EF-hand	0.94153	6.1952e-06	2.12043e-05
4495	7446087	Type I EGF	0.940784	5.58115e-10	2.88687e-09
3537	7451696	hypothetical protein	0.939895	0.000480603	0.00124601
39299	7449758	(ARF3) adp-ribosylation factor	0.939628	3.11733e-08	1.37461e-07
3506	7451682	hypothetical protein	0.939159	0.000350134	0.000929853
10106	7444313	hypothetical protein	0.9387	0.00167941	0.00392431
33772	7452204	Serine/threonine protein kinase, active site	0.938062	0.00509835	0.0107761
23223	7453311	hypothetical protein	0.938057	6.34096e-05	0.000187605
15292	7444134	Eukaryotic pantothenate kinase	0.938026	6.87255e-06	2.33715e-05
1202	7445633	hypothetical protein	0.937935	1.60596e-06	5.88907e-06
5308	7446450	hypothetical protein	0.937766	1.64294e-10	8.98103e-10
10935	7444782	EAG/ELK/ERG potassium channel	0.937562	1.1237e-05	3.71164e-05
1965	7452564	Phosphopantetheine attachment site	0.935923	0.000357617	0.000948062
693	7443225	(MHMT1) 5-methyltretrahydrofolate-homocysteine s-methyltransferase	0.935676	6.62869e-06	2.26149e-05
21681	7444704	Basic-leucine zipper (bZIP) transcription factor	0.935274	4.59694e-12	2.79916e-11
3107	7442449	hypothetical protein	0.934693	2.71865e-09	1.32465e-08
9677	7451617	Inorganic pyrophosphatase	0.934455	9.75291e-07	3.66271e-06
8106	7453073	hypothetical protein	0.934356	3.40025e-09	1.6469e-08
22166	7447478	Tetratricopeptide-like helical domain superfamily	0.933597	0.12597	0.184768
23039	7451182	hypothetical protein	0.933408	2.77348e-06	9.8894e-06
263212	7447088	Allergen V5/Tpx-1 related	0.932733	1.75417e-08	7.9403e-08
2087	7442186	hypothetical protein	0.932229	5.53183e-06	1.90694e-05
264608	7446244	serine protease	0.932164	5.82543e-09	2.75718e-08
5865	7442323	Calcium-binding EF-hand	0.931552	4.03426e-06	1.4156e-05
36634	7444543	NA	0.931438	0.0178418	0.0333663
21159	7442237	Cyclin	0.931043	3.605e-07	1.42944e-06
23543	7447123	hypothetical protein	0.930867	0.0081921	0.0165547
263640	7447041	RNA methyltransferase	0.929391	0.000731071	0.0018269
19632	7450703	(Tp_CBF/NF1b) regulator [Rayko]	0.928948	4.68927e-06	1.63245e-05
24257	7449344	hypothetical protein	0.928738	0.000903828	0.00222395
24428	7449371	hypothetical protein	0.928605	0.0159188	0.0300944
35409	7448940	cytochrome C peroxidase	0.928161	0.00445185	0.0095353
23616	7447189	Peptidase A22B, minor histocompatibility antigen H13	0.927838	7.85015e-10	4.0115e-09
32223	7452904	at-like rab-type small G protein	0.927644	2.9007e-07	1.16105e-06
4803	7451347	hypothetical protein	0.927176	0.00189646	0.00438311
269327	7443452	(Tp_sigma70.2) plastid RNA polymerase sigma factor	0.927081	5.99353e-05	0.000177823
5502	7450101	hypothetical protein	0.926962	0.000582056	0.00148324
1082	7446784	hypothetical protein	0.926795	2.73216e-08	1.20829e-07
12044	7448881	hypothetical protein	0.926704	2.4519e-06	8.7961e-06
32375	7448650	NA	0.926295	2.87865e-07	1.15309e-06
4771	7443770	hypothetical protein	0.925968	0.00113343	0.00273175
35818	7443464	Ras GTPase	0.924397	1.57262e-12	9.86549e-12
11294	7451803	hypothetical protein	0.924393	6.65298e-06	2.26856e-05
23285	7444596	TPR repeat	0.924056	0.0344451	0.0597593
8073	7448076	hypothetical protein	0.922924	6.95006e-06	2.36048e-05
22365	7451899	Peptidase S33, prolyl aminopeptidase	0.921187	1.38512e-05	4.48691e-05
25777	7448228	hypothetical protein	0.920251	1.70899e-05	5.4724e-05
261857	7451283	Dihydrofolate reductase	0.920241	0.0496072	0.08221
9036	7447520	hypothetical protein	0.919128	9.98883e-10	5.03629e-09
10073	7441964	hypothetical protein	0.918909	2.59885e-07	1.04339e-06
8728	7443292	hypothetical protein	0.918323	2.65015e-06	9.46558e-06
11522	7443360	hypothetical protein	0.918122	0.000398818	0.00104992
38359	7451828	(GDH_1) glutmatae dehydrogenase, nadp-gdh	0.917942	2.64006e-06	9.4455e-06
5168	7451765	hypothetical protein	0.917594	0.0137412	0.026407
21001	7447628	Cyclin, N-terminal	0.917482	0.0406183	0.0690101
2922	7450440	hypothetical protein	0.917345	0.00163444	0.00382768
22177	7447492	hypothetical protein	0.916773	6.81206e-17	5.67207e-16
21807	7441898	PDZ/DHR/GLGF	0.916691	0.000220474	0.000604005
6243	7445978	Appr-1-p processing	0.914925	2.28121e-09	1.11614e-08
1953	7447634	hypothetical protein	0.914857	0.00259583	0.00585126
26136	NA	Posttranslational modification, protein turnover, chaperones	0.914272	1.26684e-06	4.69104e-06
21977	7445382	hypothetical protein	0.914048	2.13175e-06	7.70239e-06
7091	7450659	hypothetical protein	0.91387	0.079653	0.124039
24220	7450736	hypothetical protein	0.913772	0.000526297	0.00135321
36208	7443516	(GDCT) glycine decarboxylase t-protein	0.913522	1.96727e-06	7.13734e-06
35985	7452815	8-kd dynein light chain, DLC8, pin	0.913093	1.12407e-08	5.16768e-08
7656	7452840	hypothetical protein	0.912791	0.00808238	0.0163611
4448	7447948	G-protein beta WD-40 repeat	0.912084	9.96547e-10	5.02691e-09
10741	7453091	hypothetical protein	0.911744	2.62412e-10	1.40756e-09
4830	7451362	the actin binding protein cofilin-like protein	0.911643	3.44039e-06	1.21771e-05
3183	7444007	histone H3	0.910879	5.04306e-05	0.000151278
35180	7453291	Mpv17/PMP22	0.910561	0.09157	0.139758
6323	7442411	hypothetical protein	0.910256	1.53877e-05	4.96586e-05
3349	7441711	Hus1-like protein	0.909641	6.51378e-09	3.07062e-08
719	7448015	Uroporphyrinogen decarboxylase (URO-D)	0.909617	0.0913896	0.139543
4923	7451410	hypothetical protein	0.909142	0.000550942	0.00141143
2451	7444637	hypothetical protein	0.908926	0.00426327	0.00918157
22804	7448146	Cytochrome b5	0.908901	0.00291298	0.00649833
10133	7441993	hypothetical protein	0.9081	0.000649799	0.00164242
263396	7450178	hypothetical protein	0.907713	8.79118e-06	2.95356e-05
25660	7443392	Peptidase M, neutral zinc metallopeptidases, zinc-binding site	0.90743	6.01969e-07	2.32675e-06
3637	7441941	hypothetical protein	0.907007	0.0426553	0.0719969
9678	7451618	hypothetical protein	0.90655	9.35594e-08	3.90126e-07
8927	7443221	hypothetical protein	0.905764	2.30732e-05	7.26102e-05
3963	7443810	hypothetical protein	0.90559	4.64754e-05	0.000140448
8500	7446881	PRP38	0.905395	3.64398e-11	2.09588e-10
23875	7444950	Ankyrin	0.905225	2.45118e-06	8.7961e-06
23734	7450146	hypothetical protein	0.905167	5.39967e-06	1.86382e-05
23247	7442765	PT repeat	0.905118	0.000311551	0.000833454
9803	7451226	hypothetical protein	0.903699	4.32545e-06	1.51077e-05
264362	7449985	Leucine-rich repeat	0.903647	0.00300548	0.00668075
7092	7447101	CBD9-like	0.90336	0.000153589	0.000431837
25803	7448251	Acylphosphatase	0.903169	2.89421e-10	1.54538e-09
41548	7445599	(GALE3) dual function enzyme: UDP-glucose 4-epimerase	0.902338	9.0294e-05	0.00026166
34925	7442330	hypothetical protein	0.902269	0.000612494	0.00155407
9375	7452998	(Tp_HSF_4d) regulator [Rayko]	0.902007	0.0529644	0.0868622
2950	7452914	(UroS) uroporphyrinogen III synthase	0.901855	3.34878e-05	0.000103024
20920	7443164	Peptidase M50	0.901179	9.82365e-11	5.44598e-10
7865	7444987	hypothetical protein	0.900925	0.0101854	0.0201442
41291	7448985	(CAM1) calmodulin	0.900747	4.02818e-09	1.93598e-08
25921	7445519	(TPSIL2) silaffin protein	0.900548	0.000332872	0.000886234
7017	7447059	hypothetical protein	0.899592	9.04949e-05	0.00026217
261217	7452187	spindle assembly checkpoint serine/threonine-protein kinase	0.899328	0.0101387	0.0200557
23796	7449823	hypothetical protein	0.899174	0.00615506	0.0128126
11346	7444392	hypothetical protein	0.898869	5.89824e-11	3.33446e-10
7023	7447063	hypothetical protein	0.898171	0.00139979	0.00331557
2400	7450246	Major facilitator superfamily	0.896828	0.212741	0.290042
263716	7450760	protein with peroxisomal targeting peptide	0.89643	0.040958	0.069498
5121	7451747	hypothetical protein	0.89622	1.76632e-06	6.43698e-06
25493	7449947	hypothetical protein	0.896116	0.0513207	0.0846124
24333	7448315	hypothetical protein	0.89377	9.91392e-07	3.72185e-06
23672	7452411	SAM (and some other nucleotide) binding motif	0.893335	0.111871	0.166845
22064	7446717	hypothetical protein	0.893233	0.0315066	0.0552317
6127	7443602	hypothetical protein	0.892898	0.0038833	0.00843534
4331	7452648	Transaldolase	0.892251	7.9236e-06	2.67311e-05
20753	7446828	Thioredoxin domain 2	0.891885	3.61313e-09	1.74283e-08
2335	7446510	(Tp_CXC4) regulator [Rayko]	0.891225	0.00479473	0.010195
728	7447832	(ELO3) long chain fatty acid elongase	0.891098	0.0472751	0.078715
7845	7451025	hypothetical protein	0.891013	9.24926e-07	3.48593e-06
264191	7452712	G-protein beta WD-40 repeat	0.890627	0.000212754	0.000584673
2634	7446655	hypothetical protein	0.890111	0.00769894	0.0156809
1599	7443148	hypothetical protein	0.889553	0.00113697	0.00273902
25072	7450307	hypothetical protein	0.888478	2.28185e-07	9.19605e-07
261525	7452339	E-class P450, group IV	0.888039	0.00300969	0.00668728
8036	7448059	Prolyl 4-hydroxylase, alpha subunit	0.887981	0.00627569	0.0130278
20715	7445636	hypothetical protein	0.887752	0.00498294	0.0105638
20835	7451518	hypothetical protein	0.887553	0.000180901	0.000502619
12192	7451980	PT repeat	0.887514	0.00467824	0.00997176
4058	7446716	Cyclin, N-terminal	0.887342	0.0335189	0.0582576
32459	7450436	PspA/IM30	0.886582	5.34371e-05	0.000159753
21893	7449530	Peptidase C2, calpain	0.886435	2.60574e-05	8.14188e-05
35310	7449219	Kinesin, motor region	0.885683	0.000453842	0.00118155
4502	7447972	hypothetical protein	0.885429	1.67763e-06	6.13065e-06
21785	7441876	FAD-dependent pyridine nucleotide-disulphide oxidoreductase	0.885142	0.311604	0.399576
24561	7448023	PDZ/DHR/GLGF	0.885011	5.2069e-06	1.79963e-05
16612	7448752	Aldo/keto reductase	0.884484	1.98313e-07	8.03195e-07
8964	7443244	Leucine-rich repeat	0.884315	3.83896e-10	2.02228e-09
262744	7448421	hypothetical protein	0.884285	0.0455076	0.0761795
19662	7448572	Got1-like protein	0.883501	9.03525e-07	3.40891e-06
21591	7452790	Peptidase M48, Ste24p	0.883494	2.59539e-07	1.04239e-06
269490	7447039	riboflavin kinase/FAD synthetase	0.88312	0.000654709	0.00165365
4399	7447926	hypothetical protein	0.882987	0.000723648	0.00180963
2505	7444664	Caspase-1, p20	0.881487	0.000659254	0.00166314
269392	7452374	Protein of unknown function DUF92	0.881475	1.20449e-09	6.0327e-09
21690	7444716	hypothetical protein	0.881002	1.49776e-07	6.1342e-07
263979	7445709	Tyrosine protein kinase	0.880976	0.00831534	0.0167798
25518	7444367	hypothetical protein	0.880974	0.000550694	0.00141114
37306	7452665	(Tp_sigma70.5) RNA polymerase	0.880726	0.152382	0.218134
261381	7450363	canine-like rab-type small G protein	0.880544	0.000929966	0.00228031
2378	7446530	hypothetical protein	0.880466	4.11566e-10	2.15944e-09
2956	7450458	NA	0.88018	0.0127179	0.0246733
25821	7442709	hypothetical protein	0.87915	1.53759e-05	4.96411e-05
18091	7446771	phospholipase	0.879073	1.91891e-07	7.77779e-07
25069	7450305	hypothetical protein	0.878863	0.389481	0.480662
6734	7448946	Galactose-binding like	0.877712	1.30862e-09	6.52031e-09
5775	7444909	Protein kinase	0.877046	1.12654e-05	3.7164e-05
25806	7448254	hypothetical protein	0.877027	0.000245867	0.00066907
22792	7448137	ypt1-like rab-type small G protein	0.876929	5.10957e-05	0.000153099
6122	7448613	Peptidase M14, carboxypeptidase A	0.875831	0.00012305	0.000350723
7876	7444993	Aldo/keto reductase	0.875593	4.17198e-07	1.64256e-06
23976	7443539	Bile acid:sodium symporter	0.875524	0.000475132	0.00123304
2973	7450469	hypothetical protein	0.875501	4.76997e-05	0.00014386
11037	7444838	Protein kinase	0.875475	0.000259054	0.000701706
20977	7453418	DedA	0.875461	1.25134e-06	4.64013e-06
6121	7448612	hypothetical protein	0.875234	8.39136e-10	4.26951e-09
25528	7451819	hypothetical protein	0.87421	1.78782e-05	5.70755e-05
1643	7449794	hypothetical protein	0.873608	0.0141976	0.0271461
32944	7444056	Enoyl-CoA hydratase/isomerase	0.872939	3.94054e-06	1.38409e-05
1481	7442932	hypothetical protein	0.872477	0.000373592	0.000987226
268243	7446527	hypothetical protein	0.872341	4.8117e-08	2.07676e-07
23856	7444936	Glycoside hydrolase, family 5	0.871772	1.00914e-05	3.36264e-05
7307	7450612	NA	0.871384	0.00258385	0.00582549
5763	7442282	DNA-binding SAP	0.871274	7.22902e-07	2.7619e-06
15791	7447616	Serine/threonine protein kinase	0.870717	0.0024157	0.00547674
25382	7444781	hypothetical protein	0.870366	1.88151e-08	8.48767e-08
12207	7452033	hypothetical protein	0.869809	0.000504536	0.00130168
23064	7443578	hypothetical protein	0.869371	0.00224666	0.00512423
262296	7451963	Lipase, active site	0.868617	1.36727e-05	4.43996e-05
3146	7441725	hypothetical protein	0.868357	3.65076e-06	1.28744e-05
35816	7449838	(GAPD2) glyceraldehyde-3-phosphate dehydrogenase	0.868325	8.74589e-06	2.94114e-05
10013	7441851	NA	0.867477	0.132473	0.193055
1842	7449092	hypothetical protein	0.867377	4.13501e-07	1.62861e-06
262960	7442735	sodium/hydrogen exchanger, Na+/H+ exchanger, antiporter	0.866437	4.15012e-08	1.80521e-07
261569	7450438	RNA-binding region RNP-1 (RNA recognition motif)	0.866342	8.21425e-05	0.000239151
25531	7451826	Leucine-rich repeat	0.866086	0.103279	0.155499
25886	7451995	hypothetical protein	0.865985	4.15218e-09	1.99195e-08
8248	7450798	HopJ type III effector protein	0.865849	0.158779	0.226008
41953	7443254	Protein of unknown function UPF0027	0.865566	0.0283957	0.0502865
35025	7442343	Lung seven transmembrane receptor	0.865411	7.84488e-07	2.98212e-06
21722	7448711	Aldo/keto reductase	0.865134	0.000136524	0.000386631
10460	7450024	hypothetical protein	0.864601	8.14997e-05	0.000237476
22272	7447962	Cytochrome b/b6, N-terminal	0.864267	1.02481e-10	5.67237e-10
5284	7449589	Bacterial transferase hexapeptide repeat	0.864013	0.00955609	0.0190456
10595	7444183	hypothetical protein	0.863781	0.00103079	0.0025072
24031	7448096	Aspartic acid and asparagine hydroxylation site	0.86354	0.00625177	0.0129858
13996	7446649	(AMT2) ammonium transporter	0.86335	0.000256409	0.000695255
25025	7443941	hypothetical protein	0.863053	1.73089e-12	1.07817e-11
262480	7446439	Tetracycline resistance protein	0.862803	0.0010852	0.00262748
8415	7445889	Metridin-like ShK toxin	0.86275	6.16076e-07	2.37694e-06
25104	7445463	hypothetical protein	0.861063	1.52012e-05	4.9092e-05
261228	7442224	Roadblock/LC7	0.860051	4.69944e-08	2.02997e-07
1111	7445041	hypothetical protein	0.859279	0.000191452	0.000529846
11529	7448535	hypothetical protein	0.859204	0.000472059	0.00122626
9028	7449405	hypothetical protein	0.859163	0.0018441	0.00427423
4659	7451900	hypothetical protein	0.859033	1.39894e-06	5.15852e-06
25188	7442605	hypothetical protein	0.858377	1.59578e-06	5.85579e-06
5431	7453171	hypothetical protein	0.857897	4.69935e-05	0.000141852
3020	7452123	hypothetical protein	0.857662	4.38239e-08	1.8988e-07
261788	7448756	methyltransferase	0.857583	0.000166304	0.000465978
8522	7450744	Ribonucleotide reductase	0.857469	5.90748e-05	0.000175418
7545	7445584	hypothetical protein	0.857318	3.81983e-08	1.67047e-07
38907	7451976	Esterase/lipase/thioesterase	0.857133	0.00014957	0.000421544
22816	7445170	SAM (and some other nucleotide) binding motif	0.856719	1.06626e-07	4.42864e-07
24486	7447540	hypothetical protein	0.856586	0.191179	0.264962
261018	7443127	NA	0.856312	2.0795e-05	6.58508e-05
267958	7453438	Animal haem peroxidase	0.855606	7.24645e-05	0.000213085
9166	7447584	hypothetical protein	0.855427	1.0754e-10	5.94616e-10
260880	7449172	Homeobox	0.855145	0.214026	0.291435
10856	7442962	hypothetical protein	0.855121	4.98956e-08	2.14827e-07
25748	7443906	Pyridoxal phosphate-dependent transferase	0.854945	0.0496876	0.0823303
7942	7449294	hypothetical protein	0.853885	4.82911e-07	1.89003e-06
268453	7444725	D-lactate dehydrogenase	0.853525	0.000161479	0.000452818
29117	7450144	putative v-type h-ATPase subunit	0.853493	0.000152844	0.000429856
7216	7450720	hypothetical protein	0.852436	1.18243e-08	5.42421e-08
261844	7451265	phospholipase	0.851225	0.0816365	0.126829
12188	7452023	PT repeat	0.8508	0.000626607	0.00158797
10083	7444302	G-protein beta WD-40 repeat	0.850374	2.1221e-06	7.67388e-06
21053	7452538	hypothetical protein	0.850176	1.17833e-06	4.38784e-06
11244	7449952	(Tp_HSF_3.5f) regulator [Rayko]	0.849932	5.27333e-05	0.000157783
20798	7451450	condensin-like protein	0.849784	0.00331817	0.00729763
10983	7450878	Calcium-binding EF-hand	0.849503	9.71302e-05	0.000280319
1237	7445650	Helix-turn-helix, AraC type	0.848768	1.01936e-09	5.13708e-09
37338	7441827	Thioredoxin-related	0.848463	5.96456e-07	2.30628e-06
7776	7452362	hypothetical protein	0.847355	0.117874	0.17447
10002	7441847	Protein of unknown function	0.846772	1.02581e-05	3.41387e-05
9990	7441841	hypothetical protein	0.846562	0.00252206	0.00569751
34810	7442786	calreticulin-like protein	0.845893	0.000548386	0.0014059
25619	7443358	hypothetical protein	0.845867	7.48322e-07	2.85387e-06
24362	7448349	hypothetical protein	0.845813	0.0390152	0.0666681
2808	7452324	Protein kinase	0.845737	1.2348e-09	6.17844e-09
10441	7450016	Target SNARE coiled-coil region	0.845464	6.22555e-07	2.40106e-06
25790	7448240	hypothetical protein	0.845072	3.69416e-06	1.30187e-05
11590	7447760	hypothetical protein	0.844588	4.75917e-06	1.65461e-05
23433	7449018	DOMON	0.844521	2.58353e-05	8.07725e-05
23603	7447176	hypothetical protein	0.844368	0.000826652	0.00204625
10889	7444274	hypothetical protein	0.844121	0.000484861	0.00125429
261272	7446475	CBS	0.84384	0.0374838	0.0644189
2623	7443048	hypothetical protein	0.843828	2.92225e-10	1.55878e-09
10603	7453134	hypothetical protein	0.843692	1.33698e-07	5.51842e-07
25789	7449435	hypothetical protein	0.843458	2.69157e-08	1.19134e-07
7689	7449842	hypothetical protein	0.842859	0.225317	0.304343
11933	7449437	hypothetical protein	0.842826	1.10264e-05	3.64664e-05
21477	7452333	hypothetical protein	0.842031	3.24972e-06	1.15293e-05
15977	7444581	(DGK) diacylglycerol kinase	0.841958	7.32755e-07	2.79854e-06
25453	7442627	hypothetical protein	0.841482	0.00125451	0.00299493
5504	7450102	hypothetical protein	0.841468	9.20272e-08	3.84494e-07
174	7445641	propionate coa-transferase	0.841325	0.00112292	0.00270765
21844	7441939	hypothetical protein	0.840273	0.00849794	0.0170912
7482	7450124	hypothetical protein	0.840145	0.000164612	0.000461359
6585	7446561	BTB/POZ	0.839991	4.46486e-06	1.55638e-05
24556	7443190	Armadillo	0.839879	0.0314984	0.0552266
3933	7452110	Target SNARE coiled-coil region	0.839706	3.23206e-07	1.29026e-06
25464	7446282	hypothetical protein	0.839632	0.000900934	0.00221889
35401	7444103	Cobalamin synthesis protein/P47K	0.839158	1.34047e-05	4.35695e-05
34632	7451129	hypothetical protein	0.839073	5.34658e-08	2.29452e-07
2425	7450339	hypothetical protein	0.838963	0.000554773	0.00141953
1305	7451420	C2	0.838427	4.34444e-06	1.5164e-05
31298	7447647	Serine/threonine protein kinase, active site	0.838319	0.000201885	0.000556827
21779	7448779	RNA-binding region RNP-1 (RNA recognition motif)	0.837961	8.96884e-11	4.99564e-10
269194	7450628	(Tp_HSF_2.5a) regulator [Rayko]	0.836916	0.0828626	0.128376
2987	7450475	hypothetical protein	0.836864	1.20012e-10	6.62074e-10
23624	7447196	Allergen V5/Tpx-1 related	0.836605	2.63921e-05	8.22702e-05
7692	7449843	hypothetical protein	0.83633	6.65121e-09	3.13122e-08
261657	7441735	heavy-metal transporter	0.836044	0.00171431	0.0039988
37665	7443981	v-type H+ transporting ATPase	0.834998	5.59985e-06	1.92851e-05
23706	7445544	hypothetical protein	0.834649	4.15911e-05	0.000126228
38361	7451855	HMG1/2 (high mobility group) box	0.834581	0.000239431	0.000652729
32557	7448773	Zn-finger, RING	0.833694	0.00136007	0.00322756
39847	7441708	(APM2) clathrin adaptor complex subunit	0.833269	0.0020539	0.00471506
24205	7446868	Peptidase M, neutral zinc metallopeptidases, zinc-binding site	0.833097	0.0106897	0.0210512
5595	7448167	Leucine-rich repeat	0.83201	1.85397e-07	7.51745e-07
24199	7446862	hypothetical protein	0.831812	0.0391306	0.0668149
22683	7446452	PT repeat	0.83158	4.82553e-05	0.00014537
6203	7445954	Bestrophin	0.831372	0.00225188	0.00513392
12183	7452020	hypothetical protein	0.831296	1.3682e-05	4.44025e-05
4821	7451356	hypothetical protein	0.831084	3.45688e-05	0.000106072
7815	7444962	PT repeat	0.831022	0.00565406	0.0118653
9414	7445743	hypothetical protein	0.83076	0.0016846	0.00393557
35424	7444161	Protein kinase	0.830496	4.29867e-06	1.5024e-05
4879	7452239	hypothetical protein	0.830187	4.73948e-06	1.6483e-05
25556	7451848	hypothetical protein	0.829717	0.0131318	0.0254019
2824	7452479	Sulfatase	0.829509	6.82907e-05	0.000201427
8705	7448289	hypothetical protein	0.82922	0.000281772	0.000758199
32321	7452459	(Trx-f) thioredoxin f	0.828964	0.0247397	0.0445122
4409	7447930	hypothetical protein	0.827551	7.71125e-05	0.000225375
261541	7452352	ribonuceoprotein	0.825917	0.00305513	0.00678113
9822	7451232	Carbohydrate kinase, PfkB	0.825913	1.63461e-05	5.25328e-05
5659	7445214	hypothetical protein	0.825868	3.73852e-05	0.000114151
12087	7448904	hypothetical protein	0.825598	0.0188501	0.0350291
1764	7449047	Carbohydrate kinase, PfkB	0.825393	0.0296787	0.0524007
263074	7446624	synaptobrevin	0.825167	0.0658264	0.104963
2573	7450411	Complex 1 LYR protein	0.825081	1.62748e-06	5.96386e-06
34403	7453228	Kinesin, motor region	0.824968	0.000409425	0.00107357
3853	7452070	Pleckstrin-like	0.824302	8.90574e-10	4.5117e-09
23833	7449863	hypothetical protein	0.824293	1.06836e-05	3.541e-05
20946	7447611	Ankyrin	0.824169	0.209885	0.286756
1224	7445643	MFS transporter	0.823795	0.0022787	0.00518836
9364	7452993	hypothetical protein	0.823643	3.42072e-09	1.6553e-08
2988	7452929	hypothetical protein	0.823257	6.62643e-07	2.54361e-06
8084	7448082	hypothetical protein	0.823211	6.5694e-07	2.52631e-06
269183	7444616	membrane transporter	0.822553	7.75512e-06	2.61794e-05
24760	7450819	hypothetical protein	0.822213	0.0682489	0.108271
21850	7441944	Cyclin, N-terminal	0.82211	0.000228583	0.000624462
11433	7448487	Ankyrin	0.821406	4.1712e-05	0.000126523
11576	7443388	hypothetical protein	0.821377	0.0118012	0.0230428
2669	7446671	Hydroxyacid dehydrogenase/reductase	0.821308	4.12819e-05	0.000125362
268315	7443072	hypothetical protein	0.821264	0.0588397	0.0951996
23702	7443477	Phosphopantetheine attachment site	0.820737	1.78155e-06	6.488e-06
21351	7443041	hypothetical protein	0.820608	0.0058651	0.0122669
3435	7451652	PpiC-type peptidyl-prolyl cis-trans isomerase	0.820545	0.00267349	0.00601096
2515	7444668	Nucleotide-sugar transporter	0.820455	9.62209e-05	0.000277922
34571	7448369	SNF2-related	0.820424	5.7197e-05	0.00017008
25199	7453105	hypothetical protein	0.820383	2.00221e-06	7.25415e-06
25231	7444185	GCN5-related N-acetyltransferase	0.819956	0.102811	0.154882
22777	7453202	hypothetical protein	0.819832	0.0866926	0.133432
260754	7446787	3',5'-cyclic amp phosphodiesterase	0.819762	2.27064e-11	1.33427e-10
13089	7450187	ABC transporter family	0.819564	0.203995	0.279576
4166	7446769	hypothetical protein	0.819508	0.000180298	0.000501602
37366	7452721	Peptidase C19, ubiquitin carboxyl-terminal hydrolase 2	0.818877	0.000253179	0.000687377
10860	7442964	hypothetical protein	0.818431	0.00272108	0.00611016
24659	7445765	3'-5' exonuclease	0.817984	0.0140717	0.0269588
9549	7447854	hypothetical protein	0.817267	0.000131423	0.000372881
4888	7451392	hypothetical protein	0.817128	8.35762e-05	0.000243124
11750	7443858	Phox-like	0.816383	1.87237e-10	1.01826e-09
21887	7451322	hypothetical protein	0.815802	1.23581e-07	5.1168e-07
11097	7449883	hypothetical protein	0.814967	0.00369998	0.00806195
6699	7446177	hypothetical protein	0.814414	0.0130003	0.0251752
20595	7445270	Protein of unknown function DUF580	0.814204	0.0379614	0.0651128
263579	7448117	inorganic phosphate transporter	0.813705	0.00747477	0.0152595
9436	7445753	Prolyl 4-hydroxylase, alpha subunit	0.813684	5.26882e-05	0.000157692
29244	7452364	peptidyl-prolyl cis-trans isomerase; ppiase	0.813573	0.00198032	0.00455978
23792	7452835	Lipase, class 3	0.813563	0.0141214	0.0270346
36753	7445426	Kinesin, motor region	0.813317	0.00240639	0.0054568
3632	7451280	hypothetical protein	0.813007	8.10274e-06	2.73006e-05
4570	7446126	Nucleoside diphosphate kinase	0.812687	6.81701e-07	2.61298e-06
12193	7452026	hypothetical protein	0.812147	0.00681778	0.0140429
33979	7452632	POLO box duplicated region	0.812076	0.000610309	0.00154927
41754	7450986	Pancreatic ribonuclease	0.811089	0.0272271	0.0484327
4547	7448799	Galactose oxidase, central	0.810346	0.000248569	0.000675728
5871	7442325	Methyltransferase FkbM	0.810148	0.0206247	0.0378901
24155	7445870	Choline/ethanolamine kinase	0.810126	6.35974e-07	2.44843e-06
25483	7449934	hypothetical protein	0.809794	0.000454222	0.00118225
1218	7445640	Peptidase M, neutral zinc metallopeptidases, zinc-binding site	0.809245	0.0272978	0.0485208
22484	7452251	Ribosomal protein S12/S23	0.809034	0.000167099	0.00046771
2420	7450259	Ribosomal protein S1	0.808822	0.289611	0.375331
10925	7442994	hypothetical protein	0.808161	0.00108698	0.00262997
9910	7441800	Peptidase C19, ubiquitin carboxyl-terminal hydrolase 2	0.807904	1.42433e-05	4.60547e-05
23263	7444575	hypothetical protein	0.807637	0.00133283	0.00316477
10055	7441955	Endoplasmic reticulum targeting sequence	0.807387	0.000197447	0.000545157
10059	7441957	UBA-like	0.807329	0.00602964	0.0125688
27273	7450447	methylenetetrahydrofolate reductase	0.807024	0.0427359	0.0720985
11165	7446300	hypothetical protein	0.806191	0.00720057	0.0147444
263061	7446610	iron superoxide dismutase	0.80606	0.000404114	0.00106149
33883	7447516	Cyclin	0.806005	0.000136388	0.000386346
22095	7442060	Protein of unknown function DUF726	0.804595	1.83136e-07	7.43146e-07
25574	7448481	Glucose/ribitol dehydrogenase	0.804588	7.19514e-06	2.43902e-05
22950	7448357	4Fe-4S ferredoxin, iron-sulfur binding	0.804201	0.00069276	0.00173814
24403	7445427	Testicular haploid expressed repeat	0.803623	0.000507092	0.00130764
7355	7452394	hypothetical protein	0.803546	0.00890633	0.0178447
1594	7445061	hypothetical protein	0.803265	0.000741524	0.0018504
25349	7444254	hypothetical protein	0.803172	0.00294172	0.00655829
11479	7448509	hypothetical protein	0.802934	7.8993e-07	2.99958e-06
11371	7451842	hypothetical protein	0.802623	0.000701684	0.00175845
3680	7451306	hypothetical protein	0.802482	5.43189e-05	0.000162297
3582	7441912	rab-like rab-type small G protein	0.802151	3.01909e-10	1.608e-09
25917	7451986	hypothetical protein	0.802034	0.000394931	0.00104021
264177	7451246	prolyl 4-hydroxylase alpha subunit	0.801586	2.00072e-08	9.0024e-08
25290	7442138	hypothetical protein	0.800121	1.61467e-06	5.91897e-06
17008	7448459	Ribonuclease HII/HIII	0.799852	0.000458979	0.00119375
23735	7445576	hypothetical protein	0.798897	1.12408e-05	3.71175e-05
23528	7450667	rab-type small GTPase	0.798462	2.02289e-09	9.94347e-09
11548	7448544	Carbohydrate kinase, PfkB	0.798443	0.000760071	0.00189267
11958	7448252	hypothetical protein	0.797987	0.000606823	0.00154116
8033	7448057	hypothetical protein	0.797912	0.0715734	0.112902
25735	7443889	hypothetical protein	0.797842	4.35324e-07	1.71201e-06
4182	7446777	Cytochrome c heme-binding site	0.797555	0.051661	0.0850674
6895	7449209	hypothetical protein	0.797098	0.090146	0.137943
1243	7445676	Heat shock protein DnaJ, N-terminal	0.796459	0.0068606	0.0141256
6911	7449220	(Tp_CCCH10) regulator [Rayko]	0.796372	2.9281e-05	9.07412e-05
25733	7442842	Hemopexin	0.796232	6.1775e-08	2.62662e-07
6089	7448597	hypothetical protein	0.79582	0.0230149	0.0416852
22875	7449173	hypothetical protein	0.795796	0.0495571	0.0821398
8203	7450999	Allergen V5/Tpx-1 related	0.7954	0.000510294	0.00131526
5120	7449680	hypothetical protein	0.794798	0.000241443	0.000658045
36889	7449363	Serine/threonine protein kinase	0.79429	0.121967	0.179697
5662	7445215	hypothetical protein	0.794176	2.19412e-06	7.91153e-06
3123	7452807	hypothetical protein	0.793685	0.000110186	0.000316359
4782	7451962	hypothetical protein	0.793616	0.000967528	0.00236329
7022	7444146	(Tp_CCHH27) regulator [Rayko]	0.79339	0.0967489	0.14669
25527	7451867	hypothetical protein	0.793003	0.00100149	0.00243985
5361	7449633	hypothetical protein	0.792977	0.0001664	0.000465999
11806	7442841	Hemopexin	0.791032	0.00171198	0.00399423
4781	7451961	hypothetical protein	0.790997	0.00350706	0.00767001
25687	7449477	hypothetical protein	0.790676	0.000962187	0.00235278
11133	7446288	hypothetical protein	0.789641	0.0699053	0.11065
3913	7443785	Leucine carboxyl methyltransferase	0.789475	1.46859e-06	5.40032e-06
10472	7442560	hypothetical protein	0.789394	5.1802e-05	0.000155127
21820	7451715	hypothetical protein	0.789349	0.0044447	0.00952384
263092	7448963	subtilisin-like serine protease	0.789348	0.0233832	0.0422943
961	7446803	Beta-ketoacyl synthase	0.789296	0.000447797	0.00116696
23272	7442789	hypothetical protein	0.788815	0.0400048	0.0681098
37432	7451596	histone H3	0.788728	0.00357495	0.00781203
262378	7448451	(FRU1) hypothetical protein	0.788143	0.00491576	0.0104297
4229	7447461	Carbohydrate kinase, PfkB	0.788023	0.0473494	0.0788262
263321	7450619	Protein of unknown function DUF1350	0.787767	8.60873e-05	0.000249948
23366	7446198	hypothetical protein	0.787462	7.34179e-05	0.000215529
8740	7448309	hypothetical protein	0.786912	1.08664e-05	3.59933e-05
262597	7445194	(FRU2) hypothetical protein	0.78645	0.0412666	0.0699543
20847	7445143	hypothetical protein	0.786321	3.77386e-05	0.000115197
1388	7451462	hypothetical protein	0.785611	0.00147843	0.00348702
21213	7450189	hypothetical protein	0.785563	0.0471022	0.0784518
6586	7446562	hypothetical protein	0.785374	0.0006528	0.00164922
268740	7451915	3'5'-cyclic nucleotide phosphodiesterase	0.785286	0.0394832	0.067341
9558	7447858	hypothetical protein	0.78514	0.00284886	0.00636469
6480	7444578	Prolyl 4-hydroxylase, alpha subunit	0.785058	1.05024e-05	3.48643e-05
3928	7452106	Glucose/ribitol dehydrogenase	0.78482	0.000318127	0.000849327
4007	7452760	Zinc-containing alcohol dehydrogenase superfamily	0.784607	0.00496619	0.0105346
24377	7444489	(Tp_CCHH22) regulator [Rayko]	0.784296	1.24829e-06	4.63045e-06
10510	7442603	hypothetical protein	0.784229	0.00643666	0.013328
8041	7443559	hypothetical protein	0.782696	1.13166e-05	3.72978e-05
9378	7452999	Zn-finger, RING	0.782597	2.79789e-06	9.96973e-06
8798	7443325	Guanylate cyclase	0.782557	0.000100474	0.000289495
8295	7447020	hypothetical protein	0.782479	0.000954385	0.00233694
803	7442959	synaptobrevin	0.782002	0.025596	0.0458578
6404	7453313	hypothetical protein	0.781933	4.92035e-07	1.92432e-06
8978	7449377	hypothetical protein	0.781653	6.81075e-05	0.000200943
264722	7443393	ras superfamily gtp-binding protein	0.781478	0.0267037	0.0475927
268713	7446133	PGR5-like protein 1	0.781305	0.000173892	0.000485082
21652	7441767	hypothetical protein	0.78095	0.0736809	0.115864
40630	7451733	Band 7 protein	0.780887	0.0152376	0.0288892
8825	7444477	Leucine-rich repeat	0.780756	7.4066e-07	2.82669e-06
8872	7444503	hypothetical protein	0.780753	5.84059e-09	2.76312e-08
22802	7453229	hypothetical protein	0.780477	0.00252224	0.00569751
11853	7443912	Lipase, class 3	0.780387	5.3741e-07	2.08942e-06
3952	7452121	hypothetical protein	0.780082	0.000470662	0.00122323
24535	7447994	Zinc-containing alcohol dehydrogenase superfamily	0.779962	0.00112039	0.00270278
3266	7441788	Glutamine cyclotransferase	0.779651	1.87538e-06	6.818e-06
1230	7447598	Zn-finger, RING	0.779023	0.000113256	0.00032447
263142	7444086	RNA methyltransferase	0.778914	4.46026e-08	1.9298e-07
4808	7452203	hypothetical protein	0.778483	0.00291137	0.00649748
23012	7448556	hypothetical protein	0.778351	0.00190684	0.00440517
8509	7450737	hypothetical protein	0.77754	3.39706e-05	0.000104418
24288	7444526	hypothetical protein	0.776936	0.0564263	0.0918707
264399	7442610		0.776744	0.0544843	0.0890514
24153	7445868	Aldehyde dehydrogenase	0.776698	0.00111145	0.00268487
17860	7451984	Esterase/lipase/thioesterase	0.776636	0.00282626	0.00631567
19598	7453082	Peptidase S1, chymotrypsin	0.776372	0.000699788	0.00175411
10322	7449956	hypothetical protein	0.776311	1.89899e-06	6.90146e-06
22522	7447243	hypothetical protein	0.776136	0.000257772	0.000698591
35186	7448389	Aminotransferase, class IV	0.775915	2.65592e-08	1.17605e-07
21707	7441712	hypothetical protein	0.775594	0.0526063	0.0864357
260818	7451527	rib72-like protein	0.774849	0.000655182	0.00165445
268185	7448639	Sugar transporter superfamily	0.774706	0.19429	0.26822
4333	7452649	Zn-finger, RING	0.774335	7.74263e-08	3.25031e-07
22450	7452216	hypothetical protein	0.774167	0.00231832	0.0052695
10222	7443952	hypothetical protein	0.774136	0.0167758	0.031568
11093	7446263	hypothetical protein	0.773648	0.000453736	0.00118155
1687	7446785	hypothetical protein	0.773648	0.00330777	0.00727779
11130	7446287	hypothetical protein	0.773468	0.000260732	0.000705531
268043	7445152	hypothetical protein	0.772721	1.91146e-05	6.07476e-05
21923	7445331	hypothetical protein	0.771842	2.61664e-05	8.17111e-05
264854	7449410	dual-specificity tyrosine-phosphorylation regulated kinase 1a-like protein	0.771275	0.0018128	0.00420629
20881	7449110	hypothetical protein	0.77084	1.44649e-07	5.94495e-07
7059	7447083	Sel1-like repeat	0.770576	1.84603e-05	5.88272e-05
32051	7446541	hypothetical protein	0.770512	0.000630196	0.00159669
24708	7447865	Protamine P1	0.769999	0.0114094	0.022352
7061	7450647	Leucine-rich repeat, ribonuclease inhibitor subtype	0.769681	2.12763e-05	6.7234e-05
6552	7444618	hypothetical protein	0.76944	0.00763718	0.0155671
12196	7452028	hypothetical protein	0.769404	0.00391586	0.00849561
21875	7449514	CW-type Zn-finger	0.768997	0.000227748	0.000622482
11377	7444407	hypothetical protein	0.768991	1.88267e-05	5.98868e-05
21370	7443063	Regulator of chromosome condensation, RCC1	0.768691	0.00172373	0.00401724
17861	7448498	Short-chain dehydrogenase/reductase SDR	0.768465	1.00831e-05	3.36092e-05
4104	7442047	TGF-beta receptor, type I/II extracellular region	0.768354	8.3909e-10	4.26951e-09
21272	7444625	hypothetical protein	0.768037	0.000214943	0.000589769
13556	7444677	hypothetical protein	0.767887	7.14514e-07	2.73282e-06
1393	7451465	(CAP1) chromosomal protein,like chromosomal protein xcap-e	0.76743	0.00124962	0.00298459
25468	7446286	hypothetical protein	0.767421	4.33292e-08	1.87854e-07
6640	7446589	hypothetical protein	0.767404	0.00162515	0.00380846
21606	7443483	Haem peroxidase, plant/fungal/bacterial	0.767085	0.00158584	0.00371963
41425	7450578	cytosolic malate dehydrogenase	0.766889	0.193438	0.267253
11184	7449926	hypothetical protein	0.766757	0.000470851	0.00122343
262708	7448400	TPR domain protein	0.764909	0.0027616	0.00618345
23113	7445945	hypothetical protein	0.764679	0.0292364	0.0516703
35855	7445583	hypothetical protein	0.764318	0.325518	0.414605
2804	7452468	hypothetical protein	0.764289	0.00128965	0.00307258
263215	7447093	protein scp/tpx-1/ag5/pr-1/sc7 domain-containing protein	0.764187	0.0260814	0.0466171
38945	7445250	Transport protein particle (TRAPP) component, Bet3	0.763431	1.01388e-06	3.80224e-06
10286	7450306	hypothetical protein	0.762848	0.0183053	0.0341666
35372	7447194	Anti-silencing protein, ASF1-like	0.762066	0.00018181	0.00050488
36373	7447032	Protein of unknown function DUF1295	0.76204	6.15724e-05	0.000182425
11187	7449928	hypothetical protein	0.761631	0.00119017	0.00285225
25659	7443391	hypothetical protein	0.761577	0.00714485	0.0146453
36337	7451070	Vacuolar protein sorting-associated protein 35	0.761341	2.49349e-07	1.00222e-06
9286	7450542	Peptidase S1A, chymotrypsin	0.76086	0.00249155	0.00563299
37158	7446947	hypothetical protein	0.760652	0.00318784	0.00704026
37443	7452434	Acireductone dioxygenase, ARD	0.760044	4.34829e-06	1.51724e-05
10497	7442572	Glycosyltransferase sugar-binding region containing DXD motif	0.760034	2.11873e-05	6.69928e-05
11145	7449905	hypothetical protein	0.759911	0.00314717	0.00696351
4818	7452208	hypothetical protein	0.75977	0.000106996	0.00030745
4261	7452610	hypothetical protein	0.75915	0.0188279	0.0350008
5425	7450066	hypothetical protein	0.759084	3.83354e-05	0.000116816
10832	7442950	hypothetical protein	0.75899	0.00453628	0.00969847
15285	7451869	Serine/threonine protein kinase	0.758686	3.9945e-07	1.57562e-06
1446	7445130	hypothetical protein	0.758582	0.000109561	0.000314651
4041	7452777	HEC/Ndc80p	0.758213	0.000141312	0.000399654
22783	7453213	Camphor resistance CrcB protein	0.757895	0.224287	0.303146
260926	7451463	Leucine-rich repeat	0.757887	0.000670714	0.00168924
25837	7442643	Protein kinase-like	0.757872	4.15347e-08	1.80592e-07
24226	7446897	hypothetical protein	0.7577	0.0323553	0.0564635
24174	7451108	hypothetical protein	0.757451	2.41957e-08	1.07816e-07
264494	7442943	Sir2- type regulatory transcription factor silent information regulator protein	0.75722	0.0084821	0.017069
10156	7442007	T-complex 10, C-terminal	0.757031	0.00782329	0.0159097
263365	7450125	Protein phosphatase 2C-like	0.756723	0.0250061	0.044913
7122	7447117	(sig2) sig2-like protein	0.756234	0.0216401	0.0394993
7444	7443472	hypothetical protein	0.75541	2.42031e-05	7.59718e-05
22652	7446421	FAD-dependent pyridine nucleotide-disulphide oxidoreductase	0.755227	9.97813e-06	3.33014e-05
24826	7451224	hypothetical protein	0.755191	0.000105584	0.00030364
8679	7444540	hypothetical protein	0.755116	0.000105519	0.000303536
4640	7446155	Twin-arginine translocation pathway signal	0.754742	0.00069787	0.00175013
260914	7451443	transporter belonging to the MFS superfamily	0.754501	0.00505935	0.0107065
38157	7442976	(FCT1) GDP-L-fucose transporter	0.754255	0.000129631	0.000367994
263271	7450574		0.754164	0.000612101	0.00155345
1356	7451447	Immunoglobulin-like	0.754068	0.00482213	0.0102496
32745	7443792	Thioredoxin-related	0.754018	4.8095e-07	1.88306e-06
21941	7445350	hypothetical protein	0.75394	0.00289883	0.00647085
24026	7453074	hypothetical protein	0.75348	0.000353087	0.00093699
12182	7452019	hypothetical protein	0.753019	0.0549986	0.0897659
4512	7447976	Orn/DAP/Arg decarboxylase 2	0.752934	4.98092e-08	2.14542e-07
16755	7450188	Sugar transporter superfamily	0.752756	8.36884e-07	3.17105e-06
21453	7452310	hypothetical protein	0.7521	0.0063416	0.0131467
1940	7447601	Ricin B lectin	0.752058	0.000168389	0.000471195
8511	7450738	hypothetical protein	0.751341	0.0009339	0.00228943
11231	7444334	hypothetical protein	0.751302	0.00210935	0.00483292
7586	7450176	MAP65/ASE1	0.750835	0.000264239	0.000713924
23990	7443557	hypothetical protein	0.750677	2.62251e-05	8.18702e-05
22428	7451344	hypothetical protein	0.750411	0.000481563	0.00124758
260965	7445141	hypothetical protein	0.750392	0.00254574	0.00574692
24178	7445892	(Tp_Hox3) regulator [Rayko]	0.750304	0.000484243	0.00125299
22336	7448838	Heat shock protein DnaJ, N-terminal	0.750081	0.000296559	0.000795158
32093	7448688	Peptidylprolyl isomerase, FKBP-type	0.749775	1.34521e-05	4.37101e-05
2577	7450413	hypothetical protein	0.749747	9.59527e-05	0.000277299
1931	7453396	hypothetical protein	0.749055	0.000662716	0.00167067
25338	7450954	hypothetical protein	0.748525	2.86626e-09	1.39401e-08
10109	7441983	hypothetical protein	0.748236	0.000125647	0.000357548
3192	7441750	Short-chain dehydrogenase/reductase SDR	0.748099	0.000105388	0.00030324
4800	7451346	hypothetical protein	0.747861	9.47594e-06	3.17153e-05
264344	7450317	3',5'-cyclic nucleotide phosphodiesterase	0.74777	0.00019618	0.000541941
21400	7443088	hypothetical protein	0.747513	0.0125777	0.0244238
12025	7448873	Lipopolysaccharide-modifying protein	0.747258	0.000379689	0.00100231
4981	7447241	Rhomboid-like protein	0.74713	0.000261862	0.000708407
7611	7452816	Zn-finger, CCHC type	0.747064	0.00578569	0.0121208
1941	7452552	hypothetical protein	0.746987	0.00146797	0.00346388
11138	7449901	Cyclin, N-terminal	0.746811	0.00296384	0.00659928
261539	7452351	PSP1 C-terminal conserved region	0.746545	2.10242e-05	6.65568e-05
1376	7445242	hypothetical protein	0.746478	9.46369e-05	0.000273571
23694	7443469	hypothetical protein	0.746289	1.18916e-05	3.90594e-05
9776	7450866	hypothetical protein	0.74625	5.69946e-07	2.20862e-06
1976	7445101	Heat shock protein DnaJ, N-terminal	0.745294	0.00817718	0.016534
20703	7445295	Plant inhibitor of proteinase and amylase	0.745049	0.212206	0.289478
17956	7447013	hypothetical protein	0.745023	0.0999925	0.15111
8136	7450966	hypothetical protein	0.744839	0.000637987	0.00161604
1597	7443146	hypothetical protein	0.744455	0.000213371	0.000586065
3424	7448739	hypothetical protein	0.744002	0.0148276	0.028213
37427	7451248	(cdk1) cyclin-dependent kinase	0.743905	5.51653e-05	0.000164455
18841	7452600	RNA binding motif protein 8	0.741683	1.95738e-05	6.21138e-05
25476	7446296	Ovarian tumour, otubain	0.741627	0.0638163	0.102205
33513	7448826	cyclin putative cyclin	0.74146	0.0377578	0.0648054
31174	7451530	hypothetical protein	0.741398	0.0381116	0.0653598
23359	7446186	hypothetical protein	0.741211	9.95639e-06	3.32393e-05
2557	7444691	Transcription factor jumonji, jmjC	0.740875	0.000260444	0.000705233
20986	7445247	Prokaryotic transcription elongation factor GreA/GreB	0.740871	0.0037268	0.0081137
37793	7442524	Protein of unknown function DUF791	0.74087	8.23723e-10	4.19512e-09
25913	7451983	Inorganic pyrophosphatase	0.740818	0.00033464	0.000890718
11025	7450898	Cellular retinaldehyde-binding)/triple function, C-terminal	0.740491	0.000826061	0.00204544
6664	7446603	Immunoglobulin/major histocompatibility complex	0.740272	9.55921e-08	3.98288e-07
8101	7453070	TLDc	0.740202	0.0226974	0.0411806
9790	7450874	Cell surface receptor IPT/TIG	0.740135	6.65371e-06	2.26856e-05
9353	7452986	(Tp_HSF_1c) regulator [Rayko]	0.740082	5.54674e-06	1.91085e-05
25506	7444351	hypothetical protein	0.739588	5.35891e-06	1.85096e-05
5880	7448366	hypothetical protein	0.739278	0.0878294	0.134945
2944	7450450	UbiE/COQ5 methyltransferase	0.738749	2.42298e-06	8.70119e-06
40788	7448156	hypothetical protein	0.738639	7.96166e-08	3.33828e-07
7886	7449270	GCN5-related N-acetyltransferase	0.738471	0.00155366	0.00364982
23434	7449200	hypothetical protein	0.738108	0.000655832	0.0016553
4796	7451968	hypothetical protein	0.737968	3.33006e-06	1.18024e-05
25809	7449461	hypothetical protein	0.737694	3.43772e-05	0.000105576
29547	7450784	(PNP1) probable purine-nucleoside phosphorylase	0.737623	0.0601751	0.0970191
24284	7452044	hypothetical protein	0.737605	1.34798e-05	4.37867e-05
11751	7442814	hypothetical protein	0.737567	0.0105245	0.0207606
7217	7447163	hypothetical protein	0.737425	0.000676524	0.00170144
10164	7449491	Hemolysin-type calcium-binding region	0.737422	0.0393292	0.0671216
269076	7443623	ubiquitin specific protease	0.737289	0.00617969	0.0128588
264395	7442600	phosphatidylinositol 3-kinase	0.736992	0.000652743	0.00164922
4192	7442089	hypothetical protein	0.736375	3.56085e-08	1.55914e-07
8841	7444487	Metridin-like ShK toxin	0.736375	7.46497e-05	0.00021872
21071	7445102	Endoplasmic reticulum targeting sequence	0.735925	3.80775e-07	1.50476e-06
11905	7448231	hypothetical protein	0.735823	2.46141e-05	7.72054e-05
4650	7443706	hypothetical protein	0.735583	0.00147841	0.00348702
4184	7446778	Integrins alpha chain	0.735466	0.0273102	0.0485346
11069	7442625	hypothetical protein	0.7346	0.000983866	0.00239969
10371	7449981	hypothetical protein	0.734567	0.000172851	0.000482788
9330	7450566	tRNA-binding arm	0.734283	0.000485346	0.00125523
9764	7451211	Leucine-rich repeat	0.734153	0.00617279	0.0128469
6105	7448605	hypothetical protein	0.734148	0.00294131	0.00655829
25820	7442708	C2	0.734045	0.00132308	0.00314513
4460	7447953	Immunoglobulin/major histocompatibility complex	0.733285	2.01092e-05	6.37553e-05
7445	7451187	hypothetical protein	0.733277	0.000158749	0.000445872
14643	7449816	beta-1,4 mannosyltransferase	0.732737	0.00107655	0.00261011
17707	7450686	hypothetical protein	0.732727	2.54561e-06	9.12301e-06
39278	7445087	v-type h-atpase subunit	0.732668	1.10702e-06	4.1325e-06
26082	7447655	Armadillo	0.732321	0.00111403	0.0026905
3768	7445322	hypothetical protein	0.732254	3.31829e-06	1.17686e-05
261036	7443145	receptor protein kinase	0.731676	0.00566268	0.0118811
6004	7448555	hypothetical protein	0.731567	0.00960292	0.0191209
33829	7451377	hypothetical protein	0.731496	0.0192279	0.0356373
22726	7453163	hypothetical protein	0.731127	0.0363103	0.0626973
6536	7444610	Multicopper oxidase, copper-binding site	0.731024	0.000430979	0.00112674
31391	7449065	Kinesin, motor region	0.730846	0.0512496	0.0845207
28842	7446569	Endoplasmic reticulum targeting sequence	0.730665	2.30043e-05	7.24352e-05
10788	7450933	hypothetical protein	0.730601	1.07785e-05	3.57135e-05
14971	7449897	Tyrosine specific protein phosphatase	0.730432	4.95651e-05	0.000148977
20633	7449124	Amino acid/polyamine transporter II	0.730018	0.0503445	0.0831974
18090	7443449	Thioredoxin domain 2	0.729912	0.000260556	0.000705233
7887	7449271	Snf7	0.729201	1.0234e-05	3.40692e-05
23916	7444991	hypothetical protein	0.7288	4.22941e-06	1.48015e-05
39173	7443115	v-type h-atpase subunit	0.728721	4.85686e-05	0.000146231
3459	7448757	Snf7	0.728259	0.167956	0.237251
7021	7447062	hypothetical protein	0.72773	0.000399381	0.00105114
7786	7444948	hypothetical protein	0.727697	0.144733	0.208765
882	7451507	20S proteasome, A and B subunits	0.727616	2.62877e-05	8.19966e-05
25428	7450900	MORN motif	0.727473	0.0208837	0.0383103
8537	7446902	Peptidase M, neutral zinc metallopeptidases, zinc-binding site	0.727011	7.7963e-07	2.96472e-06
1820	7447645	Endoplasmic reticulum targeting sequence	0.726996	1.11993e-06	4.17772e-06
21653	7441768	PT repeat	0.726882	4.1902e-05	0.000127063
2092	7452167	(MYB13) MYB DNA binding protein/ transcription factor-like protein	0.726501	0.000246805	0.000671276
10181	7442019	hypothetical protein	0.726387	0.00128485	0.00306321
21718	7444746	hypothetical protein	0.72633	0.0447076	0.0750302
34295	7451781	hypothetical protein	0.725839	0.000301148	0.000806847
31003	7451512	NAD-dependent glycerol-3-phosphate dehydrogenase	0.725789	2.73272e-05	8.50348e-05
24656	7453036	Heat shock protein DnaJ	0.725477	1.47276e-06	5.41375e-06
35423	7444142	(CEN1) centrin-like protein	0.725419	8.12521e-07	3.08205e-06
573	7449176	Vacuolar H+-transporting two-sector ATPase, C subunit	0.724872	0.0067125	0.0138558
22776	7453201	hypothetical protein	0.724733	0.000456826	0.00118874
21233	7450217	hypothetical protein	0.724595	0.00626845	0.0130153
8365	7445866	hypothetical protein	0.724095	4.85094e-07	1.89787e-06
1247	7445027	(CYS3) cysteine synthase	0.723792	0.000479453	0.00124364
5246	7446422	Ankyrin	0.723557	7.27966e-06	2.46688e-05
24972	7441965	hypothetical protein	0.723509	0.0131512	0.0254348
260939	7446788	dual specificity protein phosphatase	0.723354	0.237678	0.318398
24677	7447836	Smr protein/MutS2 C-terminal	0.722742	0.319464	0.407876
36419	7450731	RabGAP/TBC	0.722737	0.000340224	0.000904899
11641	7443645	Peptidase M, neutral zinc metallopeptidases, zinc-binding site	0.722519	0.000118951	0.000339955
8347	7451076	hypothetical protein	0.7224	0.000253115	0.000687377
11194	7449932	hypothetical protein	0.722083	0.0854757	0.131903
1210	7445637	hypothetical protein	0.721311	0.00323317	0.00712689
24606	7445708	hypothetical protein	0.721282	0.223117	0.301834
8721	7443288	hypothetical protein	0.720949	0.158677	0.225983
24710	7450503	1-phosphatidylinositol-3-phosphate 5-kinase	0.720906	0.0089574	0.0179368
4922	7452261	Peptidase S8 and S53, subtilisin, kexin, sedolisin	0.720582	0.0234656	0.0424
30882	7452515	hypothetical protein	0.71996	2.84441e-09	1.38402e-08
6356	7453284	hypothetical protein	0.719155	1.25727e-05	4.11304e-05
34476	7448151	Heat shock protein DnaJ, N-terminal	0.719092	0.0338748	0.0588278
7471	7450118	hypothetical protein	0.718915	5.84757e-08	2.49535e-07
10955	7443010	Phosphopantetheine-binding	0.71887	0.545733	0.628047
1204	7451514	Carbohydrate kinase, PfkB	0.718247	7.61933e-07	2.9016e-06
22526	7447246	ABC transporter	0.717879	0.0225018	0.0408468
2442	7450347	Sulfotransferase	0.7176	0.00361398	0.00788592
11048	7450909	hypothetical protein	0.717215	0.020588	0.0378466
15464	7444019	Proteasome component region PCI	0.71682	2.77799e-06	9.90216e-06
37441	7451237	hypothetical protein	0.7163	0.000521298	0.00134068
261219	7452188	hypothetical protein	0.716224	0.00526479	0.0111101
23939	7443503	MORN motif	0.714608	1.30153e-05	4.24602e-05
31732	7452921	Ankyrin	0.7141	0.00156086	0.00366497
25910	7451979	Aminoacyl-tRNA synthetase, class I	0.714096	0.000553958	0.00141813
23338	7450642	hypothetical protein	0.713635	9.49562e-06	3.17712e-05
37617	7442013	Tubulin-tyrosine ligase	0.713252	0.0234232	0.0423595
8810	7448353	hypothetical protein	0.713225	0.168666	0.238
8956	7443238	Methyltransferase FkbM	0.713112	1.54972e-06	5.69072e-06
24636	7453015	hypothetical protein	0.712788	0.060248	0.0971071
6330	7442712	hypothetical protein	0.712445	0.0136424	0.0262313
6233	7445971	hypothetical protein	0.712247	1.31877e-06	4.87309e-06
260866	7445649	(ORC2) ORC2, origin recognition complex subunit 2	0.71202	0.0477307	0.0793986
21016	7449084	Phosphopantetheine attachment site	0.711892	0.000918612	0.00225509
261808	7448775	Helicase-associated	0.711187	1.9929e-06	7.22536e-06
38132	7442177	Rhomboid-like protein	0.711006	0.00125786	0.00300224
8986	7445778	hypothetical protein	0.710946	0.0010608	0.00257545
4518	7448782	hypothetical protein	0.710895	0.000332209	0.000884691
7006	7444139	hypothetical protein	0.710836	0.0165208	0.0311335
16082	7448942	Protein of unknown function	0.710481	0.00130893	0.00311641
33209	7449549	Leucine-rich repeat	0.710452	1.77372e-05	5.66594e-05
21984	7452095	hypothetical protein	0.710302	0.0143775	0.0274354
21916	7449553	hypothetical protein	0.70988	0.00464088	0.00989811
7885	7444999	Phosphoglycerate/bisphosphoglycerate mutase	0.709731	0.00341775	0.00749639
24218	7446878	hypothetical protein	0.709355	0.018901	0.0351114
35387	7444088	(cdc2) cell division control protein, cdc2, cyclin-dependent kinase, cdk1, p34	0.70898	0.00128714	0.00306754
34306	7448179	Thioredoxin domain 2	0.708747	0.00218039	0.00498383
36137	7443485	Calponin-like actin-binding	0.708566	0.0343881	0.0596703
23509	7447090	Peptidase M, neutral zinc metallopeptidases, zinc-binding site	0.70834	0.00565138	0.0118621
262526	7450072	member of mcm2/3/5 protein family	0.708328	0.000101811	0.000293267
8669	7444535	Zn-finger, RING	0.708287	0.000293641	0.000787732
24480	7445818	hypothetical protein	0.708223	0.0135472	0.0260909
23160	7445994	Phospholipase D/Transphosphatidylase	0.708189	0.209409	0.286143
25038	7443949	hypothetical protein	0.708042	0.0658012	0.104939
24689	7446964	hypothetical protein	0.707937	1.38445e-05	4.48691e-05
263213	7450649	Allergen V5/Tpx-1 related	0.707556	4.11029e-05	0.000124926
264862	7449420	Acyl-coA-binding protein, ACBP	0.707517	0.00121254	0.00290259
24206	7446869	Acyltransferase 3	0.707388	0.000266559	0.000719458
262559	7448129	(RAB11a)	0.706661	2.36398e-05	7.43036e-05
21260	7450247	Calcium-binding EF-hand	0.706499	0.000407899	0.0010701
29053	7443404	V-type H-ATPase subunit C	0.706329	0.000112437	0.000322471
5297	7449598	G-protein beta WD-40 repeat	0.706197	1.24537e-05	4.07789e-05
36911	7443226	Rhomboid-like protein	0.706034	0.00537538	0.0113187
269261	7450655	TPR repeat	0.705925	0.0266959	0.0475868
15593	7444136	ATP-dependent DNA helicase RecQ	0.705872	0.000101919	0.000293499
36788	7449382	myo-inositol-1-phosphate synthase-like protein	0.705749	0.065565	0.104609
15138	7445165	hypothetical protein	0.705209	0.00275803	0.0061787
25235	7444187	Basic-leucine zipper (bZIP) transcription factor	0.705096	0.00238959	0.00542101
263269	7450725	(PSY3)	0.704917	0.000415191	0.00108789
6635	7446586	hypothetical protein	0.704746	0.00440699	0.0094507
3287	7444063	ATP-dependent DNA ligase	0.704594	3.95026e-07	1.55875e-06
33919	7448800	Protein of unknown function UPF0041	0.704571	1.02844e-05	3.41942e-05
1053	7451568	hypothetical protein	0.704474	0.0184888	0.0344363
25171	7442570	hypothetical protein	0.704292	0.110591	0.165169
5584	7445175	Prolyl 4-hydroxylase, alpha subunit	0.704118	0.00323675	0.00712855
1465	7445135	TLDc	0.704085	0.0374684	0.0644132
9959	7441826	hypothetical protein	0.704081	0.00788603	0.0160219
25511	7444361	hypothetical protein	0.703722	0.00795745	0.0161514
7123	7447118	Exonuclease	0.703207	0.00141867	0.00335655
2462	7444642	hypothetical protein	0.702574	5.02645e-05	0.000150856
7982	7449316	hypothetical protein	0.70187	0.0807297	0.125549
269540	7449343	(CHC) clathrin heavy chain	0.701743	0.00214046	0.004901
20854	7449131	hypothetical protein	0.701527	0.0672436	0.106869
262248	7443722	NA	0.701513	0.00471521	0.0100465
9849	7452686	Succinate dehydrogenase, cytochrome b subunit	0.701381	0.000646967	0.00163683
262102	7452621	kinesin motor subunit-like protein	0.701168	0.00107419	0.00260619
24305	7443269	Lipocalin-related protein and Bos/Can/Equ allergen	0.700801	0.0929607	0.141656
21824	7441914	hypothetical protein	0.700798	0.305454	0.392832
6974	7444119	Target SNARE coiled-coil region	0.700635	0.00108696	0.00262997
8086	7448083	hypothetical protein	0.700565	0.0080384	0.0162938
3715	7449526	hypothetical protein	0.700555	2.34541e-07	9.44862e-07
40148	7446724	(UBC2) ubiquitin-conjugating enzyme	0.70046	1.759e-06	6.41252e-06
4565	7448810	hypothetical protein	0.70007	0.00602096	0.0125556
263868	7443247	kinesin motor protein-like protein	0.699808	0.000112873	0.000323635
10985	7444810	ubiquitin-conjugating enzyme	0.699791	2.18689e-06	7.89085e-06
23572	7450708	hypothetical protein	0.699208	6.35994e-07	2.44843e-06
37988	7442128	(ARF1) adp-ribosylation factor 1	0.699147	1.76675e-07	7.18584e-07
9945	7451573	TPR repeat	0.698694	0.261476	0.345209
20728	7449770	TPR repeat	0.698445	0.00429843	0.00925351
268858	7449715	hypothetical protein	0.69825	4.13403e-06	1.44869e-05
4147	7442068	Calcium-binding EF-hand	0.697819	0.00172446	0.00401805
262408	7451726	hypothetical protein	0.697248	0.00713045	0.0146215
31722	7452173	High mobility group proteins HMG1 and HMG2	0.697075	0.0122358	0.0238166
21308	7450380	Zn-finger, RING	0.696984	1.64041e-06	6.00502e-06
1052	7449747	hypothetical protein	0.696874	0.00399978	0.00866701
5285	7446441	HMG1/2 (high mobility group) box	0.696723	2.91627e-05	9.04274e-05
11268	7444380	hypothetical protein	0.696469	0.00552092	0.0116113
261894	7449552	(Tp_Myb4R2) MYB DNA binding protein/ transcription factor-like protein	0.696404	8.0225e-05	0.00023389
23770	7445609	BTB/POZ	0.696298	7.55942e-06	2.55759e-05
12135	7451993	hypothetical protein	0.696124	6.74201e-07	2.58611e-06
23561	7450695	hypothetical protein	0.695992	2.14475e-06	7.74674e-06
23719	7450132	H+-transporting two-sector ATPase, alpha/beta subunit, central region	0.695205	2.23601e-05	7.05538e-05
10244	7450285	hypothetical protein	0.694962	6.85615e-05	0.000202057
4578	7448819	hypothetical protein	0.694876	0.000529835	0.00136098
34855	7448405	Esterase/lipase/thioesterase	0.694198	0.00334275	0.00734559
23517	7447099	Sulfatase	0.694171	0.00415832	0.00898305
21239	7450223	Cytochrome b561 / ferric reductase transmembrane	0.6941	0.021822	0.0398038
264674	7448494	hypothetical protein	0.693897	0.000227535	0.000622062
268368	7450415	(Tp_HSF_3.6a) regulator [Rayko]	0.693804	0.000866329	0.00213715
25135	7442520	dDENN	0.693692	5.01827e-06	1.73784e-05
270127	7442655	(CHT1_2) chitinase	0.693571	0.00391135	0.00848756
1896	7449759	hypothetical protein	0.693345	0.00108641	0.00262979
8827	7445393	hypothetical protein	0.693255	5.04927e-07	1.96882e-06
6114	7443597	Endoplasmic reticulum targeting sequence	0.693018	0.0914748	0.139653
263852	7443220	sulfate permease	0.692906	0.000325132	0.000867155
263879	7445790	origin recognition complex subunit 1-like protein	0.692783	0.00233269	0.00529987
7087	7450657	hypothetical protein	0.692164	8.71205e-05	0.00025274
264807	7442831	v-atpase subunit	0.692147	0.133369	0.194092
263936	7448022	subtilisin-like serine protease	0.692085	0.205166	0.280925
3621	7441932	Calcium-binding EF-hand	0.691405	0.0603272	0.097205
262976	7442754	3',5'-cyclic amp phosphodiesterase	0.691382	0.00273569	0.00613646
3071	NA	NA	0.691217	5.9547e-06	2.04473e-05
23729	7445572	hypothetical protein	0.690891	0.000385458	0.00101677
19764	7446116	NA	0.690889	0.00121341	0.00290401
23082	7443601	hypothetical protein	0.689932	2.88282e-07	1.15433e-06
17095	7447951	NLI interacting factor	0.689464	3.44657e-06	1.21949e-05
1201	7445037	hypothetical protein	0.689244	9.76943e-05	0.000281793
268160	7442187	Band 7 protein	0.688947	0.0584144	0.0946708
9459	7446921	Thioredoxin-related	0.688828	0.000185466	0.000514221
2791	7452313	hypothetical protein	0.68879	1.8262e-05	5.82479e-05
18148	7443405	Ras GTPase	0.68853	0.00165024	0.00386297
6796	7446229	Zn-finger, RING	0.688418	0.097176	0.147232
21819	7451714	Phox-like	0.688244	0.231172	0.310824
5147	7449694	Ankyrin	0.688222	0.00358106	0.00782216
2009	7445467	hypothetical protein	0.688211	0.000446078	0.00116294
24089	7451013	hypothetical protein	0.688047	0.00103502	0.00251576
269233	7449205	(Tp_HSF_3.4d) HSF36, heat shock transcription factor DNA-binding domain-containing protein, DNA binding, transcription factor	0.688032	0.000213469	0.000586182
3124	7442459	Barren	0.687402	0.00595539	0.0124336
9026	7449404	Transketolase, N terminal	0.687306	0.000487533	0.00125997
2222	7448663	Ankyrin	0.687128	1.8098e-08	8.17463e-08
263798	7448335	incenp-like protein	0.686834	0.000266652	0.000719524
268011	7445033	EGF-like	0.68637	0.000399783	0.00105194
12171	7452013	hypothetical protein	0.686358	0.0196498	0.0363111
268541	7445345	(UBA1) ubiquitin activating enzyme 1	0.68611	1.32019e-05	4.29629e-05
263536	7443549	Prolyl 4-hydroxylase, alpha subunit	0.685841	0.00774794	0.0157716
262700	7448397	Dpy-30	0.685613	0.000320587	0.000855679
7895	7449275	Helix-turn-helix, Fis-type	0.685344	0.00699094	0.0143605
38732	7443894	GAF	0.685287	0.0029482	0.00656998
22184	7447500	hypothetical protein	0.685255	0.0381878	0.0654319
1747	7449040	2OG-Fe(II) oxygenase superfamily	0.684907	0.00066287	0.00167067
24711	7447869	Protamine P1	0.684842	0.0514306	0.0847408
2209	7448653	hypothetical protein	0.684636	0.0142743	0.027268
11639	7447786	hypothetical protein	0.684635	0.00392806	0.00852032
23944	7443510	SPla/RYanodine receptor SPRY	0.684526	0.080909	0.125791
23803	7449828	(Tp_HSF_3.4b) regulator [Rayko]	0.68441	0.123167	0.181214
5615	7445191	Synembryn	0.683305	0.000743953	0.00185559
1727	7449030	hypothetical protein	0.682861	0.0152251	0.0288708
23432	7449197	hypothetical protein	0.682832	0.000467687	0.0012158
31551	7451543	1-aminocyclopropane-1-carboxylate synthase	0.682764	0.0030421	0.00675647
7594	7450182	hypothetical protein	0.681479	0.00116647	0.00279927
22631	7449718	hypothetical protein	0.681463	0.00266218	0.00598806
263436	7449851	Prolyl 4-hydroxylase, alpha subunit	0.68146	0.00667132	0.0137734
25933	7450403	triose or hexose phosphate/phosphate translocator	0.680594	0.000261936	0.000708426
21581	7442423	PT repeat	0.679816	2.61288e-05	8.16179e-05
21389	7446677	hypothetical protein	0.679753	0.31862	0.40713
268329	7452293	Synaptobrevin	0.679686	0.00334187	0.00734518
24404	7445428	Zn-finger, RING	0.678774	2.28048e-05	7.1871e-05
17579	7443470	P-type trefoil	0.678361	0.00228652	0.00520391
24077	7446979	hypothetical protein	0.678275	0.000287573	0.000772938
9440	7453031	hypothetical protein	0.678223	0.000776616	0.00192933
262516	7453160	hypothetical protein	0.677541	0.00047611	0.00123527
3118	7442455	hypothetical protein	0.677486	0.000976412	0.00238316
11129	7449896	hypothetical protein	0.677189	0.00220342	0.00503211
10810	7450948	Aldehyde dehydrogenase	0.676643	0.000147517	0.000416202
20816	7451467	Aminotransferase, class IV	0.676572	0.00024204	0.000658994
32139	7450352	hypothetical protein	0.676258	0.00974023	0.0193652
[truncated: 8,592 more rows]

## Sheet: 58pM-LvsD
jgi ID	NCBI ID	description	logFC.LF_400_LvsD	PValue.LF_400_LvsD	FDR.LF_400_LvsD
25441	7450910	glucan 1,4-alpha-glucosidase	10.7545	1.1969e-72	4.87183e-70
18846	7449446	Intraflagellar transport complex B protein 46	10.6038	1.53507e-69	5.80201e-67
22860	7445223	hypothetical protein	9.07408	1.30555e-91	1.15138e-88
20754	7449147	exo-alpha-sialidase	9.05758	3.43899e-32	1.87602e-30
23850	7449872	G-protein beta WD-40 repeat	8.63463	8.69057e-19	2.01252e-17
25797	7448245	(Tp_bHLH3) regulator [Rayko]	8.57347	1.71321e-21	4.9538e-20
11738	7443698	hypothetical protein	6.98521	2.00143e-50	3.02587e-48
263800	7448337	heavy metal transporter	6.82885	4.17444e-77	2.2089e-74
11569	7443385	hypothetical protein	6.63352	6.63201e-55	1.34974e-52
8222	7451015	hypothetical protein	6.5316	3.42941e-20	9.02821e-19
25650	7447750	hypothetical protein	6.3532	1.14414e-48	1.55236e-46
11947	7448246	Zn-finger, RING	5.94616	5.53819e-52	8.74785e-50
5675	7444854	hypothetical protein	5.88905	2.52104e-45	2.80844e-43
7940	7443509	hypothetical protein	5.87743	2.65329e-97	4.01139e-94
1961	7445107	Aromatic-ring hydroxylase	5.72727	1.72913e-48	2.28742e-46
25116	7449979	(PGK5) phosphoglycerate kinase	5.72557	1.85252e-61	5.15926e-59
38322	7444377	sar1-type small G protein	5.46288	3.3772e-13	4.79743e-12
7406	7443454	fusarinine C esterase ;(alpha/beta hydrolase superfamily)	5.44192	4.08422e-22	1.22446e-20
25753	7443910	Phosphoglucomutase/phosphomannomutase	5.35212	5.62299e-47	7.0843e-45
28334	7453188	(GAPD4) glyceraldehyde-3-phosphate dehydrogenase	5.10674	2.91557e-48	3.80931e-46
3064	7442424	hypothetical protein	4.96446	1.81833e-18	4.03425e-17
25173	7442595	Nuclear receptor coregulator SMRT/SMRTER, contains Myb-like domains	4.91845	9.15009e-12	1.13258e-10
21258	7450245	AAA ATPase, central region	4.86784	1.12656e-13	1.66747e-12
25748	7443906	Pyridoxal phosphate-dependent transferase	4.86764	2.15497e-21	6.18049e-20
38583	NA	Lhcf1	4.8558	4.16153e-08	3.2696e-07
33859	7447504	NNT NAD transhydrogenase	4.77466	1.8178e-21	5.22766e-20
10629	7453147	hypothetical protein	4.74871	5.57495e-82	3.47057e-79
1456	7445278	(IDH1) hypothetical protein	4.71229	5.39478e-74	2.4823e-71
1455	7442919	hypothetical protein	4.62646	5.86833e-46	7.05733e-44
20600	7445026	hypothetical protein	4.60004	4.48938e-35	2.84498e-33
10366	7449978	hypothetical protein	4.56619	2.26892e-39	1.83297e-37
32716	7451278	Hybrid cluster protein	4.31432	3.97533e-05	0.000190452
38191	7442965	(HSP60) mitochondrial chaperonin	4.31037	1.15056e-26	4.49315e-25
260841	7445665	Flavodoxin-like	4.27849	8.83305e-21	2.44074e-19
263799	7443317	Protein of unknown function DUF521	4.26029	4.51486e-32	2.4378e-30
10885	7444272	hypothetical protein	4.24626	9.70559e-39	7.72288e-37
4976	7447238	Esterase/lipase/thioesterase	4.22698	3.04539e-44	3.22293e-42
262610	7444853	NUDIX hydrolase	4.16564	4.79522e-56	1.05725e-53
31810	7452887	Pyruvate kinase	4.15313	1.38535e-12	1.86529e-11
36088	7445605	Mitochondrial carrier protein	4.09466	2.37408e-53	4.11884e-51
1962	7452562	Peptidase M, neutral zinc metallopeptidases, zinc-binding site	4.0812	9.59019e-30	4.55125e-28
20804	7445028	hypothetical protein	4.06529	1.5463e-34	9.62617e-33
6551	7446346	hypothetical protein	4.04845	5.19245e-08	4.02282e-07
31316	7445620	4Fe-4S ferredoxin, iron-sulfur binding	3.98725	1.53776e-42	1.49304e-40
19141	NA	Flavodoxin	3.95732	3.59823e-31	1.82201e-29
7510	7450138	hypothetical protein	3.95218	2.36057e-53	4.11884e-51
25572	7448480	acetyl-coa synthetase	3.85932	9.0828e-09	7.8725e-08
33104	7448749	D-isomer specific 2-hydroxyacid dehydrogenase, NAD-binding	3.83329	6.86495e-56	1.48269e-53
38574	7443680	Heat shock protein DnaJ, N-terminal	3.79054	1.76313e-05	8.98804e-05
8349	7445854	Flavonol reductase/cinnamoyl-CoA reductase	3.77727	5.33416e-40	4.55253e-38
17228	7447859	Peptidase S1A, chymotrypsin	3.73063	3.35534e-21	9.49453e-20
5993	7448428	hypothetical protein	3.72628	1.29938e-30	6.39599e-29
31535	7445146	Peptidyl-prolyl cis-trans isomerase, cyclophilin type	3.71005	5.4336e-50	7.98664e-48
8353	7445857	hypothetical protein	3.69975	2.88114e-55	6.09821e-53
21513	7450428	(Tp_HSF_4.7c) regulator [Rayko]	3.66733	1.08978e-17	2.2614e-16
263371	7450131	histidine triad-like protein	3.65064	5.19107e-58	1.22082e-55
6529	7444606	hypothetical protein	3.59769	5.37697e-25	1.90316e-23
33777	7442065	Ankyrin	3.58501	3.38405e-35	2.17051e-33
5500	7450100	(PDK1_2) pyruvate phosphate dikinase	3.4191	1.0217e-10	1.12048e-09
42577	7449987	(PGK3) phosphoglycerate kinase precursor	3.40488	5.71454e-10	5.79282e-09
29506	7446913	Chaperonin Cpn10	3.39575	5.26131e-45	5.74025e-43
21141	7448629	Bacterial bifunctional deaminase-reductase, C-terminal	3.36622	6.31899e-45	6.75494e-43
3413	7448735	hypothetical protein	3.36239	4.0297e-19	9.56195e-18
38266	7446308	(GPI1) glucose-6-phosphate isomerase	3.35319	8.25654e-15	1.36743e-13
261606	7452125	pas-domain protein	3.33317	8.53183e-08	6.41281e-07
260835	7444164	alkaline phosphatase	3.32886	5.09659e-24	1.72323e-22
11185	7446310	Tyrosine specific protein phosphatase and dual specificity protein phosphatase	3.32192	5.29928e-54	1.03856e-51
25353	7444258	hypothetical protein	3.28376	7.31328e-54	1.35783e-51
262506	7450043	hypothetical protein	3.26888	4.07744e-05	0.000194727
22483	7451399	hypothetical protein	3.24867	6.29269e-33	3.59976e-31
25724	7442832	Protein of unknown function DUF124	3.2461	1.03286e-17	2.15596e-16
11572	7443386	hypothetical protein	3.22588	1.84702e-35	1.21965e-33
261067	7445522	alkaline phosphatase-like protein	3.2245	1.98868e-11	2.37811e-10
34592	7446336	Flavoprotein pyridine nucleotide cytochrome reductase	3.22084	5.15251e-74	2.47859e-71
6528	7444605	hypothetical protein	3.20574	2.10447e-12	2.78396e-11
17961	7445730	Protein of unknown function UPF0005	3.20084	6.00754e-35	3.78439e-33
7977	7443525	hypothetical protein	3.18532	3.2254e-06	1.87965e-05
7704	7452860	FAD-dependent pyridine nucleotide-disulphide oxidoreductase	3.18291	2.85262e-16	5.36222e-15
7699	7452858	YeeE/YedE	3.16862	7.4844e-05	0.00033806
269240	7444097	(dnaK) chaperone, heat shock protein 70	3.13458	5.21109e-24	1.75634e-22
8524	7450745	NAD(P) transhydrogenase, beta subunit	3.13355	5.63622e-21	1.56969e-19
34746	7448598	Esterase/lipase/thioesterase	3.10731	4.43537e-21	1.24508e-19
262298	7443778	Bacterial sensor protein, C-terminal	3.07071	1.39491e-13	2.04465e-12
20572	7451506	RNA-binding protein Lupus Lal	3.066	6.05228e-12	7.68923e-11
38494	7449416	(Lhcf1) fucoxanthin chlorophyll a/c protein 1	3.06155	1.68503e-12	2.2516e-11
23655	7443431	Tubulin	3.04944	2.29207e-07	1.62363e-06
22766	7450092	heat shock protein Hsp90	3.02047	1.21007e-29	5.66645e-28
1011	7453151	Dual specificity protein phosphatase	3.02023	9.1362e-25	3.19104e-23
10802	7450943	hypothetical protein	3.01859	7.63157e-25	2.67433e-23
31021	7447664	FAD-dependent pyridine nucleotide-disulphide oxidoreductase	2.97481	9.55828e-11	1.0526e-09
20933	7453412	hypothetical protein	2.97333	4.56109e-18	9.79109e-17
22583	7451736	hypothetical protein	2.96017	7.22814e-16	1.3121e-14
24862	7451250	EF-Hand-like	2.95395	1.33907e-16	2.61465e-15
25335	7450952	hypothetical protein	2.95236	5.18447e-05	0.000241493
38667	7442816	(Lhcf4) fucoxanthin chlorophyll a/c protein 4	2.94217	0.00164024	0.00553001
32586	7452733	inorganic H+ pyrophosphatase	2.92285	1.86886e-16	3.56363e-15
3154	7442477	(Tp_HSF_1b) regulator [Rayko]	2.91982	1.35397e-67	4.62226e-65
5174	7449709	(Lhcf8) fucoxanthin chlorophyll a/c protein 8	2.86961	1.05275e-07	7.83492e-07
6209	7445957	Amidohydrolase 2	2.85857	3.71722e-64	1.15704e-61
9947	7451574	Leucine-rich repeat	2.84552	3.57399e-61	9.69834e-59
25243	7444196	hypothetical protein	2.83631	7.3518e-38	5.47916e-36
34738	7444569	hypothetical protein	2.8302	1.28188e-11	1.56292e-10
28544	7448576	Dihydrodipicolinate reductase	2.77055	0.000491489	0.00188868
260789	7449726	cation efflux protein	2.75467	3.52953e-43	3.59164e-41
22795	7448139	hypothetical protein	2.71865	6.69668e-13	9.26418e-12
8055	7453044	(Tp_HSF_1d) regulator [Rayko]	2.71663	2.66944e-14	4.17292e-13
899	7451500	Peptidase M, neutral zinc metallopeptidases, zinc-binding site	2.71519	1.41389e-28	6.0826e-27
8101	7453070	TLDc	2.71291	5.24526e-15	8.79724e-14
264891	7448863	glucosylceramidase	2.66306	2.8715e-38	2.20211e-36
4567	7446125	hypothetical protein	2.65598	1.68683e-28	7.19829e-27
38294	7449898	Pyridoxal-5'-phosphate-dependent enzyme, beta subunit	2.64047	8.02984e-32	4.21865e-30
264496	7442947	aldo-keto oxidoreductase	2.63763	1.77239e-05	9.01786e-05
21376	7446668	hypothetical protein	2.61871	1.83407e-05	9.30935e-05
261614	7442415	NA	2.60133	6.59644e-10	6.61708e-09
5828	7442314	hypothetical protein	2.56973	8.66419e-09	7.52817e-08
22213	7447915	(PFK2) phosphofructokinase	2.56393	2.97936e-11	3.44974e-10
41952	7443253	Protein synthesis factor, GTP-binding	2.56099	4.34585e-16	7.99863e-15
1432	7449114	hypothetical protein	2.5548	3.01253e-27	1.22152e-25
11411	7447798	(CSN1) precursor of synthase	2.55479	3.21629e-14	4.99824e-13
7889	7445000	Ankyrin	2.55175	0.114324	0.20615
6489	7442788	hypothetical protein	2.52483	5.18944e-07	3.47814e-06
38715	7443860	Lhcf3 Chlorophyll A-B binding protein	2.52249	1.42161e-07	1.03615e-06
3448	7448750	Guanylate kinase/L-type calcium channel region	2.50576	6.27247e-54	1.20694e-51
41433	7447184	glutathione reductase	2.46554	2.69214e-05	0.000132887
22886	7444882	TPR repeat	2.46402	1.07054e-17	2.22583e-16
5094	7451735	hypothetical protein	2.45276	4.3459e-09	3.94787e-08
22763	7450089	Protein of unknown function DUF525	2.45199	6.67299e-16	1.21341e-14
11165	7446300	hypothetical protein	2.44806	7.48452e-15	1.24152e-13
41953	7443254	Protein of unknown function UPF0027	2.43419	4.15033e-09	3.79957e-08
22473	7451387	aliphatic amidase	2.42593	8.07749e-09	7.0648e-08
8472	7446866	Alpha/beta hydrolase fold	2.4254	5.06637e-16	9.27636e-15
3184	7441746	NA	2.42148	9.31336e-27	3.67773e-25
11796	7443881	NA	2.4203	3.58345e-20	9.36388e-19
270138	7448923	(GLNN) hypothetical protein	2.41851	2.24846e-26	8.62155e-25
261827	7441886	Thioredoxin-related	2.41079	5.20606e-36	3.50928e-34
3065	7442425	hypothetical protein	2.41002	1.90653e-15	3.31855e-14
21679	7444702	3Fe-4S ferredoxin	2.39693	4.05333e-29	1.81764e-27
7886	7449270	GCN5-related N-acetyltransferase	2.39197	3.47211e-20	9.11796e-19
25522	7451813	hypothetical protein	2.38775	4.9055e-32	2.63528e-30
33343	7446099	(PGD1) 6-phosphogluconate dehydrogenase	2.38174	1.68169e-06	1.03594e-05
267987	7445656	(CYS2) cysteine synthase	2.38019	2.40305e-20	6.38983e-19
7672	7452846	hypothetical protein	2.37752	4.21528e-27	1.67708e-25
24189	7445906	(Tp_bZIP14) regulator [Rayko]	2.37509	4.15063e-28	1.73621e-26
2160	7442221	hypothetical protein	2.36342	1.13671e-22	3.61257e-21
11615	7443633	peroxidase/catalase	2.35619	1.49155e-33	8.96878e-32
22765	7453191	hypothetical protein	2.35438	3.87794e-33	2.23045e-31
11176	7449923	Metallophosphoesterase	2.35385	4.53006e-15	7.65841e-14
263424	7449833	hypothetical protein	2.35096	0.000332218	0.00131661
22521	7447242	hypothetical protein	2.33941	4.41431e-12	5.64893e-11
37126	7450493	RNA-binding region RNP-1 (RNA recognition motif)	2.33157	1.83377e-25	6.71517e-24
23820	7449850	Short-chain dehydrogenase/reductase SDR	2.33147	4.38979e-24	1.48901e-22
24007	7448073	(Tp_bHLH1_PAS) regulator [Rayko]	2.3284	4.7863e-05	0.000224926
10723	7453079	hypothetical protein	2.32063	3.6399e-11	4.17346e-10
19311	7452959	6,7-dimethyl-8-ribityllumazine synthase	2.31985	1.10452e-15	1.97786e-14
8303	7447025	Ribosomal protein S16	2.29963	2.62312e-38	2.05634e-36
14727	7452412	Carbamoyl-phosphate synthetase large chain	2.29947	4.61219e-23	1.49726e-21
25518	7444367	hypothetical protein	2.29798	5.06212e-18	1.08227e-16
40894	7451123	Heat shock protein DnaJ	2.29437	7.52239e-08	5.70677e-07
24288	7444526	hypothetical protein	2.28027	8.49439e-08	6.38921e-07
6285	7442389	NA	2.27909	1.71251e-12	2.28543e-11
23814	7452855	NA	2.26805	1.62936e-06	1.00545e-05
22651	7451799	Cyclin, N-terminal	2.26397	1.44848e-36	1.0085e-34
269328	7443455	(PCB1) beta subunit acetyl/propionyl-CoA carboxylase	2.25102	5.26667e-13	7.35318e-12
11794	7443879	hypothetical protein	2.2485	1.58015e-08	1.323e-07
3797	7445338	ER-Golgi vesicle-tethering protein p115	2.2395	2.66552e-14	4.17292e-13
9608	7447885	hypothetical protein	2.23197	7.92379e-06	4.285e-05
6807	7448983	hypothetical protein	2.23127	9.86985e-27	3.86862e-25
20641	7449744	hypothetical protein	2.22983	5.14783e-26	1.93877e-24
33798	7448811	Serine/threonine protein kinase	2.22847	3.87906e-18	8.3951e-17
35871	7452847	D-isomer specific 2-hydroxyacid dehydrogenase, NAD-binding	2.20453	2.3517e-07	1.65809e-06
32261	7450210	hypothetical protein	2.19799	2.97809e-40	2.56237e-38
24379	7444492	hypothetical protein	2.19779	4.33035e-51	6.73943e-49
3581	7451717	Peptidyl-prolyl cis-trans isomerase, cyclophilin type	2.19496	2.783e-29	1.275e-27
21136	7452195	Thioredoxin-related	2.18747	0.000178115	0.000746532
4568	7448812	hypothetical protein	2.18465	1.62911e-15	2.85918e-14
37976	7442162	Peptidyl-prolyl cis-trans isomerase, cyclophilin type	2.18096	1.56319e-06	9.6744e-06
25085	7443992	hypothetical protein	2.18019	8.09473e-18	1.70991e-16
264007	7445770	hypothetical protein	2.17343	1.60897e-11	1.93938e-10
1638	7445688	hypothetical protein	2.15484	1.45283e-06	9.03897e-06
2774	7452305	hypothetical protein	2.14665	3.2196e-17	6.53993e-16
262819	7443599	tom70-like protein	2.14593	1.09713e-19	2.77774e-18
22199	7445314	hypothetical protein	2.13412	7.45342e-17	1.47714e-15
8497	7450730	(Tp_bZIP9) regulator [Rayko]	2.12661	2.29372e-13	3.30265e-12
2553	7444689	Zinc-containing alcohol dehydrogenase superfamily	2.1264	1.22046e-40	1.07634e-38
21069	7446810	Adenine nucleotide translocator 1	2.11671	8.80522e-30	4.19755e-28
24826	7451224	hypothetical protein	2.10387	3.77555e-25	1.35907e-23
269456	7450985	Protein of unknown function DUF21	2.09826	1.80163e-34	1.11501e-32
32760	7441737	3',5'-cyclic amp phosphodiesterase	2.09393	2.48956e-35	1.60652e-33
5439	7450073	hypothetical protein	2.0703	2.54981e-28	1.07938e-26
8686	7448281	hypothetical protein	2.05898	5.67397e-20	1.46816e-18
36015	7444958	Mpv17/PMP22	2.05622	1.2864e-05	6.7097e-05
37662	7444001	cation transporting ATPase	2.04904	2.73281e-19	6.63333e-18
1091	7453432	Prolyl 4-hydroxylase, alpha subunit	2.04032	4.03009e-11	4.59595e-10
25465	7449893	Glutathione S-transferase, N-terminal	2.03705	9.35746e-15	1.54012e-13
3167	7442484	hypothetical protein	2.03107	0.000483591	0.00186103
35401	7444103	Cobalamin synthesis protein/P47K	2.02878	1.91175e-24	6.56884e-23
11945	7449445	hypothetical protein	2.02703	3.50285e-17	7.08807e-16
5476	7450091	Mitochondrial substrate carrier	2.02661	1.26304e-07	9.26957e-07
21594	7442438	EGF-like	2.02171	0.000851071	0.00310904
7906	7449278	CreA	2.02133	2.85822e-13	4.09317e-12
31551	7451543	1-aminocyclopropane-1-carboxylate synthase	2.0108	4.43337e-17	8.88605e-16
4981	7447241	Rhomboid-like protein	2.00053	5.03809e-22	1.50192e-20
5622	7448181	Ankyrin	1.99917	1.47194e-13	2.14863e-12
34507	7442274	Protein phosphatase 2C-like	1.99316	7.25533e-12	9.08677e-11
24714	7447872	Tafazzin	1.99221	0.000265492	0.00107569
21948	7452057	Protein of unknown function DUF179	1.98664	2.30949e-06	1.38399e-05
40586	7448453	(GMD1) gdp-d-mannose 4,6-dehydratase	1.97235	1.86665e-16	3.56363e-15
268344	7452327	(Tp_bZIP12) regulator [Rayko]	1.97106	7.26399e-19	1.70454e-17
263640	7447041	RNA methyltransferase	1.97086	8.23154e-12	1.02367e-10
10628	7444199	Isopenicillin N synthetase	1.96155	1.90513e-15	3.31855e-14
1417	7451476	hypothetical protein	1.95751	1.50569e-11	1.82112e-10
1247	7445027	(CYS3) cysteine synthase	1.95583	4.22655e-20	1.09901e-18
38948	7445112	Eukaryotic protein of unknown function DUF862	1.95358	2.12502e-15	3.6807e-14
34187	7453218	(ACAS2) acetyl-coenzyme a synthetase	1.9482	9.28472e-10	9.18319e-09
21327	7444687	hypothetical protein	1.94688	1.37381e-20	3.74717e-19
268963	7444908	Pumilio/Puf RNA-binding	1.94475	7.57979e-13	1.04178e-11
263819	7445400	Fructosamine kinase	1.94421	1.27072e-28	5.48898e-27
11747	7442812	G-protein beta WD-40 repeat	1.94386	3.09371e-37	2.21221e-35
31062	7445493	G-protein beta WD-40 repeat	1.93412	0.000263375	0.00106875
25360	7442970	DNA-binding SAP	1.92703	3.1365e-12	4.08788e-11
262720	7448406	PAS	1.92099	1.94817e-15	3.38546e-14
11734	7442808	hypothetical protein	1.91834	1.40921e-16	2.74149e-15
24150	7451083	Zn-finger, RING	1.91654	1.39916e-39	1.15682e-37
7702	7449849	hypothetical protein	1.91647	0.00100931	0.00360011
8844	7445401	hypothetical protein	1.91497	1.0555e-14	1.72648e-13
33337	7446124	cAMP-dependent protein kinase	1.91055	7.82807e-07	5.11849e-06
11186	7449927	Cytochrome c heme-binding site	1.90445	1.01111e-14	1.65901e-13
261462	7443065	hypothetical protein	1.90397	0.000543233	0.00206651
5638	7448189	hypothetical protein	1.89747	6.56744e-23	2.11256e-21
269662	7452988	hypothetical protein	1.88471	1.35804e-05	7.05206e-05
6446	7444560	hypothetical protein	1.87362	6.1842e-05	0.000283691
41548	7445599	(GALE3) dual function enzyme: UDP-glucose 4-epimerase	1.87066	2.3975e-15	4.13236e-14
17214	7452086	hypothetical protein	1.86908	9.49097e-12	1.17203e-10
4704	7443736	Phospholipid/glycerol acyltransferase	1.86476	3.02445e-16	5.67513e-15
9388	7453004	hypothetical protein	1.86233	1.6719e-43	1.71784e-41
8903	7445445	hypothetical protein	1.85452	2.93739e-05	0.000143586
3275	7444057	TLDc	1.85341	1.76128e-10	1.8866e-09
4362	7453330	RNA-binding region RNP-1 (RNA recognition motif)	1.85294	3.52053e-09	3.25679e-08
2086	7442185	Zn-finger in ubiquitin thiolesterase	1.84641	7.86329e-35	4.92409e-33
263425	7452848	Phosphoglycerate/bisphosphoglycerate mutase	1.84536	0.0534479	0.11039
269316	7443414	acyl-CoA dehydrogenase-like protein	1.84359	0.000371053	0.00145385
36631	7443256	UTP--glucose-1-phosphate uridylyltransferase	1.84049	9.74646e-12	1.20218e-10
263924	7443175	transporter	1.83865	3.50979e-10	3.64515e-09
11093	7446263	hypothetical protein	1.8367	3.9882e-16	7.36599e-15
268024	7442888	hypothetical protein	1.83597	2.85836e-14	4.44853e-13
1727	7449030	hypothetical protein	1.83166	6.66874e-11	7.4368e-10
262719	7451137	guanylate or adenylate cyclase	1.82681	1.07204e-10	1.17204e-09
23616	7447189	Peptidase A22B, minor histocompatibility antigen H13	1.82633	3.08125e-32	1.70727e-30
25651	7447751	hypothetical protein	1.82626	2.0224e-09	1.92647e-08
23557	7447138	hypothetical protein	1.82083	3.1942e-22	9.74184e-21
7709	7452864	Ankyrin	1.82027	0.000860291	0.0031382
11505	7448520	hypothetical protein	1.81923	1.15057e-16	2.25491e-15
11102	7446268	hypothetical protein	1.81893	0.000382938	0.00149709
6711	7446183	hypothetical protein	1.81743	9.73609e-07	6.24467e-06
38136	7444807	RNA-binding region RNP-1 (RNA recognition motif)	1.81471	3.43861e-05	0.000166472
260991	7445158	DnaJ chaperone	1.81113	4.8581e-06	2.74937e-05
16184	7452005	Mitochondrial carrier protein	1.81098	3.03865e-05	0.000148262
3330	7444726	cAMP-dependent protein kinase	1.81057	2.49905e-06	1.49083e-05
22565	7449650	Major facilitator superfamily	1.80705	1.44962e-16	2.80463e-15
9795	7451223	hypothetical protein	1.7971	1.03428e-14	1.6944e-13
262540	7453187	Cobalamin synthesis protein/P47K	1.79206	9.36145e-10	9.24181e-09
11337	7451872	hypothetical protein	1.78986	2.74228e-15	4.69604e-14
23726	7450139	hypothetical protein	1.78321	2.30999e-18	5.09304e-17
942	7449143	hypothetical protein	1.7773	2.71599e-38	2.09805e-36
1926	7452546	hypothetical protein	1.7772	3.81989e-27	1.53711e-25
5479	7453192	hypothetical protein	1.77715	1.13868e-18	2.57868e-17
6445	7444559	hypothetical protein	1.7696	0.037865	0.0832092
14899	7444368	Peptidase S1C, hrtA/degQ	1.76152	2.94645e-05	0.000143962
39799	7444012	(GDCP) glycine decarboxylase p-protein	1.75774	6.16948e-09	5.47289e-08
11098	7446266	Peptidase S26, signal peptidase I	1.75693	3.01686e-11	3.48934e-10
25042	7443953	AMP-dependent synthetase and ligase	1.75475	1.72086e-21	4.96235e-20
23813	7452854	NA	1.7534	0.000168395	0.000709446
262721	7448407	(FHK1) fixl-related histidine kinase	1.74833	6.98286e-08	5.31652e-07
30620	7443628	Cyclopropane-fatty-acyl-phospholipid synthase	1.7475	0.00816818	0.0225056
3416	7444768	TPR repeat	1.74083	2.32437e-09	2.20419e-08
34191	NA	NA	1.73749	7.03381e-12	8.83023e-11
3453	7451659	Uncharacterised conserved protein UCP030333, DNA/RNA-binding Alba-related	1.73718	0.0115995	0.0303554
35409	7448940	cytochrome C peroxidase	1.73483	1.74904e-07	1.25407e-06
1750	7445681	hypothetical protein	1.73228	3.20896e-12	4.17557e-11
4130	7446749	hypothetical protein	1.73212	6.35049e-11	7.08961e-10
21290	7450360	(AGPR) n-acetyl-gamma-glutamyl-phosphate reductase, urea cycle	1.73023	2.40879e-09	2.28016e-08
5992	7451159	TonB box, N-terminal	1.73022	7.70495e-07	5.04444e-06
3554	7451704	hypothetical protein	1.72934	3.97668e-08	3.13834e-07
269777	7452713	(LTA4) hypothetical protein	1.72484	3.12009e-06	1.82532e-05
32140	7450340	Dihydrodipicolinate synthetase	1.72048	6.24212e-06	3.44783e-05
21355	7446647	hypothetical protein	1.7199	1.94857e-17	4.00421e-16
10416	7450003	hypothetical protein	1.71779	0.00198739	0.00653063
34810	7442786	calreticulin-like protein	1.71566	6.09283e-12	7.73147e-11
24385	7445411	hypothetical protein	1.70681	0.000889382	0.00322672
411	7443730	(SCS2) precursor of synthetase	1.70131	1.0496e-10	1.1487e-09
263528	7449322	Zn-finger, TRAF type	1.69924	3.27385e-32	1.80454e-30
38490	7443332	hypothetical protein	1.69421	2.06169e-33	1.22578e-31
7329	7450621	hypothetical protein	1.67809	5.63036e-14	8.5123e-13
4495	7446087	Type I EGF	1.66717	3.63014e-27	1.46633e-25
4783	7443776	hypothetical protein	1.66594	1.28102e-20	3.50312e-19
10371	7449981	hypothetical protein	1.66345	9.03402e-17	1.78039e-15
21863	7451301	Lipocalin-related protein and Bos/Can/Equ allergen	1.66135	0.0929679	0.174138
22971	7451120	hypothetical protein	1.65987	0.00894315	0.0243452
23922	7445003	(Tp_AP2-EREBP9) regulator [Rayko]	1.65828	1.36939e-08	1.15568e-07
20223	7447542	RNA-binding region RNP-1 (RNA recognition motif)	1.65565	2.5486e-18	5.59582e-17
24386	7444501	hypothetical protein	1.64305	2.99142e-10	3.14069e-09
269942	7442966	glycine or serine hydroxymethyltransferase, serine methylase	1.64243	1.19781e-12	1.6231e-11
260862	7445647	GrpE protein	1.64215	1.713e-05	8.73669e-05
21832	7441926	2OG-Fe(II) oxygenase superfamily	1.64059	2.75442e-07	1.92029e-06
8672	7444536	hypothetical protein	1.64058	0.0107191	0.0283743
23618	7450591	Zn-finger, RING	1.63508	6.03661e-15	1.00449e-13
270038	7443373	Caspase-1, p20	1.627	0.00946414	0.0255117
268601	7446740	(Tp_CCCH25) regulator [Rayko]	1.62698	1.07519e-13	1.59589e-12
23757	7445601	H+-transporting two-sector ATPase, alpha/beta subunit, central region	1.6249	1.95214e-06	1.18596e-05
268689	7447954	potential RNA bindin g protein	1.62237	0.000138933	0.000595997
2673	7446673	Rieske [2Fe-2S] region	1.62208	0.0127857	0.0329144
20664	7445046	hypothetical protein	1.6188	4.16802e-17	8.38597e-16
4878	7451386	hypothetical protein	1.61721	1.53951e-08	1.29204e-07
30149	7450261	Protein of unknown function	1.61514	5.13086e-29	2.28151e-27
9065	7445813	DNA-binding SAP	1.61428	0.00201077	0.00659028
269160	7442759	(gltD) hypothetical protein	1.6123	3.36761e-09	3.12901e-08
22714	7450045	hypothetical protein	1.61093	1.35487e-26	5.27152e-25
8860	7445409	hypothetical protein	1.61002	1.69694e-10	1.82137e-09
2698	7443087	Cyclin-like F-box	1.60849	1.59337e-10	1.71892e-09
262630	7444890	dnaj-like protein	1.60057	4.14785e-05	0.000197911
1615	7443158	hypothetical protein	1.59589	2.47777e-08	2.02176e-07
11609	7447771	hypothetical protein	1.59014	5.88681e-05	0.000270988
2325	7450205	Generic methyltransferase	1.58903	2.90297e-07	2.01457e-06
25677	7447789	Lipolytic enzyme, G-D-S-L, active site	1.58531	4.42904e-11	5.04006e-10
25038	7443949	hypothetical protein	1.58527	5.36916e-05	0.000249437
32723	7444036	hypothetical protein	1.58333	1.73572e-07	1.24621e-06
23831	7452872	Zn-finger, MYND type	1.58214	1.04372e-10	1.14345e-09
2287	7448703	hypothetical protein	1.58018	3.74716e-22	1.12981e-20
24617	7445722	PDZ/DHR/GLGF	1.5799	2.81427e-10	2.96352e-09
11640	7443644	hypothetical protein	1.57949	9.53845e-22	2.79627e-20
174	7445641	propionate coa-transferase	1.57896	3.06046e-10	3.20681e-09
904	7447663	hypothetical protein	1.57823	5.95051e-15	9.93285e-14
25046	7443958	hypothetical protein	1.57732	2.22025e-11	2.628e-10
34211	7447279	Cytochrome c heme-binding site	1.57673	3.05479e-07	2.11162e-06
5321	NA	NA	1.56925	4.31423e-14	6.5979e-13
11693	7449479	hypothetical protein	1.56439	1.29681e-18	2.92004e-17
3132	7442464	Ankyrin	1.56438	0.000849875	0.00310574
3517	7441878	hypothetical protein	1.55929	1.71036e-16	3.27913e-15
263505	7443507	guanylate cyclase	1.55844	9.2574e-15	1.52841e-13
2594	7443033	hypothetical protein	1.55719	2.98097e-07	2.06328e-06
795	7442142	Dehydrogenase, E1 component	1.5538	0.0319011	0.0720926
16507	7447646	Epoxide hydrolase	1.55166	0.00209776	0.00683094
8344	7451075	hypothetical protein	1.55142	3.58673e-07	2.45526e-06
12120	7448914	NAD(P)-binding domain superfamily	1.54645	2.11744e-06	1.27978e-05
13427	7447212	ABC-1	1.54591	5.25741e-17	1.04782e-15
5186	7449717	(PCK1) phosphoenolpyruvate carboxykinase	1.5432	0.00272691	0.00861461
37377	NA	NA	1.54255	8.14218e-10	8.11381e-09
25838	7442646	hypothetical protein	1.53725	9.96606e-13	1.35741e-11
5470	7450087	CBS	1.53448	2.19385e-17	4.49081e-16
22234	7447931	PAS	1.53433	0.000885425	0.00321456
20582	7445058	Rhomboid-like protein	1.53211	2.37836e-11	2.78662e-10
11639	7447786	hypothetical protein	1.53052	8.34287e-11	9.23563e-10
21606	7443483	Haem peroxidase, plant/fungal/bacterial	1.52784	4.07864e-10	4.1907e-09
10353	7442490	hypothetical protein	1.52735	3.47714e-21	9.81296e-20
11698	7443679	hypothetical protein	1.51771	0.000160977	0.000681368
270113	7449427	Calcium-binding EF-hand	1.5154	1.52992e-05	7.87889e-05
204	7443153	cation transport ATPase	1.51088	1.45439e-20	3.95677e-19
21819	7451714	Phox-like	1.50905	0.00985985	0.0264035
264344	7450317	3',5'-cyclic nucleotide phosphodiesterase	1.50903	1.80775e-13	2.62074e-12
34826	7442382	hypothetical protein	1.50842	0.000185567	0.000774389
263495	7449276	3' exoribonuclease	1.50815	4.77844e-05	0.000224657
263327	7443424	MFS transporter	1.50587	4.62211e-15	7.80157e-14
29867	7447849	(ACS2_1) Long-chain-fatty-acid--CoA ligase	1.50158	1.05445e-18	2.41021e-17
6605	7446375	hypothetical protein	1.50156	2.96564e-13	4.24126e-12
4111	7442051	hypothetical protein	1.50028	1.89361e-10	2.02425e-09
31912	7452903	(PPI1) cyclophilin-type peptidyl-prolyl cis-trans isomerase	1.49545	2.54385e-06	1.51245e-05
33109	7452808	Zinc-containing alcohol dehydrogenase superfamily	1.49172	1.88449e-18	4.1723e-17
1668	7449103	Heat shock protein DnaJ, N-terminal	1.49134	0.00499915	0.0146757
264647	7451837	Cytochrome P450	1.48717	4.39885e-16	8.08213e-15
8701	7448287	hypothetical protein	1.48404	4.08891e-26	1.5458e-24
30380	7444271	(TPI2) triose-phosphate isomerase	1.48346	1.15323e-14	1.88343e-13
3212	7444021	F-box-like domain superfamily; protein binding	1.47836	4.60601e-05	0.000217323
11817	7443892	hypothetical protein	1.47251	1.18053e-11	1.44602e-10
268895	7450065	(SIT1) silicic acid transporter, silicon transport	1.47104	0.00110441	0.00389471
2595	7446636	RNase H	1.47091	1.5822e-09	1.52638e-08
262313	7452218	(FCP2) hypothetical protein	1.46842	0.00127018	0.00440443
29008	7450716	bifunctional aspartokinase/homoserine dehydrogenase	1.46279	0.0149247	0.0375619
263215	7447093	protein scp/tpx-1/ag5/pr-1/sc7 domain-containing protein	1.45821	2.8676e-05	0.000140564
263873	7449381	mitochondrial carrier protein-like protein	1.45602	4.10485e-08	3.22986e-07
42612	7442586	Vitamin B6 biosynthesis protein	1.45489	2.12748e-06	1.28438e-05
28998	7447146	aldo-keto oxidoreductase	1.44928	0.00355167	0.0108854
23596	7447169	TPR repeat	1.44837	7.27722e-06	3.96303e-05
8382	7451093	hypothetical protein	1.44651	7.1486e-07	4.70776e-06
29183	7452830	2-isopropylmalate synthase	1.4442	2.89877e-09	2.71725e-08
21255	7450243	Protein of unknown function DUF500	1.44289	0.0132573	0.033955
22631	7449718	hypothetical protein	1.4411	3.4806e-10	3.61839e-09
24965	7444290	Membrane-associated proteins in eicosanoid and glutathione metabolism (MAPEG)	1.43932	3.82681e-19	9.18349e-18
3621	7441932	Calcium-binding EF-hand	1.43908	0.000119278	0.000518194
37974	7453092	sugar transporter	1.43819	1.21695e-07	8.94997e-07
3387	7448719	hypothetical protein	1.43672	2.08917e-05	0.000105134
38559	7442854	(GSK-3) hypothetical protein	1.42736	6.5662e-17	1.30375e-15
4462	7453382	Helix-turn-helix, Fis-type	1.42658	3.03464e-10	3.18291e-09
8273	7447011	hypothetical protein	1.42611	8.86434e-07	5.72369e-06
25026	7443942	hypothetical protein	1.42599	1.75271e-07	1.25585e-06
1976	7445101	Heat shock protein DnaJ, N-terminal	1.42534	5.52596e-07	3.68502e-06
22155	7452604	K+ channel tetramerisation	1.42525	1.43627e-05	7.45099e-05
22520	7448444	Ribosome-binding factor A	1.41858	4.83009e-07	3.25792e-06
8675	7444538	TonB box, N-terminal	1.41804	2.54039e-06	1.51135e-05
23143	7445983	Cyclin, N-terminal	1.41533	3.63695e-16	6.75261e-15
25351	7444256	hypothetical protein	1.41465	3.58361e-08	2.84939e-07
35048	7442386	hypothetical protein	1.41093	2.47703e-05	0.000123246
25860	7442666	hypothetical protein	1.41064	8.11936e-20	2.08056e-18
10224	7450273	hypothetical protein	1.40641	1.34868e-23	4.50254e-22
26071	7451504	(PSB_1) probable 20S proteasome beta subunit	1.40504	2.74844e-05	0.000135287
20891	7443131	hypothetical protein	1.40273	3.73916e-12	4.8376e-11
10976	7443018	Pseudouridine synthase	1.40245	3.01897e-06	1.77105e-05
2087	7442186	hypothetical protein	1.40118	1.17826e-11	1.44491e-10
3107	7442449	hypothetical protein	1.39964	5.85524e-19	1.38009e-17
37367	7441828	Peptidylprolyl isomerase, FKBP-type	1.39821	5.26353e-08	4.06598e-07
23556	7447137	hypothetical protein	1.39576	1.33052e-15	2.35467e-14
30921	7451501	MtN3 and saliva related transmembrane protein	1.39566	1.19812e-13	1.76597e-12
31362	7449074	(SCS1) precursor of synthetase	1.39554	7.28558e-11	8.11614e-10
6250	7442371	reductase	1.3954	0.00873608	0.0238529
25749	7442863	hypothetical protein	1.39491	1.73033e-07	1.24458e-06
262271	7451938		1.39468	5.42084e-15	9.07734e-14
7900	7443486	Allergen V5/Tpx-1 related	1.39228	1.70337e-08	1.41943e-07
8086	7448083	hypothetical protein	1.39143	1.95806e-07	1.39637e-06
3108	7452800	Calcium-binding EF-hand	1.38455	1.33035e-12	1.7958e-11
268988	7451122	(CPF3) Cryptochrome/Photolyase family 3	1.37394	1.34427e-07	9.83167e-07
9432	7453026	Allergen V5/Tpx-1 related	1.37197	1.50506e-07	1.09471e-06
36811	7447534	histone H3	1.37115	0.00495815	0.0145729
5954	7448409	NA	1.36929	0.00021731	0.000895906
32481	7452917	hypothetical protein	1.36688	0.00501298	0.0147041
261711	7444041	hypothetical protein	1.36412	8.06429e-07	5.2552e-06
25128	7449988	Thioredoxin-related	1.36411	1.06601e-17	2.22079e-16
22245	7453364	SPX, N-terminal	1.36037	1.78167e-20	4.79783e-19
24786	7451190	hypothetical protein	1.35768	0.000232967	0.000952293
1587	7443142	Eukaryotic transcription factor, DNA-binding	1.35733	0.00449625	0.0134077
6905	7449217	hypothetical protein	1.35503	0.073697	0.143953
9330	7450566	tRNA-binding arm	1.35132	2.0468e-10	2.18139e-09
2573	7450411	Complex 1 LYR protein	1.35005	8.74793e-15	1.44655e-13
263504	7449293	pas-domain protein	1.34916	8.39528e-12	1.04281e-10
7540	7450155	Phosphoglycerate/bisphosphoglycerate mutase	1.34874	3.61516e-09	3.3385e-08
264866	7449426	calcium-dependent protein kinase	1.3485	0.000212753	0.000878833
264768	7443676	tim23-like protein	1.34617	4.08139e-14	6.25295e-13
4782	7451962	hypothetical protein	1.34599	3.46801e-08	2.7637e-07
22186	7452634	hypothetical protein	1.3453	2.33666e-07	1.64969e-06
262378	7448451	(FRU1) hypothetical protein	1.34133	2.20733e-06	1.32804e-05
24894	7452723	EGF-like	1.34128	1.48964e-11	1.80583e-10
8862	7445410	hypothetical protein	1.3403	2.04096e-11	2.43512e-10
268890	7449642	Peptidase S8 and S53, subtilisin, kexin, sedolisin	1.34007	8.94591e-13	1.22161e-11
40713	7446448	mitochondrial manganese superoxide dismutase	1.33549	8.05755e-05	0.000360868
262856	7445944	trypsin-like serine protease	1.33534	2.52459e-13	3.6252e-12
11183	7446309	hypothetical protein	1.33516	4.32673e-10	4.42841e-09
3625	7441934	Flavodoxin-like	1.33385	0.00107257	0.00380075
22204	7453332	Phosphopantetheine attachment site	1.33277	0.000145618	0.000622405
9459	7446921	Thioredoxin-related	1.3324	6.64808e-13	9.20898e-12
23306	7446347	hypothetical protein	1.33108	9.90499e-05	0.00043568
263734	7449340	Leucine-rich repeat	1.3305	1.31938e-14	2.13829e-13
5168	7451765	hypothetical protein	1.32935	0.000420106	0.00163395
1940	7447601	Ricin B lectin	1.32696	2.57722e-11	3.00383e-10
24204	7446867	Glycoside hydrolase, family 19	1.32338	4.17233e-08	3.27565e-07
8514	7450739	hypothetical protein	1.3205	1.8625e-05	9.4265e-05
15292	7444134	Eukaryotic pantothenate kinase	1.31733	7.4601e-10	7.46222e-09
14384	7444598	Peptidyl-prolyl cis-trans isomerase, cyclophilin type	1.316	2.11896e-06	1.27997e-05
7233	7450572	hypothetical protein	1.31572	1.13778e-06	7.22323e-06
11499	7443350	hypothetical protein	1.31556	1.19957e-08	1.02202e-07
263784	7448308	Peptidase M, neutral zinc metallopeptidases, zinc-binding site	1.31548	2.61855e-14	4.1055e-13
5121	7451747	hypothetical protein	1.31505	4.06835e-12	5.24425e-11
14030	7446698	Calcium-binding EF-hand	1.31428	0.00457689	0.0136098
7939	7443508	hypothetical protein	1.31292	7.1899e-06	3.9222e-05
24550	7443183	hypothetical protein	1.31154	2.47328e-07	1.73803e-06
11832	7442856	hypothetical protein	1.31147	5.74399e-09	5.11258e-08
15539	7444273	Cysteinyl-tRNA synthetase, class Ia	1.31142	8.14236e-11	9.03256e-10
932	7445251	Protein of unknown function DUF580	1.31086	1.49898e-13	2.18208e-12
1082	7446784	hypothetical protein	1.31063	3.86262e-15	6.56149e-14
10219	7443950	Chlorophyll A-B binding protein	1.30872	5.52717e-09	4.92789e-08
22835	7445193	hypothetical protein	1.30701	0.0019721	0.00648964
11048	7450909	hypothetical protein	1.3063	2.87234e-05	0.000140731
10567	7453116	(GFA_2) glutamine fructose 6 phosphate transaminase	1.30556	1.17235e-07	8.63996e-07
22304	7448798	hypothetical protein	1.30137	1.13858e-06	7.22401e-06
25332	7442182	(Tp_HSF_2.4g) regulator [Rayko]	1.3004	0.0300479	0.0683717
10352	7445466	Methyl-CpG binding	1.29829	3.48203e-08	2.7707e-07
1316	7449170	hypothetical protein	1.29763	5.16405e-12	6.58447e-11
10158	7442008	hypothetical protein	1.29728	3.24411e-14	5.03408e-13
25381	7442997	Pleckstrin-like	1.29653	3.34722e-06	1.94528e-05
11097	7449883	hypothetical protein	1.29592	4.28013e-06	2.445e-05
39696	7450427	Sugar isomerase (SIS)	1.29321	3.77765e-09	3.48248e-08
37810	7449959	guanylate kinase-like protein	1.29201	1.54401e-05	7.94231e-05
25049	7443961	hypothetical protein	1.29094	5.35619e-08	4.12852e-07
25913	7451983	Inorganic pyrophosphatase	1.29005	6.03305e-10	6.08074e-09
268500	7451701	heat shock protein	1.28892	7.48581e-06	4.06477e-05
262408	7451726	hypothetical protein	1.28475	5.41352e-07	3.62144e-06
20715	7445636	hypothetical protein	1.2842	5.35845e-05	0.000249049
262538	7453185	hypothetical protein	1.28396	0.00191177	0.00630682
21676	7444699	hypothetical protein	1.28305	9.56707e-06	5.11355e-05
23786	7449810	Glutaredoxin	1.27858	0.0126154	0.0325482
21071	7445102	Endoplasmic reticulum targeting sequence	1.27631	5.21477e-18	1.11266e-16
262575	7448154	Dihydroorotate dehydrogenase	1.27149	5.7567e-10	5.8244e-09
2635	7446656	Regulator of chromosome condensation, RCC1	1.2706	2.39623e-08	1.95976e-07
261132	7445508	(PDT1) Phospholipid:diacylglycerol acyltransferase	1.2682	1.93243e-16	3.67161e-15
22770	7453195	Threonyl-tRNA synthetase, class IIa	1.26732	2.23728e-08	1.83972e-07
268127	7445011	(Lhcf9) fucoxanthin chlorophyll a/c protein 8	1.26694	0.012976	0.0333313
644	7443551	(AK2) adenosine kinase	1.26561	3.01821e-08	2.43273e-07
11529	7448535	hypothetical protein	1.26491	2.85659e-07	1.98498e-06
262455	7446402	hemolysin ii-like protein	1.26465	1.66242e-11	2.00153e-10
3680	7451306	hypothetical protein	1.26459	2.89802e-10	3.04868e-09
7017	7447059	hypothetical protein	1.26405	4.5085e-08	3.52128e-07
5120	7449680	hypothetical protein	1.26142	6.19555e-09	5.49142e-08
24882	7452711	hypothetical protein	1.25818	0.00325772	0.0100985
11968	7448255	hypothetical protein	1.2581	0.0131853	0.0337951
4781	7451961	hypothetical protein	1.25746	4.41322e-06	2.51373e-05
10458	7442547	hypothetical protein	1.25719	1.09818e-08	9.40298e-08
24014	7453061	hypothetical protein	1.25705	2.19532e-09	2.08555e-08
268965	7442290	(acnB) aconitase hydratase 2	1.25688	4.34425e-09	3.94787e-08
3007	7450484	hypothetical protein	1.25625	0.0407514	0.088285
269258	7447082	Peptidase aspartic, active site	1.25564	0.000267406	0.00108303
25573	7447804	2Fe-2S ferredoxin, iron-sulfur binding site	1.25553	6.38294e-14	9.62259e-13
24312	7443277	hypothetical protein	1.25494	9.7166e-09	8.36703e-08
2574	7443025	Surface protein from Gram-positive cocci, anchor region	1.25298	6.71681e-07	4.4372e-06
21611	7442465	Peptidase C1A, papain	1.25014	0.104062	0.190633
7160	7447136	hypothetical protein	1.25001	2.38946e-09	2.26389e-08
23832	7449862	Homeobox	1.24984	0.00572014	0.016468
9434	7453027	Peptidase S1A, chymotrypsin	1.2477	1.45904e-09	1.41143e-08
4229	7447461	Carbohydrate kinase, PfkB	1.24573	0.0018985	0.0062728
25846	7448880	Thioredoxin-related	1.24438	0.000736654	0.00272112
37813	7442531	Glutamine amidotransferase, class-II	1.2441	0.154808	0.262424
25523	7451814	hypothetical protein	1.24396	0.000363195	0.00142636
261184	7452155	low molecular weight heat shock protein	1.2437	8.8209e-07	5.7026e-06
24017	7448086	Alkaline phosphatase	1.24301	7.45914e-09	6.54561e-08
25248	7444201	Rft protein	1.24218	6.78776e-13	9.37792e-12
22281	7446088	Type I EGF	1.24091	1.08715e-12	1.47884e-11
1764	7449047	Carbohydrate kinase, PfkB	1.24036	0.00119394	0.00417011
263081	7448952	Leucine-rich repeat	1.23971	5.69203e-10	5.77553e-09
267952	7449785	AAA ATPase, central region	1.23842	2.78855e-09	2.62089e-08
7349	7452391	hypothetical protein	1.23756	0.000641113	0.00240429
2426	7444626	Oxidoreductase, N-terminal	1.23725	0.0228955	0.0544012
261479	7446689	(Tp_E2F-DP1a_SET1a) regulator [Rayko]	1.23518	0.0215717	0.0516968
9391	7445731	Ctr copper transporter	1.23474	2.00266e-07	1.42722e-06
11641	7443645	Peptidase M, neutral zinc metallopeptidases, zinc-binding site	1.23474	7.4533e-11	8.29425e-10
22220	7453342	hypothetical protein	1.23348	1.80796e-09	1.73469e-08
1467	7445136	MORN motif	1.23103	1.33389e-22	4.2139e-21
10566	7453115	Sodium/calcium exchanger membrane region	1.22901	3.45458e-06	2.00218e-05
263422	7452845	(BIP3) luminal binding protein	1.22804	3.28742e-10	3.42766e-09
3661	7451295	hypothetical protein	1.22709	4.43235e-07	3.00497e-06
8240	7446993	hypothetical protein	1.22513	0.0647452	0.129552
22639	7446399	hypothetical protein	1.22306	6.773e-09	5.97322e-08
264004	7453035	cation transporting ATPase	1.22263	1.86424e-09	1.78223e-08
261750	7448707	hydroxypyruvate reductase-like protein	1.22245	0.0631206	0.126978
21239	7450223	Cytochrome b561 / ferric reductase transmembrane	1.2222	5.86371e-05	0.000270042
6062	7443566	hypothetical protein	1.22198	9.06037e-07	5.84314e-06
17349	7445092	Prohibitin	1.21884	2.23311e-09	2.11955e-08
33685	7443705	(MCM1) probable methylmalonyl-coa mutase	1.218	0.00444345	0.0132652
264628	7451810	hypothetical protein	1.21729	7.82538e-10	7.81283e-09
4348	7453321	hypothetical protein	1.21706	4.83737e-07	3.26076e-06
13556	7444677	hypothetical protein	1.21393	4.66385e-15	7.85948e-14
21414	7452282	hypothetical protein	1.21311	3.66413e-10	3.79057e-09
9803	7451226	hypothetical protein	1.21074	6.00515e-10	6.05839e-09
10457	7450022	MHCK/EF2 kinase	1.21	3.90885e-06	2.24456e-05
33096	7448729	UNC-50	1.20973	5.69311e-05	0.000262986
270092	7442860	Chlorophyll A-B binding protein	1.20711	0.00208914	0.00680708
264656	7444416	Peptidase S1A, chymotrypsin	1.2066	3.8325e-09	3.5269e-08
11150	7449910	Cyclin, N-terminal	1.20548	3.81142e-09	3.51056e-08
11294	7451803	hypothetical protein	1.20501	4.83599e-09	4.36683e-08
25207	7453113	hypothetical protein	1.20437	0.173287	0.287011
3592	7441918	hypothetical protein	1.2041	1.52452e-06	9.45165e-06
7123	7447118	Exonuclease	1.204	5.94934e-08	4.55915e-07
22426	7451188	hypothetical protein	1.20294	8.90211e-11	9.82388e-10
4445	7453373	hypothetical protein	1.20261	2.33828e-11	2.74346e-10
40233	7447471	(Tp_CSF3) cold-shock DNA-binding domain-containing protein	1.20243	1.63264e-08	1.36479e-07
263454	7449875	trypsin-like serine protease	1.20136	0.00259129	0.0082279
3192	7441750	Short-chain dehydrogenase/reductase SDR	1.20129	2.22838e-10	2.37014e-09
24699	7447857	hypothetical protein	1.20013	8.45269e-07	5.47794e-06
24387	7445414	C2 calcium/lipid-binding region, CaLB	1.197	1.17139e-09	1.14468e-08
23106	7445933	hypothetical protein	1.19665	0.0238201	0.0562885
24647	7445752	Peptidase S1A, chymotrypsin	1.19554	5.79215e-10	5.84908e-09
25618	7443357	hypothetical protein	1.19448	1.48299e-05	7.65958e-05
2965	7452918	KDPG and KHG aldolase	1.19374	0.00303479	0.00947967
25387	7443008	hypothetical protein	1.19366	1.43893e-06	8.98419e-06
22582	7449666	RNA binding S1	1.19168	0.0551913	0.113327
7056	7447081	Metallophosphoesterase	1.19041	1.49485e-12	2.00761e-11
6114	7443597	Endoplasmic reticulum targeting sequence	1.1904	0.00436417	0.0130579
6093	7448599	hypothetical protein	1.1899	5.51121e-09	4.91781e-08
3607	7441925	hypothetical protein	1.18915	6.349e-06	3.50503e-05
4922	7452261	Peptidase S8 and S53, subtilisin, kexin, sedolisin	1.18767	0.000213534	0.000881712
8219	7451012	hypothetical protein	1.18707	4.7219e-07	3.19105e-06
9581	7447870	4Fe-4S ferredoxin, iron-sulfur binding	1.18327	4.89969e-08	3.80436e-07
8537	7446902	Peptidase M, neutral zinc metallopeptidases, zinc-binding site	1.18281	1.00782e-15	1.80776e-14
7076	7450652	Peptidase S51, dipeptidase E	1.18162	2.81303e-05	0.000138209
20637	7449144	Staphylococcus nuclease subtype	1.18072	0.0021805	0.00705048
23509	7447090	Peptidase M, neutral zinc metallopeptidases, zinc-binding site	1.18022	5.0093e-06	2.82511e-05
1770	7445246	hypothetical protein	1.17975	0.0124531	0.0322227
2479	7450366	H+-transporting two-sector ATPase, A subunit	1.17853	0.0143355	0.0362885
4349	7447902	Ankyrin	1.17849	4.67321e-05	0.000220175
38143	7444834	G-protein beta WD-40 repeat	1.17814	0.00317723	0.00988958
263641	7447042	DNA end binding protein	1.17667	0.000486892	0.00187238
21636	7444011	hypothetical protein	1.17619	1.39083e-07	1.01512e-06
262644	7444902	Chitin binding Peritrophin-A	1.17457	6.27812e-05	0.000287625
22062	7443855	hypothetical protein	1.17447	6.76486e-12	8.53308e-11
12594	7444773	Chitin-binding, type 1	1.17436	6.3357e-05	0.000289886
25372	7442986	hypothetical protein	1.17394	0.00284264	0.00892956
4293	7452625	hypothetical protein	1.17317	5.52679e-05	0.000255862
263057	7446600	fucosyltransferase	1.17275	0.0106842	0.028289
21710	7444740	Ankyrin	1.17213	3.11427e-09	2.90895e-08
33256	7451681	anion transporting ATPase	1.1702	0.000841618	0.00307795
264421	7453122	ABC transporter protein	1.16962	3.78833e-11	4.33895e-10
3424	7448739	hypothetical protein	1.16852	0.00014192	0.000608317
24201	7445921	hypothetical protein	1.1677	4.28114e-07	2.90618e-06
25075	7450309	hypothetical protein	1.16678	1.20044e-08	1.02202e-07
25806	7448254	hypothetical protein	1.16652	1.29608e-06	8.16541e-06
11799	7443883	Peptidase aspartic, active site	1.16491	6.68328e-06	3.67043e-05
943	7447613	hypothetical protein	1.16474	0.00150262	0.00511983
34511	7451792	Enoyl-CoA hydratase/isomerase	1.16452	9.93553e-08	7.41521e-07
4502	7447972	hypothetical protein	1.16249	4.16879e-10	4.27503e-09
261744	7441709	adenylate kinase	1.16242	6.76165e-09	5.96818e-08
2369	7446528	hypothetical protein	1.16234	0.0471071	0.0992898
7059	7447083	Sel1-like repeat	1.15954	2.96053e-10	3.11134e-09
4569	7448813	hypothetical protein	1.15947	0.00316592	0.00985729
11589	7443394	AAA ATPase, central region	1.15754	1.07706e-07	7.99894e-07
25408	7444817	hypothetical protein	1.15584	2.39622e-07	1.68611e-06
32858	7451287	Heat shock protein DnaJ, N-terminal	1.1558	0.00133363	0.00459734
21603	7452804	hypothetical protein	1.15448	2.78351e-07	1.9393e-06
889	7445489	hypothetical protein	1.15358	4.93828e-15	8.30871e-14
24698	7446970	hypothetical protein	1.15292	5.25846e-09	4.72013e-08
22141	7447456	hypothetical protein	1.15279	1.04811e-08	8.98875e-08
42226	7446928	glutamyl-trna synthetase	1.15251	3.04473e-05	0.00014849
9552	7447856	hypothetical protein	1.15174	2.73746e-09	2.57516e-08
8274	7451041	NA	1.15094	1.98103e-05	0.000100073
7872	7449264	hypothetical protein	1.15075	0.448886	0.585365
21083	7449098	hypothetical protein	1.14957	4.18508e-08	3.28322e-07
4732	7443747	hypothetical protein	1.14826	0.00512927	0.0149746
24346	7448328	hypothetical protein	1.14768	1.59092e-07	1.15241e-06
39149	7445145	HSP90 domain-containing protein	1.14732	1.64995e-10	1.77273e-09
19435	7448157	Calcium-binding EF-hand	1.14727	9.51282e-07	6.12373e-06
1038	7449738	hypothetical protein	1.14718	3.1956e-05	0.000155276
262907	7445995	Chitin binding Peritrophin-A	1.14665	2.32705e-06	1.39294e-05
21587	7452786	hypothetical protein	1.14559	3.16524e-10	3.31005e-09
21875	7449514	CW-type Zn-finger	1.1454	5.55314e-08	4.27099e-07
24829	7451225	Zn-finger, modified RING	1.14463	1.79868e-14	2.87111e-13
24056	7450984	(MLK1) myosin light chain kinase	1.14137	2.66494e-11	3.09583e-10
25068	7443979	hypothetical protein	1.14048	4.26147e-09	3.8845e-08
25395	7443014	Endonuclease/exonuclease/phosphatase	1.1393	2.83615e-06	1.67121e-05
260936	7451468	hypothetical protein	1.13534	8.21563e-11	9.10429e-10
21237	7446521	TPR repeat	1.13527	2.75794e-06	1.63058e-05
5585	7448163	Protein prenyltransferase, alpha subunit	1.13393	0.000385693	0.00150675
21386	7446675	expressed protein	1.13376	3.18478e-05	0.000154892
24383	7444495	hypothetical protein	1.13235	3.87152e-05	0.000185984
263035	7446367	Phosphoglycerate/bisphosphoglycerate mutase	1.13165	1.85422e-06	1.13429e-05
8288	7451047	Peptidase S26, signal peptidase I	1.13007	0.0121997	0.03166
11182	7449925	3-hyroxyacyl CoA dehydrogenase	1.12996	0.00154321	0.0052379
7602	7452812	hypothetical protein	1.12938	1.42336e-09	1.37943e-08
268228	7446505	transporter	1.1287	1.39111e-06	8.71646e-06
2543	7450397	hypothetical protein	1.12801	1.13219e-09	1.10739e-08
10800	7450941	hypothetical protein	1.12709	8.37616e-06	4.51119e-05
262597	7445194	(FRU2) hypothetical protein	1.12676	0.00334325	0.0103153
4007	7452760	Zinc-containing alcohol dehydrogenase superfamily	1.12548	5.5477e-05	0.000256718
1053	7451568	hypothetical protein	1.1249	4.02443e-05	0.000192456
21595	7442439	PDZ/DHR/GLGF	1.12467	1.4723e-05	7.61179e-05
4844	7451369	hypothetical protein	1.12363	0.00409947	0.0123638
7727	7452873	hypothetical protein	1.12185	0.0733427	0.143419
30659	7442820	Beta-lactamase-like	1.121	3.21594e-06	1.8762e-05
27822	7452629	hypothetical protein	1.11946	0.000353666	0.0013945
4523	7446105	Guanylate cyclase	1.11836	2.48759e-05	0.000123713
6139	7443608	Chlorophyll A-B binding protein	1.11835	0.0387601	0.084857
5952	7448408	Protein of unknown function DUF179	1.11767	1.61359e-09	1.55383e-08
24480	7445818	hypothetical protein	1.11683	0.000102546	0.00045031
11138	7449901	Cyclin, N-terminal	1.11587	1.12059e-05	5.93853e-05
263944	7443202	Actin-binding FH2	1.11558	2.45922e-06	1.46791e-05
8719	7443287	ABC-1	1.11511	0.115352	0.207614
7865	7444987	hypothetical protein	1.11431	0.00152985	0.0052009
11220	7449940	hypothetical protein	1.11383	0.00170897	0.00573795
31404	7445277	Putative 5-3 exonuclease	1.1128	0.00677776	0.0190654
882	7451507	20S proteasome, A and B subunits	1.1125	9.79927e-11	1.07802e-09
9375	7452998	(Tp_HSF_4d) regulator [Rayko]	1.11123	0.0314241	0.0711057
24022	7453069	hypothetical protein	1.10943	1.15158e-07	8.49875e-07
23366	7446198	hypothetical protein	1.10919	2.88834e-08	2.33339e-07
264295	7441998	Protein phosphatase 2C-like	1.10742	0.0406937	0.0882136
38647	7443895	Response regulator receiver	1.10731	2.23974e-11	2.64249e-10
38652	7449419	Phosphoinositide-specific phospholipase C (PLC)	1.10722	9.01611e-08	6.7624e-07
3502	7451680	hypothetical protein	1.10683	1.28934e-15	2.2856e-14
7079	7447094	Ankyrin	1.10673	1.25042e-05	6.55111e-05
7719	7452868	YbaK/prolyl-tRNA synthetase associated region	1.10595	3.24313e-12	4.2113e-11
22391	7451924	Carbonic anhydrase, eukaryotic	1.10584	2.45691e-10	2.60797e-09
22701	7450031	hypothetical protein	1.10582	2.78691e-06	1.64678e-05
262249	7443723	Leucine-rich repeat	1.10577	5.49864e-06	3.07244e-05
24657	7445763	Helix-turn-helix, AraC type	1.10452	1.80986e-05	9.19967e-05
262217	7448835	Leucine-rich repeat	1.10242	7.02817e-06	3.84786e-05
8058	7453046	Calcium-binding EF-hand	1.10201	0.0146585	0.0369448
8573	7450769	hypothetical protein	1.10195	0.0621804	0.125392
268541	7445345	(UBA1) ubiquitin activating enzyme 1	1.09924	4.6241e-12	5.90312e-11
22253	7447946	WW/Rsp5/WWP	1.09842	0.000119414	0.000518574
24275	7444518	Ctr copper transporter	1.09839	5.58765e-15	9.34189e-14
1367	7445241	TPR repeat	1.0959	7.18922e-15	1.1944e-13
21910	7445318	hypothetical protein	1.09574	0.00786932	0.021807
25382	7444781	hypothetical protein	1.09535	1.65982e-12	2.22071e-11
22777	7453202	hypothetical protein	1.09524	0.0228348	0.0542813
269276	7450689	hypothetical RNA binding protein	1.09524	1.81484e-06	1.11342e-05
25234	7453135	Carbohydrate kinase, PfkB	1.09296	7.96645e-09	6.97344e-08
3020	7452123	hypothetical protein	1.09267	2.25502e-12	2.97567e-11
5357	7449630	hypothetical protein	1.09251	9.09659e-08	6.8131e-07
25799	7448247	hypothetical protein	1.09092	0.0322184	0.0726478
9329	7450565	hypothetical protein	1.08966	0.000514097	0.00196912
38361	7451855	HMG1/2 (high mobility group) box	1.08856	7.70752e-07	5.04444e-06
9393	7453007	hypothetical protein	1.08805	7.73527e-05	0.000347611
9184	7447592	Abortive infection protein	1.08802	1.75697e-07	1.25805e-06
262326	7452234	ran binding protein 4-like protein	1.08719	0.0029164	0.00913144
268368	7450415	(Tp_HSF_3.6a) regulator [Rayko]	1.08708	1.54817e-07	1.12298e-06
9605	7447882	hypothetical protein	1.08665	1.50765e-05	7.77938e-05
35036	7442397	Der1-like	1.08597	0.000143748	0.000615159
4589	7448825	hypothetical protein	1.08435	3.63153e-05	0.000175251
2319	7450200	Aspartic acid and asparagine hydroxylation site	1.08265	1.2019e-07	8.85158e-07
34773	7442373	ALG3	1.08149	1.93853e-09	1.84991e-08
21590	7452789	hypothetical protein	1.081	2.7897e-06	1.64751e-05
263844	7445433	(SUOX) hypothetical protein	1.07929	7.71263e-05	0.000346888
10661	7444219	hypothetical protein	1.07928	2.75515e-08	2.22748e-07
20335	7444730	PpiC-type peptidyl-prolyl cis-trans isomerase	1.07801	0.00249126	0.00794127
15819	7446792	Histone deacetylase superfamily	1.07658	0.00184066	0.00611609
2759	7452299	hypothetical protein	1.07638	0.0406302	0.0880945
42475	7441832	succinate dehydrogenase flavoprotein subunit	1.07559	4.8502e-07	3.26732e-06
3459	7448757	Snf7	1.07555	0.042258	0.0910271
23187	7442412	SDA1	1.07551	0.00277558	0.00874746
4946	7452269	hypothetical protein	1.07509	0.00104305	0.00370421
7231	7450571	hypothetical protein	1.07454	0.044802	0.095362
261595	7450476	vascular plant-like leucine rich repeat transmembrane-like protein kinase	1.07336	2.27037e-06	1.36364e-05
11175	7449922	hypothetical protein	1.07086	5.82294e-12	7.40675e-11
23778	7449803	hypothetical protein	1.0702	3.06948e-06	1.79869e-05
24153	7445868	Aldehyde dehydrogenase	1.06996	7.33418e-06	3.99062e-05
3632	7451280	hypothetical protein	1.06966	4.77807e-09	4.32191e-08
10724	7442150	Ankyrin	1.06933	4.36656e-08	3.418e-07
9440	7453031	hypothetical protein	1.06897	1.28119e-07	9.38325e-07
260866	7445649	(ORC2) ORC2, origin recognition complex subunit 2	1.06752	0.00332422	0.0102746
269893	7444170	Toprim, primase	1.06675	1.11344e-06	7.08142e-06
23510	7447091	hypothetical protein	1.06653	0.0103177	0.0274973
2575	7450412	Ubiquitin interacting motif	1.06603	8.07826e-06	4.36133e-05
35186	7448389	Aminotransferase, class IV	1.06597	4.76342e-14	7.22225e-13
24597	7452976	hypothetical protein	1.06538	2.12166e-05	0.000106718
7641	7452833	hypothetical protein	1.06391	5.49778e-11	6.1831e-10
20622	7449728	FAD dependent oxidoreductase	1.0636	3.22438e-07	2.22015e-06
264335	7450298	phosphatidylinositol-4-phosphate 5-kinase (PIP5K)-like protein	1.06359	1.22584e-08	1.04201e-07
11438	7447812	hypothetical protein	1.06358	4.27355e-13	6.00624e-12
35690	7446213	GTP-binding signal recognition particle SRP54, G-domain	1.06275	5.95676e-07	3.95734e-06
7776	7452362	hypothetical protein	1.06266	0.0248759	0.0584246
28330	7453186	probable bifunctional purine synthesis protein	1.05972	7.35881e-07	4.83416e-06
5708	7444871	hypothetical protein	1.0594	1.08577e-06	6.91375e-06
262960	7442735	sodium/hydrogen exchanger, Na+/H+ exchanger, antiporter	1.05928	4.68105e-11	5.30402e-10
22428	7451344	hypothetical protein	1.05542	1.12685e-06	7.16241e-06
26192	7447481	(GDH_2) glutamate dehydrogenase	1.05507	5.87339e-06	3.2646e-05
260744	7447633	adenosylmehtionine-8-amino-7-oxononanoate aminotransferase	1.05501	0.00606417	0.0173264
17860	7451984	Esterase/lipase/thioesterase	1.05417	3.65517e-05	0.000176231
264157	7452668	CBS	1.05091	0.00143694	0.00491185
2938	7452908	hypothetical protein	1.05035	0.284074	0.420234
22993	7451149	hypothetical protein	1.05011	0.00386188	0.0117241
4796	7451968	hypothetical protein	1.04918	5.02061e-11	5.67662e-10
24632	7445737	ATP-dependent DNA ligase	1.04892	0.000472814	0.00182221
12137	7451994	hypothetical protein	1.04839	0.00398796	0.0120688
37431	7451595	histone H2A	1.0482	0.037274	0.0820959
2362	7450224	hypothetical protein	1.04797	2.43246e-05	0.000121256
264918	7448901	amino acid transporter	1.04733	0.145625	0.250978
25432	7444836	hypothetical protein	1.04693	0.00452852	0.0134811
7029	7447067	Nuclear protein SET	1.04299	4.80312e-05	0.000225417
12188	7452023	PT repeat	1.04294	2.66092e-05	0.000131407
2775	7452456	alanine:glyoxylate aminotransferase	1.04241	3.57639e-11	4.1051e-10
10983	7450878	Calcium-binding EF-hand	1.04047	1.4975e-06	9.29504e-06
21683	7444708	Kringle	1.03562	7.38681e-06	4.01513e-05
264631	7444370	Cyclin, N-terminal	1.03545	0.000515085	0.00197219
37637	7441972	ABC transporter	1.03478	7.51875e-05	0.000339322
21815	7441903	(AMS1) probable S-adenosylmethionine synthetase	1.03389	5.0104e-07	3.3624e-06
13089	7450187	ABC transporter family	1.03358	0.110505	0.200253
264773	7442791	ABC transporter	1.03316	5.22461e-08	4.03887e-07
8956	7443238	Methyltransferase FkbM	1.03137	6.84382e-12	8.61215e-11
12207	7452033	hypothetical protein	1.02949	3.99357e-05	0.00019124
11548	7448544	Carbohydrate kinase, PfkB	1.02928	1.4912e-05	7.6982e-05
20924	7446818	hypothetical protein	1.02916	1.81477e-09	1.73965e-08
5110	7449674	hypothetical protein	1.02689	0.0352638	0.0784522
24486	7447540	hypothetical protein	1.02661	0.118448	0.212428
22848	7448193	Bacterial sensor protein, C-terminal	1.02627	9.61845e-09	8.29601e-08
24561	7448023	PDZ/DHR/GLGF	1.02482	1.35995e-07	9.93947e-07
8148	7450971	hypothetical protein	1.02422	0.000629187	0.00236291
269091	7442355	gtp-binding protein	1.02334	2.49438e-08	2.0314e-07
7060	7447084	hypothetical protein	1.023	7.88931e-08	5.96375e-07
9991	7451594	NA	1.02289	0.0338343	0.0756583
24425	7443241	Protein of unknown function DUF6	1.02279	1.84584e-06	1.13112e-05
23990	7443557	hypothetical protein	1.02221	8.96229e-09	7.77442e-08
21586	7442434	hypothetical protein	1.02181	0.000200618	0.000831328
38743	7443692	Calcium-binding EF-hand	1.0217	0.00256999	0.00816764
2447	7444636	hypothetical protein	1.02068	4.75266e-09	4.3026e-08
23684	7452424	hypothetical protein	1.01914	0.00901987	0.0245038
263979	7445709	Tyrosine protein kinase	1.01808	0.00239922	0.00768027
23433	7449018	DOMON	1.01771	3.95328e-07	2.69399e-06
1436	7451517	Cytochrome c heme-binding site	1.0171	0.000137685	0.000591189
24590	7450558	40S ribosome biogenesis protein Tsr1 and BMS1 C-terminal	1.01672	0.0544612	0.112067
6680	7446613	hypothetical protein	1.01455	8.86274e-07	5.72369e-06
7895	7449275	Helix-turn-helix, Fis-type	1.01431	6.45723e-05	0.000294937
22246	7453365	hypothetical protein	1.01395	6.79859e-05	0.000308929
21240	7446523	hypothetical protein	1.01365	0.0821198	0.157128
25225	7453127	Protein of unknown function DUF298	1.0136	6.29847e-08	4.80929e-07
25338	7450954	hypothetical protein	1.01244	9.53218e-16	1.71563e-14
260761	7447615	Helicase-associated	1.00816	0.00031841	0.00126872
35956	7445546	sir2-like transcriptional regulatory protein found in-like protein	1.00708	1.82905e-09	1.75175e-08
263375	7445567	RNA polymerase	1.00437	1.49998e-09	1.44971e-08
21306	7444663	hypothetical protein	1.00364	0.00337689	0.01041
24535	7447994	Zinc-containing alcohol dehydrogenase superfamily	1.00155	3.08463e-05	0.000150229
270137	7448921	Calcium-binding EF-hand	1.00084	6.61117e-05	0.000301058
25517	7451806	Nuclear protein SET	1.00057	0.0464646	0.0982094
8515	7446889	hypothetical protein	1.00039	0.00412799	0.0124392
11081	7446256	hypothetical protein	0.998505	0.00914674	0.0247887
8336	7451073	hypothetical protein	0.997335	0.000950397	0.00342066
20728	7449770	TPR repeat	0.997321	4.84667e-05	0.00022736
31006	7446790	light-repressed protein a	0.997265	0.00238916	0.00765965
262863	7445949	sorting nexin	0.997259	1.28845e-11	1.56913e-10
10109	7441983	hypothetical protein	0.99693	3.42649e-07	2.35471e-06
268745	7443743	PPR repeat	0.995141	0.00697803	0.0195645
10314	7443995	Lipase, active site	0.994285	0.000701422	0.00261011
12022	7442640	hypothetical protein	0.993573	1.73297e-07	1.24508e-06
261839	7441905	atp-dependent RNA helicase	0.992452	1.1773e-08	1.00397e-07
25687	7449477	hypothetical protein	0.992267	3.66152e-05	0.000176457
7997	7443534	TLDc	0.992091	0.00548897	0.0158715
23434	7449200	hypothetical protein	0.992049	4.65919e-06	2.64387e-05
7536	7450152	hypothetical protein	0.992024	1.44493e-06	9.01055e-06
1420	7451478	hypothetical protein	0.991914	0.0085399	0.0233897
33209	7449549	Leucine-rich repeat	0.990749	3.49302e-09	3.23418e-08
11614	7443632	ATP binding protein	0.990507	3.11869e-09	2.91051e-08
35518	7450675	(GYK) glycerol kinase	0.990163	0.00059403	0.00224042
23253	7444568	hypothetical protein	0.989628	0.000374405	0.0014659
28496	7448410	NA	0.989077	0.00240029	0.00768135
8679	7444540	hypothetical protein	0.988301	3.90317e-07	2.66155e-06
4452	7453376	Dual specificity protein phosphatase	0.987992	4.281e-06	2.445e-05
23724	7450134	hypothetical protein	0.986866	0.0398264	0.0867785
25492	7444333	Cellular retinaldehyde-binding)/triple function, C-terminal	0.986293	0.000231895	0.000948277
2663	7446669	Tyrosyl-DNA phosphodiesterase	0.984937	0.0395016	0.086191
20571	7445488	Fatty acid desaturase, type 1	0.984911	1.46674e-05	7.58677e-05
25349	7444254	hypothetical protein	0.984883	0.000283916	0.0011416
8824	7445392	hypothetical protein	0.984837	8.80362e-11	9.72534e-10
21559	7452940	hypothetical protein	0.984144	0.00195833	0.00644836
7012	7447057	hypothetical protein	0.983802	4.17807e-09	3.81835e-08
20680	7449787	hypothetical protein	0.983163	1.20397e-07	8.86063e-07
24963	7441871	hypothetical protein	0.981379	1.10177e-09	1.07964e-08
36798	7447523	Protein kinase	0.980845	0.00484361	0.0142905
23573	7447150	hypothetical protein	0.98083	8.87545e-05	0.000394162
4385	7453341	hypothetical protein	0.980587	5.31593e-05	0.000247399
24999	7451891	hypothetical protein	0.980344	0.00358855	0.0109699
10417	7450004	hypothetical protein	0.979731	0.000359733	0.00141474
22075	7446731	Aldo/keto reductase	0.978351	2.49269e-13	3.58426e-12
11836	7442859	hypothetical protein	0.978315	0.0331491	0.0744202
22702	7449631	hypothetical protein	0.977861	5.77422e-07	3.84331e-06
2530	7444676	hypothetical protein	0.977196	7.57413e-05	0.000341094
8304	7451056	Ankyrin	0.975482	4.02573e-13	5.66547e-12
7655	7449824	hypothetical protein	0.975088	1.35859e-06	8.53289e-06
19813	7447767	NA	0.974347	0.141416	0.245386
4002	7452756	hypothetical protein	0.973986	6.65912e-05	0.000302981
7265	7450587	hypothetical protein	0.973506	0.0266731	0.0617601
5319	7449610	Peptidase S9B, dipeptidylpeptidase IV N-terminal	0.972902	8.28186e-05	0.000369818
10986	7444811	Peptidase S1, chymotrypsin	0.972824	1.51428e-05	7.80799e-05
7138	7450680	Phosphatidylinositol-specific phospholipase C, X region	0.972362	0.0031373	0.00977682
25426	7450896	hypothetical protein	0.970884	1.84778e-06	1.13166e-05
24362	7448349	hypothetical protein	0.970655	0.0179232	0.0440708
3001	7450480	hypothetical protein	0.970081	7.4686e-07	4.9002e-06
38428	7443638	(AOX1_2) mitochondrial alternative oxidase	0.969479	0.00533564	0.0155044
14347	7445893	amino acid transporter	0.968485	1.65738e-09	1.59455e-08
24008	7448074	hypothetical protein	0.968352	5.98664e-06	3.32232e-05
5607	7448173	Protein of unknown function DUF580	0.966865	0.000523955	0.00200037
10027	7444000	hypothetical protein	0.966716	5.11505e-05	0.000238514
22780	7453208	Molybdenum cofactor biosynthesis protein	0.966553	3.9309e-10	4.04283e-09
24684	7446958	hypothetical protein	0.965907	0.011035	0.0290796
268807	7447236	(RIR1_2) ribonucleoside reductase	0.965797	0.00122167	0.0042504
8845	7444488	TPR repeat	0.965736	0.000684711	0.00255421
24464	7445807	hypothetical protein	0.965017	4.44077e-05	0.000210747
24226	7446897	hypothetical protein	0.964251	0.00677908	0.0190654
7716	7449856	(Tp_CCCH27_RING95) regulator [Rayko]	0.963009	3.59913e-06	2.07572e-05
997	7447621	Aspartate/ornithine carbamoyltransferase	0.961559	0.002205	0.00712316
24443	7449391	hypothetical protein	0.960695	7.34093e-05	0.000332004
7188	7450705	Protein kinase	0.960449	7.84591e-09	6.87931e-08
6734	7448946	Galactose-binding like	0.959623	3.91321e-11	4.47714e-10
11346	7444392	hypothetical protein	0.959394	3.339e-12	4.33047e-11
1896	7449759	hypothetical protein	0.959335	5.48932e-06	3.06886e-05
10363	7449977	SET-related region	0.958946	0.0433052	0.0929613
22231	7447929	hypothetical protein	0.957597	1.9142e-06	1.16686e-05
4184	7446778	Integrins alpha chain	0.957399	0.00420408	0.0126289
1069	7445673	hypothetical protein	0.956549	0.00453403	0.0134937
25188	7442605	hypothetical protein	0.956503	8.70704e-08	6.53986e-07
1553	7443119	cAMP-dependent protein kinase	0.956432	2.48238e-07	1.74327e-06
9230	7443191	hypothetical protein	0.956406	0.112187	0.203022
263742	7449348	synaptobrevin	0.956025	3.37211e-08	2.69133e-07
11211	7444322	Peptidase M, neutral zinc metallopeptidases, zinc-binding site	0.954969	0.349087	0.488999
38475	7448488	NA	0.954672	0.000380341	0.00148749
25675	7443640	Leucine-rich repeat	0.953734	0.116822	0.209975
8309	7451058	Protein kinase	0.953302	1.04892e-07	7.81739e-07
264177	7451246	prolyl 4-hydroxylase alpha subunit	0.953291	2.64462e-11	3.07561e-10
22467	7451382	N6 adenine-specific DNA methyltransferase, N12 class	0.952724	4.75146e-08	3.69469e-07
3893	7452089	Generic methyltransferase	0.952249	0.000258455	0.0010508
5361	7449633	hypothetical protein	0.952154	5.66001e-06	3.15429e-05
5690	7445230	Protein of unknown function DUF218	0.95204	0.0109974	0.028995
262136	7447922	tim44-like protein	0.951924	0.00333512	0.0102963
15472	7453075	Protein phosphatase 2C-like	0.951815	0.000591641	0.0022338
25637	7443374	hypothetical protein	0.95155	0.188022	0.30603
25466	7446283	PDZ/DHR/GLGF	0.950931	4.53592e-07	3.07321e-06
28842	7446569	Endoplasmic reticulum targeting sequence	0.950729	4.04926e-08	3.19087e-07
264486	7450931	integrin domain-containing protein	0.950366	2.99368e-06	1.75719e-05
21557	7452939	hypothetical protein	0.95013	9.58438e-08	7.1683e-07
22840	7448185	hypothetical protein	0.949421	0.00487126	0.0143645
20569	7449791	GCN5-related N-acetyltransferase	0.949205	0.0178534	0.0439402
7435	7443467	Glycosyl transferase, family 8	0.947083	5.93047e-11	6.65558e-10
21544	7452920	Cytochrome c heme-binding site	0.946603	3.1924e-05	0.000155192
37965	7444198	hypothetical protein	0.946457	0.0271705	0.0627554
23770	7445609	BTB/POZ	0.946434	1.32099e-09	1.28493e-08
1941	7452552	hypothetical protein	0.946107	5.2215e-05	0.000243111
34514	7445192	glucose-6-phosphate 1-dehydrogenase	0.946012	0.00288168	0.00903608
11394	7451854	hypothetical protein	0.945096	0.000619515	0.00232824
21370	7443063	Regulator of chromosome condensation, RCC1	0.9449	0.000121161	0.000525513
5161	7449702	hypothetical protein	0.944897	1.09182e-06	6.94811e-06
3454	7448754	hypothetical protein	0.944865	1.2497e-07	9.18441e-07
4318	7447506	hypothetical protein	0.942786	1.97844e-06	1.19919e-05
3313	7444717	Haem peroxidase, plant/fungal/bacterial	0.942547	8.52193e-06	4.58037e-05
27187	7452450	(TAL1_1) transaldolase	0.942278	0.000113355	0.000494493
25921	7445519	(TPSIL2) silaffin protein	0.942121	0.000176388	0.000740173
11005	7444822	hypothetical protein	0.941535	0.000193189	0.000802401
8486	7445928	hypothetical protein	0.941398	0.000896368	0.00324761
32139	7450352	hypothetical protein	0.941223	0.000335319	0.00132711
21344	7446632	Transketolase, central region	0.938951	7.02931e-05	0.000318455
20431	7453117	Zn-finger, CHC2 type	0.937756	0.00950721	0.0256148
269320	7443434	(DGD2) dtdp-glucose 4,6-dehydratase	0.937578	2.69523e-08	2.1807e-07
9424	7445748	Peptidase M, neutral zinc metallopeptidases, zinc-binding site	0.937051	3.57299e-06	2.06402e-05
31732	7452921	Ankyrin	0.936715	6.49975e-05	0.000296495
38190	7442954	Protein of unknown function DUF202	0.936476	6.83874e-05	0.00031062
22522	7447243	hypothetical protein	0.935302	1.15491e-05	6.10509e-05
35855	7445583	hypothetical protein	0.93429	0.232082	0.360242
11933	7449437	hypothetical protein	0.933343	1.15494e-06	7.31898e-06
25409	7444818	hypothetical protein	0.932551	1.46597e-07	1.06701e-06
7220	7447165	Zn-finger, Ran-binding	0.932471	0.00110843	0.00390626
2505	7444664	Caspase-1, p20	0.932096	0.000316167	0.00126121
11594	7443396	hypothetical protein	0.932031	3.48221e-09	3.22699e-08
270007	7451860	Cytochrome c heme-binding site	0.931393	1.64293e-05	8.40204e-05
21068	7446809	hypothetical protein	0.930501	7.56879e-05	0.000340998
11932	7448241	hypothetical protein	0.929972	3.59176e-05	0.00017349
4903	7451400	hypothetical protein	0.929791	0.000947217	0.00341082
11489	7448513	hypothetical protein	0.928801	3.05543e-05	0.000148943
24165	7445877	WW/Rsp5/WWP	0.92799	7.21942e-08	5.48479e-07
1797	7445110	Cupin region	0.927553	1.09066e-05	5.79148e-05
10395	7449991	hypothetical protein	0.927531	0.0131745	0.0337756
22640	7451785	hypothetical protein	0.926981	0.00525225	0.0152831
23544	7450682	RNA-binding protein Lupus Lal	0.926368	1.74119e-11	2.09398e-10
21664	7444042	hypothetical protein	0.925153	0.0138739	0.0352951
11174	7446304	hypothetical protein	0.924734	0.00138106	0.00474693
39864	7444761	atp-dependent RNA helicase	0.923765	1.59618e-09	1.53847e-08
30846	7453410	hypothetical protein	0.923638	3.71486e-07	2.54133e-06
264122	7451643	Tyrosine protein kinase	0.922915	0.0234811	0.0556053
6243	7445978	Appr-1-p processing	0.922129	1.50497e-09	1.4532e-08
42545	7450297	Protease-associated PA	0.921193	0.133357	0.233876
24428	7449371	hypothetical protein	0.92065	0.0171108	0.0423588
263451	7449873	probable trypsin-like serine protease	0.920101	0.350397	0.490509
9636	7450530	NA	0.919608	0.00198764	0.00653063
22526	7447246	ABC transporter	0.91841	0.00361348	0.0110397
7937	7443506	PAS	0.917609	0.011322	0.0297322
23795	7452839	IQ calmodulin-binding region	0.91748	3.08427e-08	2.4803e-07
22097	7446751	hypothetical protein	0.916964	3.86352e-12	4.98629e-11
6223	7442361	hypothetical protein	0.916895	7.56596e-06	4.10408e-05
40991	7448601	UBA/THIF-type NAD/FAD binding fold	0.916178	1.34754e-09	1.30955e-08
31412	7453404	methylenetetrahydrofolate dehydrogenase	0.915435	0.000200625	0.000831328
9557	7450491	hypothetical protein	0.915404	0.000474193	0.00182686
24466	7447529	hypothetical protein	0.914034	1.48051e-05	7.65051e-05
24039	7450964	hypothetical protein	0.912711	0.00909152	0.0246517
2272	7448692	SAM (and some other nucleotide) binding motif	0.912291	2.48715e-08	2.02785e-07
10984	7444809	hypothetical protein	0.911509	0.000487184	0.00187282
3560	7441899	hypothetical protein	0.910007	1.54042e-05	7.92911e-05
24816	7450869	(ASA) aspartate-ammonia ligase	0.909671	0.0165089	0.0410512
22183	7447499	hypothetical protein	0.909656	1.60133e-06	9.89308e-06
21893	7449530	Peptidase C2, calpain	0.908913	1.64341e-05	8.40204e-05
263558	7453063	hypothetical protein	0.908871	7.10422e-08	5.40115e-07
21776	7451678	hypothetical protein	0.90849	4.88958e-06	2.76423e-05
4709	7443738	mRNA capping enzyme	0.908378	0.000718121	0.00266102
25407	7450883	hypothetical protein	0.906426	1.51467e-05	7.80799e-05
6944	7449235	Leucine-rich repeat	0.906074	0.000109508	0.000478698
8990	7445779	hypothetical protein	0.906026	1.7627e-08	1.46771e-07
20576	7445063	Ankyrin	0.905726	3.50658e-05	0.00016953
7506	7445568	UBA/THIF-type NAD/FAD binding fold	0.905567	1.06244e-08	9.10433e-08
21308	7450380	Zn-finger, RING	0.905135	4.61211e-10	4.70684e-09
1755	7449044	hypothetical protein	0.904339	3.0487e-07	2.10879e-06
8147	7448114	ARM repeat fold	0.90367	1.97819e-06	1.19919e-05
4879	7452239	hypothetical protein	0.903081	7.17113e-07	4.71672e-06
7597	7445608	hypothetical protein	0.901914	4.57367e-11	5.19348e-10
20739	7445044	hypothetical protein	0.901452	0.000265128	0.00107462
8217	7446985	hypothetical protein	0.901303	2.31412e-06	1.38598e-05
11530	7443364	Protein of unknown function DUF1365	0.901174	0.000166205	0.000700971
263381	7445575	Glycoside hydrolase, family 2	0.900455	1.17449e-05	6.19316e-05
38472	7448489	NA	0.90018	0.00845326	0.0231777
34077	7445171	IMP-specific 5-nucleotidase	0.90013	0.0357078	0.0791972
10525	7442612	Aldo/keto reductase	0.899011	8.73503e-07	5.65054e-06
20577	7451505	hypothetical protein	0.898739	0.000389192	0.0015193
20892	7443132	hypothetical protein	0.898674	0.000446472	0.00172761
22338	7446143	hypothetical protein	0.89863	1.44972e-06	9.03026e-06
34221	7446465	RNA helicase	0.898112	0.0793822	0.15294
21753	7448748	hypothetical protein	0.89798	3.88777e-05	0.000186622
9587	7450506	hypothetical protein	0.895458	0.0175485	0.0433308
4668	7443716	hypothetical protein	0.894503	3.51507e-05	0.000169863
5098	7451737	3-oxo-5-alpha-steroid 4-dehydrogenase, C-terminal	0.894384	6.51743e-06	3.59052e-05
6547	7444615	Forkhead-associated	0.894133	8.16513e-10	8.12903e-09
9502	7446944	hypothetical protein	0.893921	1.6024e-05	8.2122e-05
8942	7449360	hypothetical protein	0.892679	2.45112e-08	2.0031e-07
22365	7451899	Peptidase S33, prolyl aminopeptidase	0.892347	2.92134e-05	0.000142867
28410	7442260	phospholipase	0.89191	0.000264875	0.00107401
16722	7447780	ABC transporter	0.891726	0.000563035	0.0021357
262795	7448588	nuclease, Fen1 like, Rad27 family	0.891231	0.00140637	0.00481982
22842	7445200	Lipocalin-related protein and Bos/Can/Equ allergen	0.888747	1.19937e-10	1.3072e-09
1344	7451441	Allergen V5/Tpx-1 related	0.887633	0.00442138	0.0132129
264740	7447779	ABC transporter	0.886302	0.0167499	0.0415722
36716	7444502	(LPD) precursor of hydrogenase lipoamide dehydrogenase	0.886014	9.41859e-05	0.000415667
9607	7447884	(Tp_HSF_3.7e) regulator [Rayko]	0.885976	0.00175455	0.00588168
6234	7445972	hypothetical protein	0.885483	2.42182e-11	2.82893e-10
264008	7446926		0.885383	0.000321704	0.00128089
9410	7445741	Peptidase M14, carboxypeptidase A	0.885284	0.00183372	0.00609894
262099	7452616	alanine racemase	0.88474	2.76935e-05	0.000136253
12087	7448904	hypothetical protein	0.884417	0.00158896	0.00538282
4609	7446141	hypothetical protein	0.884238	1.85967e-06	1.13696e-05
8930	7449356	hypothetical protein	0.884029	0.452866	0.589288
261979	7443833	Leucine-rich repeat	0.883683	3.28707e-08	2.63339e-07
2293	7446495	hypothetical protein	0.88236	1.31976e-05	6.87138e-05
1415	7445034	Rhodopsin-like GPCR superfamily	0.882128	0.000867734	0.00316118
5425	7450066	hypothetical protein	0.881539	1.62746e-06	1.00486e-05
9855	7452688	SAM (and some other nucleotide) binding motif	0.88137	8.5096e-06	4.57607e-05
10292	7443984	Sodium/calcium exchanger membrane region	0.880593	0.00292494	0.00915548
20912	7443155	hypothetical protein	0.880357	2.60971e-08	2.11799e-07
263036	7446567	Phosphoglycerate/bisphosphoglycerate mutase	0.880163	2.46012e-10	2.60877e-09
24759	7451620	Leucine-rich repeat, ribonuclease inhibitor subtype	0.880079	8.68084e-09	7.53645e-08
5872	7448362	hypothetical protein	0.879403	2.14108e-06	1.29185e-05
23818	7449847	YeeE/YedE	0.879123	8.69636e-06	4.66702e-05
263936	7448022	subtilisin-like serine protease	0.87844	0.108732	0.197412
261908	7452513	para-aminobenzoate synthase and glutamine amidotransferase, a bifunctional enzyme-like protein	0.878225	7.54545e-10	7.54046e-09
38724	7449482	ascorbate peroxidase	0.878054	1.54756e-05	7.95424e-05
5595	7448167	Leucine-rich repeat	0.876951	3.77658e-08	2.99382e-07
5971	7451148	hypothetical protein	0.87689	0.000154303	0.000655029
8992	7445780	hypothetical protein	0.874848	0.00612828	0.0174907
269076	7443623	ubiquitin specific protease	0.874032	0.00119068	0.00416147
22517	7447237	hypothetical protein	0.873641	1.71269e-06	1.0538e-05
9555	7450414	hypothetical protein	0.873632	5.59869e-05	0.000258964
8203	7450999	Allergen V5/Tpx-1 related	0.87357	0.000105733	0.00046296
25041	7450274	TPR repeat	0.872696	2.23122e-07	1.58158e-06
25639	7448545	Choline/ethanolamine kinase	0.872507	0.000329264	0.00130705
5496	7450098	hypothetical protein	0.872012	3.9393e-09	3.61889e-08
6398	7442744	hypothetical protein	0.871866	0.00015783	0.000668929
25072	7450307	hypothetical protein	0.870518	3.32483e-07	2.28782e-06
3119	7452806	hypothetical protein	0.870478	2.31712e-07	1.63699e-06
24577	7448047	hypothetical protein	0.869189	4.94601e-07	3.32552e-06
22192	7452642	Forkhead-associated	0.868551	1.4181e-07	1.0343e-06
10045	7441949	hypothetical protein	0.868399	0.00262509	0.00832523
261966	7443819	sulfide:quinone oxidoreductase	0.867835	0.00318671	0.0099162
25064	7450299	Ankyrin	0.867303	0.000151583	0.000645037
37576	7451895	TPR repeat	0.866561	2.33834e-06	1.39891e-05
22726	7453163	hypothetical protein	0.865322	0.0134613	0.0343693
269557	7444537	hypothetical protein	0.864774	7.98471e-05	0.000357786
270136	7442690	n-acetylornithine aminotransferase	0.863009	7.91673e-08	5.98021e-07
23486	7447060	Leucine-rich repeat, ribonuclease inhibitor subtype	0.862746	0.0033228	0.0102732
7953	7443512	Protein of unknown function DUF124	0.861901	1.12331e-07	8.30744e-07
22045	7443837	(Tp_CCHH10) regulator [Rayko]	0.861052	0.0187998	0.0460127
23773	7445613	hypothetical protein	0.860959	8.67185e-06	4.65622e-05
6626	7446579	Whey acidic protein, core region	0.860834	1.20525e-05	6.34583e-05
25016	7443932	probable betaine aldehyde dehydrogenase	0.860656	1.62639e-05	8.32709e-05
9143	7445852	hypothetical protein	0.86055	0.223358	0.349623
22450	7452216	hypothetical protein	0.860435	0.00074944	0.00276449
28710	7442716	Zn-finger, modified RING	0.860399	0.00792932	0.0219446
8988	7449383	hypothetical protein	0.860177	0.114081	0.205817
6639	7446588	hypothetical protein	0.857893	0.00510234	0.0149084
268581	7452771	hypothetical protein	0.856813	4.80079e-05	0.000225407
264048	7446971	proline rich protein kinase like protein	0.856605	0.00907762	0.0246266
8511	7450738	hypothetical protein	0.856562	0.00012545	0.000541895
25389	7444793	hypothetical protein	0.856395	0.0284127	0.0651411
9551	7447855	hypothetical protein	0.855985	0.012778	0.0329026
37710	7451888	Protein phosphatase 2C-like	0.853791	1.14853e-06	7.28272e-06
9966	7451582	hypothetical protein	0.85339	0.00107274	0.00380075
264365	7442511	prolyl-trna synthetase	0.853014	0.0179288	0.0440745
16695	7451801	Eukaryotic protein of unknown function DUF292	0.851604	0.0626417	0.126226
9122	7445841	hypothetical protein	0.850141	0.0655094	0.130833
22336	7448838	Heat shock protein DnaJ, N-terminal	0.849812	4.32907e-05	0.000205908
12943	7445073	TPR repeat	0.849523	0.00181818	0.0060585
43150	7452003	hypothetical protein	0.849388	8.18241e-07	5.31907e-06
26136	NA	Posttranslational modification, protein turnover, chaperones	0.848888	6.67389e-06	3.66717e-05
14971	7449897	Tyrosine specific protein phosphatase	0.84871	1.87358e-06	1.14415e-05
6692	7446173	BTB/POZ	0.848585	4.33727e-09	3.94787e-08
15950	7453131	Peptidase A22B, minor histocompatibility antigen H13	0.848311	0.0267907	0.0619733
23622	7450600	Protein of unknown function DUF6	0.84727	5.05811e-06	2.84583e-05
6979	7444122	ThiJ/PfpI	0.846762	5.19801e-06	2.91833e-05
261971	7452746	ankyrn related animal-like protein	0.84515	1.26497e-07	9.27732e-07
30919	7452574	Synaptobrevin	0.844781	9.68964e-07	6.22242e-06
11575	7447752	hypothetical protein	0.844028	2.86036e-05	0.000140274
2669	7446671	Hydroxyacid dehydrogenase/reductase	0.843974	2.51654e-05	0.000124918
38672	7448236	Ras GTPase	0.843789	0.000446421	0.00172761
11231	7444334	hypothetical protein	0.843645	0.000399344	0.00155606
6960	7444113	SAM (and some other nucleotide) binding motif	0.843415	0.00483729	0.0142798
6542	7446343	hypothetical protein	0.843018	3.30283e-08	2.64201e-07
268840	7451744	CBS	0.842416	8.61262e-06	4.62677e-05
1283	7446831	(MTS2_1) methionyl-trna synthetase	0.841894	6.42938e-05	0.000293792
31762	7442239	(CAT2) carnitine acetyl transferase	0.841314	0.00818095	0.022529
1850	7447653	Leucine-rich repeat	0.838417	9.84215e-09	8.46825e-08
21640	7441754	Isocitrate/isopropylmalate dehydrogenase	0.837608	1.14274e-05	6.04681e-05
18954	7447185	(APT2) probable adenine phosphoribosyltransferase	0.837161	9.76732e-05	0.000429981
36557	7445915	PAP fibrillin	0.83709	0.254893	0.386771
2333	7446509	RNA-binding region RNP-1 (RNA recognition motif)	0.836074	0.00075819	0.00279579
412	7443733	(ALAT_1) alanine aminotransferase	0.835667	0.00558089	0.0161109
6375	7453298	hypothetical protein	0.835312	1.05474e-05	5.60921e-05
32003	7452285	Lipolytic enzyme, G-D-S-L	0.834557	0.0527743	0.109255
8775	7448332	Esterase/lipase/thioesterase	0.834365	0.00107358	0.00380243
269710	7450522	Short-chain dehydrogenase/reductase SDR	0.833514	1.06109e-05	5.64013e-05
264730	7447768	Spermine synthase	0.832988	0.136827	0.238519
26403	7446927	hypothetical protein	0.832933	0.00669458	0.0188628
23668	7443448	Lipase, active site	0.832805	0.000504853	0.00193652
10836	7442953	hypothetical protein	0.832532	6.94933e-06	3.80666e-05
32789	7443812	(PCC1) propionyl-coa carboxylase	0.832319	0.059829	0.121367
21515	7450431	Asp/Glu racemase	0.83202	0.00178521	0.00596178
25062	7450296	Protease-associated PA	0.831527	0.0306811	0.0696335
22978	7448401	hypothetical protein	0.831451	0.00211871	0.0068843
9262	7443208	hypothetical protein	0.830903	0.000118676	0.000516001
263630	7451053	(MTS) probable methionyl-trna synthetase	0.830752	0.00234564	0.00753381
4818	7452208	hypothetical protein	0.830068	2.50366e-05	0.000124395
8740	7448309	hypothetical protein	0.830067	3.9392e-06	2.26077e-05
10935	7444782	EAG/ELK/ERG potassium channel	0.829086	9.78404e-05	0.000430538
8726	7448302	Inositol polyphosphate kinase	0.828704	0.000824789	0.00302346
5192	7449721	hypothetical protein	0.828638	0.00130167	0.00449742
25861	7448899	TPR repeat	0.828287	2.00418e-08	1.65576e-07
25550	7444404	hypothetical protein	0.828014	0.00149771	0.0051064
24435	7450800	sodium phosphate cotransporter, Na/Pi cotransport system protein	0.827988	9.69349e-05	0.000427265
20620	7449123	Helix-turn-helix, AraC type	0.827719	2.04261e-05	0.000102938
34647	7442399	hypothetical protein	0.827623	0.00110212	0.00388791
10673	7442121	HRDC	0.82742	2.21462e-05	0.00011113
3861	7445370	PT repeat	0.826326	9.01313e-05	0.000399272
25558	7444411	(Tp_Myb1R_SHAQKYF10) regulator [Rayko]	0.826111	9.75039e-07	6.25006e-06
26224	7451415	Prohibitin	0.826036	1.38446e-06	8.68509e-06
7036	7444151	G-protein beta WD-40 repeat	0.826024	8.87624e-08	6.66222e-07
37443	7452434	Acireductone dioxygenase, ARD	0.825533	5.92562e-07	3.93912e-06
269616	7447533	translation factor elongation factor ef-tu	0.825076	0.00031657	0.00126234
12983	7450996	Pancreatic ribonuclease	0.824526	0.0110086	0.0290172
263193	7444140	Glycosyl transferase, group 1	0.824136	0.00293673	0.00918693
8831	7445396	hypothetical protein	0.824125	0.00662565	0.0186785
21001	7447628	Cyclin, N-terminal	0.822897	0.0673703	0.133994
6224	7445964	hypothetical protein	0.822357	0.0109612	0.0289426
2637	7443055	hypothetical protein	0.822162	6.63449e-06	3.64742e-05
17024	7450032	Protein kinase	0.821863	4.15163e-08	3.26425e-07
23315	7446555	Regulator of chromosome condensation, RCC1	0.821562	0.000480663	0.00185044
260914	7451443	transporter belonging to the MFS superfamily	0.82128	0.002632	0.00833715
11907	7449417	Sterile alpha motif homology	0.821184	0.000882272	0.00320862
11586	7447758	hypothetical protein	0.820327	0.00536475	0.015569
6032	7451177	Zn-finger, modified RING	0.817191	7.08686e-08	5.39182e-07
24077	7446979	hypothetical protein	0.816718	1.2687e-05	6.63527e-05
6140	7448622	hypothetical protein	0.816241	0.00776909	0.0215462
262529	7450075	pi 4-kinase	0.81608	0.00326835	0.0101285
38317	7444375	TonB box, N-terminal	0.815415	5.07946e-05	0.000237124
4171	7446772	hypothetical protein	0.814425	2.30796e-07	1.63247e-06
6233	7445971	hypothetical protein	0.813964	2.24755e-08	1.84672e-07
23170	7446004	hypothetical protein	0.813886	5.42753e-07	3.62624e-06
6389	7453307	Programmed cell death protein 2, C-terminal	0.813731	0.00244649	0.00781976
8065	7453051	Cytochrome b5	0.813525	0.000873634	0.00318158
32491	7450473	Cytochrome P450	0.813197	4.86264e-05	0.000228007
7601	7445610	G-protein beta WD-40 repeat	0.812527	1.58163e-06	9.78282e-06
10876	7442971	BRCT	0.811184	0.00555808	0.0160582
268472	7448751	sugar transporter	0.810446	9.74827e-05	0.000429321
24094	7446992	hypothetical protein	0.808229	1.45827e-06	9.0675e-06
9150	7447979	hypothetical protein	0.807831	0.0861948	0.163858
3874	7452081	Basic-leucine zipper (bZIP) transcription factor	0.80704	0.0144084	0.0364271
263848	7445451	chloride channel protein 7	0.80602	5.1333e-10	5.21861e-09
25477	7449915	Peptidase M, neutral zinc metallopeptidases, zinc-binding site	0.805894	0.126437	0.223872
10059	7441957	UBA-like	0.804183	0.00613275	0.0174988
263315	7450618	Ovarian tumour, otubain	0.803638	9.6748e-07	6.21666e-06
6121	7448612	hypothetical protein	0.803479	2.11534e-08	1.74351e-07
264808	7443874	Prolyl 4-hydroxylase, alpha subunit	0.803429	0.000475936	0.00183291
25807	7449457	hypothetical protein	0.802674	6.31447e-05	0.00028906
31232	7451444	(PFK1) 6-phosphofructokinase	0.802398	0.0378997	0.0832661
4271	7447482	hypothetical protein	0.802246	0.0298224	0.0679462
269556	7443261	dead box family RNA helicase	0.800749	7.43415e-09	6.52909e-08
3320	7444720	hypothetical protein	0.800015	0.0285187	0.0653418
4104	7442047	TGF-beta receptor, type I/II extracellular region	0.799603	3.41099e-10	3.55301e-09
21880	7449519	hypothetical protein	0.797228	9.96719e-05	0.000438233
39098	7451551	(HSP70_1) heat shock protein belonging to the HSP70 family	0.797035	0.00066039	0.00247133
40509	7452224	(RL30) RL30, ribosomal protein 30 60S large ribosomal subunit	0.796121	0.0795697	0.15319
31885	7446687	Tyrosine protein kinase, active site	0.79608	0.152241	0.258738
24248	7450772	Glutamine amidotransferase class-I	0.795934	0.0116444	0.0304451
17735	7443718	Phosphoglycerate/bisphosphoglycerate mutase	0.794948	0.0010864	0.00384066
1921	7452436	methyl transferase-like protein	0.794753	2.32191e-05	0.000116183
4095	7446734	hypothetical protein	0.794574	0.000702433	0.00261203
10055	7441955	Endoplasmic reticulum targeting sequence	0.794373	0.000225383	0.000924149
2909	7450434	Haem peroxidase, plant/fungal/bacterial	0.793239	1.57578e-08	1.32039e-07
22630	7451772	hypothetical protein	0.792977	0.000228487	0.000936153
269060	7443596	histone deacetylase	0.792904	0.000173196	0.00072756
8149	7448115	CDP-alcohol phosphatidyltransferase	0.792041	0.0250009	0.0586273
31785	7443050	DJ-1 protein	0.791793	4.01883e-05	0.000192275
19431	7447054	MgtC/SapB transporter	0.791168	0.00470189	0.0139228
6667	7446162	hypothetical protein	0.790846	3.24537e-06	1.89025e-05
27873	7453381	hypothetical protein	0.790837	0.029179	0.0666634
13653	7443570	t-complex protein 1 ETA subunit	0.790616	0.00146751	0.0050099
1101	7445285	hypothetical protein	0.790543	2.82769e-06	1.66715e-05
29322	7448065	hypothetical protein	0.789955	0.00477046	0.0141022
9911	7441801	Protein-L-isoaspartate(D-aspartate) O-methyltransferase	0.78993	2.40104e-07	1.68839e-06
24395	7444513	NA	0.789731	0.000294945	0.00118235
11733	7442807	hypothetical protein	0.789285	0.00025162	0.00102419
23834	7452875	WW/Rsp5/WWP	0.788581	3.89958e-05	0.000186992
6122	7448613	Peptidase M14, carboxypeptidase A	0.788457	0.000219889	0.000905832
22899	7444897	hypothetical protein	0.787964	0.0063056	0.0179003
25814	7442705	hypothetical protein	0.787788	0.000103139	0.000452351
269115	7445992	hypothetical protein	0.787664	0.14904	0.2551
23829	7449859	hypothetical protein	0.787526	0.000123037	0.000533209
35510	7444087	SET-domain containing protein	0.787459	0.0979928	0.181722
263271	7450574		0.787068	0.000334726	0.00132526
264537	7444808	possible amino acid/polyamine transporter family II	0.786238	9.88758e-06	5.27687e-05
8927	7443221	hypothetical protein	0.785837	0.00022155	0.000911257
22261	7453380	hypothetical protein	0.785729	0.0795541	0.153188
33287	7448796	(UBA2) ubiquitin activating enzyme 2	0.785401	4.51478e-05	0.000213589
23939	7443503	MORN motif	0.785307	1.69945e-06	1.04626e-05
268080	7445308	Nuclear transport factor 2	0.785206	0.0333595	0.074734
24602	7452982	hypothetical protein	0.784502	0.00469248	0.0139066
10280	7443978	hypothetical protein	0.783895	0.183737	0.300632
6885	7449204	Tyrosine protein kinase, active site	0.783331	0.000702147	0.00261189
8704	7443281	hypothetical protein	0.781665	0.01407	0.0357167
4302	7452630	hypothetical protein	0.781639	0.000581301	0.00219789
269863	7442498	metalloprotease	0.780356	1.67332e-07	1.20468e-06
42594	7442546	Ribosomal protein L10	0.77966	0.0407223	0.0882399
25156	7450023	hypothetical protein	0.778336	0.00404033	0.0122133
11434	7447811	NA	0.777882	0.000468121	0.00180544
23024	7451173	hypothetical protein	0.777855	1.07164e-07	7.96432e-07
16612	7448752	Aldo/keto reductase	0.777656	4.33681e-06	2.47554e-05
24991	7441991	hypothetical protein	0.77711	3.74546e-10	3.85961e-09
6635	7446586	hypothetical protein	0.776743	0.00180634	0.00602475
23039	7451182	hypothetical protein	0.7765	9.03322e-05	0.000399827
262555	7450104	Soluble liver antigenliver pancreas antigen	0.776474	0.00153801	0.00522529
4033	7443843	hypothetical protein	0.7762	0.14849	0.25453
14924	7443101	Lung seven transmembrane receptor	0.775953	1.14049e-07	8.42273e-07
21941	7445350	hypothetical protein	0.775755	0.00223049	0.00719894
32577	7441943	(ASDH) aspartate-semialdehyde dehydrogenase	0.77467	0.000153419	0.000651969
32029	7446496	SAM (and some other nucleotide) binding motif	0.772863	6.39449e-05	0.000292324
24322	7448300	hypothetical protein	0.772338	1.06474e-07	7.9186e-07
5093	7451734	hypothetical protein	0.77142	0.0197667	0.0479905
24937	7451591	hypothetical protein	0.770985	0.00505431	0.0147985
4409	7447930	hypothetical protein	0.77093	0.000310699	0.00124174
23399	7446236	Flagellar calcium-binding protein (calflagin)	0.769925	0.000102924	0.000451783
23641	7443412	hypothetical protein	0.769514	0.0010187	0.00362627
262248	7443722	NA	0.769468	0.0016177	0.00546793
262708	7448400	TPR domain protein	0.769363	0.00261445	0.00829397
7143	7447126	hypothetical protein	0.769319	2.02366e-05	0.000102031
3926	7443791	H+-transporting two-sector ATPase, alpha/beta subunit, central region	0.769274	8.37748e-07	5.43586e-06
11195	7446314	hypothetical protein	0.768695	5.58861e-06	3.12107e-05
24381	7445406	hypothetical protein	0.768609	3.7453e-08	2.97126e-07
23941	7449287	hypothetical protein	0.76842	2.47504e-08	2.02109e-07
33718	7451964	methyltransferase	0.76817	0.134472	0.235576
25087	7443993	hypothetical protein	0.766829	0.000118974	0.000517085
11939	7448242	hypothetical protein	0.766424	4.7196e-06	2.67528e-05
22042	7452762	Protein of unknown function DUF676	0.766141	1.17642e-05	6.20023e-05
268410	7442471	(CDK1) cyclin dependent kinase	0.764756	0.00452185	0.013465
20904	7443144	Lissencephaly type-1-like homology motif	0.764416	7.92855e-05	0.000355542
21584	7442433	Aminoacyl-tRNA synthetase, class I	0.764196	1.64612e-06	1.0152e-05
24990	7451883	SAM (and some other nucleotide) binding motif	0.763849	0.00322803	0.0100183
7934	7449290	hypothetical protein	0.76373	0.0131373	0.0336967
30871	7445024	Ham1-like protein	0.763145	0.141627	0.245551
268217	7448691	hypothetical protein	0.762754	0.00831624	0.0228571
32945	7449517	(SDH1) precursor of hydrogenase	0.762458	5.3733e-06	3.00876e-05
22337	7446142	hypothetical protein	0.762059	0.000125312	0.000541518
21656	7441773	hypothetical protein	0.76177	0.0920427	0.17281
263142	7444086	RNA methyltransferase	0.761313	2.73232e-07	1.90614e-06
9014	7445789	hypothetical protein	0.761049	4.51267e-05	0.000213585
21554	7452936	hypothetical protein	0.76104	2.95595e-06	1.73691e-05
262743	7451151	Protein of unknown function DUF580	0.760399	0.000259295	0.00105381
34441	7450090	Zn-finger, ZPR1 type	0.760395	9.85224e-06	5.26066e-05
10608	7444188	hypothetical protein	0.76011	0.0627805	0.126457
25703	7443696	hypothetical protein	0.759595	0.000154567	0.000655889
21653	7441768	PT repeat	0.759376	1.84795e-05	9.37081e-05
10952	7443009	hypothetical protein	0.758942	3.97406e-08	3.13834e-07
2222	7448663	Ankyrin	0.758934	3.74215e-10	3.85961e-09
39022	7453450	WD repeat protein	0.757918	0.0509796	0.106097
4399	7447926	hypothetical protein	0.75707	0.00357098	0.0109288
261746	7441714	Pseudouridine synthase	0.756528	0.048479	0.101655
1849	7447652	Leucine-rich repeat	0.75638	8.08141e-06	4.36133e-05
262070	7447445	WD40-repeat protein	0.756188	7.61049e-08	5.7571e-07
25235	7444187	Basic-leucine zipper (bZIP) transcription factor	0.756072	0.00111879	0.00393622
33270	7442489	histone H2A	0.756039	0.000270373	0.00109095
7247	7450580	hypothetical protein	0.755758	0.0156905	0.039293
3646	7451288	hypothetical protein	0.755696	0.00127386	0.00441286
24066	7446972	hypothetical protein	0.755695	7.25782e-07	4.77077e-06
262186	7446100	kinesin motor protein-like protein	0.755351	0.0883923	0.167195
1594	7445061	hypothetical protein	0.755031	0.00148973	0.00508084
261381	7450363	canine-like rab-type small G protein	0.754002	0.00435964	0.0130481
25733	7442842	Hemopexin	0.753783	2.30381e-07	1.63085e-06
6517	7444599	TLDc	0.753481	0.00255335	0.00812205
23361	7446191	Heat shock protein DnaJ, N-terminal	0.753097	5.99619e-08	4.58841e-07
8068	7453053	calcium/proton exchanger, calcium antiporter	0.752953	3.57768e-07	2.45224e-06
25193	7442587	Methyltransferase FkbM	0.752898	0.0242523	0.0571601
20821	7451477	Allergen V5/Tpx-1 related	0.752898	0.000905483	0.00327615
10096	7444307	hypothetical protein	0.751816	0.000108597	0.000474911
25290	7442138	hypothetical protein	0.751678	6.89763e-06	3.7803e-05
268625	7442084	v-snare protein, Vti1 C-terminal half-like protein	0.751328	0.0402407	0.087447
22079	7446733	hypothetical protein	0.751187	8.29571e-05	0.00037028
11184	7449926	hypothetical protein	0.751162	0.000660191	0.00247133
10835	7444243	TPR repeat	0.750329	0.164761	0.275592
261437	7443044	hypothetical protein	0.749725	1.98935e-06	1.20511e-05
41169	7442766	probable mitochondrial processing peptidase	0.749337	9.31552e-05	0.000411461
2641	7443057	Aminoacyl-tRNA synthetase, class I	0.749193	0.00409317	0.0123554
23875	7444950	Ankyrin	0.748283	8.91082e-05	0.000395401
1446	7445130	hypothetical protein	0.748163	0.000150169	0.000639789
31710	7442202	Protein of unknown function RIO1	0.747634	0.177366	0.292542
23496	7444157	Haem peroxidase, plant/fungal/bacterial	0.746949	7.07291e-06	3.86835e-05
2804	7452468	hypothetical protein	0.745543	0.00166502	0.0056046
21238	7450222	(ALD3) aldehyde dehydrogenase	0.7452	8.60485e-05	0.000383271
11869	7443922	NA	0.744938	0.000115621	0.000503544
5246	7446422	Ankyrin	0.744843	3.874e-06	2.22576e-05
8705	7448289	hypothetical protein	0.744615	0.000994293	0.00355614
7692	7449843	hypothetical protein	0.744378	4.22666e-08	3.31339e-07
25133	7449998	HMG1/2 (high mobility group) box	0.743792	0.000592089	0.00223469
23624	7447196	Allergen V5/Tpx-1 related	0.74317	0.000192771	0.000800979
6934	7449229	hypothetical protein	0.742928	0.114561	0.206506
2092	7452167	(MYB13) MYB DNA binding protein/ transcription factor-like protein	0.74274	0.000189399	0.000788515
2678	7443078	PpiC-type peptidyl-prolyl cis-trans isomerase	0.742478	0.00373316	0.0113758
268373	7452886	hypothetical protein	0.741833	0.0844097	0.161014
269540	7449343	(CHC) clathrin heavy chain	0.741574	0.00118307	0.004139
1788	7449061	hypothetical protein	0.740897	0.00168694	0.00566937
961	7446803	Beta-ketoacyl synthase	0.740655	0.00095554	0.00343495
8327	7451069	hypothetical protein	0.740561	0.00502095	0.0147193
270031	7443363	Esterase/lipase/thioesterase	0.740048	0.506712	0.639921
11139	7449902	hypothetical protein	0.739439	0.0166514	0.0413667
23113	7445945	hypothetical protein	0.739287	0.0351288	0.0781847
21820	7451715	hypothetical protein	0.738437	0.00770459	0.021401
6480	7444578	Prolyl 4-hydroxylase, alpha subunit	0.737562	3.3762e-05	0.000163601
5401	7450053	hypothetical protein	0.737041	0.00111652	0.00393116
36339	7450776	(ITS1) isoleucine-trna synthetase	0.736736	0.104251	0.19088
269858	7450322	Zn-finger, C2H2 type	0.735747	8.94517e-05	0.000396593
9558	7447858	hypothetical protein	0.734725	0.00505466	0.0147985
23263	7444575	hypothetical protein	0.734201	0.00346247	0.0106397
4448	7447948	G-protein beta WD-40 repeat	0.733057	1.97105e-06	1.19677e-05
264005	7445761	hypothetical protein	0.732623	0.000212754	0.000878833
24137	7451071	Tyrosine specific protein phosphatase and dual specificity protein phosphatase	0.73242	1.62917e-07	1.17529e-06
269254	7444159	(Tp_E2F-DP2) regulator [Rayko]	0.732109	0.0724745	0.141926
38732	7443894	GAF	0.732036	0.00168217	0.00565516
4677	7443719	Protein kinase	0.731811	0.00050141	0.00192471
9124	7447565	hypothetical protein	0.73174	8.91497e-05	0.00039542
7617	7449804	hypothetical protein	0.731633	0.0103661	0.0275848
36337	7451070	Vacuolar protein sorting-associated protein 35	0.730331	8.34066e-07	5.41529e-06
263509	7449303	mlh1-like protein	0.730044	0.0176805	0.0436059
25324	7450930	PT repeat	0.729456	0.000102403	0.000449865
974	7451497	Peptidase, eukaryotic cysteine peptidase active site	0.728671	0.0682515	0.135365
24958	7441865	hypothetical protein	0.72866	0.516004	0.648329
23603	7447176	hypothetical protein	0.7279	0.00383309	0.0116467
10266	7443970	Probable translation factor pelota	0.727547	0.000181861	0.000761025
2552	7450402	Dihydrouridine synthase, DuS	0.726729	0.000177422	0.000744215
264420	7444176	tRNA pseudouridine synthase	0.726625	0.00113361	0.00398572
10201	7450260	hypothetical protein	0.726048	0.00019116	0.000795222
6651	7446594	hypothetical protein	0.72596	0.000497541	0.00191055
5420	7450063	hypothetical protein	0.725745	4.22936e-06	2.41811e-05
7270	7447188	hypothetical protein	0.725427	0.12246	0.218181
23747	7445588	hypothetical protein	0.725326	0.00190927	0.00630053
25127	7442510	hypothetical protein	0.724226	0.0540155	0.111302
23651	7443427	Nuclear protein SET	0.72396	0.000264413	0.00107255
23101	7443621	hypothetical protein	0.723813	0.00974943	0.0261674
22601	7449688	hypothetical protein	0.723268	9.12548e-05	0.000403404
3564	7441901	hypothetical protein	0.723133	0.0021657	0.00700689
268761	7443768	Leucine-rich repeat	0.723057	4.76586e-07	3.21665e-06
2211	7442248	PDZ/DHR/GLGF	0.722788	0.049371	0.103239
23821	7452861	hypothetical protein	0.72228	2.9575e-06	1.73691e-05
264548	7450889	elongation factor G	0.721973	0.0115773	0.0303125
5083	7449661	Immunoglobulin/major histocompatibility complex	0.721823	3.17884e-09	2.95881e-08
35721	7447052	Isopenicillin N synthase	0.721503	0.0331202	0.0743869
2642	7443058	hypothetical protein	0.719863	0.0153011	0.0384453
4985	7447244	Peptidase M, neutral zinc metallopeptidases, zinc-binding site	0.719386	0.0543361	0.111832
5600	7448170	Thioredoxin-related	0.719056	0.0010139	0.00361527
24218	7446878	hypothetical protein	0.718325	0.0178374	0.043911
1210	7445637	hypothetical protein	0.718165	0.00327961	0.0101605
11915	7448235	hypothetical protein	0.718071	0.0150025	0.0377489
1310	7451533	FAD dependent oxidoreductase	0.717915	0.000819583	0.00300855
9092	7445828	hypothetical protein	0.717557	0.000145117	0.000620515
21087	7445474	TonB box, N-terminal	0.717166	2.16441e-05	0.000108662
4730	7443746	hypothetical protein	0.717027	0.00141265	0.00483663
22203	7453331	(Tp_CCHH28) regulator [Rayko]	0.716472	0.086756	0.164717
269792	7441813	(ANX1) annexin	0.715291	0.0598498	0.121386
24418	7443234	hypothetical protein	0.714973	1.00168e-05	5.33777e-05
23962	7449318	hypothetical protein	0.7127	0.0994695	0.183875
10741	7453091	hypothetical protein	0.712278	7.05408e-07	4.6484e-06
268773	7452213	Glutathione S-transferase, N-terminal	0.712104	9.2017e-07	5.92706e-06
10818	7442941	t-RNA-binding region	0.711898	0.00353648	0.010842
21707	7441712	hypothetical protein	0.71158	0.0752242	0.146422
9318	7452970	Elongation factor Ts	0.711317	0.0128198	0.032978
25897	7448935	Cna B-type	0.711197	1.88295e-06	1.14921e-05
34043	7445180	Protein kinase	0.70947	3.76349e-05	0.000181123
17145	7451119	SAM (and some other nucleotide) binding motif	0.709345	0.012174	0.0316167
25506	7444351	hypothetical protein	0.708493	1.27642e-05	6.66751e-05
12021	7448871	hypothetical protein	0.70813	0.0645672	0.129293
262412	7451728	protease of the insulinase family	0.707926	0.000315205	0.00125832
20753	7446828	Thioredoxin domain 2	0.706636	2.547e-06	1.51347e-05
263269	7450725	(PSY3)	0.705916	0.000637569	0.00239294
5053	7447280	hypothetical protein	0.705883	0.0302868	0.068871
22382	7443726	hypothetical protein	0.705746	0.000285446	0.00114688
32805	7443827	CbxX/CfqX	0.705234	1.30876e-05	6.81962e-05
25833	7442639	hypothetical protein	0.70505	0.00449996	0.0134117
4700	7451920	hypothetical protein	0.704914	0.00714564	0.0199718
2702	7446685	Peptidyl-prolyl cis-trans isomerase, cyclophilin type	0.704792	0.099108	0.183303
23750	7445594	hypothetical protein	0.704782	0.328632	0.468932
21923	7445331	hypothetical protein	0.704421	0.000123235	0.000533631
33950	7446104	hypothetical protein	0.704414	5.64536e-05	0.000261009
25669	7443630	C2	0.704151	0.0196631	0.0478047
23694	7443469	hypothetical protein	0.703682	3.65411e-05	0.000176231
2600	7443037	hypothetical protein	0.703657	0.0587941	0.119496
1904	7449780	hypothetical protein	0.703169	0.00208231	0.006789
21602	7442450	hypothetical protein	0.702608	0.014383	0.0363891
2950	7452914	(UroS) uroporphyrinogen III synthase	0.70259	0.00114971	0.00403695
25436	7444842	hypothetical protein	0.70255	0.0472585	0.0995692
6911	7449220	(Tp_CCCH10) regulator [Rayko]	0.701036	0.000224785	0.000922771
20854	7449131	hypothetical protein	0.70029	0.06862	0.136044
25626	7443362	hypothetical protein	0.698765	0.0085525	0.023416
10963	7443012	Beta tubulin	0.69862	7.78674e-06	4.21519e-05
1762	7449046	hypothetical protein	0.698313	8.87664e-06	4.75412e-05
22187	7452636	Heat shock protein Hsp20	0.698091	0.168307	0.280327
11949	7449447	hypothetical protein	0.69731	0.0479337	0.1008
262874	7442356	TBP-interacting 120	0.697291	7.60512e-08	5.7571e-07
11025	7450898	Cellular retinaldehyde-binding)/triple function, C-terminal	0.697264	0.00191499	0.00631351
37862	7444178	Protein kinase	0.69702	0.00515811	0.0150446
269386	7449874	trypsin-like serine protease	0.696678	0.115535	0.207872
12025	7448873	Lipopolysaccharide-modifying protein	0.695449	0.000857703	0.0031311
31809	7446497	Adenylate kinase	0.694575	0.00161441	0.00546032
269400	7449260	Cytochrome P450	0.694336	0.0509494	0.106058
7828	7444970	hypothetical protein	0.694265	0.0103913	0.0276309
7595	7449876	hypothetical protein	0.693933	0.135508	0.236803
23572	7450708	hypothetical protein	0.693245	8.48929e-07	5.4983e-06
8836	7445398	hypothetical protein	0.693194	2.12726e-07	1.51194e-06
9091	7447544	phosphatidylinositol/phosphatidylcholine transfer protein	0.693126	0.000558229	0.00211823
21795	7451692	Allergen V5/Tpx-1 related	0.692603	8.2139e-05	0.000367248
9950	7441820	hypothetical protein	0.692243	0.0739839	0.144406
24537	7447995	hypothetical protein	0.692075	0.171697	0.285119
2124	7442204	Bordetella pertussis Bvg accessory factor	0.691636	5.10187e-06	2.86739e-05
263852	7443220	sulfate permease	0.691626	0.000268983	0.00108651
18841	7452600	RNA binding motif protein 8	0.691454	5.68349e-05	0.000262657
21375	7443069	Helicase-associated	0.69128	0.0912586	0.171605
6207	7445956	hypothetical protein	0.691231	3.08096e-05	0.000150119
262593	7448174	(MTH1_2) hypothetical protein	0.691124	0.00070727	0.00262725
270013	7448484	DNA polymerase A	0.691078	0.000267961	0.00108445
40073	7452074	NAD-dependent glycerol-3-phosphate dehydrogenase	0.689399	0.0039225	0.0118843
2988	7452929	hypothetical protein	0.68912	4.9934e-05	0.000233621
23225	7453314	Ankyrin	0.688781	0.00331844	0.0102657
8371	7445869	hypothetical protein	0.688365	0.000234217	0.000957033
2725	7452284	hypothetical protein	0.687804	0.00114133	0.00401152
264306	7449489	calcium-binding protein	0.687549	0.00718756	0.0200649
35031	7442384	Erv1/Alr	0.687457	0.00908671	0.024645
17935	7443598	3'-5' exonuclease	0.687376	0.00196188	0.00645805
31069	7449734	Serine/threonine protein kinase, active site	0.68693	0.00178193	0.00595834
11606	7447769	hypothetical protein	0.68642	0.00970659	0.0260921
25912	7451981	PT repeat	0.685818	0.0126032	0.0325317
24850	7451238	hypothetical protein	0.685797	0.00185054	0.00613734
22149	7452599	Zn-finger, RING	0.685393	0.000367492	0.00144043
269120	7442388	(hsp70) heat shock protein 70	0.684772	0.033316	0.0746524
9187	7447594	hypothetical protein	0.68444	0.0016532	0.00557015
262163	7453374	hypothetical protein	0.6842	0.12009	0.214935
21830	7451269	Peptidase M, neutral zinc metallopeptidases, zinc-binding site	0.684005	0.235856	0.36482
25357	7442968	TonB box, N-terminal	0.683255	0.0296153	0.0675325
10348	7449971	hypothetical protein	0.683149	0.000396175	0.00154485
20880	7443114	hypothetical protein	0.682831	0.0982901	0.182048
24309	7443273	hypothetical protein	0.682678	0.00464384	0.0137779
17002	7443826	CbxX/CfqX	0.681951	1.22817e-05	6.44728e-05
31014	7445085	mu subunit of AP4-like protein	0.681286	2.83293e-07	1.96984e-06
262815	7448607	(Tp_Myb1R_SHAQKYF2) MYB DNA binding protein/ transcription factor-like protein	0.68051	0.0503974	0.105095
21147	7442226	ORMDL	0.68028	7.47578e-07	4.90187e-06
20707	7445623	Leucine-rich repeat, cysteine-containing subtype	0.679868	0.00766348	0.0212924
7550	7450159	Cytidine/deoxycytidylate deaminase, zinc-binding region	0.679858	0.0246875	0.0580467
20881	7449110	hypothetical protein	0.679627	2.25706e-06	1.35642e-05
11590	7447760	hypothetical protein	0.679569	0.000281064	0.00113099
7216	7450720	hypothetical protein	0.679227	5.15036e-06	2.89311e-05
8480	7445924	hypothetical protein	0.678599	1.62123e-05	8.3047e-05
23403	7448987	Ankyrin	0.67784	5.10019e-05	0.000237986
4834	7451364	hypothetical protein	0.677225	2.59372e-06	1.54035e-05
4215	7447453	Leucine-rich repeat	0.677114	0.0420115	0.0905832
14979	7452128	Aminotransferase, class V	0.67672	0.142645	0.24679
7110	7447111	hypothetical protein	0.676642	0.0117759	0.0307259
20959	7445539	(Tp_Myb1R4) regulator [Rayko]	0.675967	0.00810407	0.0223522
22349	7446153	Glyceraldehyde 3-phosphate dehydrogenase	0.675366	0.000211619	0.000874828
19632	7450703	(Tp_CBF/NF1b) regulator [Rayko]	0.675101	0.000650222	0.00243586
24028	7450955	hypothetical protein	0.674005	0.00014769	0.000630244
8728	7443292	hypothetical protein	0.673927	0.000448078	0.00173319
2409	7450252	NPL4	0.673703	8.5634e-05	0.000381585
454	7451775	GTP1/OBG	0.673426	0.000956413	0.00343692
24897	7452728	hypothetical protein	0.67153	5.46428e-06	3.05647e-05
11654	7447794	hypothetical protein	0.671342	0.00100288	0.00358202
25162	7442551	hypothetical protein	0.671342	0.00420304	0.0126289
39666	7452348	Cobalamin synthesis protein/P47K	0.670608	0.00116715	0.00408869
22771	7450094	KRAB box	0.670584	7.85204e-05	0.00035241
12135	7451993	hypothetical protein	0.670432	1.17627e-06	7.44526e-06
34982	7448608	Sodium/calcium exchanger membrane region	0.670383	0.00286104	0.008982
7102	7450664	hypothetical protein	0.670087	0.00500706	0.0146908
10927	7444779	hypothetical protein	0.66975	1.44246e-05	7.47579e-05
11831	7442855	hypothetical protein	0.669537	0.00108624	0.00384066
261357	7450430	probable RabGDI	0.66894	0.0254797	0.0595388
262296	7451963	Lipase, active site	0.668838	0.000916956	0.00331652
37336	7452724	Beige/BEACH	0.668504	0.000426279	0.00165553
41419	7450723	(RT4) RT4, ribosomal protein 4, mitochondrial large ribosomal subunit	0.667709	0.104789	0.191617
5580	7445172	hypothetical protein	0.667622	2.88458e-05	0.000141266
10518	7442581	hypothetical protein	0.667299	0.0405921	0.0880481
5452	7453178	hypothetical protein	0.666896	0.226908	0.35408
260959	7445289	atp-dependent helicase	0.66616	0.00557951	0.0161109
24284	7452044	hypothetical protein	0.665638	8.24011e-05	0.000368265
11133	7446288	hypothetical protein	0.664672	0.125873	0.222948
263810	NA	Carbohydrate transport and metabolism	0.664254	5.24027e-06	2.94049e-05
16511	7448097	Nucleotide-sugar transporter	0.663746	0.369732	0.510419
21216	7450191	hypothetical protein	0.663511	0.0891954	0.168307
25789	7449435	hypothetical protein	0.663274	1.269e-05	6.63527e-05
270115	7449451	hypothetical protein	0.662748	0.00303231	0.00947475
5695	7445234	Rhomboid-like protein	0.662598	0.0374042	0.0823312
25233	7453133	hypothetical protein	0.662348	4.48149e-05	0.000212394
11744	7443702	hypothetical protein	0.66202	0.00963451	0.0259247
25246	7453146	RNA-binding region RNP-1 (RNA recognition motif)	0.661969	4.7916e-05	0.000225076
264441	7453152	o-linked GlcNAc transferase	0.661822	0.0015087	0.00513725
3956	7443805	hypothetical protein	0.661459	0.000220671	0.000908347
20740	7449104	hypothetical protein	0.661445	0.259327	0.391674
24273	7452036	hypothetical protein	0.66124	0.000228386	0.0009361
22107	7442069	hypothetical protein	0.661189	0.0699368	0.138138
22960	7448375	hypothetical protein	0.661063	0.236862	0.365782
23606	7450583	hypothetical protein	0.660409	7.27972e-06	3.96303e-05
25065	7443971	hypothetical protein	0.659951	1.7693e-05	9.01082e-05
40529	7451401	G-protein beta WD-40 repeat	0.659646	0.0230675	0.0547852
6627	7450630	hypothetical protein	0.65963	0.0121139	0.0314914
268455	7441707	HEAT	0.659446	0.0140113	0.0355934
263344	7452413	probable citrate lyase beta chain	0.657988	0.0036257	0.0110706
7551	7445587	Human Rev interacting-like protein (hRIP)	0.657604	0.00131756	0.00454636
22642	7451787	Nuclear protein SET	0.65685	6.96665e-05	0.000315752
11187	7449928	hypothetical protein	0.656825	0.00515892	0.0150446
11737	7443697	hypothetical protein	0.656693	0.00215804	0.00699067
7975	7443524	Translation initiation factor SUI1	0.656513	1.59838e-06	9.88062e-06
20601	7452522	hypothetical protein	0.655739	0.00290818	0.0091111
7845	7451025	hypothetical protein	0.655599	0.000280221	0.00112802
10181	7442019	hypothetical protein	0.654489	0.00343915	0.0105809
23576	7447151	Helicase-associated	0.654143	0.173589	0.28745
9029	7445798	hypothetical protein	0.653309	0.000357231	0.00140699
23796	7449823	hypothetical protein	0.652436	0.046137	0.0976926
31818	7450248	mitochondriale tricarboxylate carrier protein	0.652011	0.0530812	0.109783
32557	7448773	Zn-finger, RING	0.651967	0.0130905	0.0336009
10892	7444276	hypothetical protein	0.651864	3.65429e-06	2.10639e-05
22753	7453181	MscS Mechanosensitive ion channel	0.651034	3.72121e-05	0.000179207
36568	7448304	Protein of unknown function UPF0016	0.651013	0.000712026	0.00264306
2623	7443048	hypothetical protein	0.650479	1.00069e-06	6.40281e-06
11588	7447759	HMG-I and HMG-Y, DNA-binding	0.650473	0.000365427	0.0014334
261844	7451265	phospholipase	0.650114	0.182275	0.298933
38449	7447748	Membrane-associated proteins in eicosanoid and glutathione metabolism (MAPEG)	0.649986	0.00128991	0.00446115
24585	7450554	syntaxin, t-snare coiled-coil domain family	0.649948	0.0136719	0.0348231
10146	7451892	hypothetical protein	0.649926	0.0405845	0.0880481
4512	7447976	Orn/DAP/Arg decarboxylase 2	0.649671	3.08867e-06	1.80893e-05
3354	7441713	TPR repeat	0.649146	7.6004e-05	0.000342131
4026	7452768	hypothetical protein	0.648987	0.000363237	0.00142636
7840	7444976	hypothetical protein	0.648434	7.90491e-07	5.16086e-06
24616	7452997	hypothetical protein	0.647512	6.8607e-06	3.76396e-05
262103	7447488	PIP2 phosphodiesterase	0.647101	0.00633873	0.0179798
1009	7445668	hypothetical protein	0.647066	0.00143922	0.00491808
6983	7449254	hypothetical protein	0.646425	0.00845232	0.0231777
2987	7450475	hypothetical protein	0.64591	6.04164e-07	4.00618e-06
13156	7443152	(ACS1) Long-chain-fatty-acid--CoA ligase	0.645642	0.0133941	0.0342556
6376	7453299	hypothetical protein	0.645422	3.95279e-06	2.26611e-05
20920	7443164	Peptidase M50	0.645172	3.65936e-06	2.10817e-05
25837	7442643	Protein kinase-like	0.644917	2.70383e-06	1.60127e-05
9180	7447590	hypothetical protein	0.644044	0.0593638	0.120562
25750	7443907	hypothetical protein	0.643663	0.174481	0.288656
21734	7444760	Heat shock protein DnaJ	0.642925	0.0103018	0.0274621
2321	7450203	3'-5' exonuclease	0.642888	3.94368e-05	0.000189021
261140	7452531	UDP-galactose:N-acetylgalactosamine-alpha-R beta 1,3-galactosyltransferase	0.642578	5.68775e-06	3.16808e-05
8825	7444477	Leucine-rich repeat	0.642133	4.35725e-05	0.000207155
22437	7451350	hypothetical protein	0.641591	0.000284329	0.00114283
26470	7448218	(GFS1) gdp-fucose synthetase	0.640593	1.32054e-05	6.87138e-05
24021	7448089	hypothetical protein	0.639956	0.364044	0.504938
6132	7443605	hypothetical protein	0.639935	0.00467867	0.0138696
20835	7451518	hypothetical protein	0.639486	0.00671783	0.0189233
2772	7452454	Utp14 protein	0.638115	0.142279	0.246335
9055	7445809	hypothetical protein	0.637418	0.00109204	0.00385878
4570	7446126	Nucleoside diphosphate kinase	0.637406	9.67291e-05	0.000426535
14597	7447487	atp-depedent helicase	0.637337	0.0946303	0.176845
36502	7447034	Eukaryotic translation initiation factor 4E (eIF-4E)	0.637249	3.39732e-06	1.97115e-05
3302	7444711	hypothetical protein	0.637093	0.11458	0.206506
10946	7444787	hypothetical protein	0.636742	0.000222758	0.000915587
25776	7449414	PDZ/DHR/GLGF	0.636328	0.000930219	0.00335532
4415	7447933	HMG1/2 (high mobility group) box	0.636282	0.00592522	0.0169753
9500	7446943	hypothetical protein	0.635925	0.000125999	0.000544044
896	7445491	hypothetical protein	0.63585	0.00798195	0.0220556
33653	7448806	GrpE protein	0.635303	0.0120509	0.0313429
21837	7451273	Hsp33 protein	0.635047	0.0715914	0.140749
36972	7445837	NA	0.634383	0.0261353	0.060749
23450	7444094	hypothetical protein	0.634005	4.85674e-07	3.26965e-06
23958	7449312	Galactose mutarotase-like	0.633976	0.00260496	0.00826636
25805	7449453	hypothetical protein	0.633895	0.000746845	0.00275684
268835	7449667	(ECI1) 3,2-TRANS-ENOYL-COA isomerase	0.633846	0.000707584	0.0026275
33680	7452268	Hydroxymethylglutaryl-coenzyme A reductase	0.633734	0.0167364	0.0415486
24294	7443260	Peptidase M, neutral zinc metallopeptidases, zinc-binding site	0.633511	1.54448e-05	7.94231e-05
8905	7445446	hypothetical protein	0.633449	0.00533348	0.0155024
2107	7442197	Serralysin-like metalloprotease, C-terminal	0.633291	0.0176096	0.0434676
8431	7445899	hypothetical protein	0.632925	0.00368143	0.0112311
21918	7445325	Band 7 protein	0.632437	8.32614e-06	4.48728e-05
20619	7445670	G-protein beta WD-40 repeat	0.632191	0.0220553	0.0527365
9364	7452993	hypothetical protein	0.63217	6.12483e-06	3.38835e-05
22728	7450061	hypothetical protein	0.632142	0.062738	0.126396
2855	7452345	hypothetical protein	0.631836	1.08327e-05	5.75516e-05
1218	7445640	Peptidase M, neutral zinc metallopeptidases, zinc-binding site	0.631637	0.0839686	0.160231
10106	7444313	hypothetical protein	0.63149	0.0332681	0.0745925
4696	7443731	hypothetical protein	0.631265	9.34298e-05	0.000412502
6165	7445931	Calcium-binding EF-hand	0.630055	0.00958048	0.0258056
37911	7444222	Peptidylprolyl isomerase, FKBP-type	0.629901	0.000137401	0.000590383
264854	7449410	dual-specificity tyrosine-phosphorylation regulated kinase 1a-like protein	0.629744	0.0106798	0.0282844
24969	7441961	hypothetical protein	0.629545	0.0011174	0.00393262
22121	7442082	Inorganic pyrophosphatase	0.628462	8.18939e-06	4.41734e-05
35055	7453282	(ASK1) adenylylsulfate kinase	0.628099	0.0200599	0.0486132
25820	7442708	C2	0.62787	0.00583302	0.0167474
22474	7452240	hypothetical protein	0.627838	0.0976269	0.181197
10073	7441964	hypothetical protein	0.626776	0.000367354	0.00144043
5824	7447215	hypothetical protein	0.626551	0.000344053	0.00135863
11437	7448491	hypothetical protein	0.625916	0.136828	0.238519
21583	7442430	hypothetical protein	0.625402	0.0324257	0.0730131
3266	7441788	Glutamine cyclotransferase	0.62522	0.00012312	0.000533353
3176	7441741	hypothetical protein	0.625175	0.00657231	0.0185628
25157	7442548	hypothetical protein	0.624327	0.0523085	0.108439
7788	7452368	(Tp_CCHH23) regulator [Rayko]	0.624288	0.0646931	0.129496
11695	7443677	Phosphopantetheine attachment site	0.624272	0.146507	0.25203
4320	7447507	hypothetical protein	0.624185	5.44363e-06	3.04653e-05
32316	7444654	Eukaryotic protein of unknown function DUF862	0.622962	0.000968345	0.00347092
[truncated: 8,996 more rows]

## Sheet: 12pM-LvsD
jgi ID	NCBI ID	description	logFC.LF_800_LvsD	PValue.LF_800_LvsD	FDR.LF_800_LvsD
[truncated: 10,591 more rows]

[truncated: 6 more sheets: top20-LvsD, 400ppm-L-1160vs58pM, 400ppm-D-1160vs58pM, 800ppm-L-233vs12pM, 800ppm-D-233vs12pM, top20-LowvsHighFe]
