# Supplementary material for: Fe limitation decreases transcriptional regulation over the diel cycle in the model diatom Thalassiosira pseudonana
Source: PLoS One. 2019 Sep 11;14(9):e0222325. doi: 10.1371/journal.pone.0222325 (PMC6738920; doi:10.1371/journal.pone.0222325)
Supplement: S4 Table — The classification stringency was set on “high”. Highlighted in green are the pathways for which p<0.05 for enrichment. (XLSX) [file pone.0222325.s012.xlsx]

## Sheet: Resilient_Midnight
jgi ID	NCBI ID	description	logFC.HF_400_LvsD	PValue.HF_400_LvsD	FDR.HF_400_LvsD	logFC.HF_800_LvsD	PValue.HF_800_LvsD	FDR.HF_800_LvsD	logFC.LF_400_LvsD	PValue.LF_400_LvsD	FDR.LF_400_LvsD	logFC.LF_800_LvsD	PValue.LF_800_LvsD	FDR.LF_800_LvsD
3698	7449518	(Tp_HSF_1a) regulator [Rayko]	-14.5446	7.27273e-15	4.83463e-14	-11.5929	9.43794e-13	5.98811e-12	-10.7749	4.44723e-12	5.68419e-11	-10.1062	4.0839e-11	6.1218e-10
9045	NA	TLC ATP/ADP transporter	-14.2406	1.09476e-72	1.30178e-70	-13.965	2.45458e-69	2.85459e-67	-5.64949	6.82394e-36	4.57074e-34	-7.84035	2.21991e-51	6.34955e-49
8164	7448121	hypothetical protein	-13.0474	3.85051e-47	1.57945e-45	-7.64829	3.44353e-36	7.90519e-35	-6.96676	3.21744e-33	1.87089e-31	-7.24897	6.95306e-34	6.28925e-32
29049	7447208	bacterial protein translation initiation factor 2	-12.9693	1.17704e-59	8.83446e-58	-10.2186	8.39105e-50	3.74694e-48	-3.60449	3.67499e-13	5.20648e-12	-6.41352	2.78282e-29	1.80679e-27
22725	7450058	DNA-binding SAP	-12.6943	1.00376e-70	1.15466e-68	-12.219	3.27862e-62	2.73209e-60	-3.99883	3.419e-18	7.4146e-17	-7.52609	4.86728e-40	6.52031e-38
11564	7443383	hypothetical protein	-12.3143	1.31589e-55	7.82361e-54	-13.1459	3.22347e-59	2.27427e-57	-12.9831	1.09815e-61	3.141e-59	-13.031	5.35623e-62	2.02446e-59
269765	7452675	psedouridylate synthase	-12.2614	2.10364e-62	1.80998e-60	-10.6645	9.99736e-54	5.34354e-52	-5.76631	1.33436e-25	4.90333e-24	-8.3177	1.39124e-40	1.94218e-38
15259	7450980	(RS1) RS1, ribosomal protein 1	-12.231	3.10404e-66	3.12858e-64	-10.6822	3.91133e-57	2.5087e-55	-4.40118	2.75463e-19	6.65576e-18	-5.38653	1.46278e-25	7.23392e-24
23329	7446378	hypothetical protein	-12.1836	8.11476e-57	5.2365e-55	-11.2376	3.69365e-52	1.82663e-50	-5.43759	9.14256e-22	2.68766e-20	-9.37651	1.22353e-42	1.87661e-40
6290	7445999	(NDK2) nucleoside diphosphate kinase	-12.0601	3.53694e-54	2.00168e-52	-10.6896	2.68387e-51	1.25125e-49	-8.54534	3.82619e-45	4.21797e-43	-10.1561	2.08447e-49	5.01363e-47
22699	7449627	hypothetical protein	-12.0521	1.96479e-45	7.61662e-44	-13.2298	5.73677e-40	1.58933e-38	-11.7697	7.97702e-46	9.38009e-44	-11.5674	5.66154e-46	1.06993e-43
31636	7445048	aldose-1-epimerase	-11.9378	3.15055e-77	5.37778e-75	-8.28489	4.35658e-54	2.37658e-52	-12.0531	7.06856e-73	2.99226e-70	-10.468	8.40291e-63	3.42031e-60
3189	7441748	WHEP-TRS	-11.8352	1.30488e-38	3.51387e-37	-10.8623	8.772e-32	1.62297e-30	-3.66969	8.85234e-13	1.21039e-11	-4.78097	2.31354e-16	5.66764e-15
33044	7444010	lysyl-trna synthetase	-11.6246	3.5215e-64	3.29806e-62	-10.7159	1.12573e-56	7.09145e-55	-2.87254	9.88759e-12	1.21817e-10	-4.81914	8.23084e-25	3.77087e-23
2892	7450422	Elongation factor Ts	-11.5386	2.79261e-75	3.94055e-73	-9.54011	1.85106e-63	1.59267e-61	-9.53073	2.44668e-60	6.16506e-58	-9.24121	4.31419e-59	1.47281e-56
10761	7442164	(Tp_HSF_2a) regulator [Rayko]	-11.5173	2.33585e-22	2.68407e-21	-13.3119	2.29242e-28	3.62099e-27	-12.3908	4.17954e-27	1.66914e-25	-12.9005	1.7657e-28	1.0678e-26
4138	7446753	hypothetical protein	-11.3743	1.54608e-137	2.72702e-134	-9.8952	4.45116e-129	1.57022e-125	-6.55833	3.55391e-93	3.7611e-90	-7.47922	4.11434e-99	7.257e-96
264121	7451642	glutathione s-transferase	-11.369	1.16923e-32	2.35246e-31	-12.5439	3.3632e-39	8.74515e-38	-8.96106	2.64484e-33	1.54643e-31	-11.8911	7.19616e-37	7.5403e-35
31380	7449140	hypothetical protein	-11.3036	3.58946e-42	1.19834e-40	-11.0551	1.54992e-39	4.14212e-38	-5.04117	1.57536e-23	5.24276e-22	-7.50338	1.2134e-29	7.9268e-28
23246	7444557	hypothetical protein	-11.2417	2.97938e-26	4.20411e-25	-9.23519	6.42298e-24	7.904e-23	-1.46134	0.00823095	0.0226324	-3.80056	2.20854e-09	2.74009e-08
36576	7443258	Protein synthesis factor, GTP-binding	-11.2072	5.3397e-75	7.33897e-73	-8.80801	7.76447e-55	4.49024e-53	-2.74893	3.93832e-11	4.501e-10	-2.95671	2.16951e-12	3.78877e-11
21858	7449500	ABC transporter	-11.1464	6.25933e-91	1.74322e-88	-9.47461	8.53704e-78	1.50579e-75	-2.94746	3.08079e-18	6.72247e-17	-3.78415	1.51061e-26	7.91426e-25
260900	7451427	tRNA synthetase	-11.1145	2.66785e-52	1.36396e-50	-7.68206	6.58755e-36	1.48405e-34	-4.2644	2.55005e-17	5.20988e-16	-5.19118	1.10146e-22	4.41545e-21
10762	7450919	hypothetical protein	-11.1053	1.39975e-10	6.40449e-10	-14.7218	4.04689e-15	2.98039e-14	-11.4111	1.13971e-12	1.54636e-11	-12.1395	1.29288e-13	2.52446e-12
1817	7449076	Chaperonin Cpn10	-11.0949	9.32477e-61	7.36448e-59	-8.51374	1.03279e-51	4.90133e-50	-3.86931	6.3561e-22	1.88422e-20	-5.06597	1.9125e-31	1.45611e-29
7542	7445582	Ribonuclease HII/HIII	-11.0518	1.75135e-13	1.04185e-12	-9.88825	1.86631e-13	1.23754e-12	-9.83131	1.75895e-11	2.11054e-10	-9.01297	3.82005e-10	5.20303e-09
22429	7451345	hypothetical protein	-11.0028	4.20937e-48	1.80356e-46	-7.38971	7.30042e-30	1.24613e-28	-8.6133	2.63906e-36	1.81359e-34	-9.21058	2.30033e-39	2.83074e-37
1973	7452570	hypothetical protein	-10.8511	9.3043e-56	5.56313e-54	-8.99443	2.10132e-30	3.69407e-29	-8.80088	4.5581e-68	1.60795e-65	-7.47449	1.4666e-62	5.74852e-60
25629	7448534	Protein synthesis factor, GTP-binding	-10.7776	1.33625e-63	1.2191e-61	-9.06965	9.4464e-52	4.52359e-50	-4.72078	5.83416e-22	1.73435e-20	-5.00346	8.02747e-24	3.43946e-22
262753	7451158	(ApxS) ascorbate peroxidase	-10.6849	1.36565e-54	7.85474e-53	-7.88397	1.28939e-38	3.24895e-37	-12.5789	5.94794e-58	1.36841e-55	-11.0951	3.85422e-51	1.0734e-48
37277	7452690	Bacterial trigger factor, N-terminal	-10.6836	7.8602e-73	9.45278e-71	-10.1923	5.07111e-68	5.36676e-66	-6.4456	5.35612e-41	4.80372e-39	-8.02113	1.76119e-53	5.32532e-51
269763	7451231	Cytidine/deoxycytidylate deaminase, zinc-binding region	-10.6757	6.65098e-49	2.93281e-47	-11.5255	3.02823e-52	1.51169e-50	-6.57627	1.22171e-32	6.95125e-31	-10.4535	3.23635e-49	7.44571e-47
20683	7453448	GCN5-related N-acetyltransferase	-10.6465	1.03617e-53	5.80199e-52	-10.6112	2.85476e-53	1.48827e-51	-3.72491	1.82673e-19	4.49588e-18	-5.35121	4.92662e-31	3.49922e-29
33008	NA	Amino acid transport and metabolism	-10.6332	5.28997e-29	8.73382e-28	-7.53671	5.3861e-22	5.92423e-21	-4.82427	1.88568e-12	2.50706e-11	-7.12875	9.56021e-20	3.03831e-18
264387	7450021	hypothetical protein	-10.5976	5.67811e-101	2.31121e-98	-11.4967	5.31894e-97	2.68049e-94	-9.55267	1.51513e-88	1.14533e-85	-12.1994	5.08963e-83	3.84739e-80
21235	7450218	Ribosomal protein S1	-10.1866	5.22003e-77	8.37025e-75	-10.0572	2.1391e-74	3.23401e-72	-3.60216	4.00474e-19	9.53318e-18	-4.42079	5.77769e-26	2.91168e-24
11171	7446302	hypothetical protein	-10.1713	4.68534e-33	9.62815e-32	-9.8925	1.88006e-31	3.43046e-30	-10.8932	3.49911e-29	1.58932e-27	-10.4829	2.36783e-27	1.33291e-25
11172	7446303	hypothetical protein	-10.1645	5.69057e-15	3.84077e-14	-10.3767	2.42181e-15	1.81773e-14	-2.8514	0.000286637	0.00115079	-6.23082	1.24489e-09	1.59114e-08
22944	7442318	Eukaryotic membrane protein DUF747	-10.1256	6.90792e-55	4.03904e-53	-9.43467	7.46907e-51	3.40712e-49	-4.88747	9.00294e-23	2.86982e-21	-5.74207	2.40457e-28	1.43771e-26
23462	7444116	hypothetical protein	-10.0322	1.19758e-49	5.43949e-48	-6.83661	9.22272e-33	1.8142e-31	-5.07915	3.1085e-22	9.50788e-21	-5.92755	3.19874e-27	1.79113e-25
10378	7442504	hypothetical protein	-9.99673	1.39293e-26	2.0111e-25	-3.91075	4.86958e-09	2.31721e-08	-11.8102	2.23698e-25	8.16342e-24	-10.9337	1.99353e-22	7.83553e-21
40348	7446110	(cdc48) cell division cycle protein 48	-9.82507	3.22002e-43	1.14354e-41	-6.71659	3.06028e-29	4.95972e-28	-5.44192	1.63826e-21	4.75006e-20	-6.59591	5.83421e-28	3.35562e-26
261684	7441753	(LEUS) leucyl-trna synthetase	-9.80882	7.24621e-142	1.91716e-138	-7.75211	3.81034e-121	6.72081e-118	-9.34784	1.28933e-136	6.82251e-133	-8.06609	3.81337e-121	2.01785e-117
23872	7452366	hypothetical protein	-9.79599	8.29729e-65	7.98275e-63	-7.83598	2.22805e-58	1.53113e-56	-1.31098	4.6055e-05	0.000217323	-1.77771	4.87625e-08	5.18126e-07
3101	7442445	hypothetical protein	-9.76099	1.9502e-25	2.64942e-24	-6.15893	2.44296e-20	2.49795e-19	-3.0276	3.05008e-09	2.85654e-08	-4.18663	3.47757e-13	6.50231e-12
21971	7445374	hypothetical protein	-9.73424	5.93142e-45	2.258e-43	-11.4695	3.4639e-45	1.27286e-43	-3.03454	2.01435e-13	2.9083e-12	-5.93339	5.89292e-27	3.16573e-25
37539	NA	Posttranslational modification, protein turnover, chaperones	-9.72408	1.07872e-41	3.48051e-40	-12.4449	7.85514e-45	2.818e-43	-3.9842	1.41485e-16	2.7474e-15	-7.93015	1.15383e-34	1.11009e-32
36429	7446854	(NTT1) hypothetical protein	-9.71422	6.48465e-114	4.90193e-111	-8.22272	5.95061e-92	2.17156e-89	-2.97309	1.43434e-22	4.51773e-21	-3.44713	2.04978e-28	1.23254e-26
31032	7446821	hypothetical protein	-9.70965	6.38699e-72	7.51039e-70	-6.89216	1.02503e-51	4.88645e-50	-5.80541	3.52771e-46	4.34114e-44	-5.47745	9.25157e-42	1.35985e-39
20827	7445674	Phosphopantetheine attachment site	-9.67548	2.58741e-24	3.28329e-23	-11.5956	2.94909e-29	4.78685e-28	-6.01038	7.90446e-14	1.17821e-12	-7.31738	3.87109e-16	9.33205e-15
22345	7446148	(PYK2) pyruvate kinase	-9.63856	3.1545e-14	1.98596e-13	-8.11709	1.04868e-11	6.27368e-11	-7.18953	3.57046e-10	3.7009e-09	-8.81061	1.92891e-12	3.39097e-11
511	7451172	(GBP1) GTP binding protein	-9.42841	1.73477e-38	4.64787e-37	-6.84829	1.69241e-26	2.40091e-25	-3.38738	2.67096e-10	2.82104e-09	-4.32021	2.10114e-14	4.33457e-13
40034	7445332	threonyl-trna synthetase	-9.30236	5.79674e-110	3.60864e-107	-9.34072	6.92124e-108	6.10396e-105	-4.21638	3.9697e-43	4.00108e-41	-6.03128	5.33018e-70	2.82046e-67
26191	7447475	asparaginyl-trna synthetase	-9.27855	4.27714e-63	3.83601e-61	-8.66041	6.89214e-60	5.20997e-58	-6.01876	1.35434e-40	1.18454e-38	-6.66647	4.58162e-46	8.81587e-44
25124	7442503	hypothetical protein	-9.27084	4.58265e-74	5.77359e-72	-7.02291	1.14331e-54	6.47042e-53	-3.93834	9.12423e-26	3.40006e-24	-5.60003	1.4093e-40	1.94218e-38
263181	7449248	chloroplast protein Cpn21 in A-like protein	-9.26335	7.93647e-61	6.31516e-59	-8.02046	5.07405e-50	2.28505e-48	-6.37747	9.11288e-50	1.32112e-47	-7.03886	1.32673e-49	3.26529e-47
32860	7444050	(EAR1) enoyl-reductase [NADH]	-9.25935	1.08221e-19	1.03554e-18	-3.84034	1.15375e-06	4.30085e-06	-8.14293	5.88903e-17	1.1715e-15	-7.22533	2.4572e-14	5.05926e-13
8097	7453068	hypothetical protein	-9.25506	2.02383e-73	2.49049e-71	-7.52234	1.1365e-54	6.46646e-53	-4.92527	8.87374e-41	7.89166e-39	-5.18018	1.87441e-41	2.68067e-39
14242	7446169	Protein kinase	-9.21054	1.22692e-24	1.59124e-23	-6.71631	7.55315e-21	7.93006e-20	-5.22401	1.67693e-16	3.22672e-15	-4.04511	7.18403e-12	1.17328e-10
40393	7446147	(PYK1) pyruvate kinase	-9.19568	7.80486e-17	6.04235e-16	-8.517	2.20469e-15	1.65948e-14	-4.1353	2.44347e-06	1.45932e-05	-3.93572	6.18638e-06	4.68315e-05
13254	7446092	RNA helicase	-9.13645	6.50581e-77	1.02763e-74	-8.72168	5.61182e-69	6.18645e-67	-1.6475	2.16042e-06	1.30129e-05	-2.78606	1.85566e-14	3.89652e-13
27618	7452054	Ribosomal protein L10	-9.11171	9.34099e-55	5.40195e-53	-9.32138	2.78977e-55	1.64023e-53	-3.60928	9.93889e-16	1.78579e-14	-4.82013	5.39211e-24	2.32917e-22
35740	7447143	Short-chain dehydrogenase/reductase SDR	-9.10282	1.22131e-133	1.61564e-130	-7.76872	1.03125e-107	7.7955e-105	-5.03759	2.06472e-83	1.36568e-80	-4.94274	1.8039e-76	1.12298e-73
11004	7444821	hypothetical protein	-9.06971	9.1329e-27	1.33869e-25	-10.7213	1.16382e-42	3.65482e-41	-6.21624	4.47364e-35	2.84498e-33	-7.39001	5.57582e-40	7.37611e-38
21043	7442879	hypothetical protein	-9.0598	7.60566e-28	1.16484e-26	-5.412	7.74245e-15	5.6315e-14	-4.97061	3.4887e-13	4.94919e-12	-5.17851	5.93792e-14	1.18568e-12
26051	7449439	(GLNA) hypothetical protein	-9.05801	4.35304e-50	2.04747e-48	-9.29464	7.67431e-51	3.48572e-49	-6.17739	1.59352e-30	7.77153e-29	-5.82207	3.82596e-28	2.23702e-26
21311	7450382	Endoplasmic reticulum targeting sequence	-9.04822	3.61667e-64	3.35747e-62	-8.75069	2.65747e-74	3.96113e-72	-7.37047	1.26118e-65	4.17094e-63	-8.27037	8.02947e-70	4.04647e-67
5078	7451725	histidyl-trna synthetase	-9.04812	7.00675e-55	4.07431e-53	-7.80178	1.32447e-49	5.8648e-48	-7.08183	1.38113e-42	1.35338e-40	-7.21521	2.37977e-45	4.41844e-43
1666	7445691	hypothetical protein	-9.02396	1.18224e-13	7.10485e-13	-5.88771	1.97666e-08	8.8979e-08	-7.94822	1.27348e-11	1.55446e-10	-6.70662	1.33366e-09	1.69641e-08
33709	7443712	RNA-binding region RNP-1 (RNA recognition motif)	-8.876	8.35115e-23	9.75257e-22	-8.5118	1.73315e-21	1.86592e-20	-2.58211	4.99012e-05	0.000233571	-4.14109	3.02428e-09	3.70869e-08
1889	7445100	Elongation factor P (EF-P)	-8.8727	6.28106e-40	1.8312e-38	-6.46971	1.06638e-27	1.61935e-26	-2.01061	2.54989e-05	0.000126396	-2.38865	8.96706e-07	7.79773e-06
22200	7447903	Heat shock protein DnaJ, N-terminal	-8.80031	4.83417e-43	1.69967e-41	-7.74322	8.754e-36	1.93815e-34	-1.25828	0.00520674	0.0151591	-1.91719	3.47665e-05	0.000224076
36186	7448099	ATP-dependent DNA ligase	-8.78463	2.69512e-57	1.82836e-55	-11.7437	2.91261e-52	1.46782e-50	-1.41383	0.00010311	0.000452351	-1.57788	2.90073e-05	0.000190201
15424	7449247	Ribosomal RNA adenine methylase transferase	-8.77396	1.08855e-22	1.26455e-21	-12.4274	2.61186e-26	3.67082e-25	-2.82149	1.17214e-05	6.1869e-05	-4.31618	1.20358e-09	1.54207e-08
269393	7452379	(SQDB1) sulfolipid biosynthesis protein	-8.7209	9.95719e-70	1.12103e-67	-5.35358	6.7364e-37	1.60566e-35	-4.12171	4.78571e-25	1.71105e-23	-5.35543	1.35248e-36	1.38964e-34
36929	7443189	KH, type 1	-8.71059	1.06752e-21	1.17317e-20	-2.11796	0.000913053	0.00224248	-5.62837	1.46642e-13	2.14352e-12	-4.55694	2.09716e-10	2.93964e-09
21879	7451314	hypothetical protein	-8.69052	1.18524e-31	2.26825e-30	-9.29086	7.39583e-33	1.46573e-31	-4.11518	7.60634e-13	1.04407e-11	-4.07911	1.29747e-12	2.30776e-11
24163	7451097	phenylalanine-trna synthetase-like protein	-8.66	1.60508e-34	3.50963e-33	-5.8104	6.61735e-22	7.24213e-21	-3.74833	4.30274e-12	5.51283e-11	-4.99151	8.02859e-18	2.22426e-16
21769	7451668	Methyltransferase FkbM	-8.63282	3.17374e-25	4.25806e-24	-7.36715	2.66006e-20	2.70687e-19	-2.53469	4.67479e-05	0.000220175	-4.04847	2.58162e-09	3.1806e-08
6842	7449183	Eukaryotic protein of unknown function DUF914	-8.59014	3.30497e-46	1.29543e-44	-9.38123	1.52494e-41	4.54604e-40	-3.49295	2.26185e-16	4.28214e-15	-3.7039	2.02117e-17	5.49872e-16
263535	7443546	calmodulin-like protein	-8.51277	2.28229e-26	3.25979e-25	-5.35082	1.08355e-14	7.75859e-14	-6.42212	7.94836e-19	1.8569e-17	-6.70431	1.83421e-16	4.53538e-15
2921	7452897	RNA-binding region RNP-1 (RNA recognition motif)	-8.4726	5.29046e-71	6.15263e-69	-10.7429	2.63073e-71	3.31441e-69	-0.997227	0.00273261	0.00863003	-2.60187	2.25638e-13	4.31034e-12
24507	7445842	(Tp_bZIP5_PAS) regulator [Rayko]	-8.45836	9.29509e-20	8.92649e-19	-9.02007	1.19671e-22	1.36034e-21	-7.42008	4.00857e-19	9.53318e-18	-10.0098	1.69123e-26	8.77367e-25
9466	7446925	hypothetical protein	-8.40055	5.37205e-32	1.05674e-30	-6.81095	2.25837e-28	3.57255e-27	-2.64738	5.84288e-08	4.48081e-07	-4.65108	9.88298e-18	2.72374e-16
269348	7450156	inorganic pyrophosphatase	-8.34952	9.545e-27	1.39523e-25	-6.50353	4.28807e-20	4.31375e-19	-8.62451	2.14194e-26	8.24296e-25	-8.41241	7.17881e-26	3.60063e-24
10943	7444785	(DXR1) 1-deoxy-D-xylulose 5-phosphate reductoisomerase	-8.33069	8.89056e-27	1.30498e-25	-1.84173	0.00127027	0.00303048	-10.0224	3.18754e-29	1.45404e-27	-9.13246	1.78852e-27	1.01219e-25
11367	7444403	hypothetical protein	-8.19373	5.43957e-100	1.98507e-97	-7.20841	8.22676e-85	2.29115e-82	-2.18069	1.1893e-15	2.11535e-14	-3.8809	1.63781e-39	2.0883e-37
11164	7446299	Heat shock protein DnaJ, N-terminal	-8.1892	7.00209e-11	3.30228e-10	-12.3934	1.39938e-16	1.14449e-15	-10.0123	1.74535e-14	2.79441e-13	-8.04102	4.19002e-12	7.07225e-11
40028	7449555	arginyl-trna synthetase	-8.18555	7.80417e-101	3.05895e-98	-6.80101	1.28688e-84	3.49205e-82	-3.38838	9.04919e-34	5.47244e-32	-4.38925	2.42014e-49	5.69163e-47
34698	7442350	Protein of unknown function DUF28	-8.1821	9.86309e-38	2.50314e-36	-7.24229	8.12259e-35	1.7158e-33	-4.57192	3.52424e-20	9.23193e-19	-6.07597	3.32922e-28	1.96833e-26
6612	7446572	hypothetical protein	-8.16545	2.46754e-91	7.05783e-89	-7.2279	3.48415e-83	8.01582e-81	-1.94292	1.45173e-13	2.12499e-12	-3.25483	3.50472e-31	2.59373e-29
9566	7450498	hypothetical protein	-8.16158	6.52561e-94	1.91835e-91	-6.78795	5.22287e-82	1.0838e-79	-6.92823	2.20529e-96	2.91732e-93	-6.99645	2.35721e-93	3.1183e-90
40554	7446712	ABC transporter	-8.11007	5.63835e-61	4.55501e-59	-6.94191	9.41135e-49	4.0324e-47	-2.53165	2.01645e-11	2.40859e-10	-3.73007	9.44867e-21	3.22566e-19
8853	7445405	hypothetical protein	-8.10171	2.252e-21	2.40737e-20	-9.53795	1.16445e-20	1.21412e-19	-4.07517	7.52079e-12	9.397e-11	-4.85412	2.56846e-13	4.86262e-12
4387	7447921	Mitochondrial carrier protein	-8.09537	6.6395e-104	3.34599e-101	-5.73953	1.11396e-68	1.20296e-66	-7.06198	1.05148e-83	7.41855e-81	-6.35742	2.60804e-70	1.45268e-67
30866	7451567	hypothetical protein	-8.01578	6.22418e-22	6.91917e-21	-5.87329	1.60904e-15	1.22507e-14	-5.84421	1.16548e-15	2.07997e-14	-5.01603	7.36927e-13	1.33772e-11
26726	7445294	(ITS2) isoleucine-trna synthetase	-8.01239	5.8301e-74	7.25882e-72	-7.85719	6.05123e-72	7.90619e-70	-2.65435	3.64979e-15	6.22996e-14	-3.37445	3.68236e-22	1.40687e-20
21419	7446699	hypothetical protein	-7.98066	5.39069e-87	1.29658e-84	-7.13275	4.7676e-74	7.00771e-72	-4.48983	2.81049e-41	2.54217e-39	-3.944	7.94054e-34	7.12159e-32
42000	7444493	Tyrosyl-tRNA synthetase, class Ib	-7.96052	6.58423e-136	9.95442e-133	-7.3928	1.60655e-126	4.25053e-123	-4.22232	1.1027e-73	4.86244e-71	-4.82796	2.13533e-84	1.73832e-81
33169	7451665	Mpv17/PMP22	-7.95813	1.38653e-16	1.0549e-15	-3.32189	9.99608e-06	3.33507e-05	-5.93606	4.26493e-11	4.85853e-10	-4.49437	7.1674e-08	7.39304e-07
1734	7449033	hypothetical protein	-7.92943	4.74549e-11	2.28383e-10	-3.472	0.00038774	0.00102229	-8.20493	1.81102e-11	2.1681e-10	-6.49373	1.02621e-08	1.1792e-07
40725	7446469	(cdc48-2) cell division cycle protein 48	-7.90569	1.92141e-59	1.42198e-57	-6.17976	1.73083e-43	5.6535e-42	-3.75787	2.41432e-21	6.90561e-20	-5.06765	4.72831e-33	3.94013e-31
9787	7450872	hypothetical protein	-7.87367	3.79828e-31	7.06454e-30	-8.0347	2.71575e-34	5.62442e-33	-4.66016	5.31173e-18	1.13107e-16	-6.24892	1.58635e-25	7.80852e-24
31451	7449783	Ribosomal protein L15, bacterial form	-7.85392	1.85498e-54	1.05544e-52	-7.86078	7.76546e-54	4.17167e-52	-3.20185	2.63797e-15	4.53209e-14	-4.23878	2.36785e-23	9.98364e-22
30939	7451453	Translation initiation factor IF-1	-7.81514	1.0789e-30	1.96523e-29	-11.4867	5.15196e-34	1.06076e-32	-2.40063	8.11763e-07	5.28345e-06	-3.26925	3.37485e-10	4.62644e-09
10796	7450937	hypothetical protein	-7.81386	1.29216e-14	8.44133e-14	-4.74449	3.97188e-08	1.73195e-07	-3.58407	1.15032e-05	6.08389e-05	-2.93709	0.000229959	0.0012442
40966	7448581	(Tp_sigma70.6) regulator [Rayko]	-7.81384	1.98704e-11	9.90523e-11	-3.20507	0.000648672	0.00163997	-7.79285	2.24533e-11	2.6432e-10	-5.01724	1.02781e-06	8.865e-06
20266	7443713	RNA-binding region RNP-1 (RNA recognition motif)	-7.77553	4.12522e-42	1.36429e-40	-7.56656	1.0432e-39	2.85276e-38	-2.29395	6.88034e-08	5.24223e-07	-4.15804	1.33912e-18	3.88272e-17
29228	7452877	(GcpE) gcpe-like protein	-7.77029	1.32084e-27	1.99978e-26	-3.46328	2.1019e-09	1.03222e-08	-5.93558	1.24371e-19	3.14132e-18	-5.25526	8.50556e-17	2.16381e-15
22879	7444873	HEAT	-7.76152	8.49395e-37	2.07123e-35	-5.77364	7.52333e-25	9.78126e-24	-2.53042	1.37572e-07	1.00478e-06	-3.03212	7.31647e-10	9.61866e-09
263437	7449852	hypothetical protein	-7.75439	2.07042e-19	1.94766e-18	-5.19976	2.21059e-13	1.46125e-12	-7.47771	2.76883e-18	6.06678e-17	-6.97758	5.43358e-16	1.2807e-14
6731	7446195	hypothetical protein	-7.69993	1.0048e-100	3.79778e-98	-5.02662	1.38351e-56	8.6637e-55	-6.52628	7.65313e-80	4.49962e-77	-6.36769	2.85865e-77	1.89082e-74
5236	7446416	Protein of unknown function DUF819	-7.68396	1.21224e-19	1.1537e-18	-8.53103	2.79854e-22	3.10451e-21	-2.57015	3.59434e-05	0.000173535	-6.1037	1.69628e-15	3.86058e-14
711	7445850	sodium dependent bile acid symporter	-7.6197	2.9526e-160	3.12473e-156	-6.30689	9.63333e-126	2.03899e-122	-8.88479	4.41072e-169	4.66786e-165	-8.25929	8.98683e-143	9.51077e-139
41898	7450765	(HSP70_2) heat shock protein	-7.61738	7.03308e-38	1.80221e-36	-4.22622	4.44774e-17	3.74765e-16	-4.2091	7.69671e-17	1.52251e-15	-4.67738	1.79322e-19	5.51675e-18
9423	7445747	hypothetical protein	-7.59033	1.4866e-30	2.68019e-29	-7.09509	3.13199e-29	5.06043e-28	-4.32544	2.68332e-17	5.47159e-16	-5.48053	2.04323e-22	7.97913e-21
263707	7446903	mitochondrial carrier	-7.57645	2.78072e-28	4.37923e-27	-5.93828	2.37295e-20	2.43145e-19	-4.22456	6.80121e-13	9.38425e-12	-5.14637	1.96545e-16	4.83729e-15
41014	7445930	Fatty acid desaturase	-7.57421	4.3387e-28	6.75242e-27	-2.11864	7.06814e-05	0.000208073	-1.54095	0.00333512	0.0102963	-1.56259	0.00568144	0.0203543
4202	7442095	(Tp_bHLH8_PAS) pas-domain protein	-7.55737	3.09357e-12	1.65684e-11	-9.0768	1.89422e-15	1.4349e-14	-10.2192	9.36472e-18	1.95863e-16	-10.4515	1.47479e-18	4.25277e-17
268644	7447472	polyribonucleotide nucleotidyltransferase	-7.49278	1.04606e-123	1.00641e-120	-8.25404	2.62305e-129	1.38799e-125	-3.11825	2.66204e-37	1.91649e-35	-3.81615	9.38809e-51	2.48385e-48
3741	7451336	(ELO1) probable microsomal very long chain fatty acid elongase	-7.4335	4.06166e-25	5.41367e-24	-3.74607	5.28786e-10	2.74186e-09	-2.89345	6.1307e-07	4.06015e-06	-3.02985	3.60585e-07	3.34744e-06
5885	7448371	SAM (and some other nucleotide) binding motif	-7.41964	3.74383e-52	1.89574e-50	-7.78056	2.56246e-44	8.74789e-43	-4.72111	9.78e-28	4.04304e-26	-6.16195	1.05173e-31	8.18417e-30
6413	7453318	Biotin/lipoyl attachment	-7.36019	2.15463e-17	1.75674e-16	-2.55471	0.000170659	0.000477043	-9.86602	2.4013e-20	6.38983e-19	-6.89776	4.3084e-14	8.80228e-13
2880	7452508	TspO/MBR-related protein	-7.32837	3.04374e-42	1.0226e-40	-3.67049	8.2828e-16	6.46914e-15	-3.99836	3.17652e-18	6.9029e-17	-2.50005	6.16579e-09	7.25834e-08
547	7442750	dihydrolipamide s-acetyltransferase	-7.32553	2.01719e-19	1.89928e-18	-2.31935	0.000317477	0.000847806	-9.73938	7.35907e-26	2.76174e-24	-7.88792	2.3545e-20	7.83576e-19
32332	NA	Carbohydrate transport and metabolism	-7.31085	3.37714e-45	1.29965e-43	-2.65705	7.61609e-11	4.26913e-10	-9.76261	4.68864e-58	1.12772e-55	-8.63385	4.00529e-49	9.01871e-47
37166	7452971	(RK17) RK17, ribosomal protein 17 50S large ribosomal subunit, chloroplast	-7.31024	2.91352e-38	7.70845e-37	-7.12976	1.06956e-36	2.52097e-35	-3.04531	3.04793e-11	3.51758e-10	-4.39019	3.50922e-19	1.06109e-17
8997	7445782	DEAD/DEAH box helicase	-7.20182	9.13443e-85	2.0854e-82	-7.80467	1.57583e-84	4.06757e-82	-1.17022	2.43717e-05	0.000121377	-2.67937	8.73837e-20	2.81089e-18
36684	7444498	signal recognition particle alpha	-7.18018	3.36287e-32	6.68971e-31	-5.93447	1.89934e-25	2.5541e-24	-6.7243	3.87444e-28	1.62711e-26	-5.98875	1.86652e-24	8.29975e-23
32485	7452507	proline dehydrogenase	-7.15672	5.04619e-32	9.94485e-31	-2.59166	1.47234e-07	6.03242e-07	-2.18224	6.62691e-06	3.64514e-05	-1.41641	0.00270965	0.0108049
25100	7449964	hypothetical protein	-7.15538	4.75004e-17	3.77117e-16	-1.95031	0.00434798	0.00934787	-4.06533	2.64693e-08	2.14654e-07	-4.23691	8.42557e-09	9.76646e-08
31819	7446547	hypothetical protein	-7.03309	8.13348e-40	2.35826e-38	-9.52294	1.87724e-45	6.99537e-44	-1.28134	0.000454804	0.00175728	-1.61643	1.41125e-05	9.95335e-05
8521	7446893	hypothetical protein	-7.01081	1.50751e-23	1.84013e-22	-7.39513	1.42113e-24	1.82301e-23	-2.98184	2.30918e-07	1.63247e-06	-2.23081	6.9631e-05	0.00042157
38800	7442642	Haem peroxidase, plant/fungal/bacterial	-7.00775	2.71672e-101	1.15004e-98	-7.5956	1.72283e-109	1.65752e-106	-6.46368	5.00704e-99	8.83159e-96	-7.27772	8.83792e-106	1.87063e-102
11633	7447785	hypothetical protein	-6.97922	1.32636e-10	6.0871e-10	-2.93698	0.000809091	0.0020053	-6.3133	1.5483e-11	1.86838e-10	-4.68238	3.87066e-07	3.57359e-06
5729	7444884	hypothetical protein	-6.96566	2.44791e-09	9.90301e-09	-3.11456	0.00131895	0.00313744	-6.82335	4.78394e-09	4.32352e-08	-4.06802	8.29318e-05	0.000494182
269953	7444786	Peptidase S49	-6.9533	1.28469e-129	1.51065e-126	-6.87664	2.98106e-120	4.50694e-117	-2.95066	8.75767e-46	1.00742e-43	-3.06443	7.3616e-49	1.58996e-46
7310	7447210	hypothetical protein	-6.90884	1.14781e-94	3.57272e-92	-7.38546	3.83703e-96	1.76554e-93	-1.96464	1.56593e-15	2.75286e-14	-2.64842	2.14491e-25	1.02713e-23
1959	7445106	Basic-leucine zipper (bZIP) transcription factor	-6.87912	1.52567e-08	5.67328e-08	-9.34742	1.16688e-11	6.96507e-11	-5.52034	3.78048e-07	2.58122e-06	-5.36448	9.93591e-07	8.59083e-06
3073	7442431	hypothetical protein	-6.87806	9.19089e-14	5.56767e-13	-5.29577	5.31249e-10	2.75328e-09	-4.5638	2.69249e-08	2.18016e-07	-3.99467	5.805e-07	5.2329e-06
8546	7450756	60 kDa inner membrane protein	-6.86282	6.62873e-19	5.99077e-18	-6.44581	2.03068e-17	1.73873e-16	-2.61152	2.85615e-05	0.000140133	-2.92675	4.28272e-06	3.31558e-05
3026	7452126	Pseudouridine synthase	-6.86031	3.68433e-32	7.31543e-31	-8.10071	4.08411e-37	9.82321e-36	-3.49423	3.33105e-14	5.15388e-13	-5.15566	5.69429e-23	2.33576e-21
262877	7445961	Peptidase U34, dipeptidase	-6.80561	3.94718e-11	1.91268e-10	-8.76599	4.42809e-28	6.86127e-27	-4.30298	3.89358e-14	5.99116e-13	-5.12187	2.75069e-11	4.22505e-10
262731	7448415	hypothetical protein	-6.79323	5.97327e-17	4.68607e-16	-11.1562	1.64508e-22	1.85212e-21	-1.78563	0.00328121	0.0101624	-2.85393	1.10457e-05	7.99023e-05
262083	7452596	ABC cassette-containing protein	-6.78269	6.72702e-45	2.54257e-43	-6.12006	4.78565e-39	1.2383e-37	-1.39663	0.000252823	0.00102869	-1.05264	0.00544094	0.0196331
9085	7447541	hypothetical protein	-6.76938	1.21074e-80	2.32968e-78	-8.78923	3.22361e-95	1.36462e-92	-6.49676	7.64267e-96	8.98693e-93	-5.78691	9.67055e-82	6.8229e-79
9918	7452725	Protein of unknown function DUF861	-6.7577	6.83758e-21	7.08737e-20	-3.77503	1.23534e-09	6.17844e-09	-8.37795	1.33248e-25	4.90333e-24	-6.58428	3.68339e-19	1.11058e-17
18536	7448895	(FCP_1) hypothetical protein	-6.7364	3.39938e-40	1.00211e-38	-4.96633	8.81907e-26	1.2074e-24	-5.10934	6.19302e-27	2.45471e-25	-4.1017	3.89448e-18	1.09035e-16
28239	7449701	triosephosphate isomerase/glyceraldehyde-3-phosphate dehydrogenase precursor	-6.67023	5.66453e-50	2.62929e-48	-6.4893	3.78252e-48	1.56369e-46	-3.6707	3.25088e-21	9.22361e-20	-4.75293	4.13583e-31	2.97752e-29
17484	7448314	NUDIX hydrolase	-6.65324	2.80688e-74	3.6673e-72	-4.71453	5.86308e-52	2.84628e-50	-2.89211	1.10893e-30	5.53576e-29	-2.62089	8.01994e-26	4.00354e-24
35711	7446233	Glycoside hydrolase, family 16	-6.61769	2.25528e-15	1.57646e-14	-9.59937	3.56511e-23	4.18288e-22	-3.19204	5.55179e-09	4.94567e-08	-5.26648	3.9152e-16	9.37434e-15
3143	7441723	(DES9) microsomal omega-6 fatty acid desaturase	-6.61165	6.60591e-37	1.62582e-35	-1.83689	1.16358e-05	3.82666e-05	-5.55849	1.07553e-28	4.68408e-27	-3.89247	2.22237e-17	6.01518e-16
5996	7451161	hypothetical protein	-6.60826	3.69442e-34	7.96293e-33	-6.60324	5.01494e-34	1.03456e-32	-3.95988	6.70949e-18	1.42298e-16	-4.83106	3.30588e-23	1.36665e-21
22049	7452770	TPR repeat	-6.60142	7.76417e-57	5.04099e-55	-6.55096	4.33457e-56	2.63637e-54	-1.9574	3.71026e-09	3.42334e-08	-2.87711	6.52289e-17	1.69611e-15
3114	7442453	hypothetical protein	-6.58571	3.44968e-42	1.15532e-40	-5.27073	5.50285e-28	8.47695e-27	-5.24	6.39343e-37	4.51077e-35	-3.81483	1.32775e-21	4.81217e-20
575	NA	Amino acid transport and metabolism	-6.53452	7.84216e-27	1.1559e-25	-3.42614	5.52523e-11	3.13195e-10	-5.67875	2.92264e-22	8.96531e-21	-5.20288	6.56656e-20	2.14582e-18
3215	7441762	Cyclin, N-terminal	-6.51421	2.67949e-09	1.07781e-08	-4.21672	1.6838e-05	5.39827e-05	-9.73404	1.60416e-14	2.58007e-13	-8.16674	5.58673e-12	9.28168e-11
39606	7443089	Seryl-tRNA synthetase, class IIa	-6.49322	8.3131e-39	2.27921e-37	-6.09772	8.5113e-37	2.01962e-35	-6.03954	4.40992e-36	2.99168e-34	-5.20018	4.78495e-30	3.18485e-28
3691	7449513	hypothetical protein	-6.47735	2.35404e-41	7.52653e-40	-6.90442	7.61064e-45	2.75554e-43	-1.73209	2.34439e-06	1.40173e-05	-2.72721	1.17776e-12	2.10189e-11
19913	7447800	Thioredoxin-related	-6.4654	1.23676e-43	4.52895e-42	-6.7712	1.89458e-51	8.95106e-50	-1.08273	0.000169279	0.000712883	-3.2062	3.92662e-23	1.61694e-21
21374	7443067	hypothetical protein	-6.4447	5.06562e-43	1.77515e-41	-5.35536	9.92942e-36	2.18923e-34	-3.51948	2.19112e-19	5.35534e-18	-4.28467	2.09079e-25	1.00576e-23
262809	7443586	peroxisomal ascorbate peroxidase	-6.43871	3.87533e-05	9.57345e-05	-6.05166	2.9151e-07	1.16637e-06	-4.37982	6.55319e-05	0.000298804	-6.7133	3.87751e-07	3.57454e-06
261769	7444763	apyrase	-6.39357	2.81875e-21	2.98906e-20	-8.40691	2.50687e-23	2.96095e-22	-3.40951	9.56939e-10	9.42951e-09	-4.20851	1.06275e-11	1.70153e-10
21967	7452071	CCT	-6.37863	4.43911e-19	4.07451e-18	-3.43893	2.73757e-08	1.21018e-07	-4.47261	6.11481e-12	7.75007e-11	-5.45939	1.51237e-15	3.46437e-14
6555	7446348	hypothetical protein	-6.3302	5.61387e-38	1.45261e-36	-9.04303	3.02675e-46	1.144e-44	-2.72631	2.96157e-12	3.879e-11	-4.42836	1.81913e-23	7.73169e-22
15267	7451181	Aldo/keto reductase	-6.29509	1.7344e-24	2.23027e-23	-3.24668	8.77312e-10	4.45518e-09	-3.4266	1.48173e-10	1.60175e-09	-3.30661	6.36348e-10	8.44978e-09
21422	7452291	hypothetical protein	-6.28704	2.12892e-23	2.57196e-22	-7.44656	6.98983e-28	1.07363e-26	-1.55785	0.00136462	0.00469498	-2.83159	3.22064e-08	3.50299e-07
4907	7451402	hypothetical protein	-6.24736	1.57162e-36	3.763e-35	-8.12154	2.96541e-48	1.24535e-46	-3.48744	9.40672e-20	2.39883e-18	-4.99743	8.32502e-32	6.5749e-30
32066	7452484	Mitochondrial carrier protein	-6.22821	8.02152e-37	1.96509e-35	-7.66511	1.45657e-44	5.05407e-43	-1.60826	4.57915e-05	0.000216248	-1.81201	5.41725e-06	4.14839e-05
1915	7452540	hypothetical protein	-6.2237	3.73619e-17	2.99093e-16	-3.25176	3.57385e-07	1.41868e-06	-6.30774	1.79914e-17	3.71155e-16	-5.16586	1.61423e-13	3.12311e-12
33161	7451713	Peptide chain release factor 1	-6.20936	9.77149e-53	5.17058e-51	-5.73979	3.26452e-47	1.28433e-45	-3.12072	1.46639e-19	3.67744e-18	-3.67163	9.86438e-25	4.48046e-23
2291	7450184	hypothetical protein	-6.19486	3.34256e-40	9.8811e-39	-4.79217	3.97198e-28	6.18168e-27	-2.3571	8.46187e-10	8.40864e-09	-2.39377	6.17068e-10	8.22472e-09
22449	7451365	hypothetical protein	-6.18385	3.34687e-68	3.61428e-66	-8.11155	1.12202e-89	3.59828e-87	-4.23041	1.96019e-41	1.80388e-39	-5.1252	7.95168e-54	2.47508e-51
8533	7450749	hypothetical protein	-6.17857	2.05636e-75	2.94087e-73	-8.66408	5.61518e-103	3.30141e-100	-7.57816	2.51771e-92	2.42227e-89	-7.6522	3.65653e-87	3.8697e-84
5219	7446406	(MCT1) malonyl coa-acyl carrier protein transacylase	-6.17083	1.59453e-17	1.30712e-16	-2.28944	0.00015264	0.000429397	-7.88837	2.91463e-18	6.37304e-17	-5.28466	3.34731e-12	5.74142e-11
27564	7451317	chorismate mutase-like protein	-6.16542	2.41862e-51	1.18501e-49	-5.27103	1.07731e-42	3.39321e-41	-2.75153	8.97952e-18	1.88179e-16	-3.18687	6.38539e-22	2.37946e-20
9749	7450852	hypothetical protein	-6.16054	3.89718e-22	4.40169e-21	-4.35352	1.41566e-15	1.08643e-14	-1.91402	9.43795e-05	0.000416348	-2.03247	2.62299e-05	0.000174916
10052	7444286	hypothetical protein	-6.11485	7.98596e-36	1.84129e-34	-4.91109	1.4453e-26	2.05518e-25	-4.45065	4.27648e-23	1.39685e-21	-5.59985	1.32205e-31	1.02126e-29
1326	7445300	ATP-sulfurylase	-6.09266	2.06745e-11	1.02916e-10	-2.73461	0.000434854	0.00113519	-4.75863	2.49534e-08	2.0314e-07	-3.92077	1.7889e-06	1.48022e-05
32325	7442247	ABC transporter	-6.03634	3.73533e-65	3.66028e-63	-4.87207	2.45736e-46	9.32123e-45	-1.40528	9.63109e-07	6.19233e-06	-2.12708	9.15485e-13	1.65052e-11
13485	7448887	xanthine uracil permease	-6.03372	6.62477e-20	6.45579e-19	-5.19282	3.85911e-16	3.08001e-15	-2.239	5.70516e-05	0.000263428	-1.53858	0.00462324	0.0170717
6365	7453289	hypothetical protein	-6.01328	1.21948e-17	1.00905e-16	-5.70752	2.21209e-15	1.66386e-14	-4.16444	3.71621e-10	3.83694e-09	-3.74708	4.53636e-08	4.82495e-07
25130	7442513	D-isomer specific 2-hydroxyacid dehydrogenase, NAD-binding	-5.98692	1.10702e-22	1.28319e-21	-8.00138	1.24906e-32	2.4344e-31	-1.44247	0.00358742	0.0109696	-4.39172	5.50853e-15	1.20448e-13
268398	7452133	glycyl tRNA synthetase	-5.91924	1.7143e-113	1.2095e-110	-5.2243	7.47207e-98	3.95384e-95	-6.53516	2.59855e-121	9.16682e-118	-6.006	4.64036e-111	1.63696e-107
3047	7442416	Endonuclease/exonuclease/phosphatase	-5.91595	1.60655e-59	1.19733e-57	-6.09918	6.95288e-44	2.32855e-42	-2.10297	1.89445e-12	2.51556e-11	-0.907159	0.00230786	0.00941561
2375	7450231	Twin-arginine translocation pathway signal	-5.9066	1.24792e-29	2.13701e-28	-5.89858	7.41616e-30	1.26073e-28	-4.14279	8.754e-19	2.02279e-17	-3.77117	3.13366e-16	7.60632e-15
268070	7443137	threonine synthase	-5.90408	1.50728e-20	1.52757e-19	-3.9369	7.01722e-12	4.24119e-11	-7.42599	1.61898e-27	6.64095e-26	-10.8075	2.26077e-39	2.81479e-37
3883	7445379	hypothetical protein	-5.87311	2.16718e-30	3.88076e-29	-6.27421	5.91568e-33	1.17901e-31	-5.26627	3.15952e-26	1.20278e-24	-7.89399	5.29143e-43	8.48473e-41
21050	7452532	Nucleolar GTP-binding 1	-5.87276	4.33281e-44	1.60892e-42	-8.91151	8.85225e-65	8.07615e-63	-0.988996	0.00383776	0.0116576	-2.36127	4.83903e-11	7.19458e-10
3142	7442470	mitochondrial carrier-like protein	-5.87077	5.18319e-26	7.21759e-25	-1.51368	0.000573282	0.001463	-3.06507	6.30892e-11	7.06532e-10	-2.31495	4.23065e-07	3.88654e-06
16169	7448626	Dehydrogenase, E1 component	-5.85771	1.53379e-17	1.26026e-16	-2.93153	9.62705e-07	3.61801e-06	-5.17008	9.40943e-15	1.54627e-13	-4.11747	7.98115e-11	1.16825e-09
40489	7451363	hypothetical protein	-5.84872	9.48044e-23	1.10376e-21	-4.61436	1.31104e-16	1.07473e-15	-2.7821	5.53214e-08	4.25794e-07	-3.15589	1.28064e-09	1.63093e-08
5021	7447264	3-oxoacyl-synthase	-5.84698	6.97352e-19	6.29162e-18	-1.48125	0.00634686	0.0131549	-8.03759	2.55712e-26	9.76969e-25	-6.19963	3.34784e-19	1.01519e-17
29314	7443544	Peptidase M17, cytosol aminopeptidase, C-terminal	-5.84091	2.3423e-76	3.64538e-74	-5.2943	6.21272e-66	6.20275e-64	-4.85498	2.65423e-58	6.53248e-56	-5.06985	5.94999e-62	2.17134e-59
3785	7449562	AMP-dependent synthetase and ligase	-5.81372	1.56801e-16	1.18615e-15	-8.12118	8.17208e-24	9.99828e-23	-4.62493	1.61224e-14	2.58913e-13	-5.30258	2.75974e-17	7.43164e-16
10088	7441973	hypothetical protein	-5.77987	1.5081e-19	1.43013e-18	-1.85439	0.000528033	0.00135668	-8.10867	1.18692e-22	3.76082e-21	-5.60498	7.12942e-15	1.53355e-13
28100	7451395	3,4-Dihydroxy-2-butanone, synthase	-5.76645	8.32559e-26	1.15026e-24	-4.93389	1.40957e-20	1.4625e-19	-2.29596	8.09834e-07	5.27414e-06	-3.0322	2.98474e-10	4.11296e-09
35911	7443461	SAM (and some other nucleotide) binding motif	-5.75361	2.82674e-46	1.1121e-44	-7.88092	4.80169e-58	3.23671e-56	-1.04589	0.00120694	0.00420997	-2.15333	1.94135e-10	2.72845e-09
261633	7452795	(CTS2) probable cysteinyl-trna synthetase	-5.72569	1.34569e-81	2.79244e-79	-6.1164	1.53811e-87	4.65081e-85	-3.10392	3.43845e-38	2.59922e-36	-3.03808	6.28775e-37	6.65433e-35
34681	7453319	Beta-hydroxyacyl-(acyl-carrier-protein) dehydratase FabZ	-5.71733	3.65957e-20	3.60944e-19	-2.22959	2.23181e-05	7.04421e-05	-8.11593	2.60361e-29	1.198e-27	-6.16764	5.43207e-21	1.89728e-19
25909	7451977	hypothetical protein	-5.69675	8.27669e-27	1.21825e-25	-3.33361	2.20475e-12	1.36609e-11	-5.35023	1.50223e-24	5.22963e-23	-5.15769	2.26498e-23	9.5881e-22
980	7445021	hypothetical protein	-5.68559	3.73466e-58	2.63493e-56	-5.28086	3.88903e-52	1.91431e-50	-3.23288	6.60818e-25	2.33114e-23	-3.67566	2.03177e-30	1.39625e-28
24834	7452666	hypothetical protein	-5.64861	7.37818e-59	5.34817e-57	-9.20034	1.78215e-92	6.73588e-90	-1.68507	6.34899e-09	5.618e-08	-2.97301	4.2121e-22	1.59773e-20
23363	7448944	hypothetical protein	-5.5661	8.47095e-37	2.07039e-35	-6.11805	1.89463e-39	5.01271e-38	-8.82204	2.00214e-60	5.16797e-58	-9.93687	3.55683e-64	1.56841e-61
12070	7442665	(NDK1) probable nucleoside disphosphate kinase	-5.53843	8.12966e-30	1.41043e-28	-5.60759	3.23157e-30	5.6065e-29	-1.85555	7.59946e-06	4.12014e-05	-2.25695	8.46713e-08	8.64104e-07
23228	7453316	Acetohydroxy acid isomeroreductase	-5.50617	5.75278e-42	1.88488e-40	-7.77567	8.22957e-66	8.13958e-64	-2.02916	4.95058e-09	4.46649e-08	-2.9212	4.51986e-16	1.07733e-14
6665	7450645	hypothetical protein	-5.50078	5.45461e-20	5.34007e-19	-3.23002	2.30168e-09	1.12563e-08	-3.8053	7.2233e-12	9.05736e-11	-1.98003	0.000124446	0.000714216
11212	7444323	Fatty acid desaturase	-5.4882	1.04429e-13	6.30447e-13	-7.17226	3.01745e-19	2.8769e-18	-2.37932	4.99853e-05	0.000233655	-2.09613	0.000340075	0.00175305
268327	7452435	hypothetical protein	-5.48491	5.58397e-18	4.72006e-17	-7.82402	5.8427e-25	7.67162e-24	-1.46289	0.00321363	0.00998093	-2.83643	7.28264e-08	7.49001e-07
33619	7452245	GTP cyclohydrolase II	-5.47763	1.17256e-26	1.69524e-25	-4.89223	1.9784e-22	2.21795e-21	-2.57031	5.14891e-09	4.62965e-08	-2.77346	7.80608e-10	1.02242e-08
27850	7453352	(PGAM2) phosphoglycerate mutase	-5.46595	9.64159e-39	2.62982e-37	-5.25887	1.39536e-36	3.25266e-35	-3.46078	1.01322e-19	2.57762e-18	-3.47223	9.62109e-20	3.0485e-18
24127	7447030	Radical SAM	-5.38759	6.29263e-08	2.16639e-07	-6.0564	5.07657e-09	2.41354e-08	-2.37133	0.00692919	0.0194462	-5.78133	1.98106e-06	1.62398e-05
7229	7450569	(tpi) triose phosphate isomerase	-5.36409	8.15783e-19	7.33512e-18	-2.512	1.51843e-06	5.57969e-06	-6.30161	6.69159e-21	1.85385e-19	-5.39047	4.62762e-18	1.29219e-16
269704	7450508	threonine synthase	-5.33927	7.45726e-21	7.70705e-20	-3.75207	1.28631e-12	8.10299e-12	-3.91845	1.97794e-13	2.86355e-12	-4.12658	2.03521e-14	4.21499e-13
268256	7450256	probable phosphoribosyl-amp cyclohydrolase	-5.30638	2.03238e-60	1.58152e-58	-5.2618	1.22582e-58	8.53477e-57	-2.4995	2.27911e-19	5.55756e-18	-3.01998	5.00366e-26	2.53367e-24
19818	7448763	(RT15) RT15, ribosomal protein 15 mitochondrial small ribosomal subunit	-5.2552	1.6619e-61	1.35291e-59	-6.1716	2.72425e-75	4.36829e-73	-3.26665	7.6184e-30	3.64822e-28	-3.22182	5.9178e-29	3.7058e-27
37288	NA	Secondary metabolites biosynthesis, transport and catabolism	-5.25181	2.66229e-23	3.19807e-22	-1.54145	0.000614252	0.00155778	-4.50215	1.07381e-18	2.44916e-17	-3.28934	8.69769e-12	1.40961e-10
22861	7445224	hypothetical protein	-5.24383	4.08563e-42	1.35543e-40	-8.80534	2.14459e-69	2.5218e-67	-1.20862	0.000172314	0.000724511	-1.91174	6.77993e-09	7.91965e-08
4424	7447938	DNA-binding SAP	-5.23057	1.08238e-25	1.48379e-24	-5.84397	9.76706e-30	1.64071e-28	-2.88271	5.66682e-11	6.36645e-10	-3.53892	8.32142e-15	1.7791e-13
43128	7448894	hypothetical protein	-5.22712	4.51016e-25	5.97384e-24	-5.63451	2.10606e-26	2.97973e-25	-3.76004	1.63377e-15	2.86262e-14	-2.54245	2.4012e-08	2.66093e-07
21682	7444706	DNA-binding SAP	-5.22024	8.32649e-41	2.56908e-39	-7.55816	1.00413e-61	8.11196e-60	-1.22969	0.00018778	0.000783009	-1.55228	3.13646e-06	2.47547e-05
9689	7451626	(Tp_bZIP7b/PAS) regulator [Rayko]	-5.21322	1.54835e-06	4.581e-06	-2.51186	0.00876988	0.017598	-5.85829	1.62682e-07	1.17439e-06	-5.23557	1.42594e-06	1.20629e-05
22608	7451760	hypothetical protein	-5.18061	3.50018e-47	1.44134e-45	-3.29781	1.23794e-23	1.49727e-22	-2.59928	3.23465e-16	6.05882e-15	-2.19439	3.50718e-12	6.00591e-11
10336	7449965	hypothetical protein	-5.17299	1.09288e-22	1.26819e-21	-2.05493	7.64754e-06	2.5841e-05	-6.30708	1.55608e-29	7.22281e-28	-5.8891	5.86393e-27	3.16573e-25
24893	7441802	PPR repeat	-5.16359	2.72642e-56	1.69728e-54	-7.65817	1.43091e-81	2.85723e-79	-1.18109	1.65302e-05	8.44709e-05	-1.59894	1.08046e-08	1.23884e-07
3438	7451653	HPr serine phosphorylation site	-5.13876	7.5925e-51	3.66901e-49	-4.36967	1.67441e-40	4.75073e-39	-3.70241	3.03119e-32	1.68837e-30	-3.18739	3.04148e-25	1.44341e-23
268271	7444648	signal recognition particle 54 kDA subunit	-5.1362	6.42186e-29	1.05368e-27	-5.28504	8.64261e-30	1.45413e-28	-2.08258	1.87513e-07	1.33994e-06	-3.35006	2.30303e-15	5.14198e-14
268350	7452336	tRNA/rRNA methyltransferase (SpoU)	-5.1238	7.49837e-27	1.10677e-25	-8.77423	1.03247e-44	3.67899e-43	-1.59366	8.51996e-05	0.000379809	-2.07786	6.15793e-07	5.54161e-06
261407	7444681	hypothetical protein	-5.12131	9.16698e-20	8.81947e-19	-2.80206	2.82904e-08	1.25009e-07	-7.75134	8.41114e-32	4.38498e-30	-5.911	1.15908e-22	4.62889e-21
2714	7446692	PPR repeat	-5.08221	4.49646e-16	3.29771e-15	-7.7588	1.96651e-27	2.94202e-26	-3.15328	1.12638e-08	9.62884e-08	-3.97624	4.80867e-12	8.05224e-11
20629	7449153	hypothetical protein	-5.06749	7.77099e-70	8.84305e-68	-8.18627	9.98229e-108	7.7955e-105	-0.914434	0.000147193	0.000628375	-1.94804	6.67996e-15	1.4398e-13
31265	7447627	(CAT1_1) carnitine/acylcarnitine translocase	-5.03603	1.59329e-80	3.01103e-78	-5.45672	5.1582e-81	9.92532e-79	-2.12229	2.46865e-23	8.13884e-22	-2.7038	8.16258e-34	7.2592e-32
23686	7452426	Bacterial Fmu (Sun)/eukaryotic nucleolar NOL1/Nop2p	-5.00329	4.17614e-24	5.26144e-23	-2.51614	1.27401e-08	5.82414e-08	-1.89259	1.17984e-05	6.21518e-05	-1.36481	0.00134551	0.00589142
20452	7450699	(RK28) RK28, ribosomal protein 28, 50S large ribosomal subunit, chloroplast	-4.99987	4.20351e-51	2.05003e-49	-4.60001	7.62895e-45	2.75554e-43	-3.22663	4.0898e-26	1.5458e-24	-3.54154	3.5642e-30	2.4155e-28
34093	7449692	cpma-like protein	-4.99563	5.46595e-37	1.35471e-35	-6.0878	2.18524e-45	8.08614e-44	-5.16599	8.83741e-38	6.49488e-36	-6.57532	1.78195e-44	3.04167e-42
21076	7452581	hypothetical protein	-4.97549	6.36986e-16	4.62678e-15	-3.86773	3.0969e-10	1.64613e-09	-3.32676	1.61554e-07	1.16864e-06	-2.72328	1.15669e-05	8.32169e-05
41005	7443615	NA	-4.97511	7.45383e-31	1.37428e-29	-2.5592	3.22106e-11	1.86684e-10	-4.76495	7.26998e-29	3.17926e-27	-3.61334	3.77095e-19	1.13054e-17
30972	7452551	Protein of unknown function DUF791	-4.96088	5.86143e-23	6.90005e-22	-9.24601	9.55484e-47	3.66373e-45	-2.129	1.12842e-06	7.16814e-06	-3.73789	1.98668e-15	4.48296e-14
3202	7444016	Protein of unknown function DUF814	-4.95801	2.15859e-19	2.02521e-18	-3.62924	8.48502e-13	5.40946e-12	-3.25658	6.30066e-11	7.06354e-10	-2.44807	3.80322e-07	3.52139e-06
7230	7450570	Senescence marker protein-30 (SMP-30)	-4.93087	3.56773e-34	7.70557e-33	-2.58869	3.44741e-13	2.25627e-12	-6.15921	7.82918e-42	7.26808e-40	-6.12615	4.36028e-42	6.59212e-40
3462	7448759	Carbohydrate kinase, PfkB	-4.9305	3.28487e-19	3.04945e-18	-2.10894	1.09493e-05	3.62454e-05	-5.30151	8.62645e-19	2.00206e-17	-4.12805	3.37712e-14	6.92636e-13
3463	7451664	hypothetical protein	-4.92901	6.87943e-21	7.12377e-20	-2.93389	9.63393e-10	4.86431e-09	-5.52836	6.68519e-24	2.24601e-22	-4.55022	3.01847e-18	8.51851e-17
2537	7450393	Patatin	-4.92196	9.70573e-16	6.94965e-15	-1.86001	0.000433777	0.00113322	-3.8834	2.62007e-11	3.05041e-10	-2.76075	6.58379e-07	5.89977e-06
5532	7448138	hypothetical protein	-4.92131	8.93365e-37	2.1635e-35	-8.27545	2.08519e-59	1.51148e-57	-1.23148	0.000199423	0.000826995	-1.40168	2.97061e-05	0.000194301
9323	7450561	hypothetical protein	-4.91733	7.91289e-61	6.31516e-59	-5.77959	3.34629e-75	5.28565e-73	-2.26683	8.75907e-18	1.83923e-16	-2.79705	4.21091e-25	1.98062e-23
8119	7450960	hypothetical protein	-4.90769	1.33882e-56	8.58708e-55	-4.11179	4.76573e-43	1.52374e-41	-4.03064	3.45087e-42	3.29014e-40	-3.52344	5.50112e-34	5.06247e-32
7817	7444963	hypothetical protein	-4.86859	1.02262e-62	9.01868e-61	-3.90018	2.01295e-45	7.47474e-44	-2.58414	7.33716e-24	2.45725e-22	-2.83823	7.15086e-28	4.09068e-26
26366	7446892	oxoglutarate/malate translocator	-4.86632	1.93766e-28	3.08829e-27	-3.31141	6.24317e-16	4.90873e-15	-2.69261	1.38128e-11	1.67831e-10	-1.29003	0.000707843	0.00336074
23452	7449225	Calcium-binding EF-hand	-4.8522	1.27199e-22	1.47281e-21	-5.78934	5.77719e-29	9.2918e-28	-1.62399	0.000148054	0.000631541	-3.08023	1.04511e-11	1.67581e-10
42971	7443380	valine--tRNA ligase-like protein	-4.85053	6.64531e-45	2.52069e-43	-3.63086	6.21375e-29	9.97878e-28	-4.14393	1.85546e-35	1.21965e-33	-4.44473	2.70915e-39	3.29551e-37
38391	7447763	hypothetical protein	-4.849	4.89188e-30	8.5998e-29	-8.66662	1.09358e-47	4.40051e-46	-2.2886	2.30359e-12	3.03597e-11	-4.98426	5.98928e-34	5.46418e-32
42307	7450829	GTP1/OBG	-4.83747	1.81508e-55	1.07313e-53	-6.85401	4.26405e-83	9.60137e-81	-2.43014	8.38875e-19	1.95547e-17	-2.94119	1.64183e-25	8.04423e-24
413	7451945	6-phosphogluconate dehydrogenase	-4.83274	8.62984e-30	1.49231e-28	-4.11661	3.30559e-24	4.13511e-23	-3.88239	1.33782e-21	3.88961e-20	-2.8613	7.1419e-14	1.41276e-12
20626	7449731	DNA-binding SAP	-4.82841	1.31674e-47	5.52977e-46	-7.21481	1.53266e-76	2.65905e-74	-1.29551	6.44019e-06	3.55167e-05	-1.55126	8.92521e-08	9.07354e-07
21066	7452558	hypothetical protein	-4.7943	2.56681e-10	1.14715e-09	-6.07963	5.80427e-14	3.95535e-13	-2.69872	8.7177e-05	0.000387971	-2.23758	0.000938254	0.00430409
10081	7441969	Metallophosphoesterase	-4.77863	1.46126e-28	2.33956e-27	-6.14798	2.47892e-39	6.52596e-38	-3.61597	1.44043e-19	3.62091e-18	-3.8622	2.18952e-21	7.80192e-20
38575	7443678	Glucose/ribitol dehydrogenase	-4.76667	9.99499e-08	3.37407e-07	-3.16262	0.000139226	0.000393966	-3.93838	4.69478e-06	2.66264e-05	-2.77474	0.000684472	0.00326501
17651	7448902	Phosphoglycerate/bisphosphoglycerate mutase	-4.74635	5.52112e-09	2.1545e-08	-3.41031	6.95475e-06	2.36131e-05	-5.03485	9.01319e-10	8.93133e-09	-4.24533	7.25742e-08	7.47133e-07
5063	7447283	hypothetical protein	-4.71704	6.85371e-06	1.87423e-05	-2.38251	0.00948969	0.0189168	-2.7108	0.00406008	0.012266	-3.34301	0.000484098	0.00240123
268718	7448834	(ANS1) asparagine synthase	-4.70072	5.77156e-65	5.60371e-63	-4.13337	1.88781e-53	9.93966e-52	-2.95779	4.14821e-31	2.0905e-29	-3.11362	8.73071e-34	7.69976e-32
1539	7451510	hypothetical protein	-4.6986	1.23769e-30	2.24673e-29	-3.7621	2.3254e-22	2.59323e-21	-3.09194	2.65715e-16	5.00367e-15	-3.9033	3.13415e-23	1.30073e-21
11795	7443880	(Tp_CCCH23) regulator [Rayko]	-4.69569	6.45656e-05	0.000154837	-6.95243	5.68037e-08	2.42694e-07	-4.68334	5.96597e-05	0.000274253	-7.40221	3.40413e-07	3.18531e-06
24750	7451610	Phosphopantetheine attachment site	-4.68934	4.52649e-74	5.77155e-72	-7.67923	2.83917e-137	3.0047e-133	-1.26193	1.64969e-08	1.37687e-07	-1.77066	6.22432e-15	1.34708e-13
2141	7442213	Lipolytic enzyme, G-D-S-L	-4.65009	1.95906e-15	1.37394e-14	-7.12442	9.48924e-45	3.39272e-43	-3.54932	1.1052e-25	4.10397e-24	-4.07476	3.6527e-31	2.68448e-29
26553	7449754	ABC transporter	-4.63506	7.9549e-33	1.61277e-31	-7.10487	7.0555e-56	4.21855e-54	-1.70055	7.3086e-08	5.54856e-07	-2.21642	6.05308e-12	9.97816e-11
23408	7448994	hypothetical protein	-4.63159	5.53068e-20	5.40454e-19	-6.68087	3.02748e-32	5.76256e-31	-2.11131	1.66799e-06	1.02809e-05	-4.83069	1.02374e-21	3.76188e-20
10740	7442153	hypothetical protein	-4.61309	1.08705e-18	9.68375e-18	-5.69568	1.03017e-24	1.32955e-23	-2.22196	2.60479e-07	1.82197e-06	-3.02507	2.80652e-11	4.30104e-10
2178	7442231	G-protein beta WD-40 repeat	-4.61097	1.42538e-39	4.04418e-38	-2.95117	3.08495e-19	2.93334e-18	-1.77513	1.29794e-08	1.09932e-07	-1.47089	2.11477e-06	1.7269e-05
13551	7444748	ABC transporter	-4.6011	4.67827e-17	3.71698e-16	-1.77575	0.000255728	0.000693584	-3.27277	2.25284e-10	2.39376e-09	-1.87959	0.000125741	0.000721257
4900	7452249	hypothetical protein	-4.59577	7.42644e-45	2.77717e-43	-6.0429	2.99657e-63	2.55747e-61	-2.2617	4.17516e-18	8.99912e-17	-2.70432	1.805e-24	8.06004e-23
23507	7447089	Guanylate kinase/L-type calcium channel region	-4.58515	4.44171e-30	7.83443e-29	-5.65348	8.65017e-41	2.48763e-39	-4.59568	4.7864e-31	2.40069e-29	-6.53619	3.41341e-48	7.08316e-46
22712	7450042	Ferredoxin	-4.56781	1.01544e-14	6.6748e-14	-2.10024	7.3225e-05	0.000215142	-7.6372	2.99204e-28	1.26155e-26	-5.44672	1.51183e-18	4.33597e-17
25277	7444227	hypothetical protein	-4.56203	8.71956e-37	2.11649e-35	-8.18165	1.43105e-73	2.0193e-71	-0.845158	0.00673232	0.0189575	-1.48754	2.8689e-06	2.27303e-05
4940	7446706	tRNA isopentenyltransferase	-4.55926	1.11704e-26	1.62609e-25	-6.01055	1.61567e-37	3.93072e-36	-1.47725	2.49854e-05	0.000124199	-1.89145	1.08442e-07	1.09092e-06
1094	7445040	hypothetical protein	-4.55249	3.54901e-36	8.38374e-35	-4.72082	6.89327e-38	1.69261e-36	-3.26803	3.03396e-24	1.03242e-22	-2.82023	6.79934e-19	2.02128e-17
2684	7443081	hypothetical protein	-4.54449	4.84373e-19	4.44205e-18	-2.35212	4.87396e-08	2.10278e-07	-2.93356	5.72215e-10	5.79498e-09	-2.3385	5.07318e-08	5.35823e-07
23798	7449825	Fatty acid desaturase	-4.51899	4.37899e-19	4.02631e-18	-1.31516	0.0031085	0.00688659	-3.88281	2.70567e-15	4.64086e-14	-1.89101	2.9315e-05	0.000192099
2611	7446644	2OG-Fe(II) oxygenase superfamily	-4.50388	1.11295e-59	8.47361e-58	-5.5435	2.89861e-76	4.8692e-74	-2.18806	1.64905e-18	3.66637e-17	-3.02023	4.0319e-31	2.94273e-29
18796	7451941	Adenylate kinase	-4.49198	9.37395e-22	1.03338e-20	-5.01139	5.90961e-25	7.7307e-24	-1.26047	0.00182102	0.00606414	-1.68974	3.4639e-05	0.000223391
262699	7451127	UBA/THIF-type NAD/FAD binding fold	-4.48712	2.6097e-19	2.43549e-18	-8.01294	2.13033e-35	4.63894e-34	-1.14497	0.00819616	0.0225592	-2.28333	5.77491e-07	5.21022e-06
22999	7448423	hypothetical protein	-4.48243	4.65221e-26	6.50388e-25	-6.59315	1.19579e-40	3.41106e-39	-1.19422	0.00118598	0.00414778	-1.45705	9.09941e-05	0.000536485
2063	7445079	hypothetical protein	-4.47938	1.19012e-53	6.59429e-52	-2.06753	1.89684e-15	1.4349e-14	-5.47657	4.22076e-68	1.54029e-65	-3.43732	2.14541e-35	2.08302e-33
18109	7448627	Protein of unknown function UPF0016	-4.42853	1.02939e-60	8.06966e-59	-3.83331	3.57537e-48	1.48385e-46	-2.37521	4.59846e-23	1.49726e-21	-2.24679	1.47369e-20	4.98276e-19
23593	7450568	hypothetical protein	-4.41919	1.87575e-18	1.63923e-17	-2.42046	1.362e-07	5.61732e-07	-7.39295	1.8728e-35	1.22344e-33	-6.52199	3.58342e-30	2.4155e-28
18076	7451005	Adenylate kinase	-4.4056	6.32488e-11	3.00297e-10	-2.7586	9.78787e-06	3.26973e-05	-3.67382	1.48455e-08	1.24789e-07	-2.65724	1.88906e-05	0.00013041
20737	7445055	Bacterial Fmu (Sun)/eukaryotic nucleolar NOL1/Nop2p	-4.37201	3.56122e-16	2.63371e-15	-12.418	6.67488e-40	1.83481e-38	-1.52384	0.000969543	0.00347231	-2.23495	2.40751e-06	1.94346e-05
21989	7443783	(Tp_bZIP15) regulator [Rayko]	-4.36098	2.53473e-22	2.90944e-21	-1.3683	0.000562893	0.00143856	-4.12028	1.56252e-20	4.24003e-19	-3.5419	2.36053e-16	5.7694e-15
8054	7453043	hypothetical protein	-4.35084	3.76255e-31	7.0104e-30	-4.93033	1.74795e-49	7.64402e-48	-7.78351	3.75104e-46	4.5629e-44	-3.6342	1.66702e-38	1.96023e-36
263472	7452385	hypothetical protein	-4.3421	1.44991e-51	7.13693e-50	-3.43294	6.35742e-34	1.30642e-32	-1.95322	1.8552e-14	2.95687e-13	-1.57432	4.12579e-10	5.59785e-09
21796	7441887	hypothetical protein	-4.33853	9.41121e-42	3.06458e-40	-5.51198	3.39539e-58	2.31828e-56	-4.68841	7.58719e-49	1.0428e-46	-3.72375	4.70701e-31	3.36583e-29
33682	7446762	(Tp_sigma70.3a) RNA polymerase	-4.32282	8.07208e-15	5.35927e-14	-5.79053	3.86471e-22	4.26933e-21	-1.50429	0.00234756	0.00753539	-2.23653	1.06326e-05	7.70719e-05
4896	7452247	hypothetical protein	-4.31124	5.96012e-10	2.57243e-09	-2.01476	0.00124555	0.00297555	-3.37385	3.87875e-07	2.6466e-06	-2.97155	5.9859e-06	4.54439e-05
22694	7446467	Short-chain dehydrogenase/reductase SDR	-4.31006	8.09031e-14	4.92634e-13	-2.60413	1.07356e-06	4.0155e-06	-2.65904	6.85678e-07	4.52402e-06	-2.35312	8.85072e-06	6.53644e-05
25121	7442500	Thioredoxin-related	-4.3088	3.17454e-25	4.25806e-24	-3.70442	2.5059e-20	2.55737e-19	-5.02348	1.5784e-30	7.73341e-29	-3.98449	8.29099e-22	3.07872e-20
22389	7443735	hypothetical protein	-4.29793	1.08788e-43	3.99756e-42	-5.31547	4.40184e-54	2.38896e-52	-1.23505	5.32362e-06	2.98252e-05	-1.44458	3.26744e-07	3.06826e-06
22198	7453320	hypothetical protein	-4.29611	8.98023e-08	3.04511e-07	-7.13046	8.18862e-15	5.93563e-14	-4.03411	3.55476e-07	2.43811e-06	-5.06059	1.22563e-09	1.56843e-08
22731	7453167	Zn-finger, RING	-4.27341	2.96488e-08	1.06544e-07	-3.37112	4.91645e-06	1.70761e-05	-3.48585	2.74473e-06	1.62367e-05	-3.08622	2.43371e-05	0.000163426
9720	7450839	hypothetical protein	-4.26424	4.55079e-38	1.18332e-36	-4.40487	2.83701e-40	7.98514e-39	-2.74152	1.72349e-19	4.26161e-18	-2.85923	1.35688e-20	4.60253e-19
34170	7450056	probable aspartyl aminopeptidase	-4.26305	2.96512e-62	2.53063e-60	-3.35219	1.90528e-43	6.20417e-42	-2.74078	1.13943e-31	5.85368e-30	-3.49972	3.78732e-45	6.57069e-43
22709	7449637	hypothetical protein	-4.25317	1.11214e-59	8.47361e-58	-4.21153	9.16021e-60	6.7792e-58	-3.13268	4.59132e-38	3.4461e-36	-3.39588	3.13117e-43	5.17769e-41
31012	7449099	(Cpx1) coproporphyrinogen III oxidase, chloroplast targeted	-4.25125	1.52519e-13	9.09867e-13	-1.78092	0.000558558	0.00142818	-3.18137	7.24176e-09	6.3707e-08	-2.21548	2.45978e-05	0.000164967
263427	NA	NA	-4.24905	7.31818e-35	1.60348e-33	-2.86312	1.55615e-18	1.41605e-17	-8.72574	1.36065e-75	6.85703e-73	-6.00831	8.14962e-52	2.39576e-49
11247	7444344	hypothetical protein	-4.23747	1.97522e-11	9.86025e-11	-4.18882	3.41025e-11	1.96836e-10	-3.39517	1.91044e-08	1.58574e-07	-2.70657	4.19957e-06	3.25836e-05
8749	7448316	hypothetical protein	-4.23109	6.09127e-25	8.02789e-24	-4.62124	7.79809e-29	1.24852e-27	-3.25631	3.09756e-18	6.74515e-17	-3.08156	7.55433e-16	1.76096e-14
1913	7445502	AAA ATPase, central region	-4.23108	2.27579e-29	3.81691e-28	-5.07817	8.31968e-38	2.03342e-36	-4.31033	2.35606e-30	1.14377e-28	-3.79809	5.07034e-25	2.35348e-23
4632	7446154	TPR repeat	-4.21993	9.72102e-30	1.6728e-28	-3.02934	2.04696e-18	1.84209e-17	-4.26081	1.17424e-30	5.83425e-29	-3.18526	6.69311e-20	2.17948e-18
264583	7446285	(PYK4) pyruvate kinase	-4.21474	4.21269e-18	3.58961e-17	-2.35274	7.16956e-08	3.01932e-07	-9.12167	2.31204e-38	1.826e-36	-6.81769	4.54092e-33	3.81401e-31
4049	7443851	hypothetical protein	-4.19214	2.04749e-37	5.12259e-36	-6.34434	3.04228e-55	1.76904e-53	-3.09572	2.80769e-27	1.14725e-25	-2.59492	8.21919e-21	2.82414e-19
38085	NA	Amino acid transport and metabolism	-4.17805	1.43097e-28	2.29454e-27	-1.97713	8.09427e-09	3.78197e-08	-6.87972	6.17172e-57	1.38969e-54	-5.1578	2.74439e-38	3.19163e-36
38085	NA	Carbohydrate transport and metabolism	-4.17805	1.43097e-28	2.29454e-27	-1.97713	8.09427e-09	3.78197e-08	-6.87972	6.17172e-57	1.38969e-54	-5.1578	2.74439e-38	3.19163e-36
23513	7450653	Lipocalin-related protein and Bos/Can/Equ allergen	-4.17667	3.01168e-28	4.73591e-27	-7.91421	1.16828e-60	9.15845e-59	-1.23456	0.000219264	0.000903609	-2.43777	2.70562e-12	4.68635e-11
9976	7441834	PDZ/DHR/GLGF	-4.15102	1.28746e-38	3.47582e-37	-3.57147	1.95012e-29	3.21968e-28	-2.76139	4.85565e-20	1.25949e-18	-2.54921	3.22146e-17	8.65297e-16
40597	7447266	Retinal pigment epithelial membrane protein	-4.14528	1.2495e-46	4.97843e-45	-4.88068	1.00021e-57	6.61578e-56	-2.38263	1.96166e-19	4.81676e-18	-3.14663	1.90537e-30	1.31795e-28
3868	7445372	hypothetical protein	-4.10705	5.53624e-12	2.89906e-11	-2.10368	0.000122745	0.000350044	-1.87182	0.000537345	0.00204706	-1.65742	0.00208749	0.00861285
268669	7447924	hypothetical protein	-4.09374	2.9367e-13	1.71897e-12	-2.13682	2.74809e-05	8.54881e-05	-3.32791	1.69445e-09	1.62873e-08	-3.111	1.58491e-08	1.7859e-07
687	7445412	FAD-dependent pyridine nucleotide-disulphide oxidoreductase	-4.08365	1.17684e-25	1.60911e-24	-2.13343	2.46982e-09	1.20563e-08	-4.54137	2.19792e-28	9.3416e-27	-3.62352	8.74761e-21	2.99598e-19
40323	7446089	CPSase	-4.06181	1.0325e-27	1.56771e-26	-4.78206	2.45481e-35	5.33456e-34	-3.45858	1.25078e-21	3.64656e-20	-2.6774	2.00933e-14	4.18557e-13
9742	7451197	Helicase-associated	-4.05737	2.14422e-06	6.22219e-06	-4.7968	6.19898e-08	2.63469e-07	-4.36076	4.9817e-07	3.34739e-06	-4.52188	2.31544e-07	2.23172e-06
7292	7447198	hypothetical protein	-4.02281	1.25597e-23	1.54886e-22	-1.35854	8.3727e-05	0.000243496	-3.99898	2.65324e-22	8.18637e-21	-3.08507	1.72231e-15	3.90305e-14
36605	7444520	NA	-4.02249	2.09097e-13	1.23762e-12	-1.47667	0.00291428	0.00649986	-3.62196	2.12138e-11	2.52537e-10	-2.05999	5.2242e-05	0.000324517
3945	7443799	hypothetical protein	-4.0214	6.28812e-17	4.91849e-16	-2.83031	5.95652e-10	3.07052e-09	-2.72003	1.22961e-09	1.19935e-08	-2.50214	2.79444e-08	3.07099e-07
29728	7445840	Nucleotide sugar epimerase	-4.0003	6.0728e-43	2.12107e-41	-1.62799	7.62048e-10	3.89979e-09	-1.86735	2.45099e-12	3.22622e-11	-1.4607	2.95226e-08	3.23434e-07
6932	7444099	hypothetical protein	-3.98996	7.07465e-11	3.33501e-10	-3.08599	1.25975e-07	5.21388e-07	-4.40774	5.26379e-12	6.70357e-11	-3.84259	4.79132e-10	6.45121e-09
7019	7444145	Mitochodrial transcription termination factor-related	-3.96266	8.35829e-23	9.75257e-22	-5.42624	6.75014e-35	1.43447e-33	-1.13838	0.000857663	0.0031311	-1.50985	1.2234e-05	8.7481e-05
16210	7449370	Leucine-rich repeat	-3.95835	5.55224e-37	1.37288e-35	-1.93761	1.28931e-11	7.68722e-11	-1.93604	1.25609e-11	1.53678e-10	-1.1768	2.44869e-05	0.000164328
262258	7443732	transporter	-3.93683	0.000574234	0.00120244	-4.35482	2.24931e-08	1.00653e-07	-2.62663	0.00619515	0.0176293	-3.08986	0.000101926	0.000596947
31446	7452556	Ribosomal protein S21	-3.92003	4.02372e-47	1.64413e-45	-3.65015	9.00569e-42	2.71531e-40	-2.35157	1.78787e-20	4.80229e-19	-2.31186	9.25995e-20	2.95175e-18
10485	7442593	Peptidase S26, signal peptidase I	-3.91612	1.54692e-26	2.22131e-25	-7.09248	1.11438e-54	6.37484e-53	-2.54594	6.49869e-16	1.18375e-14	-2.57193	8.46469e-16	1.96021e-14
273	7446674	Protein synthesis factor, GTP-binding	-3.91551	1.82566e-53	1.00108e-51	-4.70403	1.09668e-69	1.31888e-67	-1.88178	8.17554e-16	1.479e-14	-2.64668	5.13066e-28	2.9834e-26
269917	7444231	SAM (and some other nucleotide) binding motif	-3.91213	8.96963e-40	2.5936e-38	-5.75629	1.04935e-67	1.07818e-65	-1.58749	3.40399e-09	3.16004e-08	-2.77366	7.72546e-23	3.14456e-21
263788	7443300	amino acid/polyamine transporter	-3.89303	1.13174e-26	1.64297e-25	-3.45731	1.88953e-20	1.94145e-19	-1.60426	2.80131e-07	1.95041e-06	-1.19967	0.000115768	0.000669859
26190	7452595	serine hydroxymethyltransferase	-3.88636	1.21426e-35	2.73415e-34	-4.64626	7.62166e-47	2.93309e-45	-1.78937	3.97533e-11	4.53839e-10	-2.29259	1.3816e-16	3.46481e-15
270141	7452001	(KAS3) 3-oxoacyl-synthase	-3.87057	2.29262e-27	3.44154e-26	-2.21159	2.14197e-11	1.26006e-10	-7.3654	2.13067e-63	6.44252e-61	-5.0549	1.05923e-39	1.38393e-37
24993	7441992	Ankyrin	-3.86895	2.48044e-64	2.3438e-62	-3.03067	2.28958e-44	7.86708e-43	-1.52507	1.93321e-14	3.07657e-13	-1.8758	2.17804e-20	7.29438e-19
24399	7445436	(DLDH2) hypothetical protein	-3.86842	6.8238e-53	3.6658e-51	-1.85031	1.69542e-15	1.28898e-14	-4.3139	3.15515e-62	9.27526e-60	-3.70758	9.37814e-49	1.98498e-46
12234	7452465	Carbamoyl-phosphate synthase L chain, ATP-binding	-3.85886	5.68027e-19	5.1689e-18	-1.56268	7.88858e-05	0.00023024	-4.68283	4.02948e-25	1.44556e-23	-4.07007	1.89984e-20	6.38286e-19
12095	7448907	hypothetical protein	-3.84363	5.38888e-20	5.2806e-19	-2.92711	4.72925e-13	3.07053e-12	-1.63626	2.05896e-05	0.000103712	-1.54247	6.27529e-05	0.000383217
39941	7441902	hypothetical protein	-3.83752	2.15557e-55	1.26736e-53	-3.97778	4.81521e-57	3.06984e-55	-0.948015	1.46115e-05	7.56154e-05	-1.28672	6.16371e-09	7.25834e-08
35005	7448417	Deoxyribodipyrimidine photolyase, class 1	-3.83099	3.4661e-30	6.165e-29	-5.14183	3.22182e-57	2.07906e-55	-3.17995	2.35832e-31	1.19991e-29	-3.07987	2.97333e-29	1.9187e-27
23934	7443496	hypothetical protein	-3.81613	3.99525e-18	3.41808e-17	-1.1715	0.00323557	0.00712782	-2.28093	2.97719e-08	2.40333e-07	-1.31235	0.00101986	0.00462828
11442	7447816	PT repeat	-3.80321	1.57554e-28	2.51872e-27	-1.08343	0.000287755	0.000773118	-2.26694	8.63546e-13	1.18227e-11	-1.57893	2.65032e-07	2.52688e-06
260833	7444162	ABC transporter	-3.79884	8.84501e-75	1.1849e-72	-3.71641	1.73893e-70	2.16507e-68	-1.85529	1.85488e-22	5.7906e-21	-1.72404	1.08306e-19	3.40118e-18
38272	7444342	oxidase	-3.78685	1.10802e-62	9.61164e-61	-5.3464	2.57648e-84	6.34114e-82	-0.831723	4.04183e-05	0.000193114	-0.615473	0.00262202	0.010507
23274	7446320	Chaperonin clpA/B	-3.77505	9.79449e-58	6.68743e-56	-4.07701	6.18058e-65	5.73764e-63	-3.37057	1.66155e-48	2.22584e-46	-3.51646	6.57083e-51	1.78305e-48
24901	7441810	(MTS2_2) methionyl-trna synthetase	-3.7647	2.14211e-22	2.46681e-21	-4.57178	7.77281e-30	1.31405e-28	-4.11941	1.27657e-25	4.72377e-24	-3.94614	3.27097e-24	1.43044e-22
268062	7443122	hypothetical protein	-3.75335	1.03736e-17	8.61049e-17	-3.4984	7.32127e-16	5.73084e-15	-1.02206	0.00999043	0.0267397	-1.4233	0.000390954	0.0019787
263048	7446583	hypothetical protein	-3.75255	1.70021e-08	6.29358e-08	-1.88129	0.00231134	0.0052559	-2.64022	3.15959e-05	0.000153809	-1.9102	0.00191378	0.00800219
22531	7447249	hypothetical protein	-3.73522	8.88838e-26	1.22322e-24	-3.43659	1.24698e-22	1.41445e-21	-3.08546	1.51309e-19	3.78559e-18	-2.89131	1.21372e-17	3.33631e-16
41178	7442776	ATP phosphoribosyltransferase	-3.72772	2.06511e-28	3.28648e-27	-4.73904	1.28744e-39	3.45812e-38	-0.798046	0.00845374	0.0231777	-1.78783	9.22554e-09	1.06587e-07
11163	7446298	Heat shock protein DnaJ, N-terminal	-3.71953	7.35085e-11	3.45751e-10	-7.4127	5.85849e-25	7.68282e-24	-2.87733	9.58709e-09	8.2757e-08	-3.84559	4.75429e-13	8.72004e-12
24613	7445715	hypothetical protein	-3.70661	3.08108e-19	2.86529e-18	-3.89943	6.8706e-21	7.22061e-20	-5.99296	8.57748e-38	6.34794e-36	-5.42528	2.60015e-33	2.21915e-31
27997	7443729	(DAD1) probable dihydroxyacid dehydratase	-3.70176	9.12877e-38	2.32235e-36	-8.24389	3.03233e-107	2.13941e-104	-0.808325	0.00184685	0.00612704	-1.67793	2.60522e-10	3.60878e-09
262675	NA	Posttranslational modification, protein turnover, chaperones	-3.68235	3.5074e-50	1.65709e-48	-3.41004	2.33912e-44	8.0113e-43	-4.90993	3.78009e-77	2.10551e-74	-5.52438	1.8502e-87	2.17563e-84
20194	7453077	Zn-finger, CDGSH type	-3.67529	9.40874e-19	8.42409e-18	-2.38172	1.27114e-09	6.35149e-09	-5.87463	1.4398e-35	9.58329e-34	-4.4838	1.24873e-24	5.62353e-23
25605	7448510	(trpAB) tryptophane synthase	-3.65945	7.3417e-45	2.75522e-43	-3.39473	1.06284e-39	2.89897e-38	-1.41763	2.85084e-09	2.67706e-08	-2.40009	2.2232e-22	8.58691e-21
2217	7448659	hypothetical protein	-3.63827	5.50618e-80	1.02231e-77	-3.8637	1.26015e-80	2.33968e-78	-2.53096	2.15165e-41	1.96301e-39	-2.54286	3.10059e-40	4.20686e-38
574	NA	Carbohydrate transport and metabolism	-3.63617	1.1386e-26	1.6484e-25	-1.14811	0.000214894	0.000589769	-4.57898	9.9282e-38	7.24622e-36	-3.50514	5.47211e-25	2.52888e-23
1761	7447666	hypothetical protein	-3.60432	2.69595e-13	1.58156e-12	-6.23283	2.43062e-28	3.81748e-27	-4.23882	4.54377e-18	9.77372e-17	-4.38632	1.50096e-18	4.31649e-17
13884	7442148	ABC-transporter like protein	-3.59793	1.21919e-24	1.58315e-23	-1.93799	4.2912e-09	2.05399e-08	-2.40359	7.29937e-13	1.00454e-11	-1.51561	3.13674e-06	2.47547e-05
19526	7449812	hypothetical protein	-3.59759	8.87061e-18	7.4036e-17	-1.67858	1.15587e-05	3.80368e-05	-2.69751	8.86891e-12	1.10035e-10	-2.67716	1.58585e-11	2.49747e-10
263147	7444090	(lipB_2) lipoate protein ligase B	-3.56861	1.5785e-18	1.39094e-17	-6.77936	1.10125e-38	2.78151e-37	-1.42199	6.63019e-05	0.000301795	-1.99593	5.12632e-08	5.40357e-07
264039	7446966	(CYP2) cytochrome P450	-3.56727	8.47858e-33	1.71566e-31	-1.74377	2.83923e-10	1.51755e-09	-4.96662	8.42231e-53	1.39271e-50	-3.67891	5.24279e-34	4.86705e-32
8799	7443326	hypothetical protein	-3.56623	2.58217e-29	4.31707e-28	-4.37043	1.11134e-40	3.17874e-39	-3.26617	1.88628e-26	7.28558e-25	-4.80869	4.00301e-43	6.51752e-41
269080	7445938	ctp-synthetase	-3.5648	9.99438e-46	3.88862e-44	-4.37763	6.25693e-62	5.17321e-60	-0.729885	0.00133755	0.00460933	-1.13547	7.77189e-07	6.84846e-06
20024	7452118	Peptidylprolyl isomerase, FKBP-type	-3.54893	9.59364e-36	2.19286e-34	-2.7453	9.44986e-23	1.07883e-21	-2.36397	3.95127e-19	9.44727e-18	-2.51913	1.24351e-20	4.23153e-19
22727	7450059	Regulator of chromosome condensation, RCC1	-3.53305	5.29787e-34	1.13497e-32	-2.8749	9.09726e-25	1.17772e-23	-1.61983	1.05365e-09	1.03536e-08	-1.43896	4.97235e-08	5.2675e-07
6028	NA	NA	-3.51326	1.24972e-52	6.5474e-51	-3.88294	4.95166e-61	3.94011e-59	-3.28699	1.71714e-49	2.423e-47	-2.97365	1.29222e-41	1.87336e-39
24812	7450864	Oxidoreductase, N-terminal	-3.51117	4.41122e-18	3.75575e-17	-6.08295	1.20042e-39	3.24912e-38	-1.95731	2.48615e-07	1.74476e-06	-2.30281	2.12732e-09	2.64242e-08
20564	7451519	hypothetical protein	-3.49726	2.43443e-15	1.69609e-14	-2.89412	1.73028e-11	1.02242e-10	-2.35421	2.06663e-08	1.70601e-07	-2.44962	6.46641e-09	7.57851e-08
8011	7443540	NA	-3.49176	3.78013e-15	2.59773e-14	-2.25998	6.37964e-08	2.70604e-07	-2.58089	1.12641e-09	1.10275e-08	-2.00384	2.11997e-06	1.72848e-05
11855	7448207	hypothetical protein	-3.49153	3.52166e-07	1.12495e-06	-2.47428	0.000908412	0.00223212	-5.93427	6.46679e-13	8.9696e-12	-2.14767	0.00225371	0.00921602
5789	7442296	SAM (and some other nucleotide) binding motif	-3.48709	3.26836e-43	1.15682e-41	-7.75291	5.07214e-111	5.36785e-108	-1.32201	8.61877e-09	7.49486e-08	-1.86249	2.14256e-15	4.81416e-14
6988	7444129	aspartate-tRNA ligase or aspartyl tRNA synthetase	-3.47829	2.54897e-33	5.34173e-32	-3.77986	4.19893e-38	1.03584e-36	-2.77745	1.86518e-23	6.18783e-22	-2.93451	1.65707e-25	8.08146e-24
35350	7450711	Protein kinase	-3.47289	2.94747e-24	3.73123e-23	-2.41043	3.14227e-13	2.05784e-12	-1.23073	5.94048e-05	0.000273221	-1.28671	2.6451e-05	0.000175947
32766	7449524	hypothetical protein	-3.46496	4.7472e-21	4.95948e-20	-7.13176	1.26255e-52	6.48619e-51	-1.26135	0.000156615	0.00066431	-1.93754	1.4872e-08	1.68332e-07
27414	7448722	(NRT1) nitrate transporter	-3.46329	2.14129e-11	1.06441e-10	-3.4251	3.27254e-11	1.89564e-10	-3.90792	1.35722e-13	1.99216e-12	-4.87443	1.23833e-18	3.61025e-17
263251	7450710	protein kinase	-3.45942	6.98893e-27	1.03446e-25	-2.49737	9.24835e-16	7.20731e-15	-1.53304	2.61971e-07	1.82999e-06	-1.53201	2.61763e-07	2.50247e-06
264879	7448249	Ribonuclease RNase H fold containing	-3.45754	4.4889e-25	5.95313e-24	-7.74235	2.64962e-59	1.89466e-57	-1.04672	0.000363363	0.00142636	-1.51946	4.33071e-07	3.97502e-06
30478	7451802	(hisH) n-acetyl-glutamate-gamma-semialdehyde dehydrogenase	-3.4572	2.63829e-26	3.75283e-25	-6.66623	2.09682e-64	1.86476e-62	-1.44476	1.5425e-06	9.55195e-06	-1.85056	1.33662e-09	1.69813e-08
9067	7445814	(H4_1) histone H4	-3.45496	3.01822e-21	3.19418e-20	-2.22773	1.60995e-09	7.96917e-09	-2.02651	2.081e-07	1.48136e-06	-1.14215	0.00172584	0.00730584
32053	7446680	Prolyl-tRNA synthetase, archael and euk type	-3.45491	2.56902e-52	1.3198e-50	-4.15355	2.91811e-69	3.35677e-67	-3.35119	1.10724e-49	1.5835e-47	-3.18139	2.88954e-45	5.18305e-43
9099	7447550	hypothetical protein	-3.44498	7.27079e-11	3.4229e-10	-5.59828	5.46852e-21	5.79893e-20	-2.3023	3.22111e-06	1.87818e-05	-2.54492	1.22806e-06	1.04306e-05
37923	7444216	Heat shock protein DnaJ, N-terminal	-3.42983	1.54837e-05	4.03606e-05	-2.63966	0.000620972	0.00157407	-3.56963	1.62857e-05	8.33421e-05	-2.15079	0.00721304	0.0249463
11271	7444382	hypothetical protein	-3.4211	9.47174e-11	4.4049e-10	-5.63023	2.93715e-19	2.80287e-18	-2.40912	1.51567e-07	1.10167e-06	-3.0641	9.14569e-11	1.33135e-09
31394	7451537	aspartate aminotransferase	-3.4156	6.83371e-45	2.57371e-43	-3.26029	3.09897e-41	9.08488e-40	-2.09648	1.03739e-19	2.63278e-18	-2.13696	3.33209e-20	1.09855e-18
24568	7443211	hypothetical protein	-3.38992	4.23127e-39	1.17224e-37	-1.40381	5.8237e-09	2.75718e-08	-1.57956	6.3507e-11	7.08961e-10	-1.28012	9.4751e-08	9.60489e-07
6607	7446570	tRNA/rRNA methyltransferase (SpoU)	-3.38643	1.00896e-11	5.17087e-11	-7.08896	1.56778e-29	2.6006e-28	-1.66965	0.000185269	0.000773757	-3.31345	9.68083e-12	1.55939e-10
21600	7452798	hypothetical protein	-3.38467	3.42206e-62	2.89726e-60	-3.5024	1.07876e-64	9.75768e-63	-1.03225	3.10243e-08	2.49302e-07	-1.52085	8.37709e-16	1.94809e-14
1875	7445009	Cellular retinaldehyde-binding)/triple function, C-terminal	-3.38003	3.36977e-12	1.79659e-11	-1.39821	0.0018927	0.00437538	-4.65912	2.74489e-19	6.6474e-18	-3.19748	4.84035e-11	7.19458e-10
22362	7446159	(KCS1) beta-ketoacyl-coa synthase	-3.36884	3.28375e-20	3.24784e-19	-1.37779	4.8157e-05	0.000145115	-3.9182	2.64794e-25	9.59698e-24	-3.01649	7.32895e-17	1.87802e-15
38193	7450879	Molybdopterin biosynthesis MoaE	-3.36279	3.03525e-32	6.04935e-31	-4.98772	8.85142e-53	4.59189e-51	-1.14728	6.04485e-06	3.35286e-05	-1.69483	5.43769e-11	8.04855e-10
25730	7442839	Selenoprotein W-related	-3.36024	3.7432e-45	1.4353e-43	-6.71096	1.62298e-90	5.54066e-88	-1.30932	6.7013e-10	6.71589e-09	-1.34898	2.49907e-10	3.47538e-09
25299	7453080	Cytochrome b5	-3.34753	5.3092e-08	1.84584e-07	-2.49122	2.68551e-05	8.36837e-05	-4.53788	3.0661e-12	4.00106e-11	-4.19129	5.81515e-11	8.59522e-10
262796	7448589	(ACP3) acyl carrier protein	-3.32406	3.14175e-18	2.70319e-17	-0.991268	0.00485007	0.0103028	-5.51324	2.67451e-38	2.0812e-36	-4.15425	2.20142e-25	1.04945e-23
14772	7443866	Pyridoxal-dependent decarboxylase	-3.3196	9.40309e-17	7.2373e-16	-1.78817	2.27226e-06	8.18492e-06	-1.61384	1.68761e-05	8.61551e-05	-1.04278	0.00497822	0.0181922
5175	7449710	Riboflavin kinase / FAD synthetase	-3.31291	4.98257e-20	4.89152e-19	-5.2947	3.31661e-39	8.64525e-38	-2.83609	3.50035e-16	6.51752e-15	-2.53492	2.07865e-13	3.97799e-12
8153	7450973	hypothetical protein	-3.31053	5.6358e-17	4.43448e-16	-3.76661	1.58902e-20	1.64065e-19	-1.47879	5.50177e-05	0.000255038	-2.68071	2.80295e-12	4.847e-11
36614	7444528	diaminopimelate epimerase	-3.30182	1.29662e-30	2.34166e-29	-1.77602	7.16214e-11	4.02747e-10	-1.65011	1.07417e-09	1.05454e-08	-1.29394	1.71405e-06	1.42833e-05
10063	7441959	Formylmethionine deformylase	-3.30177	5.56409e-36	1.29133e-34	-6.2998	3.47425e-81	6.80888e-79	-1.96967	1.14034e-18	2.57868e-17	-2.56433	8.69505e-29	5.31906e-27
2235	7448668	Heat shock protein DnaJ, N-terminal	-3.29498	4.9849e-33	1.02041e-31	-3.63694	7.37655e-39	1.87659e-37	-1.95864	1.68077e-14	2.6951e-13	-2.33231	3.19225e-19	9.70794e-18
25793	7449440	hypothetical protein	-3.28929	2.9562e-26	4.17697e-25	-3.83895	2.92857e-32	5.58433e-31	-2.00195	1.12447e-11	1.38055e-10	-2.48043	5.3125e-16	1.25496e-14
21130	7452192	Nuclear protein SET	-3.28276	1.47727e-35	3.31932e-34	-3.33588	8.93912e-36	1.975e-34	-2.21625	2.34977e-18	5.16997e-17	-1.77766	1.0974e-12	1.96844e-11
21104	7452162	hypothetical protein	-3.26859	2.42386e-12	1.31144e-11	-1.48418	0.000664317	0.00167392	-3.60613	4.08276e-14	6.25295e-13	-2.66675	7.64867e-09	8.88539e-08
4875	7452237	Pyruvate kinase	-3.26674	8.10449e-23	9.47732e-22	-3.27901	5.08836e-23	5.9111e-22	-3.00072	6.89264e-20	1.77051e-18	-3.10054	7.05055e-21	2.43843e-19
5509	7450105	Serine/threonine protein kinase	-3.26058	9.40473e-36	2.15433e-34	-2.7117	8.68733e-27	1.25427e-25	-1.02913	1.45714e-05	7.54446e-05	-1.3347	2.29314e-08	2.54385e-07
24247	7450771	hypothetical protein	-3.25574	9.38887e-41	2.88007e-39	-6.07153	5.18011e-98	2.88532e-95	-1.60898	2.07984e-12	2.75482e-11	-2.68222	4.34699e-29	2.77134e-27
8450	7446856	Heat shock protein DnaJ, N-terminal	-3.25347	1.5152e-13	9.0544e-13	-1.1843	0.00415836	0.00898305	-1.56982	0.000222776	0.000915587	-1.23343	0.00332539	0.0128346
1951	7452557	Nuclear protein SET	-3.25028	1.21468e-09	5.07899e-09	-3.03687	1.00003e-08	4.62962e-08	-3.30751	7.09519e-10	7.10391e-09	-3.38752	3.71771e-10	5.07671e-09
269274	7450676	(NRT2) nitrate transporter	-3.24543	0.000557247	0.00117011	-2.54466	0.00530595	0.0111881	-4.37076	1.02869e-05	5.47341e-05	-5.06246	7.81051e-07	6.87676e-06
24505	7447563	PPR repeat	-3.23994	5.04896e-13	2.9103e-12	-1.47844	0.000433403	0.0011328	-2.45699	1.49369e-08	1.25458e-07	-2.22627	2.40509e-07	2.31392e-06
37450	7451244	(SPP1) stromal processing peptidase	-3.22682	8.13189e-53	4.34646e-51	-4.08134	2.12671e-76	3.63016e-74	-1.44994	2.00378e-13	2.897e-12	-2.76419	1.41309e-40	1.94218e-38
39979	7441947	(ITS3) probable isoleucine-trna synthetase	-3.2232	9.72017e-40	2.79534e-38	-5.20684	3.48007e-82	7.51623e-80	-0.744583	0.000929213	0.00335283	-1.47062	1.27119e-10	1.82785e-09
3057	7442420	carbamate kinase	-3.20708	1.62212e-29	2.75996e-28	-2.50963	1.60304e-19	1.56648e-18	-1.59609	2.17443e-09	2.06942e-08	-1.68716	4.69438e-10	6.32874e-09
11487	7448512	Phytanoyl-CoA dioxygenase	-3.19067	1.67944e-26	2.40834e-25	-4.4123	6.27371e-44	2.10777e-42	-3.00603	7.39773e-26	2.76644e-24	-2.35594	2.36031e-17	6.37224e-16
2735	7452289	hypothetical protein	-3.18844	1.1344e-26	1.64458e-25	-5.06812	3.01184e-52	1.51063e-50	-2.38602	8.78952e-17	1.73544e-15	-2.32835	6.2065e-16	1.45317e-14
14389	7443541	(HDC) histidine decarboxylase	-3.18829	1.61445e-18	1.41791e-17	-1.74365	3.78505e-07	1.4969e-06	-2.18603	3.56705e-10	3.7009e-09	-2.13511	9.71702e-10	1.26178e-08
35408	7446184	Ubiquinone biosynthesis O-methyltransferase	-3.18808	2.13736e-24	2.72854e-23	-1.52156	2.13214e-07	8.61898e-07	-3.88062	2.48339e-32	1.39797e-30	-2.85521	7.50495e-20	2.42149e-18
263937	7448024		-3.17117	3.70577e-17	2.97108e-16	-1.12432	0.00107959	0.00261569	-7.38604	1.42224e-45	1.60123e-43	-5.32296	4.12438e-31	2.97752e-29
267979	7445514	hypothetical protein	-3.17097	2.27691e-38	6.06965e-37	-2.0873	7.10307e-19	6.59401e-18	-1.75776	4.4989e-14	6.85416e-13	-1.61268	3.87605e-12	6.57375e-11
11114	7446277	PpiC-type peptidyl-prolyl cis-trans isomerase	-3.16667	2.59668e-26	3.6986e-25	-5.8353	6.89894e-48	2.8299e-46	-1.57643	1.22697e-08	1.04213e-07	-1.71116	2.6212e-09	3.22561e-08
20570	7442886	Hyaluronan/mRNA binding protein	-3.16666	1.65809e-23	2.01464e-22	-4.77697	3.82541e-44	1.28931e-42	-1.85007	8.12933e-10	8.10864e-09	-2.37289	1.19494e-14	2.53429e-13
42821	7449889	Protein of unknown function UPF0004	-3.15281	2.23338e-46	8.81933e-45	-5.28878	1.2383e-87	3.85439e-85	-1.18735	6.31656e-09	5.59399e-08	-1.736	1.34403e-16	3.3786e-15
21348	7443034	Twin-arginine translocation pathway signal	-3.1321	4.15057e-19	3.82959e-18	-1.90881	1.16301e-08	5.34207e-08	-5.19425	1.64295e-39	1.33749e-37	-4.1853	6.92689e-29	4.28697e-27
268343	NA	This gene probably encodes one-helix member of LHC superfamily	-3.12643	4.51129e-26	6.32358e-25	-1.44517	1.98695e-07	8.04433e-07	-4.60843	1.32275e-46	1.6469e-44	-4.03753	6.00819e-38	6.83706e-36
6589	7446365	hypothetical protein	-3.10797	8.95784e-17	6.89962e-16	-3.4568	1.15118e-14	8.23168e-14	-1.64584	4.52938e-06	2.57574e-05	-1.51861	2.23033e-05	0.000151208
31846	7448638	member of the inositol monophosphatase protein family	-3.09961	8.16007e-43	2.84073e-41	-3.03443	4.10195e-39	1.06399e-37	-0.935284	1.17292e-05	6.18793e-05	-0.76626	0.000343826	0.00177152
263409	7452831	salicylate biosynthesis isochorismate synthase-like protein	-3.09217	1.11683e-21	1.22354e-20	-2.21065	1.19742e-13	8.04082e-13	-3.29466	7.25073e-29	3.17926e-27	-3.0172	2.21073e-22	8.57004e-21
264799	7442824	intraflagellar transport protein, bld1, osm-6	-3.07618	2.36626e-12	1.28224e-11	-3.1942	3.38398e-12	2.07369e-11	-2.26452	5.97624e-08	4.57645e-07	-1.69634	3.74991e-05	0.00023878
9049	7447526	hypothetical protein	-3.07483	4.07092e-28	6.345e-27	-4.10072	3.93929e-42	1.20143e-40	-0.928841	0.000262963	0.00106749	-1.56074	1.70785e-09	2.14403e-08
269717	7450532	HSP70 domain-containing protein	-3.07463	7.95989e-20	7.71424e-19	-4.65735	6.59077e-36	1.48405e-34	-1.38062	1.27023e-05	6.63842e-05	-1.56973	8.74309e-07	7.61548e-06
10358	7449976	hypothetical protein	-3.06317	1.15812e-12	6.45073e-12	-2.64997	4.29947e-10	2.25142e-09	-1.73341	2.82325e-05	0.000138647	-1.3737	0.000824472	0.00385227
262707	7451131	hypothetical protein	-3.03897	1.20405e-20	1.2276e-19	-4.18152	6.61036e-35	1.40759e-33	-1.62543	4.38845e-09	3.97969e-08	-1.81772	6.68293e-11	9.83664e-10
38022	7444192	Coproporphyrinogen III oxidase	-3.03266	2.64107e-10	1.17746e-09	-2.08295	6.67105e-06	2.27374e-05	-4.56687	2.093e-18	4.62426e-17	-4.09211	1.97348e-15	4.46268e-14
33968	7452654	(CEN2) centrin-like protein	-3.032	0.00430198	0.00776925	-4.10523	0.000211094	0.000580413	-6.74616	2.52195e-07	1.76662e-06	-5.13306	2.34794e-05	0.000158169
23562	7447141	Ankyrin	-3.0289	1.80266e-20	1.81346e-19	-1.20824	8.55493e-05	0.000248591	-1.09863	0.000330241	0.00130946	-0.941727	0.00203011	0.00840889
26931	7452190	GTP cyclohydrolase I	-3.01839	9.42118e-13	5.27816e-12	-3.44924	1.86901e-15	1.41689e-14	-1.85166	5.02725e-06	2.83147e-05	-1.51868	0.000175475	0.00097126
17492	7442670	UBA/THIF-type NAD/FAD binding fold	-3.0118	3.29446e-47	1.36193e-45	-4.87881	1.15663e-86	3.40017e-84	-1.31093	2.6249e-12	3.44657e-11	-1.41585	4.37624e-14	8.92365e-13
7805	7444957	Aldo/keto reductase	-3.00615	2.88263e-27	4.32108e-26	-3.98157	1.17036e-39	3.17589e-38	-1.18867	3.68718e-06	2.12304e-05	-1.42901	3.54704e-08	3.82654e-07
1051	7442873	Glutathione S-transferase, N-terminal	-3.00453	5.92806e-32	1.16179e-30	-2.78112	2.32676e-29	3.80002e-28	-1.6416	5.16503e-15	8.67644e-14	-2.58757	5.84785e-32	4.65322e-30
5424	7453168	Zn-finger, RING	-2.9993	3.59921e-12	1.91313e-11	-4.09937	1.7192e-19	1.67381e-18	-2.21496	1.90112e-07	1.35759e-06	-1.86891	1.07062e-05	7.75518e-05
1954	7447635	hypothetical protein	-2.97707	8.32875e-19	7.4761e-18	-2.00233	7.65761e-10	3.91689e-09	-3.34307	2.37532e-22	7.37186e-21	-2.66603	7.45838e-16	1.74243e-14
27892	7447965	Ornithine aminotransferase	-2.96324	9.12604e-24	1.13625e-22	-1.94396	6.74012e-12	4.07604e-11	-4.2601	5.9073e-42	5.53247e-40	-3.18316	1.65513e-26	8.62867e-25
26941	7442222	(NIR_1) NADPH nitrite reductase	-2.95981	1.13976e-06	3.43161e-06	-9.02741	2.07396e-29	3.40819e-28	-2.80734	3.38384e-06	1.96441e-05	-5.718	1.49408e-16	3.73803e-15
268480	7448761	(GGPS1) geranylgeranyl pyrophosphate synthetase	-2.94692	4.19573e-12	2.22128e-11	-1.78464	1.12053e-05	3.70232e-05	-3.22117	7.97737e-14	1.1874e-12	-2.87971	1.14021e-11	1.8173e-10
19034	7450801	Heat shock protein Hsp70	-2.9467	6.34419e-17	4.95868e-16	-4.62581	1.99279e-28	3.16661e-27	-1.14797	0.000432382	0.00167677	-1.42259	2.34557e-05	0.000158169
2170	7442227	hypothetical protein	-2.93117	7.04175e-25	9.25749e-24	-4.28301	2.13633e-43	6.91401e-42	-1.0375	5.50944e-05	0.000255282	-1.69163	1.44977e-10	2.06222e-09
21519	7452890	hypothetical protein	-2.92635	3.29306e-15	2.27335e-14	-5.38815	8.91862e-37	2.10683e-35	-2.26619	3.21105e-10	3.35133e-09	-2.44961	1.86979e-11	2.9229e-10
9135	7447571	Esterase/lipase/thioesterase	-2.92353	2.88045e-26	4.07537e-25	-1.39961	8.26235e-08	3.46162e-07	-2.84412	1.81566e-24	6.25901e-23	-3.07769	1.5931e-27	9.0644e-26
23918	7449269	NA	-2.91726	6.30876e-14	3.88172e-13	-1.75601	2.38895e-06	8.58482e-06	-5.34101	1.96922e-34	1.21165e-32	-4.94887	9.18717e-31	6.43893e-29
7466	7450116	Cytochrome b/b6, N-terminal	-2.91252	5.82139e-39	1.60856e-37	-0.867493	3.49196e-05	0.000107024	-1.94659	3.04156e-19	7.3323e-18	-1.3507	2.20414e-10	3.08142e-09
4972	7447235	hypothetical protein	-2.90756	3.09219e-39	8.63448e-38	-3.15192	1.32451e-45	4.9531e-44	-1.74973	1.96007e-17	4.02004e-16	-1.78814	1.46332e-17	4.01199e-16
33312	7447505	NnrU	-2.90495	1.96472e-36	4.6936e-35	-3.14355	1.86184e-42	5.79527e-41	-1.92141	4.25552e-19	1.00527e-17	-2.33109	3.35403e-26	1.71477e-24
41829	7451081	translation elongation factor alpha	-2.90228	3.49992e-39	9.74729e-38	-4.35762	1.5112e-75	2.46047e-73	-1.99572	1.09827e-20	3.02683e-19	-1.62608	1.49493e-14	3.15157e-13
20807	7451461	hypothetical protein	-2.90213	1.20075e-11	6.1188e-11	-1.51441	0.000267309	0.000720932	-2.01167	1.97719e-06	1.19919e-05	-1.75507	2.77697e-05	0.000183335
6787	7448973	hypothetical protein	-2.90063	2.49501e-48	1.08216e-46	-3.2462	1.50879e-56	9.39269e-55	-2.06838	1.29069e-30	6.38289e-29	-1.93226	3.63373e-27	2.02399e-25
1783	7445014	Rhodopsin-like GPCR superfamily	-2.89877	1.33841e-33	2.83287e-32	-2.14607	6.63424e-20	6.60491e-19	-1.90551	1.42317e-16	2.7585e-15	-1.80404	4.31265e-15	9.46903e-14
11432	7448486	hypothetical protein	-2.89848	2.52297e-09	1.0195e-08	-5.98296	1.85428e-25	2.49667e-24	-3.67474	3.29058e-13	4.68067e-12	-4.43749	1.66179e-16	4.13806e-15
20678	7453408	Cupin region	-2.89635	2.24681e-20	2.2432e-19	-1.68579	1.79531e-08	8.11263e-08	-2.64897	1.60372e-17	3.31487e-16	-2.43374	3.37876e-15	7.44947e-14
262503	7450030	thiamin pyrophosphokinase	-2.8863	3.13811e-22	3.58259e-21	-5.87225	1.9013e-55	1.1241e-53	-1.40963	2.31192e-08	1.8952e-07	-1.24506	9.27753e-07	8.04788e-06
13572	7445794	(MTS1) methionyl-trna synthetase	-2.869	7.26061e-48	3.08591e-46	-2.33187	1.19055e-32	2.32894e-31	-0.868387	3.16512e-06	1.84961e-05	-1.24955	3.53057e-11	5.31494e-10
31035	7445129	trypsin-like serine protease	-2.86822	7.99308e-56	4.83376e-54	-4.00405	6.67448e-90	2.20738e-87	-1.14814	3.37513e-11	3.8825e-10	-1.43128	3.38996e-16	8.19086e-15
261083	7445504	(Tp_sigma70.1) plastid RNA polymerase sigma factor	-2.86467	6.86606e-19	6.19996e-18	-1.20125	8.44845e-05	0.000245632	-2.00127	1.81022e-10	1.93706e-09	-1.3061	2.4021e-05	0.000161509
21081	7445254	hypothetical protein	-2.86305	1.14896e-24	1.49563e-23	-3.04278	4.94493e-27	7.22918e-26	-8.81488	3.11091e-114	6.58456e-111	-6.86501	3.655e-86	3.51644e-83
40001	7451309	Protein synthesis factor, GTP-binding	-2.85842	2.37382e-38	6.3121e-37	-2.01377	5.51238e-21	5.83959e-20	-2.43709	5.21158e-29	2.3077e-27	-1.86488	2.72258e-18	7.70402e-17
25915	7451985	hypothetical protein	-2.8464	1.0191e-08	3.86565e-08	-3.48092	3.36824e-10	1.78409e-09	-3.28113	2.26576e-15	3.91806e-14	-2.39245	5.42956e-09	6.44182e-08
7155	7447133	hypothetical protein	-2.83911	1.43842e-24	1.85871e-23	-3.72193	5.38181e-37	1.29151e-35	-3.49596	2.14986e-33	1.27106e-31	-3.94892	2.04997e-39	2.58272e-37
6683	7446614	HMG1/2 (high mobility group) box	-2.83599	7.26624e-06	1.98039e-05	-3.09523	1.20113e-06	4.46489e-06	-3.83932	5.8568e-09	5.20862e-08	-4.07439	9.80459e-10	1.27159e-08
8808	7448352	hypothetical protein	-2.8306	7.11438e-15	4.73532e-14	-0.964916	0.00483796	0.0102791	-3.51467	1.23827e-20	3.39498e-19	-1.93386	4.91576e-08	5.21277e-07
264633	7444373	Proteinase inhibitor I4, serpin	-2.80414	3.05835e-20	3.03626e-19	-1.46979	1.03325e-06	3.87213e-06	-1.42435	2.27752e-06	1.36716e-05	-0.963293	0.00110056	0.00495383
17859	7452214	Der1-like	-2.80055	1.16524e-16	8.90375e-16	-2.71897	3.96264e-16	3.15788e-15	-1.69577	1.64696e-07	1.18731e-06	-1.57849	1.21834e-06	1.03625e-05
31627	7453443	Pseudouridine synthase	-2.79845	5.15567e-08	1.79482e-07	-8.11297	5.44377e-27	7.91365e-26	-1.46205	0.00186597	0.0061827	-1.99476	3.22627e-05	0.000208846
25610	7443347	Beta-Ig-H3/fasciclin	-2.79632	1.00608e-35	2.28483e-34	-2.15558	1.09898e-22	1.25194e-21	-1.46581	7.72431e-12	9.62855e-11	-1.31591	7.3796e-10	9.68962e-09
2483	7450369	hypothetical protein	-2.79331	1.03066e-15	7.36497e-15	-4.90691	2.41128e-39	6.36374e-38	-2.15019	2.24531e-11	2.6432e-10	-1.7714	1.90201e-08	2.13004e-07
32668	7442472	Camphor resistance CrcB protein	-2.78886	1.63786e-14	1.06015e-13	-3.43005	1.01315e-18	9.3317e-18	-1.35119	6.06586e-05	0.000278624	-1.29565	0.000197656	0.00108215
269759	7451229	hypothetical protein	-2.78111	6.51006e-17	5.07334e-16	-5.01608	3.08405e-41	9.06624e-40	-1.13435	0.000312757	0.00124949	-1.99448	6.42363e-10	8.51895e-09
8405	7445883	(Tp_HSF_1f) regulator [Rayko]	-2.77496	0.00204377	0.0039148	-4.61525	2.28578e-08	1.02242e-07	-2.40761	8.61334e-05	0.000383487	-4.02705	3.96234e-10	5.38299e-09
31566	7442877	Membrane bound O-acyl transferase, MBOAT	-2.76732	5.37112e-19	4.90445e-18	-1.99811	3.93439e-11	2.25923e-10	-2.94886	1.11105e-20	3.05409e-19	-1.65735	4.90494e-08	5.20652e-07
5793	7444916	Photosystem II 12 kDa extrinsic	-2.75343	0.00019844	0.00044437	-4.78823	4.50437e-09	2.15019e-08	-8.08422	4.74149e-17	9.48567e-16	-7.49056	2.35711e-15	5.25164e-14
12103	7448909	hypothetical protein	-2.75211	2.66169e-07	8.60374e-07	-5.76578	6.126e-20	6.10465e-19	-2.59136	2.10256e-07	1.49539e-06	-2.03244	2.48201e-05	0.000166353
25161	7450027	hypothetical protein	-2.75087	4.57825e-09	1.7985e-08	-2.11426	3.85079e-06	1.35392e-05	-2.49697	7.59376e-08	5.75267e-07	-2.17331	2.164e-06	1.76302e-05
21939	7452049	Aldo/keto reductase	-2.74509	9.26194e-29	1.497e-27	-2.99669	6.1897e-33	1.23131e-31	-0.768112	0.000957345	0.0034391	-1.28808	4.14102e-08	4.43567e-07
261285	7448686	HSP70 domain-containing protein	-2.74477	8.3696e-20	8.10389e-19	-1.58628	4.49927e-08	1.94588e-07	-1.6269	2.08157e-08	1.71701e-07	-1.49178	2.64059e-07	2.51987e-06
25744	7442858	hypothetical protein	-2.74147	1.7664e-19	1.6676e-18	-4.2139	5.92649e-38	1.45861e-36	-1.28302	8.40247e-06	4.52306e-05	-1.95	3.26573e-11	4.94732e-10
10249	7450288	hypothetical protein	-2.73363	5.00008e-11	2.39438e-10	-3.0516	4.72544e-13	3.06994e-12	-2.09453	1.95156e-08	1.61481e-07	-1.42927	9.08781e-05	0.000536126
10053	7441954	Calcium-binding EF-hand	-2.72687	4.30111e-33	8.85578e-32	-3.42859	1.70871e-47	6.82386e-46	-0.653007	0.0023322	0.00749748	-0.872783	5.36972e-05	0.00033252
13887	7443457	HCO3-transporter	-2.72406	1.00729e-29	1.72774e-28	-1.8032	1.2724e-14	9.07396e-14	-1.36345	3.09105e-09	2.8898e-08	-0.974688	2.08858e-05	0.000142367
25160	7450026	WW/Rsp5/WWP	-2.72257	5.15973e-12	2.70995e-11	-2.84359	7.60863e-13	4.87717e-12	-1.55047	4.11795e-05	0.000196573	-2.51633	1.30532e-10	1.86931e-09
36201	7451000	Phosphate transporter	-2.71265	0.000515558	0.00108688	-1.74408	4.80472e-05	0.000144867	-2.7904	1.26246e-07	9.26957e-07	-1.68324	9.05771e-05	0.00053492
36917	7443174	queuine tRNA ribosyltransferase	-2.70941	2.06855e-16	1.54929e-15	-9.88824	1.26788e-65	1.23101e-63	-1.3658	5.07886e-06	2.85598e-05	-2.14641	4.87758e-12	8.14187e-11
41403	7450714	ABC transporter	-2.70024	5.65105e-23	6.66723e-22	-2.72879	3.37687e-23	3.96642e-22	-0.884346	0.000628987	0.00236291	-1.11386	1.86407e-05	0.000128938
24413	7443228	Lecithin:cholesterol acyltransferase	-2.6977	8.99586e-41	2.76753e-39	-3.34824	5.54873e-58	3.71659e-56	-2.66783	6.26222e-40	5.30184e-38	-2.58476	8.97745e-38	1.01073e-35
1131	7442900	hypothetical protein	-2.69558	9.66603e-31	1.76982e-29	-1.77705	7.03611e-15	5.12832e-14	-1.29328	9.33308e-09	8.06961e-08	-1.39457	7.18349e-10	9.45558e-09
34340	7445222	Thioredoxin-related	-2.69525	5.38322e-09	2.10224e-08	-4.3216	1.12714e-17	9.86647e-17	-1.338	0.00228131	0.00734503	-2.24337	7.87119e-07	6.92443e-06
8501	7450732	Dihydrouridine synthase, DuS	-2.68123	3.17467e-07	1.01842e-06	-4.23604	2.41554e-14	1.69296e-13	-3.69236	7.90091e-12	9.8371e-11	-3.61711	2.18988e-10	3.06555e-09
6925	7444095	Lissencephaly type-1-like homology motif	-2.68003	3.67141e-35	8.16272e-34	-2.23369	6.03254e-27	8.74553e-26	-0.602721	0.00239264	0.00766616	-0.922534	2.80031e-06	2.2249e-05
5656	7445213	hypothetical protein	-2.6784	6.19947e-38	1.60022e-36	-3.67914	2.63573e-61	2.11318e-59	-1.59587	1.46327e-15	2.57668e-14	-1.36404	9.17735e-12	1.48507e-10
20843	7451509	hypothetical protein	-2.67579	1.08843e-35	2.46129e-34	-4.07968	6.09792e-68	6.3269e-66	-1.64291	5.45615e-16	9.9556e-15	-1.70901	4.97669e-17	1.31299e-15
20723	7445645	Zn-finger, MYND type	-2.67033	2.02334e-33	4.24861e-32	-3.19776	1.2995e-43	4.28431e-42	-1.28423	1.3733e-09	1.33336e-08	-1.05091	6.55154e-07	5.87585e-06
261232	NA	Coenzyme transport and metabolism	-2.67014	8.30158e-14	5.04917e-13	-1.81108	1.30013e-07	5.3768e-07	-3.29163	6.63402e-19	1.56018e-17	-3.06192	4.36209e-17	1.15699e-15
268147	7452145	amino acid/polyamine transporter	-2.66938	4.205e-22	4.7342e-21	-2.96512	5.36716e-26	7.39591e-25	-1.86404	1.27138e-12	1.7184e-11	-2.0465	1.29088e-14	2.73228e-13
8014	7443542	Vitamin K-dependent carboxylation/gamma-carboxyglutamic region	-2.66198	1.21069e-19	1.15326e-18	-2.58502	6.7438e-19	6.2715e-18	-3.32318	1.65352e-28	7.08471e-27	-3.51703	2.62545e-30	1.79259e-28
7202	7450713	hypothetical protein	-2.65596	6.42015e-12	3.34702e-11	-2.83294	1.68922e-12	1.05563e-11	-1.56966	2.60072e-05	0.000128614	-1.33898	0.000374681	0.00190454
25222	7453123	N-6 Adenine-specific DNA methylase	-2.65539	1.82589e-49	8.18788e-48	-2.99003	1.58864e-56	9.83191e-55	-0.86618	3.76166e-07	2.57168e-06	-0.941164	4.03692e-08	4.33733e-07
263902	7445824	tocopherol polyprenyltransferase-like protein	-2.65391	3.81161e-15	2.61766e-14	-1.02165	0.00111808	0.00269782	-5.26795	1.06338e-37	7.70805e-36	-4.5859	2.21585e-32	1.81786e-30
5394	7450050	hypothetical protein	-2.63844	6.08359e-05	0.000146357	-4.53131	3.03509e-10	1.6149e-09	-2.02796	0.00161596	0.00546382	-2.15366	0.000907073	0.00417917
3755	7445316	hypothetical protein	-2.63677	1.6542e-21	1.78819e-20	-1.82701	3.62474e-12	2.21866e-11	-1.25675	1.1738e-06	7.43404e-06	-1.61854	6.34253e-10	8.43254e-09
33205	7452116	K transporter	-2.62849	1.07926e-16	8.27664e-16	-1.25276	3.43231e-05	0.00010544	-5.34575	1.14553e-47	1.47843e-45	-3.45064	7.68099e-25	3.53426e-23
42515	7449492	atp-dependent RNA helicase	-2.61459	2.36461e-41	7.53754e-40	-1.71322	1.16412e-19	1.14497e-18	-0.855033	3.59013e-06	2.07167e-05	-0.626	0.000697429	0.0033162
3186	7441747	hypothetical protein	-2.60489	4.45845e-21	4.66704e-20	-1.58231	3.72247e-09	1.79394e-08	-3.25036	1.9147e-29	8.84858e-28	-2.32968	6.90874e-17	1.78766e-15
34551	NA	Intracellular trafficking, secretion, and vesicular transport	-2.58582	4.65323e-17	3.69986e-16	-2.68244	4.83897e-18	4.27827e-17	-3.13899	2.79025e-23	9.17056e-22	-2.80063	2.848e-19	8.68599e-18
34551	NA	Posttranslational modification, protein turnover, chaperones	-2.58582	4.65323e-17	3.69986e-16	-2.68244	4.83897e-18	4.27827e-17	-3.13899	2.79025e-23	9.17056e-22	-2.80063	2.848e-19	8.68599e-18
261777	7448738	eukaryotic translation initiation factor eIF4G	-2.5824	2.23525e-19	2.09528e-18	-3.02887	9.10306e-25	1.17772e-23	-1.23977	6.56019e-06	3.6122e-05	-1.14693	3.2285e-05	0.000208846
17854	NA	Inorganic ion transport and metabolism	-2.58072	5.45231e-12	2.85652e-11	-1.47297	4.05897e-05	0.000123473	-3.00694	2.11555e-15	3.67031e-14	-2.13919	4.3741e-09	5.26633e-08
23331	7446576	Phosphopantetheine attachment site	-2.5792	5.77249e-22	6.43055e-21	-3.09205	2.09543e-29	3.43814e-28	-1.47288	1.11851e-08	9.56926e-08	-1.58931	8.36773e-10	1.09328e-08
269004	7451144	xanthine phosphoribosyltransferase	-2.56551	1.19831e-24	1.55795e-23	-2.8936	1.05561e-29	1.77045e-28	-1.71992	1.4855e-12	1.9976e-11	-1.44269	2.21789e-09	2.74846e-08
24793	7451198	hypothetical protein	-2.56352	5.23125e-12	2.74615e-11	-3.12702	2.64392e-16	2.12619e-15	-1.87251	2.34744e-07	1.6562e-06	-1.72718	1.72939e-06	1.43659e-05
5241	7446419	hypothetical protein	-2.56263	2.42694e-11	1.2002e-10	-7.24795	1.38853e-44	4.84977e-43	-0.971464	0.00569803	0.0164266	-1.77238	8.05846e-07	7.0774e-06
8140	7448110	hypothetical protein	-2.55714	2.31232e-21	2.46935e-20	-1.47921	1.07967e-08	4.97437e-08	-3.09884	3.74043e-29	1.68447e-27	-2.60663	4.89452e-22	1.84337e-20
261147	7452544	sulfate transporter	-2.54852	7.59903e-08	2.59087e-07	-4.37783	2.42387e-17	2.06536e-16	-2.7359	1.14992e-08	9.82215e-08	-2.55306	8.7708e-08	8.93372e-07
9465	7446924	hypothetical protein	-2.52426	1.55433e-12	8.56297e-12	-1.98227	1.40046e-08	6.37466e-08	-0.941203	0.00357244	0.0109301	-0.834716	0.00948024	0.031402
262925	NA	Lipid transport and metabolism	-2.52382	2.86065e-34	6.20374e-33	-0.908342	3.3693e-06	1.19335e-05	-4.99735	6.85481e-91	5.58035e-88	-3.45031	8.81044e-55	2.82548e-52
37197	7448045	rna-binding protein of the pumilio family	-2.5234	6.61118e-08	2.26795e-07	-4.06136	1.45579e-15	1.114e-14	-2.92193	1.03215e-09	1.01517e-08	-2.48335	1.21755e-07	1.21674e-06
25904	7451974	hypothetical protein	-2.51887	2.32641e-17	1.88952e-16	-1.81761	5.32312e-10	2.75745e-09	-0.955516	0.000698873	0.00260154	-1.24969	1.15058e-05	8.29468e-05
26957	7442233	Heat shock protein DnaJ	-2.50374	3.68652e-43	1.30048e-41	-2.14118	9.29459e-33	1.82495e-31	-0.494834	0.00412352	0.0124293	-0.881565	3.74859e-07	3.47385e-06
261719	7441792	hypothetical protein	-2.48926	1.63323e-18	1.4332e-17	-4.59788	8.0581e-49	3.46662e-47	-1.81924	7.68763e-12	9.59413e-11	-1.7006	1.58861e-10	2.25064e-09
20899	7443138	(Tp_bHLH2_PAS) regulator [Rayko]	-2.48599	1.313e-09	5.46635e-09	-1.26383	0.00133229	0.00316418	-3.83888	1.03553e-18	2.37208e-17	-3.16613	5.84737e-14	1.16981e-12
9311	7452967	hypothetical protein	-2.47988	7.79168e-16	5.60566e-15	-3.54789	1.25997e-27	1.90217e-26	-2.08865	2.14541e-12	2.83456e-11	-1.36048	2.81663e-06	2.23452e-05
7789	7444949	Lipolytic enzyme, G-D-S-L	-2.47758	1.0999e-36	2.65154e-35	-3.16225	6.27338e-52	3.03156e-50	-0.580547	0.00193736	0.00638328	-1.08085	7.35961e-09	8.5684e-08
9373	7445720	hypothetical protein	-2.46828	4.36746e-21	4.57632e-20	-2.27503	1.21442e-19	1.19223e-18	-3.71053	1.32903e-39	1.10749e-37	-3.42655	2.10291e-36	2.11953e-34
14106	7444148	Thiolase	-2.43186	2.54476e-25	3.42636e-24	-3.32003	4.58221e-42	1.39349e-40	-1.71085	6.91027e-14	1.0388e-12	-1.52373	2.07302e-11	3.23105e-10
261688	7441756	hypothetical protein	-2.42858	4.35633e-07	1.37827e-06	-2.60829	4.38323e-08	1.8988e-07	-3.47266	2.70195e-12	3.54334e-11	-3.50615	2.1694e-12	3.78877e-11
41778	7451009	(PURA) adenosuccinate synthase	-2.42825	1.64632e-18	1.4435e-17	-5.47356	5.34053e-65	5.00166e-63	-1.2365	3.46372e-06	2.00528e-05	-1.52797	1.32547e-08	1.50832e-07
34044	7442297	DNA-binding protein	-2.4163	2.32598e-18	2.01604e-17	-3.82458	1.9111e-38	4.78136e-37	-1.54289	9.23839e-09	8.00081e-08	-1.62495	1.74884e-09	2.19288e-08
3397	7444758	electron transfer flavoprotein ubiquinone oxidoreductase	-2.40474	6.384e-10	2.74419e-09	-2.23902	6.93177e-09	3.2575e-08	-1.02913	0.00592348	0.0169749	-1.23976	0.000942991	0.00432208
261390	7450370	zeaxanthin epoxidase	-2.40229	2.99294e-14	1.88875e-13	-1.19225	8.68273e-05	0.000251959	-2.54406	2.96796e-15	5.0743e-14	-2.10661	2.6466e-11	4.08295e-10
25587	7448495	Zn-finger, C2H2 type	-2.39921	3.01098e-12	1.61506e-11	-4.13232	2.4172e-28	3.80674e-27	-1.97402	5.48611e-09	4.89954e-08	-2.15363	2.88532e-10	3.98633e-09
260906	7451432	pyridoxal kinase-like protein	-2.39762	5.70999e-24	7.13445e-23	-5.15	6.94653e-65	6.39262e-63	-1.23919	2.68101e-08	2.17252e-07	-1.54139	4.30213e-12	7.23838e-11
41892	7446906	oligopeptidase	-2.36323	3.47772e-10	1.53417e-09	-2.28116	1.28582e-09	6.41878e-09	-1.7579	1.87336e-06	1.14415e-05	-1.55353	2.34686e-05	0.000158169
20777	7451433	(Tp_TAZ1) regulator [Rayko]	-2.36011	1.44583e-06	4.29207e-06	-3.23126	1.74738e-10	9.53221e-10	-2.56073	1.82244e-07	1.30317e-06	-2.90024	5.84798e-09	6.90727e-08
7956	7449304	Protein of unknown function DUF861	-2.35701	5.24697e-07	1.64092e-06	-2.18897	2.30986e-06	8.31471e-06	-2.61122	5.20535e-08	4.02987e-07	-2.21731	2.22536e-06	1.80606e-05
24709	7447866	(NTT6) hypothetical protein	-2.35189	1.0707e-42	3.67896e-41	-3.53651	6.26855e-81	1.18464e-78	-0.764523	2.88661e-06	1.69905e-05	-1.0645	1.28055e-10	1.83882e-09
24970	7444296	hypothetical protein	-2.35169	6.48288e-17	5.05961e-16	-2.65987	5.75604e-21	6.07946e-20	-2.5575	1.61846e-19	4.01127e-18	-2.41161	7.32804e-18	2.0355e-16
8469	7445922	hypothetical protein	-2.34949	9.06637e-14	5.49538e-13	-3.44407	3.24583e-24	4.06517e-23	-2.39314	3.78737e-12	4.89398e-11	-2.95261	2.97938e-16	7.24847e-15
9511	7446949	Adenylate kinase	-2.34474	6.16917e-19	5.58975e-18	-4.21301	3.016e-47	1.19544e-45	-1.57633	8.59409e-10	8.53202e-09	-1.06355	2.98125e-05	0.000194877
22656	7449573	TatD-related deoxyribonuclease	-2.32768	6.89023e-17	5.34599e-16	-1.1665	1.63942e-05	5.26524e-05	-1.27735	2.59515e-06	1.54035e-05	-1.10811	4.31751e-05	0.000272302
20987	7447660	Phytanoyl-CoA dioxygenase	-2.31346	1.83729e-05	4.73205e-05	-2.84321	2.41709e-07	9.72625e-07	-4.71181	4.33554e-15	7.35305e-14	-5.55006	6.8493e-19	2.03042e-17
5293	7449595	hypothetical protein	-2.30709	2.94598e-16	2.18788e-15	-6.32051	3.84409e-73	5.28338e-71	-0.780358	0.00378848	0.0115211	-1.52504	2.7307e-08	3.00406e-07
20992	7449058	hypothetical protein	-2.301	4.25137e-17	3.38542e-16	-1.60527	2.46602e-09	1.20433e-08	-1.4221	1.01419e-07	7.56392e-07	-1.56323	6.12465e-09	7.226e-08
3867	7452077	hypothetical protein	-2.30001	1.52429e-26	2.19477e-25	-1.27721	1.29732e-09	6.47011e-09	-1.88232	8.44002e-19	1.96309e-17	-1.18623	1.35993e-08	1.54588e-07
38769	NA	General function prediction only	-2.29285	4.8477e-11	2.32773e-10	-1.00675	0.00268498	0.00603422	-4.37418	5.37869e-30	2.58739e-28	-2.6777	5.60687e-14	1.12595e-12
2734	7446702	Sulfate transporter/antisigma-factor antagonist STAS	-2.28971	1.03396e-12	5.78353e-12	-5.2345	6.54267e-45	2.37942e-43	-1.92311	1.20813e-09	1.17949e-08	-2.13125	2.73297e-11	4.21004e-10
11034	7444835	Protein synthesis factor, GTP-binding	-2.28388	2.60572e-50	1.24218e-48	-2.55608	6.60719e-62	5.42046e-60	-0.827276	3.05649e-09	2.86002e-08	-1.12966	9.94892e-16	2.2989e-14
6684	7446615	Peptidase S1A, chymotrypsin	-2.28088	1.20086e-11	6.1188e-11	-1.35297	3.33103e-05	0.000102507	-1.85823	1.86463e-08	1.54893e-07	-1.61755	8.09108e-07	7.10016e-06
268980	7447214	hypothetical protein	-2.28076	3.28121e-21	3.45867e-20	-2.48783	1.62945e-24	2.08015e-23	-1.545	5.48935e-11	6.18019e-10	-1.71888	4.2668e-13	7.86683e-12
21381	7446670	hypothetical protein	-2.27923	5.79213e-09	2.25859e-08	-1.05219	0.00538896	0.011345	-1.23166	0.00119753	0.00418126	-1.81311	2.72815e-06	2.17379e-05
24363	7442336	hypothetical protein	-2.27862	6.22451e-26	8.65624e-25	-4.41586	1.79805e-74	2.75779e-72	-1.22514	4.22115e-09	3.85107e-08	-1.52908	3.73985e-13	6.94365e-12
7093	7450660	Lipase, active site	-2.27696	2.53608e-12	1.37075e-11	-2.6741	5.51786e-16	4.34814e-15	-2.43143	1.11939e-13	1.65918e-12	-1.81233	1.50983e-08	1.70711e-07
3461	7448758	Tryptophanyl-tRNA synthetase, class Ib	-2.26743	4.16344e-36	9.76977e-35	-2.96639	1.81911e-53	9.62584e-52	-0.664	0.000116177	0.000505551	-1.13532	8.33402e-11	1.21654e-09
269028	7448558	Conserved hypothetical protein 46	-2.26203	1.66784e-08	6.18024e-08	-4.3884	5.98188e-22	6.55344e-21	-1.21437	0.00140921	0.004828	-1.95317	9.29851e-07	8.05947e-06
268615	7446759	dehydrogenase	-2.25743	1.53364e-17	1.26026e-16	-1.83857	1.72202e-12	1.07327e-11	-2.34902	1.5732e-18	3.50509e-17	-1.93385	2.03954e-13	3.91022e-12
17271	7444812	Ribosomal RNA methyltransferase RrmJ/FtsJ	-2.25697	1.3946e-20	1.41778e-19	-3.81413	2.01665e-41	5.97821e-40	-0.751874	0.000981475	0.00351266	-1.21202	2.19421e-07	2.12067e-06
1779	7449055	SPX, N-terminal	-2.24547	2.22555e-24	2.8377e-23	-2.5374	4.89849e-30	8.47071e-29	-1.39153	8.77863e-11	9.70786e-10	-0.800925	0.000155983	0.00087066
34280	7446395	Prolyl 4-hydroxylase, alpha subunit	-2.24509	5.5033e-20	5.38276e-19	-2.58689	1.24735e-24	1.60398e-23	-1.0166	2.51375e-05	0.000124838	-1.06779	5.95389e-06	4.52658e-05
22197	7452655	Aldo/keto reductase	-2.24354	6.33253e-06	1.73935e-05	-2.83024	2.47142e-08	1.09895e-07	-2.8023	3.3077e-08	2.64391e-07	-2.12699	1.71073e-05	0.000119109
37471	7452714	(DPS1) dihydropteroate synthetase	-2.24273	1.30095e-10	5.97828e-10	-5.69746	1.90311e-42	5.90635e-41	-1.13168	0.00070642	0.00262501	-1.93072	1.6564e-08	1.86287e-07
20889	7443124	Amino acid/polyamine transporter II	-2.24215	2.85398e-23	3.42058e-22	-3.52255	6.60288e-49	2.86387e-47	-1.12722	2.52232e-07	1.76662e-06	-1.08788	6.73798e-07	6.01269e-06
24082	7451003	Generic methyltransferase	-2.24121	2.08191e-22	2.40009e-21	-2.61155	1.30341e-28	2.08368e-27	-1.61598	3.96976e-13	5.60159e-12	-1.22664	3.21107e-08	3.49616e-07
261601	7450482	Fibronectin, type III subdomain	-2.2407	3.79277e-14	2.37508e-13	-1.62843	2.0952e-08	9.4035e-08	-1.00789	0.000340473	0.0013465	-0.772313	0.00507266	0.0184735
264466	7442147	Ovarian tumour, otubain	-2.23635	1.45509e-12	8.03297e-12	-1.65854	2.10781e-07	8.52387e-07	-1.57268	1.08279e-06	6.89897e-06	-0.876135	0.00572375	0.020492
10465	7442550	hypothetical protein	-2.23143	3.13983e-11	1.53482e-10	-3.46019	1.27696e-22	1.4469e-21	-2.66471	6.01545e-15	1.00254e-13	-3.10688	4.3685e-19	1.30598e-17
2237	7448670	hypothetical protein	-2.2313	4.89564e-13	2.82654e-12	-3.36985	1.14833e-24	1.47843e-23	-1.18127	8.1445e-05	0.000364607	-1.32901	1.32946e-05	9.44277e-05
41038	7442351	(P5CS) gamma-glutamyl phosphate reductase	-2.22744	2.0011e-40	6.01638e-39	-2.25912	1.39446e-40	3.96708e-39	-1.00481	4.83427e-10	4.91933e-09	-0.828308	2.93654e-07	2.78722e-06
25868	7442677	hypothetical protein	-2.22573	6.84143e-22	7.5894e-21	-3.00476	1.06119e-35	2.32517e-34	-0.686021	0.00199633	0.00655512	-0.74081	0.000873019	0.00404809
10143	7441999	Endoplasmic reticulum targeting sequence	-2.22128	5.07208e-05	0.000123058	-6.71347	8.41072e-23	9.63318e-22	-1.80631	0.000220814	0.000908583	-2.96432	4.435e-09	5.33359e-08
2352	7446519	ATP-dependent Clp protease adaptor protein ClpS	-2.22127	1.23979e-10	5.71707e-10	-2.23107	9.16763e-11	5.09564e-10	-2.01161	5.08657e-09	4.58138e-08	-2.19358	2.28251e-10	3.18258e-09
261017	7443125	o-methyltransferase	-2.21906	2.73835e-25	3.68233e-24	-4.65397	3.57792e-69	4.0282e-67	-0.713268	0.000182569	0.000763387	-0.931016	8.78606e-07	7.64662e-06
2770	7452453	Twin-arginine translocation pathway signal	-2.21821	5.44043e-21	5.66137e-20	-1.46639	1.82248e-10	9.91636e-10	-3.90243	5.92634e-53	9.95532e-51	-3.16915	1.39872e-37	1.54194e-35
22513	7447232	TRAF-like	-2.21328	3.82477e-09	1.51545e-08	-5.27022	2.41033e-32	4.62949e-31	-1.87022	2.3359e-08	1.9119e-07	-1.62881	4.51233e-07	4.1274e-06
7955	7443513	Cyclin, N-terminal	-2.20718	5.46184e-08	1.89704e-07	-2.37408	4.33451e-09	2.07285e-08	-3.33266	4.49941e-14	6.85416e-13	-2.92407	8.14049e-12	1.32133e-10
25499	7446243	Mitochondrial substrate carrier	-2.20615	2.2749e-24	2.89366e-23	-3.22768	1.22961e-44	4.33767e-43	-1.46784	2.55441e-12	3.35818e-11	-1.93045	1.7719e-19	5.46705e-18
30928	7452541	Isopenicillin N synthase	-2.2026	3.79179e-11	1.84076e-10	-1.55731	1.6859e-06	6.15874e-06	-2.54589	3.79243e-14	5.85062e-13	-2.35634	1.67734e-12	2.9635e-11
25361	7444268	hypothetical protein	-2.20082	4.71269e-11	2.27012e-10	-5.005	1.74758e-39	4.63525e-38	-1.63001	6.13674e-07	4.06161e-06	-2.32063	3.98951e-12	6.75535e-11
23420	7449190	hypothetical protein	-2.19921	1.48311e-19	1.40769e-18	-1.01627	1.54982e-05	4.99748e-05	-2.09502	5.5955e-18	1.1891e-16	-1.34166	1.54799e-08	1.74838e-07
25701	7442806	hypothetical protein	-2.19477	0.000663286	0.00137239	-2.34809	0.000287615	0.000772938	-2.49554	0.000127462	0.000550044	-2.14763	0.000840347	0.00391779
6010	7448559	hypothetical protein	-2.19421	1.30858e-09	5.45009e-09	-4.44816	2.69889e-28	4.23146e-27	-2.10543	3.93753e-09	3.61889e-08	-2.09382	4.88717e-09	5.83099e-08
32816	7441930	hypothetical protein	-2.19145	3.70206e-23	4.41701e-22	-1.07072	7.62309e-07	2.90198e-06	-0.815982	0.000229503	0.000939584	-0.720873	0.00133151	0.00583492
10937	7443001	hypothetical protein	-2.17834	6.18376e-05	0.000148598	-1.48326	5.97216e-06	2.0494e-05	-2.08633	7.04999e-09	6.21233e-08	-2.05648	8.44285e-08	8.62459e-07
3814	7445347	Mitochondrial substrate carrier	-2.17619	4.93324e-07	1.54921e-06	-3.8069	2.00499e-16	1.621e-15	-1.27675	0.00182028	0.0060636	-1.83474	9.98618e-06	7.26349e-05
6735	7446197	hypothetical protein	-2.17316	3.32751e-11	1.62431e-10	-2.85903	1.53766e-18	1.40043e-17	-2.48218	1.16055e-15	2.07467e-14	-2.40593	2.01778e-14	4.1871e-13
269248	7447056	(AAT1_2) aspartate aminotransferase, AspAT/AST	-2.17129	1.59628e-18	1.40427e-17	-4.11757	2.63647e-51	1.24008e-49	-1.11407	3.51671e-06	2.03374e-05	-1.57788	8.98138e-11	1.30923e-09
6616	7446380	NA	-2.16705	1.26174e-10	5.81227e-10	-1.28493	0.000684122	0.00171932	-1.311	6.8445e-07	4.51874e-06	-0.707643	0.00554194	0.0199524
21847	7441942	Pyridine nucleotide-disulphide oxidoreductase, class-II	-2.16598	1.59997e-18	1.40635e-17	-5.61416	2.59963e-73	3.61998e-71	-0.81773	0.000341224	0.00134896	-0.977247	1.9275e-05	0.000132891
38289	7449914	TrkA-N	-2.16073	8.18031e-31	1.50299e-29	-1.97894	9.74729e-27	1.39777e-25	-2.25606	3.694e-33	2.13626e-31	-2.22318	5.56018e-32	4.45783e-30
22163	7447474	hypothetical protein	-2.15341	3.4219e-14	2.14919e-13	-4.07868	1.08372e-38	2.74378e-37	-0.988013	0.000322736	0.00128403	-1.09178	7.63114e-05	0.000459022
10781	7442173	PT repeat	-2.14983	2.79551e-15	1.94254e-14	-1.53376	3.49358e-07	1.38734e-06	-1.53475	5.52796e-10	5.61443e-09	-0.737913	0.00235523	0.00957934
269158	7442758	sugar transporter	-2.14852	9.33594e-30	1.60916e-28	-3.54907	3.50263e-67	3.56426e-65	-1.07681	4.04486e-09	3.70943e-08	-0.995009	5.77231e-08	6.0245e-07
43076	7449409	GTP1/OBG	-2.14669	2.25016e-16	1.68174e-15	-3.42931	7.06978e-35	1.49939e-33	-1.34695	1.05099e-07	7.82732e-07	-0.789531	0.00159415	0.00682202
6809	7446234	hypothetical protein	-2.14485	1.32054e-15	9.348e-15	-2.04189	2.56441e-14	1.79492e-13	-0.721719	0.00535017	0.0155381	-1.34907	2.95347e-07	2.79827e-06
31108	7443099	Glycosyl transferase, family 20	-2.13775	2.05996e-09	8.40471e-09	-1.57143	6.78043e-06	2.30879e-05	-2.64383	3.95641e-13	5.59021e-12	-1.87812	1.06216e-07	1.06954e-06
9206	7448007	NA	-2.13682	0.000213451	0.000476674	-3.60532	7.37641e-13	4.73118e-12	-1.4676	7.1583e-05	0.00032416	-1.6595	9.17617e-06	6.73917e-05
262807	7443584	Phospholipase/Carboxylesterase	-2.13258	1.0127e-18	9.03663e-18	-1.56466	2.10022e-11	1.23619e-10	-2.5921	4.12434e-27	1.65333e-25	-1.94939	1.81667e-16	4.50254e-15
11671	7443663	hypothetical protein	-2.1306	3.45069e-15	2.37752e-14	-1.39868	1.30355e-07	5.38886e-07	-2.38141	4.14815e-18	8.95915e-17	-1.2802	1.56245e-06	1.31129e-05
9032	7445800	hypothetical protein	-2.12759	2.03438e-18	1.77346e-17	-1.04928	9.07636e-06	3.04164e-05	-1.50471	3.44093e-10	3.58067e-09	-1.05318	8.9694e-06	6.61025e-05
7458	7443478	Aspartyl/Asparaginyl beta-hydroxylase	-2.11952	3.79658e-22	4.29724e-21	-1.07868	4.07344e-07	1.60556e-06	-1.63525	3.89485e-14	5.99116e-13	-1.35639	2.64841e-10	3.66381e-09
2831	7452335	hypothetical protein	-2.11877	1.10467e-11	5.64495e-11	-1.22214	7.36988e-05	0.000216185	-1.08606	0.00034195	0.00135133	-0.835587	0.00551958	0.0198889
263566	7450959	Carbohydrate kinase, PfkB	-2.11459	1.14411e-21	1.25213e-20	-2.81015	1.02148e-35	2.24746e-34	-1.73673	4.61075e-16	8.45676e-15	-1.63637	2.01309e-14	4.18557e-13
9643	7450802	(Tp_bZIP8) regulator [Rayko]	-2.11433	1.74573e-12	9.54953e-12	-0.99923	0.000493021	0.00127322	-4.86581	8.13049e-46	9.45549e-44	-3.03545	8.3435e-23	3.38311e-21
23621	7447195	hypothetical protein	-2.11054	1.04662e-17	8.68055e-17	-2.40235	1.82127e-22	2.04613e-21	-1.51963	1.42968e-10	1.54865e-09	-2.3378	1.2459e-21	4.53104e-20
2782	7452460	hypothetical protein	-2.10864	3.51032e-33	7.28425e-32	-1.63556	4.28624e-21	4.56811e-20	-1.00515	9.36144e-09	8.08752e-08	-1.14945	3.26767e-11	4.94732e-10
22650	7451797	Short-chain dehydrogenase/reductase SDR	-2.10786	1.22053e-12	6.7805e-12	-0.932324	0.00113859	0.00274213	-3.77987	7.84641e-32	4.15193e-30	-2.53695	7.16327e-17	1.8445e-15
4654	7451897	hypothetical protein	-2.09384	1.15171e-11	5.87683e-11	-4.05235	1.56108e-30	2.75809e-29	-1.10979	0.000153038	0.000650704	-1.07778	0.000235352	0.00126948
22405	7443753	Fatty acid desaturase	-2.08664	1.26402e-21	1.3805e-20	-0.702036	0.000854043	0.00210831	-2.99496	1.60482e-39	1.31657e-37	-2.2352	4.42646e-24	1.91988e-22
23648	7443425	hypothetical protein	-2.08486	1.35424e-21	1.47297e-20	-1.54491	1.4662e-12	9.21428e-12	-1.44035	2.29673e-11	2.70069e-10	-0.732959	0.000575765	0.0027887
31622	7445147	hypothetical protein	-2.08192	1.99181e-10	9.0121e-10	-2.10615	5.39572e-11	3.0684e-10	-1.65845	1.61483e-07	1.16864e-06	-1.31983	2.79041e-05	0.00018365
263935	7448021	pas-domain protein	-2.08123	4.46699e-05	0.000109254	-1.31515	0.00824655	0.0166552	-2.88233	4.52809e-08	3.53138e-07	-1.64144	0.00114097	0.00509919
23048	7448586	hypothetical protein	-2.06839	2.97301e-30	5.29687e-29	-2.94668	3.63076e-54	1.9909e-52	-1.04303	9.32107e-10	9.21054e-09	-1.07146	3.1923e-10	4.39326e-09
6253	7442374	hypothetical protein	-2.06006	9.0671e-11	4.22905e-10	-2.07347	6.36869e-11	3.59083e-10	-1.88434	1.89512e-09	1.81011e-08	-2.10525	4.71011e-11	7.03062e-10
11101	7449885	hypothetical protein	-2.05674	1.19483e-36	2.87384e-35	-1.34097	5.43633e-18	4.79839e-17	-1.05762	1.54093e-11	1.86161e-10	-0.471091	0.00182694	0.00768767
2671	7446672	NUDIX hydrolase	-2.05546	5.97715e-09	2.32816e-08	-4.94567	1.06284e-55	6.31913e-54	-2.51268	8.37999e-22	2.47035e-20	-4.58761	4.88945e-47	9.76322e-45
23800	7452841	Ankyrin	-2.05132	2.63749e-16	1.96429e-15	-0.860145	0.000405476	0.00106427	-1.29379	1.31532e-07	9.62656e-07	-0.672776	0.0055825	0.0200678
24042	7448107	Cytidine/deoxycytidylate deaminase, zinc-binding region	-2.04991	6.65558e-38	1.70961e-36	-3.44825	7.53534e-91	2.65822e-88	-1.35718	1.54349e-18	3.44616e-17	-1.25769	3.18491e-16	7.71303e-15
31091	7442887	(NDK3) nucleoside diphosphate kinase	-2.03507	9.85111e-24	1.22508e-22	-1.11974	1.27161e-08	5.81567e-08	-0.873543	9.07506e-06	4.85548e-05	-0.919948	3.30111e-06	2.59745e-05
38646	7442848	thioredoxin	-2.02833	7.09661e-28	1.09003e-26	-4.83643	2.78724e-96	1.34079e-93	-0.541343	0.000268504	0.00108523	-1.30433	5.39945e-17	1.41792e-15
14875	7443841	NA	-2.02813	8.50934e-26	1.17411e-24	-1.3732	3.93385e-13	2.56987e-12	-0.84287	6.70372e-06	3.67974e-05	-0.811017	1.27589e-05	9.09277e-05
41246	7446370	Protein of unknown function UPF0004	-2.02783	1.04656e-10	4.84713e-10	-5.05277	3.33317e-42	1.01951e-40	-1.13803	0.000160829	0.000681094	-1.32826	1.16594e-05	8.37123e-05
261572	7452901	(SPR1) sepiapterin reductase	-2.02128	1.02517e-07	3.45743e-07	-2.74145	1.74298e-13	1.15648e-12	-1.73643	5.02474e-07	3.36989e-06	-1.54578	9.62814e-06	7.03692e-05
22324	7448823	hypothetical protein	-2.01676	3.5066e-29	5.83497e-28	-1.08926	4.58959e-10	2.39387e-09	-1.56387	1.41198e-18	3.16588e-17	-1.29648	2.53696e-13	4.81478e-12
9666	7451611	N-6 Adenine-specific DNA methylase	-2.01525	1.08546e-25	1.48608e-24	-3.28808	5.43474e-59	3.809e-57	-1.09274	2.00395e-09	1.91061e-08	-1.2307	5.85293e-12	9.67837e-11
37374	7451590	NA	-2.00946	1.69206e-18	1.48237e-17	-3.85262	2.21581e-47	8.81576e-46	-0.571399	0.0097634	0.0261983	-1.02993	4.76717e-06	3.67719e-05
1457	7442897	Fibronectin, type III	-2.00398	1.40651e-38	3.77795e-37	-1.89832	3.37737e-35	7.27958e-34	-1.79033	8.05222e-32	4.21865e-30	-1.58737	1.19501e-25	5.93744e-24
268301	7443045	Anthranilate synthase component I and chorismate binding protein	-2.00088	4.43651e-25	5.89104e-24	-1.98499	6.68521e-25	8.72374e-24	-1.98453	7.27787e-25	2.55886e-23	-2.28051	1.3557e-31	1.03967e-29
21261	7446544	Rubredoxin-type Fe(Cys)4 protein	-2.00041	3.04635e-38	8.01979e-37	-0.609609	4.68877e-05	0.000141613	-2.77643	2.55552e-65	8.19547e-63	-1.96508	5.08156e-36	5.07341e-34
6670	7446605	PDZ/DHR/GLGF	-1.99963	5.45296e-32	1.07066e-30	-1.56044	1.24298e-20	1.29346e-19	-0.615173	0.000170465	0.000717595	-0.540237	0.000948754	0.00434661
20812	7445018	hypothetical protein	-1.99689	1.31205e-23	1.61083e-22	-2.40727	1.58835e-32	3.07304e-31	-2.06398	5.3101e-25	1.8858e-23	-2.23587	1.14647e-28	6.97305e-27
40391	7446146	(ENO1) alpha enolase	-1.97724	2.91991e-17	2.3535e-16	-2.73714	7.23155e-30	1.23637e-28	-1.06954	2.8144e-06	1.66024e-05	-0.745182	0.00103326	0.00468306
802	7442956	(RL5) RL5, ribosomal protein 5, 60S large ribosomal subunit	-1.97514	1.40466e-12	7.7708e-12	-3.06842	5.80246e-26	7.98536e-25	-0.87275	0.00128113	0.00443254	-1.29748	2.11693e-06	1.72733e-05
9747	7450851	Twin-arginine translocation pathway signal	-1.97255	1.53497e-20	1.55005e-19	-3.10919	3.10178e-42	9.51483e-41	-2.69908	4.22104e-34	2.56731e-32	-3.1812	4.85495e-38	5.58478e-36
2012	7445469	hypothetical protein	-1.96786	1.62746e-06	4.80163e-06	-3.4971	9.80442e-16	7.62942e-15	-1.31263	0.00102909	0.00365835	-1.49943	0.00019372	0.0010619
26457	7447802	(GR) glutathione reductase, gro-2	-1.96263	6.1443e-36	1.42287e-34	-3.19633	6.76267e-80	1.23395e-77	-0.854867	2.19575e-08	1.80697e-07	-0.800398	1.99553e-07	1.94463e-06
8967	7449372	Ankyrin	-1.95747	3.4561e-22	3.92025e-21	-2.12079	7.24193e-25	9.43859e-24	-0.773778	8.88013e-05	0.000394205	-0.644287	0.00113504	0.00507717
31673	7453454	lipoic acid synthetase	-1.95155	1.6045e-11	8.09363e-11	-2.14233	1.95246e-13	1.29305e-12	-1.85363	1.17572e-10	1.28275e-09	-1.31452	4.05074e-06	3.14981e-05
7479	7450123	PPR repeat	-1.94469	1.35319e-18	1.1984e-17	-4.39143	3.71741e-67	3.7468e-65	-1.20575	1.34567e-08	1.13657e-07	-1.59188	1.59616e-13	3.09381e-12
30977	7445693	(PDF1) dubious peptide deformylase	-1.9333	2.12298e-14	1.36332e-13	-0.835178	0.000695074	0.00174353	-1.90435	7.7714e-14	1.16165e-12	-1.50249	3.46455e-09	4.22899e-08
22673	NA	NA	-1.92649	1.743e-20	1.75678e-19	-1.19793	3.89678e-09	1.87538e-08	-2.67428	2.44624e-35	1.58826e-33	-1.94027	2.82875e-20	9.38454e-19
22430	7451969	SOUL heme-binding protein	-1.91648	3.92219e-25	5.24098e-24	-0.739173	4.68109e-05	0.000141422	-1.01347	1.93762e-08	1.60452e-07	-0.651145	0.000270664	0.00143581
13308	7441789	hypothetical protein	-1.91547	1.00014e-26	1.45797e-25	-2.52852	1.74114e-42	5.43554e-41	-0.786516	6.22388e-06	3.43955e-05	-0.661005	0.000144387	0.00081259
3394	7448723	Leucine-rich repeat	-1.90271	0.000134506	0.000308713	-2.50599	3.36406e-08	1.47841e-07	-1.94477	7.35675e-05	0.000332578	-2.2738	0.000246602	0.00132611
33558	7453389	SecA protein	-1.89711	6.01106e-10	2.59297e-09	-1.11523	0.000197599	0.00054529	-2.14377	4.27273e-12	5.48766e-11	-1.66838	4.3508e-08	4.64159e-07
32477	7450490	(ODC1) ornithine decarboxylase	-1.88877	1.23193e-10	5.6858e-10	-1.38483	1.73083e-06	6.31632e-06	-0.895105	0.00174261	0.0058435	-1.02328	0.00037358	0.0019
262908	7442387	RNA helicase	-1.88649	1.96303e-21	2.11341e-20	-1.12975	6.86381e-09	3.227e-08	-0.735803	0.000147122	0.000628325	-0.639816	0.000969983	0.00442281
37495	7450814	UbiA prenyltransferase	-1.88094	3.32915e-23	3.98107e-22	-2.19329	2.4774e-30	4.34078e-29	-0.842784	3.14675e-06	1.83989e-05	-1.23173	9.73871e-12	1.56633e-10
269421	7449319	Prolyl 4-hydroxylase, alpha subunit	-1.87806	4.39122e-19	4.03406e-18	-2.44548	7.45651e-31	1.33523e-29	-2.82754	1.51818e-40	1.31696e-38	-2.13068	1.94919e-25	9.41932e-24
22087	7442050	hypothetical protein	-1.87752	3.74491e-17	2.99564e-16	-4.4029	2.33409e-72	3.1268e-70	-0.920818	4.48199e-06	2.55015e-05	-1.58676	6.41998e-15	1.38658e-13
5655	7445212	hypothetical protein	-1.87664	1.30152e-05	3.42977e-05	-7.42897	1.78702e-35	3.89938e-34	-1.76975	2.56372e-05	0.000126903	-2.10118	8.28616e-07	7.24132e-06
12100	7442682	hypothetical protein	-1.87567	0.00206961	0.00395926	-4.10009	4.913e-10	2.55249e-09	-2.52283	2.16278e-05	0.000108632	-1.85868	0.00111246	0.00499497
261176	7445483	Peptidase S33, prolyl aminopeptidase	-1.87238	6.90275e-06	1.88618e-05	-2.91863	1.56183e-11	9.26868e-11	-1.43691	0.000315873	0.00126051	-1.45912	0.000188071	0.00103288
16912	7445490	Inositol monophosphatase	-1.86349	2.33368e-07	7.58285e-07	-6.46735	2.86836e-44	9.76073e-43	-1.33258	0.000103935	0.000455464	-2.09417	2.90791e-09	3.57011e-08
9730	7451189	hypothetical protein	-1.85737	1.61589e-15	1.1393e-14	-3.33026	9.26599e-42	2.78585e-40	-1.83562	1.34358e-16	2.61862e-15	-1.44682	4.06988e-11	6.10943e-10
25123	7449983	hypothetical protein	-1.84797	2.26248e-11	1.12149e-10	-0.954277	0.000409911	0.00107458	-1.33216	1.02841e-06	6.57227e-06	-0.796579	0.00317553	0.0123237
22579	7451730	Translocation protein Sec62	-1.84351	4.19751e-18	3.57955e-17	-2.7089	1.89023e-34	3.93786e-33	-0.589553	0.00438747	0.0131203	-0.915811	1.13944e-05	8.22555e-05
1109	7449159	hypothetical protein	-1.84294	3.3825e-24	4.26663e-23	-2.86794	6.12772e-50	2.74787e-48	-1.32378	6.5594e-14	9.87456e-13	-0.908999	2.70035e-07	2.56995e-06
20983	7447667	Calcium-binding EF-hand	-1.84286	3.8943e-11	1.88792e-10	-1.45426	1.12109e-07	4.6509e-07	-1.11394	4.5628e-05	0.000215572	-1.6574	2.30614e-09	2.85449e-08
25507	7444353	hypothetical protein	-1.84096	9.14286e-11	4.26063e-10	-1.09955	7.78818e-05	0.000227435	-1.55708	3.06694e-08	2.46824e-07	-1.07774	9.13351e-05	0.000537896
33480	7453390	Bacterial protein of unknown function DUF924	-1.83516	3.16887e-09	1.26361e-08	-5.50609	9.53352e-48	3.85089e-46	-0.913074	0.000105209	0.000460857	-0.671399	0.00396257	0.0149291
38964	7449155	hypothetical protein	-1.83439	2.93421e-18	2.52667e-17	-3.4407	2.68066e-51	1.25125e-49	-0.671974	0.00105177	0.00373268	-1.0678	2.65376e-07	2.52788e-06
25599	7443335	hypothetical protein	-1.83251	1.58683e-23	1.9325e-22	-2.51751	3.42315e-40	9.55862e-39	-0.712299	4.69859e-05	0.000221099	-0.855138	1.10133e-06	9.46823e-06
23344	7446608	hypothetical protein	-1.8277	3.55733e-19	3.29372e-18	-1.87514	7.90459e-20	7.8328e-19	-1.53156	3.68663e-14	5.6957e-13	-1.59546	5.53712e-15	1.20823e-13
4604	7446139	hypothetical protein	-1.82562	1.17677e-08	4.43511e-08	-3.47649	2.5643e-24	3.22687e-23	-0.988187	0.00153469	0.00521569	-2.0226	2.55366e-10	3.54663e-09
21039	7445094	hypothetical protein	-1.81863	6.93234e-08	2.3735e-07	-3.74975	1.78659e-24	2.27801e-23	-1.47332	9.52872e-06	5.09563e-05	-1.87888	2.53382e-08	2.7991e-07
12187	7451978	hypothetical protein	-1.81302	8.58238e-11	4.01181e-10	-3.57359	1.48206e-31	2.7136e-30	-1.0342	0.000135527	0.000583226	-1.37235	5.6201e-07	5.07921e-06
268657	7447509	probable SOLUBLE pyridine nucleotide transhydrogenase	-1.81154	2.20659e-14	1.41358e-13	-1.21135	1.67701e-07	6.83661e-07	-3.24336	5.38367e-37	3.82385e-35	-2.56275	4.7413e-25	2.21045e-23
1882	7445095	hypothetical protein	-1.79014	5.63265e-07	1.75786e-06	-3.84697	1.90605e-22	2.1391e-21	-1.64111	3.58645e-06	2.07067e-05	-2.19668	1.27364e-09	1.62397e-08
8446	7446855	hypothetical protein	-1.78936	6.71494e-11	3.17392e-10	-3.40847	1.50104e-31	2.74361e-30	-1.26996	1.42927e-06	8.94496e-06	-1.57754	4.55135e-09	5.44875e-08
33701	7453343	hypothetical protein	-1.78262	1.25232e-13	7.50896e-13	-0.95755	5.00661e-05	0.000150355	-3.8896	2.30406e-47	2.93782e-45	-3.04059	2.48221e-31	1.86306e-29
3895	7445385	hypothetical protein	-1.77988	1.64136e-12	9.01896e-12	-3.26427	6.18657e-32	1.15472e-30	-0.949242	2.92081e-05	0.000142867	-0.926048	3.75684e-05	0.000239078
9141	7445851	hypothetical protein	-1.77219	1.33154e-17	1.09748e-16	-0.692462	0.000603178	0.00153264	-1.43621	3.21167e-12	4.17557e-11	-1.18312	8.00641e-09	9.29077e-08
264034	7447846	Protein phosphatase 2C-like	-1.77186	6.30323e-09	2.45066e-08	-2.01826	2.55296e-11	1.49353e-10	-0.947355	0.000608186	0.00229054	-0.926067	0.000709228	0.00336581
25794	7449442	Regulator of chromosome condensation, RCC1	-1.76099	2.06008e-09	8.40471e-09	-1.73015	3.89303e-09	1.87443e-08	-1.17668	4.91072e-05	0.000230058	-0.910477	0.00161864	0.00690173
2497	7444660	hypothetical protein	-1.75478	3.63096e-10	1.59777e-09	-1.19342	1.11135e-05	3.67429e-05	-0.899546	0.000829754	0.00303956	-0.8527	0.00161091	0.00687707
21871	7451308	(RSP1) 40S ribosomal protein-like protein	-1.75098	3.49998e-07	1.1187e-06	-3.11478	8.34549e-18	7.31734e-17	-0.914856	0.00659555	0.0186235	-0.964569	0.004254	0.0158689
269446	7448106	Carbohydrate kinase, FGGY	-1.74075	1.76392e-24	2.26548e-23	-1.182	1.91346e-12	1.18839e-11	-1.74881	2.15713e-24	7.38799e-23	-1.66144	2.85102e-22	1.0932e-20
268364	7452355	SufBD	-1.73975	1.36813e-09	5.68247e-09	-3.72497	1.32869e-32	2.58484e-31	-1.57456	3.87559e-08	3.06772e-07	-2.7393	6.89004e-20	2.23673e-18
35637	7449251	hypothetical 3',5'-cyclic AMP phosphodiesterase	-1.73845	7.95523e-13	4.49014e-12	-2.20819	8.02942e-19	7.43442e-18	-0.660669	0.00471613	0.0139588	-0.796846	0.000684594	0.00326501
20618	7445122	hypothetical protein	-1.73704	5.9469e-14	3.6676e-13	-3.13262	3.28239e-37	7.91288e-36	-1.4852	7.47546e-11	8.31017e-10	-1.64574	6.70339e-13	1.21893e-11
10671	7442120	hypothetical protein	-1.73306	1.02964e-06	3.11245e-06	-1.13756	0.00107537	0.00260844	-1.65889	2.54058e-06	1.51135e-05	-1.26041	0.000307905	0.00160837
9471	7446929	SEC-C motif	-1.72406	1.66527e-16	1.25703e-15	-3.16748	1.30509e-48	5.56927e-47	-1.31396	5.07961e-13	7.10138e-12	-1.54737	5.6927e-17	1.49123e-15
26063	7445619	guanine nucleotide binding protein beta subunit-like protein	-1.71391	2.25537e-10	1.01482e-09	-3.281	3.28428e-30	5.68863e-29	-0.811484	0.00216078	0.00699504	-1.25542	2.59993e-06	2.08448e-05
264296	7442000	phosphoglycerate mutase	-1.70602	0.00317077	0.00585932	-6.47442	4.23044e-20	4.25982e-19	-2.15819	2.07733e-06	1.25697e-05	-2.01239	1.71969e-06	1.4319e-05
39592	7446659	(NRT3) nitrate transporter	-1.70391	6.61148e-15	4.42348e-14	-1.59748	1.58855e-13	1.058e-12	-1.43772	2.89713e-11	3.36188e-10	-1.73095	2.28871e-15	5.1208e-14
10718	7442146	Hydroxymethylglutaryl-coenzyme A reductase	-1.70354	4.75225e-22	5.31078e-21	-0.949842	4.89983e-08	2.11221e-07	-1.42933	3.50418e-16	6.51752e-15	-1.10604	1.65429e-10	2.33743e-09
268592	NA	NA	-1.70337	5.20755e-16	3.79555e-15	-1.93211	4.4062e-20	4.42418e-19	-2.56344	2.49749e-32	1.39846e-30	-2.4884	1.26351e-30	8.79718e-29
269148	7442740	translation factor tu domain 2	-1.70057	6.09289e-11	2.90325e-10	-4.00639	1.3167e-44	4.61411e-43	-0.710971	0.0051721	0.0150706	-1.35003	1.59131e-07	1.56658e-06
2200	7448648	hypothetical protein	-1.70026	1.51704e-21	1.6416e-20	-1.6722	5.3587e-19	5.01868e-18	-0.657713	0.000260695	0.00105909	-0.59477	0.000690729	0.00328982
11612	7447772	Ankyrin	-1.6975	1.19307e-15	8.47403e-15	-2.11374	5.14022e-23	5.96479e-22	-0.941155	5.2627e-06	2.95152e-05	-1.21396	4.89772e-09	5.837e-08
32510	7450236	Lumazine-binding protein	-1.69599	2.5572e-07	8.27356e-07	-1.42342	1.31436e-05	4.28099e-05	-1.77668	6.47973e-08	4.94412e-07	-1.2009	0.000233049	0.00125963
42074	7445787	threonine dehydratase	-1.69553	4.98706e-32	9.84665e-31	-2.30309	7.62099e-54	4.11495e-52	-1.27724	1.73572e-19	4.28184e-18	-1.16606	1.88977e-16	4.66189e-15
23345	7446609	hypothetical protein	-1.69247	1.32303e-09	5.50593e-09	-1.35355	9.74724e-07	3.66188e-06	-1.35212	1.01094e-06	6.46454e-06	-1.35154	1.10078e-06	9.46823e-06
5276	7449585	Aldo/keto reductase	-1.69236	7.31342e-26	1.01439e-24	-2.60324	3.22344e-54	1.78606e-52	-1.21893	9.35402e-15	1.54012e-13	-1.0019	1.57328e-10	2.2319e-09
260838	7445281	hypothetical protein	-1.6764	6.12448e-07	1.90353e-06	-2.26305	4.0446e-11	2.32e-10	-1.52553	5.01312e-06	2.82511e-05	-1.8773	1.60184e-07	1.57549e-06
269590	7445448	aldehyde reductase	-1.67347	2.0083e-16	1.50527e-15	-2.22172	2.52615e-26	3.55981e-25	-0.939421	2.63521e-06	1.5615e-05	-0.905173	5.94056e-06	4.51969e-05
46	7452267	(RL13A) RL13A, ribosomal protein 13A 60S large ribosomal subunit	-1.66743	6.06478e-09	2.36143e-08	-2.85522	1.56251e-21	1.68735e-20	-0.961818	0.000644048	0.00241444	-1.38703	1.11181e-06	9.54282e-06
38909	7452000	Glutamyl-tRNA synthetase, class Ic	-1.65623	8.78238e-07	2.6785e-06	-1.07399	0.00118872	0.00285007	-3.28358	9.35633e-20	2.39174e-18	-2.94088	1.01049e-16	2.55838e-15
14096	7443520	(AMT3) ammonium transporter	-1.65517	4.39963e-10	1.92005e-09	-1.40034	9.32015e-08	3.88786e-07	-0.777328	0.00274621	0.00866728	-0.820916	0.0015761	0.00676394
1408	7451471	hypothetical protein	-1.64171	4.50246e-16	3.29983e-15	-1.59003	3.02492e-15	2.25601e-14	-0.785811	5.71856e-05	0.000263917	-0.679041	0.000406197	0.00204899
37486	7451585	SNF2-related	-1.64121	4.35003e-22	4.8819e-21	-0.430203	0.00969742	0.0192909	-1.11843	2.43563e-11	2.84192e-10	-0.825267	9.38912e-07	8.13135e-06
22965	7448381	DEAD/DEAH box helicase	-1.63701	6.14673e-24	7.67109e-23	-2.47504	1.53729e-47	6.16255e-46	-0.658485	2.81104e-05	0.000138176	-1.01541	1.99107e-10	2.79463e-09
10548	7453107	hypothetical protein	-1.6339	4.85461e-07	1.52588e-06	-4.72781	3.37584e-35	7.27958e-34	-1.34323	2.43557e-05	0.000121354	-1.98786	3.27222e-09	4.00345e-08
18351	7442663	Maf-like protein	-1.63278	2.99927e-07	9.64486e-07	-4.60328	2.79565e-35	6.06277e-34	-0.834322	0.00660573	0.0186413	-0.825804	0.00738334	0.025393
10589	7453125	hypothetical protein	-1.62379	1.16411e-09	4.87139e-09	-1.62769	6.50663e-10	3.34595e-09	-1.27458	1.51811e-06	9.41743e-06	-0.808847	0.00189552	0.00794153
39282	7445088	(RL15) RL15, ribosomal protein 15 60S large ribosomal subunit	-1.6197	2.011e-07	6.5788e-07	-3.17595	7.43921e-22	8.12478e-21	-0.800607	0.00886157	0.0241519	-1.36848	9.92584e-06	7.22954e-05
21888	7449527	hypothetical protein	-1.60969	3.04891e-21	3.22344e-20	-2.59372	1.91638e-48	8.11242e-47	-0.523374	0.00173056	0.0058049	-1.23323	3.13695e-13	5.89669e-12
25367	7444280	Heat shock protein DnaJ	-1.60929	5.75363e-13	3.29139e-12	-0.728338	0.000955929	0.00234016	-1.10121	8.16308e-07	5.30977e-06	-0.912369	4.05203e-05	0.000256629
25417	7450887	Zn-finger, C2H2 type	-1.60086	2.0795e-21	2.22746e-20	-1.4345	1.23651e-17	1.07792e-16	-0.94459	9.64927e-09	8.31582e-08	-0.688898	2.78835e-05	0.00018365
2371	7450227	HPr serine phosphorylation site	-1.58767	9.8305e-11	4.56499e-10	-0.814609	0.000579999	0.00147907	-3.17293	2.03713e-33	1.21802e-31	-2.07454	1.14542e-16	2.88619e-15
36506	7446899	tRNA pseudouridine synthase	-1.58674	2.07646e-10	9.37506e-10	-1.54278	2.38437e-10	1.28286e-09	-1.82775	1.61403e-13	2.34632e-12	-1.81422	2.67802e-13	5.04298e-12
269141	7453272	TPR repeat	-1.57926	5.84323e-14	3.60577e-13	-1.54425	2.09726e-13	1.38736e-12	-0.95871	3.72093e-06	2.1413e-05	-0.941748	5.34173e-06	4.09649e-05
264201	7441804	(RL8) RL8, ribosomal protein 8	-1.57717	1.80292e-07	5.92555e-07	-3.03819	1.69168e-21	1.82312e-20	-1.0148	0.000665249	0.00248775	-1.48638	8.32148e-07	7.26619e-06
22548	7448464	GCN5-related N-acetyltransferase	-1.57567	1.11901e-09	4.69382e-09	-1.4975	5.09143e-09	2.41951e-08	-2.61212	1.63959e-22	5.14891e-21	-2.52204	3.75148e-21	1.32782e-19
26046	7443365	(RS3A) RS3A, ribosomal protein 3A 40S small ribosomal subunit	-1.57073	3.26886e-08	1.16952e-07	-3.03166	5.30502e-24	6.55876e-23	-0.893956	0.0014011	0.00480643	-1.30813	3.63297e-06	2.84377e-05
9577	7447868	hypothetical protein	-1.56808	1.29474e-06	3.87398e-06	-6.16717	7.20169e-52	3.46434e-50	-1.09017	0.000610696	0.00229918	-1.16464	0.000258253	0.00138105
25508	7444359	hypothetical protein	-1.56004	6.24306e-18	5.26456e-17	-1.08602	1.39525e-09	6.93887e-09	-0.506711	0.00431328	0.012924	-0.626679	0.000425203	0.00213672
34059	7453194	calcium-dependent protein kinase	-1.55917	2.82515e-15	1.96056e-14	-1.06634	5.8659e-08	2.50116e-07	-0.776339	6.79477e-05	0.000308887	-0.643338	0.0010117	0.00459913
9268	7448038	hypothetical protein	-1.55837	1.18654e-14	7.77052e-14	-1.10338	4.53475e-08	1.96043e-07	-1.10886	2.50485e-08	2.03601e-07	-0.948083	1.7276e-06	1.43623e-05
3201	7441755	Aminotransferase, class-II	-1.54355	9.43119e-08	3.19291e-07	-2.00607	4.42855e-12	2.69973e-11	-2.56549	1.89125e-16	3.59985e-15	-1.51482	6.97429e-07	6.20765e-06
31242	7453467	Peptidase S9A, prolyl oligopeptidase	-1.54169	5.23069e-13	3.00523e-12	-3.98047	8.86526e-61	7.00157e-59	-1.05874	2.38572e-07	1.67985e-06	-1.3272	1.3365e-10	1.90879e-09
1584	7446814	Peptidyl-prolyl cis-trans isomerase, cyclophilin type	-1.53192	2.17201e-09	8.84093e-09	-1.19117	2.64993e-06	9.46558e-06	-3.08542	4.34882e-29	1.94192e-27	-2.14449	1.00998e-15	2.32868e-14
6155	7443618	hypothetical protein	-1.53118	1.88534e-05	4.84756e-05	-1.57276	1.1283e-05	3.72105e-05	-3.87285	7.14885e-23	2.29261e-21	-3.00423	1.99767e-15	4.49816e-14
5533	NA	Chlorophyll A-B binding protein	-1.53028	5.88282e-17	4.62197e-16	-0.599055	0.000920238	0.00225855	-0.883905	1.29471e-06	8.16541e-06	-0.62241	0.00063361	0.00304518
10571	7444172	hypothetical protein	-1.53	3.32508e-11	1.62387e-10	-0.848939	0.00020623	0.000567924	-1.77749	2.7588e-14	4.29991e-13	-1.07788	2.65298e-06	2.12219e-05
261726	7444703	Metallophosphoesterase	-1.52868	1.33522e-09	5.55231e-09	-1.75625	3.11604e-12	1.91393e-11	-1.36395	4.42647e-08	3.45978e-07	-0.947089	0.000121107	0.000697036
6535	7444609	Nuclear protein SET	-1.52785	1.46337e-11	7.41e-11	-1.30544	2.77457e-09	1.35128e-08	-0.897246	3.72199e-05	0.000179207	-1.12302	2.94944e-07	2.79695e-06
5514	7448130	Short-chain dehydrogenase/reductase SDR	-1.51913	5.35916e-24	6.7199e-23	-1.93123	8.57974e-36	1.90755e-34	-1.01325	6.24235e-12	7.90225e-11	-0.508502	0.000559668	0.0027182
23657	7443433	Globin	-1.51644	1.33106e-07	4.43394e-07	-2.18674	9.60847e-14	6.4851e-13	-1.94948	2.18386e-11	2.59101e-10	-2.44658	2.09568e-16	5.14584e-15
15027	7448458	hypothetical protein	-1.51592	1.76274e-12	9.63587e-12	-0.895709	2.42064e-05	7.59718e-05	-0.572891	0.00666953	0.0187972	-0.569567	0.00710591	0.024624
28592	7448609	Homoserine kinase	-1.51578	1.77367e-29	3.00333e-28	-1.59393	7.34555e-32	1.36382e-30	-0.983169	1.49885e-13	2.18208e-12	-1.0248	1.87002e-14	3.9189e-13
263682	7445911	Aminoacyl-tRNA synthetase, class I	-1.50521	2.62673e-09	1.05819e-08	-3.16675	2.53875e-30	4.44093e-29	-0.856986	0.000419779	0.00163344	-1.1016	8.41296e-06	6.24365e-05
37032	7450507	(RL6) RL6, ribosomal protein 6	-1.5035	4.66419e-08	1.6361e-07	-2.64836	2.44057e-20	2.49792e-19	-0.865299	0.00142804	0.0048846	-1.22129	8.17509e-06	6.07563e-05
16828	7444071	Serine/threonine protein kinase, active site	-1.49952	3.44323e-11	1.67847e-10	-1.26896	1.83847e-08	8.30055e-08	-0.867357	5.90833e-05	0.00027186	-0.943927	1.25263e-05	8.93906e-05
23890	7444968	Short-chain dehydrogenase/reductase SDR	-1.49912	9.66776e-19	8.64868e-18	-0.984396	4.83155e-09	2.30105e-08	-0.605455	0.00029455	0.00118166	-0.536387	0.00126986	0.00560421
269235	7444083	(RL3) RL3, ribosomal protein 3, 60S large ribosomal subunit	-1.49893	4.55389e-07	1.43819e-06	-3.74532	8.60754e-31	1.53615e-29	-0.857579	0.00342146	0.0105376	-1.46959	7.54137e-07	6.6568e-06
225	7445310	Ribosome recycling factor	-1.49411	1.79614e-05	4.62945e-05	-3.03618	9.03931e-17	7.46784e-16	-4.48505	5.31857e-29	2.34527e-27	-5.29576	3.44469e-34	3.24555e-32
41319	7444091	(RL18) RL18, ribosomal protein 18, 60S large ribosomal subunit	-1.49029	1.58208e-08	5.87274e-08	-2.50012	5.17087e-20	5.16746e-19	-0.776055	0.00280539	0.00882827	-0.988759	0.000150542	0.000842512
31771	7452322	ABC-1	-1.4902	1.25513e-10	5.78528e-10	-1.63963	4.78762e-13	3.10652e-12	-0.726226	0.000921464	0.00332953	-0.902317	4.40215e-05	0.000276979
268146	7449764	Bacterial type II secretion system protein E	-1.48802	4.54359e-08	1.59803e-07	-2.14534	8.75551e-15	6.33353e-14	-1.73008	1.96962e-10	2.10126e-09	-1.66275	8.98446e-10	1.17241e-08
4524	NA	Amino acid transport and metabolism	-1.4842	6.06746e-15	4.07954e-14	-1.19684	2.70379e-10	1.44809e-09	-0.988903	1.74053e-07	1.24881e-06	-0.792845	2.68861e-05	0.000178504
25108	7449973	hypothetical protein	-1.47905	1.68411e-06	4.9508e-06	-1.3429	1.2438e-05	4.07484e-05	-1.55054	5.49411e-07	3.66609e-06	-0.992462	0.00110095	0.00495383
2911	7452892	hypothetical protein	-1.4777	4.60563e-08	1.6177e-07	-2.92175	2.34913e-24	2.97023e-23	-1.27352	1.92921e-06	1.17271e-05	-1.2069	6.43747e-06	4.8455e-05
269961	7444819	Ribosomal protein L7AE	-1.47229	1.55103e-05	4.042e-05	-3.8501	8.75546e-25	1.13553e-23	-0.94623	0.00495318	0.014565	-1.41464	3.29515e-05	0.000212898
26367	7449341	(RS15A) RS15A, ribosomal protein 15 40S small ribosomal subunit	-1.4709	4.67686e-07	1.47307e-06	-2.85155	1.48813e-20	1.54099e-19	-0.793252	0.00583852	0.0167586	-1.36571	2.80974e-06	2.23072e-05
23682	7452423	hypothetical protein	-1.46978	4.84635e-11	2.32773e-10	-3.05982	2.36278e-37	5.70897e-36	-1.34201	1.62242e-10	1.7467e-09	-1.58353	5.44011e-14	1.09454e-12
24705	7447862	TPR repeat	-1.46679	1.09103e-18	9.71095e-18	-1.73913	1.6026e-25	2.16884e-24	-1.44298	4.10274e-19	9.71349e-18	-1.07466	1.84938e-11	2.89526e-10
3447	7451657	hypothetical protein	-1.46326	1.91385e-08	7.05971e-08	-1.06837	3.20906e-05	9.90132e-05	-2.15297	5.36966e-16	9.81471e-15	-1.58955	1.16349e-09	1.49432e-08
21709	7444738	hypothetical protein	-1.45825	0.00137159	0.00270006	-4.92041	1.42584e-20	1.47793e-19	-1.2185	0.00699214	0.0195969	-1.79479	9.4083e-05	0.000552235
23142	7445982	Amino acid/polyamine transporter II	-1.45447	0.00010368	0.000241152	-3.14335	3.28165e-15	2.43546e-14	-0.958655	0.00966247	0.0259934	-1.08537	0.00348968	0.0133809
3704	7449521	3'5'-cyclic nucleotide phosphodiesterase	-1.45435	1.14863e-19	1.09612e-18	-0.461752	0.0034749	0.00760755	-0.752959	1.85073e-06	1.13281e-05	-0.52741	0.000784991	0.00368897
7420	7443459	hypothetical protein	-1.45419	5.10707e-16	3.73003e-15	-1.93153	1.50958e-24	1.92946e-23	-1.90792	3.63881e-25	1.31432e-23	-1.66939	4.89983e-21	1.71705e-19
4737	7443750	hypothetical protein	-1.44851	4.91462e-09	1.92706e-08	-1.0726	1.03417e-05	3.43521e-05	-1.79623	7.6698e-13	1.05142e-11	-1.31779	1.19426e-07	1.1946e-06
1681	7447612	hypothetical protein	-1.44332	9.8344e-18	8.17576e-17	-2.08062	1.48212e-34	3.09985e-33	-1.9025	1.18777e-29	5.58673e-28	-1.88845	3.28176e-29	2.1049e-27
268889	7449634	Cytochrome c heme-binding site	-1.43545	4.2595e-13	2.4714e-12	-2.25406	4.1698e-28	6.48003e-27	-0.843289	1.59816e-05	8.19445e-05	-1.13979	6.95071e-09	8.11019e-08
22276	7453395	Gar1 protein RNA-binding region	-1.43204	4.77383e-14	2.96662e-13	-2.32998	5.66892e-32	1.06184e-30	-0.667257	0.000359445	0.00141413	-0.505023	0.00728119	0.0251245
25570	7447801	hypothetical protein	-1.43163	5.02827e-19	4.6033e-18	-1.03443	2.4597e-11	1.44056e-10	-1.91769	9.05934e-32	4.69976e-30	-1.24476	2.74675e-15	6.09409e-14
262849	7445935	chromate transporter	-1.4315	5.70753e-06	1.57627e-05	-4.209	2.04664e-30	3.60393e-29	-2.41359	1.13869e-13	1.68307e-12	-3.31543	1.24179e-21	4.53104e-20
11460	7448499	hypothetical protein	-1.42709	6.41723e-06	1.7619e-05	-4.45155	2.36865e-34	4.91518e-33	-1.49539	1.24924e-06	7.89766e-06	-2.22782	2.33731e-12	4.06838e-11
5851	7442320	Kelch repeat	-1.42475	4.1642e-07	1.31945e-06	-2.9734	2.29339e-23	2.72401e-22	-0.814171	0.00347769	0.0106772	-1.13314	5.91311e-05	0.000362308
1814	7449075	hypothetical protein	-1.41963	3.43473e-06	9.75307e-06	-2.20116	2.44669e-12	1.51246e-11	-1.22766	4.66155e-05	0.000219747	-1.2175	5.59097e-05	0.000344608
979	7442918	hypothetical protein	-1.41558	2.01417e-08	7.39882e-08	-1.25311	6.60102e-07	2.53662e-06	-1.71166	1.75701e-11	2.11054e-10	-0.732111	0.00335461	0.0129333
29825	7453018	(RS8) RS8, ribosomal protein 8	-1.41122	5.26424e-07	1.64583e-06	-2.43385	6.18613e-17	5.16715e-16	-0.765886	0.00580271	0.016683	-1.10342	7.91882e-05	0.000474278
31084	7453155	Ribosomal protein S11	-1.40233	3.26242e-08	1.16761e-07	-2.32251	6.61779e-19	6.16515e-18	-0.758706	0.00244812	0.00782023	-1.01905	5.1702e-05	0.000321671
23129	7442360	hypothetical protein	-1.39834	1.34277e-07	4.46871e-07	-0.865712	0.000927584	0.002275	-1.40348	1.09991e-07	8.15152e-07	-0.904215	0.000559667	0.0027182
22148	7447462	hypothetical protein	-1.39277	1.0362e-08	3.92346e-08	-0.953675	5.94305e-05	0.000176424	-2.03392	9.77771e-17	1.92337e-15	-1.00538	2.54601e-05	0.000169996
269779	7452718	(RS6) RS6, ribosomal protein 6	-1.39202	1.12672e-05	3.00278e-05	-2.68489	5.41038e-16	4.26981e-15	-0.97653	0.00187636	0.00620743	-1.19873	0.000146712	0.000824128
31907	7452186	4-diphosphocytidyl-2c-methyl-d-erythritol kinase	-1.38752	0.000106069	0.000246439	-1.80664	5.11498e-07	1.9916e-06	-1.06326	0.00259661	0.00824232	-1.54352	1.66283e-05	0.000116003
1903	7449779	Leucine-rich repeat	-1.37494	8.99217e-05	0.000211241	-1.91494	2.05744e-07	8.32653e-07	-1.35937	0.000124892	0.000540145	-1.12236	0.00265597	0.0106309
771	7441995	hypothetical protein	-1.37095	1.3466e-05	3.54327e-05	-4.98318	3.36213e-47	1.31297e-45	-1.15296	1.43135e-06	8.95269e-06	-1.81919	8.66904e-14	1.70212e-12
25399	7444804	hypothetical protein	-1.36978	4.18619e-12	2.21782e-11	-1.52993	1.3636e-14	9.71786e-14	-1.63496	2.30138e-16	4.3492e-15	-1.46844	1.78966e-13	3.43737e-12
7863	7444986	hypothetical protein	-1.35991	4.88128e-14	3.02983e-13	-1.33215	1.39599e-13	9.32101e-13	-1.06339	2.47889e-09	2.34233e-08	-1.01649	1.43813e-08	1.62952e-07
8806	7448350	hypothetical protein	-1.35874	3.89777e-05	9.62211e-05	-3.07437	4.37258e-18	3.87239e-17	-1.69684	3.1172e-07	2.15054e-06	-1.72458	2.06533e-07	2.00526e-06
28443	7442302	(RL10) RL10, ribosomal protein 10 60S large ribosomal subunit	-1.3586	5.63352e-10	2.43743e-09	-2.10394	6.47818e-21	6.82175e-20	-0.709687	0.00103984	0.00369406	-0.657508	0.00237718	0.00965747
25788	7449433	Protein of unknown function UPF0066	-1.35808	6.8829e-08	2.35734e-07	-3.50794	5.78925e-37	1.38615e-35	-0.964032	5.75235e-05	0.000265029	-1.02209	2.04583e-05	0.000139774
262367	7448440	thylakoid lumen 15.0-kDa protein	-1.3565	6.76959e-12	3.52398e-11	-1.91671	1.55402e-21	1.6799e-20	-2.62527	3.70442e-36	2.52928e-34	-1.89748	4.72194e-21	1.66021e-19
23415	7449186	PPR repeat	-1.35488	5.18204e-13	2.98052e-12	-1.21312	8.14892e-11	4.55814e-10	-0.989747	1.09705e-07	8.13597e-07	-0.98449	1.29392e-07	1.28699e-06
1134	7445301	dual specificity phosphatase	-1.35065	0.000518986	0.00109389	-5.88934	6.55921e-32	1.22212e-30	-1.19402	0.00102875	0.00365835	-2.06197	5.32317e-08	5.5888e-07
5017	7447263	hypothetical protein	-1.3484	4.06185e-08	1.43624e-07	-4.68321	4.58906e-58	3.1132e-56	-1.10346	1.45082e-06	9.03178e-06	-1.66589	5.64573e-13	1.03015e-11
5223	7446408	NUDIX hydrolase	-1.3346	0.0004205	0.000897752	-3.64746	2.29228e-18	2.05065e-17	-1.01786	0.00562699	0.0162307	-1.61427	1.54019e-05	0.000108017
28049	7452207	Eukaryotic/archaeal ribosomal protein S3	-1.33197	5.83683e-05	0.000140677	-2.71139	5.88361e-15	4.30313e-14	-0.894584	0.00644377	0.0182241	-1.26791	0.000128856	0.000736729
19928	7449054	(RL20) RL20, ribosomal protein 20 60S large ribosomal subunit	-1.33182	1.0514e-07	3.54248e-07	-1.21852	9.97292e-07	3.74267e-06	-1.37174	4.41948e-08	3.45687e-07	-1.47297	4.23323e-09	5.10254e-08
5799	7442300	hypothetical protein	-1.3276	1.91948e-14	1.23639e-13	-1.38002	3.49669e-15	2.58961e-14	-0.986648	7.31313e-09	6.42814e-08	-0.611586	0.000311998	0.00162574
21951	7445355	Sterol-sensing 5TM box	-1.32646	7.41098e-10	3.17019e-09	-0.611666	0.00414223	0.00895368	-0.964925	6.4105e-06	3.53714e-05	-0.777934	0.000255221	0.00136621
27292	7450467	(RS4) RS4, ribosomal protein 4	-1.32137	9.36515e-06	2.51935e-05	-2.56107	1.69036e-16	1.3782e-15	-0.903262	0.00224496	0.00723901	-1.08628	0.000252576	0.0013548
25309	7453090	hypothetical protein	-1.30799	6.88087e-06	1.88117e-05	-1.4586	6.41567e-07	2.46898e-06	-1.01567	0.000437358	0.00169482	-0.867179	0.00257894	0.0103539
36310	7450767	Peptidase M48, Ste24p	-1.29886	2.14894e-12	1.16866e-11	-1.39615	8.05026e-14	5.45079e-13	-0.894697	1.4031e-06	8.78637e-06	-1.04523	1.99624e-08	2.23085e-07
17811	NA	Amino acid transport and metabolism	-1.29717	0.00071059	0.00146222	-3.61122	6.11679e-18	5.38104e-17	-1.61822	2.78437e-05	0.000136929	-1.10348	0.00381102	0.0144249
17811	NA	Carbohydrate transport and metabolism	-1.29717	0.00071059	0.00146222	-3.61122	6.11679e-18	5.38104e-17	-1.61822	2.78437e-05	0.000136929	-1.10348	0.00381102	0.0144249
3384	7444755	hypothetical protein	-1.29419	7.36462e-12	3.82808e-11	-1.33319	1.67011e-12	1.04484e-11	-1.68405	8.78527e-19	2.02559e-17	-1.17096	4.62882e-10	6.24832e-09
268143	7445120	NUDIX hydrolase	-1.29324	2.80116e-12	1.50864e-11	-0.529851	0.00378684	0.00823765	-0.950926	2.91052e-07	2.01849e-06	-0.543799	0.00301444	0.0118199
5757	7442278	Sulfotransferase	-1.29197	4.35022e-13	2.52265e-12	-1.49597	5.80249e-17	4.85436e-16	-1.02946	5.44818e-09	4.87389e-08	-0.65707	0.000174613	0.000966998
263722	7450764	bisphosphate nucleotidase	-1.28803	2.12064e-10	9.56636e-10	-3.42046	1.56179e-54	8.79171e-53	-1.04512	5.2937e-08	4.08631e-07	-1.37616	9.02576e-13	1.63003e-11
268651	7452628	(RS9) RS9, ribosomal protein 9	-1.28739	3.24715e-05	8.10869e-05	-2.64622	3.29169e-16	2.63509e-15	-0.812617	0.00810689	0.0223542	-1.10871	0.000331776	0.00171445
42368	7451220	(UGDH1) udp-d-glucose 6-dehydrogenase	-1.284	3.06219e-10	1.35765e-09	-0.855975	2.30736e-05	7.26102e-05	-1.55467	4.03414e-14	6.19642e-13	-1.01004	6.91753e-07	6.1623e-06
268314	7443070	hypothetical protein	-1.28201	4.18541e-16	3.08026e-15	-0.979734	4.72555e-10	2.46115e-09	-0.884667	1.63248e-08	1.36479e-07	-0.66873	1.8334e-05	0.000127315
11283	7444389	Nuclear protein SET	-1.27816	3.7257e-10	1.6381e-09	-1.95236	1.09042e-20	1.1403e-19	-0.761226	0.00012039	0.000522596	-0.678081	0.000586932	0.0028376
37934	NA	Posttranslational modification, protein turnover, chaperones	-1.27421	8.51811e-13	4.80017e-12	-1.40956	3.17587e-15	2.36359e-14	-1.57038	1.09538e-18	2.48765e-17	-1.25477	1.15212e-12	2.05961e-11
24512	7445847	hypothetical protein	-1.27339	4.39871e-08	1.55017e-07	-0.66717	0.00372415	0.00810959	-2.91986	2.04158e-32	1.1554e-30	-2.45607	3.25283e-24	1.42841e-22
5801	7442301	hypothetical protein	-1.27203	3.10316e-08	1.11287e-07	-1.43763	4.87774e-10	2.53542e-09	-1.34948	4.21014e-09	3.84434e-08	-1.14955	5.08978e-07	4.63157e-06
23199	7442720	G-protein beta WD-40 repeat	-1.26157	6.23098e-12	3.2532e-11	-1.53939	8.89834e-17	7.35712e-16	-0.768203	2.26737e-05	0.000113616	-0.700663	0.000109805	0.000639203
6048	7448580	hypothetical protein	-1.2607	1.21755e-07	4.06478e-07	-2.19342	3.36219e-19	3.18836e-18	-0.858111	0.000267843	0.00108438	-1.25588	1.24984e-07	1.24548e-06
2936	7450445	Phospholipid/glycerol acyltransferase	-1.25296	3.73257e-11	1.81534e-10	-0.585591	0.0017611	0.00409351	-1.55834	8.32512e-16	1.50349e-14	-0.974	3.51638e-07	3.27875e-06
9199	7448002	hypothetical protein	-1.25024	1.39328e-06	4.14537e-06	-3.18093	1.28058e-39	3.44844e-38	-0.802146	1.91761e-05	9.69153e-05	-0.78479	1.98646e-05	0.000136245
38030	7442980	Antibiotic biosynthesis monooxygenase	-1.24727	2.26307e-05	5.75169e-05	-2.34016	2.16739e-15	1.63256e-14	-1.33062	6.09011e-06	3.37443e-05	-1.76097	8.74153e-08	8.91248e-07
7282	7450598	Calcium-binding EF-hand	-1.24551	2.22885e-06	6.45538e-06	-1.54426	7.28386e-09	3.41841e-08	-1.32568	4.87208e-07	3.27789e-06	-0.948895	0.000288708	0.00151859
25392	7444796	Kringle	-1.24098	1.09116e-16	8.35586e-16	-1.34714	1.83518e-19	1.78344e-18	-1.32023	7.36784e-19	1.72508e-17	-0.820392	2.42878e-08	2.68587e-07
21789	7451688	hypothetical protein	-1.24088	1.86186e-05	4.79067e-05	-0.909445	0.00157505	0.00369596	-1.70952	6.6344e-09	5.86076e-08	-1.01189	0.000517745	0.00253436
9754	7451206	hypothetical protein	-1.2258	1.82728e-16	1.37736e-15	-2.03358	3.05269e-40	8.54672e-39	-0.456672	0.00175925	0.00589181	-0.404146	0.00549677	0.0198135
22898	7444895	hypothetical protein	-1.22335	3.98339e-12	2.11415e-11	-0.545536	0.00175177	0.0040745	-1.78068	2.97518e-23	9.7481e-22	-1.2892	3.27265e-13	6.14087e-12
2126	7452182	hypothetical protein	-1.2186	4.32285e-12	2.28401e-11	-1.58554	2.35157e-18	2.10191e-17	-0.727034	2.90395e-05	0.000142148	-0.54663	0.00148228	0.00641068
2865	7452499	H+-transporting two-sector ATPase, alpha/beta subunit, central region	-1.21502	9.23341e-10	3.91652e-09	-1.02999	1.77608e-07	7.22098e-07	-0.973276	7.83517e-07	5.11849e-06	-0.817726	3.15205e-05	0.000204777
6798	7448978	Glycoside hydrolase, family 1	-1.21439	3.38616e-09	1.34873e-08	-0.933925	4.27196e-06	1.49406e-05	-0.608679	0.00255334	0.00812205	-0.850583	2.85962e-05	0.000187738
23364	7448945	hypothetical protein	-1.21286	3.60641e-06	1.02132e-05	-0.736216	0.00436147	0.00937206	-0.985409	0.000154238	0.000655018	-0.769559	0.00288284	0.0113755
13149	7446352	(DIC2) outer dynein arm intermediate chain subunit-like protein	-1.2114	0.00914388	0.0155553	-4.75798	4.1762e-20	4.20921e-19	-2.83697	4.50122e-14	6.85416e-13	-3.01033	1.6263e-16	4.05922e-15
3393	7444757	formate/nitrite transporter family member	-1.20721	0.000476369	0.0010103	-2.45632	8.22477e-12	4.95124e-11	-2.49608	4.15762e-12	5.35281e-11	-2.95196	1.08467e-15	2.49544e-14
261174	7447625	ABC transporter	-1.19934	0.00131748	0.00260019	-2.31136	1.63541e-09	8.09144e-09	-2.05094	8.04045e-08	6.06934e-07	-1.81964	1.13211e-06	9.69345e-06
269452	7450979	H+-transporting two-sector ATPase, alpha/beta subunit, central region	-1.19109	8.40928e-06	2.27843e-05	-1.51688	1.37696e-08	6.27308e-08	-1.82241	1.33121e-11	1.61933e-10	-1.52452	1.08728e-08	1.24262e-07
24241	7446919	Ovarian tumour, otubain	-1.19083	5.97926e-15	4.02792e-14	-0.653619	1.27685e-05	4.16935e-05	-1.1257	1.25482e-13	1.84441e-12	-0.765744	3.44099e-07	3.21412e-06
5576	7448159	Twin-arginine translocation pathway signal	-1.18767	2.47829e-06	7.15042e-06	-0.804827	0.00115909	0.00278346	-3.26616	7.39721e-32	3.9339e-30	-2.8835	2.13756e-26	1.1035e-24
16075	NA	Amino acid transport and metabolism	-1.1819	1.12544e-07	3.78113e-07	-1.67714	1.26326e-13	8.46681e-13	-1.11009	6.06579e-07	4.01968e-06	-0.749655	0.000703463	0.00334295
16075	NA	Carbohydrate transport and metabolism	-1.1819	1.12544e-07	3.78113e-07	-1.67714	1.26326e-13	8.46681e-13	-1.11009	6.06579e-07	4.01968e-06	-0.749655	0.000703463	0.00334295
261242	7442234	(PSBP) PSBP, photosystem II oxygen-evolving complex 23K protein	-1.17662	2.22514e-06	6.44638e-06	-1.31119	9.24418e-08	3.86074e-07	-2.56801	1.06606e-21	3.11659e-20	-2.59887	1.35366e-19	4.23119e-18
26759	NA	Secondary metabolites biosynthesis, transport and catabolism	-1.16792	0.00175062	0.00338389	-2.13514	2.3781e-08	1.06192e-07	-2.44576	2.79809e-10	2.94942e-09	-1.97152	2.17725e-07	2.1062e-06
3414	7444767	Ubiquitin	-1.16056	1.09417e-05	2.91898e-05	-1.73492	9.51638e-11	5.28117e-10	-0.88745	0.000725052	0.00268294	-0.77849	0.00298907	0.0117465
24348	7443313	Isocitrate lyase and phosphorylmutase	-1.16033	8.18459e-09	3.13377e-08	-1.60663	1.97065e-14	1.39129e-13	-1.29777	3.17222e-10	3.31408e-09	-1.41826	2.12924e-11	3.31378e-10
11427	7448483	Phospholipid/glycerol acyltransferase	-1.15756	4.20963e-08	1.4865e-07	-1.4741	3.2569e-12	1.99813e-11	-1.24787	4.37097e-09	3.96724e-08	-1.05141	7.14169e-07	6.3513e-06
7996	7449323	Cyclin-like F-box	-1.15261	0.000268069	0.000590422	-0.972274	0.00199406	0.00458566	-1.51814	1.91711e-06	1.16737e-05	-1.45049	5.2298e-06	4.01356e-05
25721	7442828	Endoplasmic reticulum targeting sequence	-1.14642	7.60579e-14	4.63664e-13	-0.591907	9.82891e-05	0.000283354	-0.984152	1.17288e-10	1.28097e-09	-0.897349	4.4637e-09	5.36201e-08
24113	7447012	Sel1-like repeat	-1.14506	1.43269e-06	4.25683e-06	-1.89713	4.80848e-15	3.529e-14	-1.12242	1.794e-06	1.10127e-05	-0.925951	7.11412e-05	0.00042973
33855	7448837	Peptidylprolyl isomerase, FKBP-type	-1.1439	3.02518e-08	1.08637e-07	-1.71229	2.44301e-16	1.96761e-15	-1.46651	2.03731e-12	2.70186e-11	-1.52997	3.50818e-13	6.54798e-12
4761	7443764	H+-transporting two-sector ATPase, alpha/beta subunit, central region	-1.13622	1.03815e-12	5.80387e-12	-0.532093	0.000710976	0.00178047	-0.772443	1.48985e-06	9.25299e-06	-0.530435	0.000868276	0.00403025
2628	7443051	hypothetical protein	-1.13473	4.11209e-05	0.000101205	-2.4155	8.05546e-17	6.67587e-16	-0.90014	0.00072409	0.00268032	-0.715635	0.0066474	0.02321
268552	7452079	Shikimate/quinate 5-dehydrogenase	-1.13169	3.52218e-14	2.20955e-13	-0.976195	6.39662e-11	3.60466e-10	-0.582652	9.0125e-05	0.000399272	-0.446409	0.00281082	0.0111328
267997	7446830	(Rad54) rad54-like protein	-1.12778	4.84327e-11	2.32773e-10	-1.49994	3.76544e-18	3.34029e-17	-0.686969	3.21878e-05	0.00015633	-0.898243	6.26496e-08	6.51937e-07
33476	7447974	Diphthamide synthesis DPH2 protein	-1.12757	0.000254748	0.000562431	-2.50506	6.62924e-15	4.84177e-14	-0.819575	0.00705626	0.0197618	-0.937534	0.00213811	0.00880111
924	7445248	Major intrinsic protein	-1.12522	0.000183338	0.000412296	-4.07278	5.36814e-33	1.07191e-31	-1.82471	6.42657e-10	6.45892e-09	-1.77096	1.89392e-09	2.3636e-08
9252	7443204	hypothetical protein	-1.12274	7.01801e-15	4.68295e-14	-0.688803	1.43806e-06	5.29356e-06	-1.80116	4.17059e-34	2.55129e-32	-1.40949	9.35947e-22	3.45126e-20
5802	7444921	Serine/threonine protein kinase	-1.12231	2.16772e-08	7.9216e-08	-1.25927	3.81538e-10	2.01086e-09	-0.999408	5.41765e-07	3.62192e-06	-0.928887	3.16131e-06	2.49301e-05
36007	NA	Carbohydrate transport and metabolism	-1.11685	7.27389e-16	5.24741e-15	-1.00822	4.40121e-13	2.86634e-12	-0.70009	4.21507e-07	2.865e-06	-0.679432	1.06481e-06	9.17666e-06
10554	7450333	hypothetical protein	-1.11505	1.1033e-12	6.15822e-12	-1.3737	2.7788e-18	2.48169e-17	-1.06916	6.49507e-12	8.21235e-11	-1.07613	5.33482e-12	8.8771e-11
23982	7443548	Nuclear protein SET	-1.11464	1.46289e-14	9.51551e-14	-1.32402	9.3245e-20	9.20533e-19	-0.795116	1.3339e-08	1.12753e-07	-0.82393	4.16194e-09	5.02806e-08
261499	7452308	Tha4/Hcf106 protein	-1.11342	6.63963e-05	0.000158904	-2.04982	7.02626e-13	4.51756e-12	-0.718779	0.00927614	0.0250752	-1.33913	1.70668e-06	1.42331e-05
6401	7453312	hypothetical protein	-1.10801	4.34477e-10	1.89924e-09	-2.10182	2.15352e-30	3.77956e-29	-0.878328	5.70512e-07	3.7997e-06	-0.567913	0.00118325	0.00525927
20689	7453457	Prolyl 4-hydroxylase, alpha subunit	-1.1078	4.31574e-11	2.08745e-10	-2.63243	3.25482e-48	1.35613e-46	-0.547934	0.000567281	0.00214795	-0.667265	2.34634e-05	0.000158169
36774	7449369	Pantoate-beta-alanine ligase	-1.10223	2.90712e-06	8.31514e-06	-1.87832	3.90028e-15	2.87843e-14	-1.27501	4.51826e-08	3.52631e-07	-1.47016	3.72986e-10	5.08674e-09
9604	7450515	hypothetical protein	-1.0994	0.000423118	0.000903157	-2.69051	2.69838e-13	1.77482e-12	-1.20804	1.76646e-05	9.00072e-05	-1.45805	4.6567e-07	4.2521e-06
10248	7443963	hypothetical protein	-1.09638	6.11767e-08	2.11097e-07	-0.542634	0.00697515	0.0143364	-0.698623	0.000544801	0.00207099	-0.544631	0.00692392	0.0240485
25143	7450009	Protein of unknown function DUF1415	-1.09581	0.000362551	0.0007816	-3.45943	1.30512e-23	1.57313e-22	-1.2167	5.41296e-05	0.000251251	-1.2441	3.59424e-05	0.00023047
1252	7449115	hypothetical protein	-1.09256	6.95424e-12	3.61832e-11	-2.00967	5.23148e-35	1.11622e-33	-0.541584	0.00027717	0.00111617	-0.484141	0.000887558	0.00410872
25478	7449916	hypothetical protein	-1.09053	0.00978135	0.016552	-2.99417	3.11524e-11	1.80848e-10	-3.24423	1.12812e-12	1.53259e-11	-3.62087	1.11529e-14	2.37488e-13
4334	7447514	Pseudouridine synthase	-1.08641	0.000273563	0.000601395	-2.64813	2.04126e-18	1.83852e-17	-1.65089	8.39279e-09	7.31638e-08	-1.1554	3.7199e-05	0.000237012
6295	7442395	hypothetical protein	-1.07853	1.00424e-09	4.24099e-09	-0.903766	2.52647e-07	1.01509e-06	-1.17327	2.40941e-11	2.81754e-10	-0.718492	3.58183e-05	0.000229969
25812	7448264	Ribosomal protein L10	-1.07505	0.00118681	0.00236135	-2.80575	1.28674e-15	9.91813e-15	-1.09263	0.000988886	0.00353799	-1.17643	0.000404435	0.00204203
39520	7450350	vacuolar membrane proton pump, inorganic pyrophosphatase	-1.07196	1.63788e-07	5.41339e-07	-0.828273	4.80611e-05	0.000144868	-1.29626	3.08065e-10	3.22478e-09	-0.962635	2.49488e-06	2.00481e-05
37585	NA	NA	-1.06529	4.5297e-07	1.43098e-06	-0.765345	0.000282565	0.000759865	-1.59843	1.14466e-13	1.68953e-12	-0.737463	0.000518514	0.00253695
11486	7443343	hypothetical protein	-1.05632	2.42494e-07	7.87211e-07	-2.6048	4.81609e-32	9.037e-31	-0.684398	0.00069836	0.00260054	-1.07364	1.57912e-07	1.55603e-06
25560	7444413	Pseudouridine synthase	-1.05511	0.00296541	0.00551546	-3.50957	2.73134e-19	2.61354e-18	-1.00885	0.00459619	0.0136557	-1.41793	9.37492e-05	0.000550581
4048	7443850	hypothetical protein	-1.05206	0.00176321	0.00340574	-3.67342	2.6937e-27	4.00385e-26	-1.23835	3.36946e-06	1.95713e-05	-1.79185	1.59587e-11	2.50952e-10
4736	7451940	hypothetical protein	-1.04766	1.25465e-05	3.31618e-05	-0.773431	0.00113877	0.00274213	-1.42046	3.95783e-09	3.63276e-08	-0.811623	0.000653383	0.0031246
23552	7447135	hypothetical protein	-1.04698	9.23942e-07	2.8106e-06	-1.11768	1.31711e-07	5.44065e-07	-0.881914	3.45903e-05	0.000167384	-1.19989	2.10785e-08	2.35062e-07
11077	7446254	NA	-1.04524	1.72607e-06	5.06431e-06	-1.08321	1.29086e-06	4.77496e-06	-1.6687	5.45301e-14	8.25597e-13	-1.46383	3.18384e-11	4.84117e-10
21387	7443079	Peptidase M, neutral zinc metallopeptidases, zinc-binding site	-1.04199	6.2855e-10	2.70514e-09	-2.43113	1.04225e-43	3.45771e-42	-1.24384	1.46165e-14	2.35802e-13	-1.13603	2.02522e-12	3.55437e-11
33906	7452264	Heat shock protein DnaJ	-1.03874	0.00490783	0.00877505	-2.96619	2.74395e-14	1.91678e-13	-1.23764	0.000637635	0.00239294	-1.45086	5.82253e-05	0.000357839
260852	7445267	Protein of unknown function DUF111	-1.03663	4.36684e-05	0.000107027	-1.01381	5.48354e-05	0.000163563	-1.31728	1.7311e-07	1.24458e-06	-0.958028	0.000132622	0.000756218
9168	7447585	Histidine acid phosphatase	-1.03553	6.45922e-06	1.77185e-05	-1.86795	1.13467e-15	8.78262e-15	-1.84797	2.46192e-15	4.2365e-14	-1.56333	1.52561e-11	2.40618e-10
261748	7444743		-1.03488	5.37147e-05	0.000129964	-0.835568	0.00103548	0.0025163	-2.61994	3.70919e-22	1.12155e-20	-2.38145	1.01346e-18	2.97928e-17
20690	7451565	hypothetical protein	-1.02848	8.07015e-06	2.19047e-05	-1.12366	1.11736e-06	4.16961e-06	-1.00261	1.32065e-05	6.87138e-05	-0.860921	0.000175657	0.000971759
261180	7445075	Leucine-rich repeat	-1.02287	1.71755e-05	4.4453e-05	-1.69435	1.6599e-12	1.04006e-11	-1.26606	8.08057e-08	6.09527e-07	-1.42239	2.10783e-09	2.62128e-08
22424	7443780	Peptidylprolyl isomerase, FKBP-type	-1.00754	8.27963e-06	2.24503e-05	-0.865521	7.77905e-05	0.000227231	-1.6116	1.71694e-12	2.28611e-11	-0.947699	2.17229e-05	0.000147367
9724	7450841	(sig3) sig3-like protein	-1.00205	0.000809743	0.00165211	-1.48103	5.54648e-07	2.15328e-06	-1.8762	3.68323e-10	3.80661e-09	-1.32613	6.71304e-06	5.03502e-05
36249	7451004	N-6 Adenine-specific DNA methylase	-1.00191	2.12241e-08	7.76946e-08	-1.82375	7.29788e-24	8.94941e-23	-0.906108	5.17156e-08	4.00957e-07	-0.764214	6.20669e-06	4.69389e-05
2280	7448698	hypothetical protein	-0.999957	8.96049e-06	2.41418e-05	-1.36592	1.79817e-09	8.86354e-09	-1.41568	3.8737e-10	3.98788e-09	-1.33989	3.14022e-09	3.84641e-08
264690	7443353	(lipB_1) lipoate protein ligase	-0.997034	8.72742e-06	2.35945e-05	-0.812283	0.000274755	0.000739881	-1.79553	3.8231e-15	6.51527e-14	-1.20243	8.85627e-08	9.0121e-07
23466	7449249	hypothetical protein	-0.99476	2.9365e-07	9.45162e-07	-3.52364	2.23208e-59	1.60694e-57	-0.812722	1.68411e-05	8.60179e-05	-1.00878	1.10822e-07	1.11168e-06
261226	7442219	thylakoid lumenal 17.4 kDa protein, chloroplast precursor	-0.988519	0.00799265	0.0137718	-1.41601	0.000155536	0.000437077	-2.80443	1.71734e-12	2.28611e-11	-2.07883	7.13963e-08	7.37159e-07
6043	7448578	hypothetical protein	-0.973631	8.90311e-05	0.000209381	-1.12576	5.50326e-06	1.89772e-05	-1.09964	8.50676e-06	4.57607e-05	-0.655932	0.0074254	0.0255057
1740	7453417	PDZ/DHR/GLGF	-0.96713	9.72127e-09	3.69143e-08	-0.757604	6.36349e-06	2.17452e-05	-0.562148	0.000788626	0.00290095	-0.478767	0.00415443	0.0155578
4680	7451912	hypothetical protein	-0.965729	7.219e-14	4.41611e-13	-0.411261	0.00145898	0.00344422	-0.773307	5.43992e-09	4.87061e-08	-0.39243	0.00235132	0.00956711
23533	7450670	Cyclin-like F-box	-0.960792	3.05132e-06	8.70878e-06	-1.18885	8.90577e-09	4.13376e-08	-0.745457	0.000276832	0.00111523	-0.688992	0.000771193	0.00362896
5108	7449673	Calcium-binding EF-hand	-0.946006	2.98789e-05	7.49309e-05	-3.37298	2.41382e-42	7.46942e-41	-1.28012	1.79043e-08	1.48964e-07	-1.06233	2.72346e-06	2.17199e-05
17039	7450637	hypothetical protein	-0.943645	0.00693562	0.0120962	-1.94759	2.72673e-08	1.2064e-07	-1.99808	1.93586e-08	1.60432e-07	-2.42047	1.63632e-11	2.56931e-10
261078	7449025	Na+/H+ exchanger	-0.943416	1.33717e-06	3.98963e-06	-1.55067	3.19457e-15	2.37584e-14	-0.859372	7.71471e-06	4.18048e-05	-0.959269	5.01718e-07	4.57731e-06
27599	7449567	hypothetical protein	-0.943327	5.5458e-10	2.40341e-09	-1.0072	3.39477e-11	1.96322e-10	-0.432909	0.00413644	0.0124611	-0.499314	0.000927579	0.00426437
4438	7447944	Ankyrin	-0.942801	0.000363348	0.000783	-0.684093	0.00901059	0.0180365	-0.886436	0.000748274	0.00276115	-0.919474	0.000481572	0.00239159
21865	7451303	hypothetical protein	-0.940633	1.03562e-08	3.92346e-08	-1.19741	4.7058e-13	3.05906e-12	-0.543657	0.00088529	0.00321456	-0.632862	0.000114983	0.000665682
4894	7452246	hypothetical protein	-0.937136	0.000635149	0.00131851	-1.64199	3.00364e-10	1.60138e-09	-1.15054	7.20606e-06	3.92899e-05	-1.27202	5.37636e-07	4.8714e-06
25488	7444321	Peptidase M, neutral zinc metallopeptidases, zinc-binding site	-0.931266	6.86751e-09	2.65931e-08	-1.1038	6.41993e-12	3.88685e-11	-1.6712	1.52498e-24	5.29142e-23	-1.58297	4.55174e-22	1.7204e-20
8680	7443268	Pseudouridine synthase	-0.929206	2.36759e-06	6.84408e-06	-2.74202	3.18045e-38	7.86418e-37	-0.820419	2.5592e-05	0.000126738	-1.0302	1.54423e-07	1.52734e-06
6658	7446599	Protein of unknown function DUF1275	-0.928521	1.02552e-07	3.45748e-07	-1.16096	1.49624e-11	8.89588e-11	-1.04835	1.08636e-09	1.06552e-08	-0.761393	9.12895e-06	6.71381e-05
21645	7444018	hypothetical protein	-0.924318	6.33654e-09	2.46271e-08	-0.459411	0.0037209	0.0081042	-0.64768	4.01611e-05	0.000192232	-0.621773	7.86113e-05	0.000471623
263650	7445862		-0.921332	6.78483e-06	1.85732e-05	-2.87341	5.03339e-39	1.29923e-37	-0.653011	0.0010995	0.00388127	-0.908107	5.65926e-06	4.31809e-05
8261	7447003	Protein of unknown function DUF819	-0.920577	3.67393e-05	9.10781e-05	-4.35971	1.21536e-59	8.93208e-58	-0.786037	0.00032198	0.0012815	-1.30638	3.59465e-09	4.38274e-08
263511	7449307	dolichyl pyrophosphate Glc1Man9GlcNAc2 alpha-1,3-glucosyltransferase	-0.914964	0.000827842	0.00168547	-2.64663	5.16074e-21	5.48355e-20	-0.86497	0.00071268	0.00264456	-0.85248	0.000738036	0.00349157
10468	7450028	Thiamine monophosphate synthase	-0.909824	0.000558896	0.0011731	-5.54443	1.38326e-60	1.0764e-58	-0.920529	5.42214e-05	0.000251567	-1.0772	1.74789e-06	1.44968e-05
1280	7445265	hypothetical protein	-0.904488	3.93176e-07	1.24879e-06	-1.49018	1.00673e-16	8.28479e-16	-1.37162	1.7837e-14	2.8515e-13	-1.35467	3.45767e-14	7.07785e-13
20656	7453427	Na+/solute symporter	-0.901807	0.000182399	0.000410271	-2.38018	2.61295e-21	2.80171e-20	-0.829766	0.000543706	0.00206757	-1.2318	3.55086e-07	3.30508e-06
37867	7444209	Diacylglycerol acyltransferase	-0.895358	4.24282e-07	1.34356e-06	-0.604525	0.000540188	0.00138589	-0.819638	2.62659e-06	1.55814e-05	-0.737854	2.30209e-05	0.000155575
7453	7443475	hypothetical protein	-0.888739	0.000274808	0.000603755	-3.07653	1.07165e-30	1.90289e-29	-0.773497	0.00125876	0.00436769	-0.870379	0.000309045	0.00161273
4051	7448433	hypothetical protein	-0.88068	1.99277e-08	7.33031e-08	-1.15969	7.82268e-15	5.68595e-14	-1.18317	1.40346e-14	2.2676e-13	-0.818149	6.42633e-08	6.66764e-07
2604	7446640	Cyclin, N-terminal	-0.879128	7.84838e-05	0.000185857	-2.16215	2.45448e-27	3.65341e-26	-1.48986	4.88324e-17	9.75082e-16	-1.54354	2.3192e-18	6.60556e-17
7643	7449817	(NPS1) probable naphthoate synthase	-0.877424	2.62482e-08	9.49041e-08	-1.04355	3.40267e-11	1.96671e-10	-0.72423	4.80273e-06	2.71949e-05	-0.578029	0.000272865	0.00144531
25960	7447265	phenylalanyl-trna synthetase	-0.874505	6.10068e-08	2.10579e-07	-1.86466	1.96531e-29	3.23969e-28	-0.413946	0.0098061	0.0262995	-0.72527	6.32003e-06	4.77068e-05
27208	7452475	Protein of unknown function DUF125	-0.873724	1.70982e-09	7.0491e-09	-0.732302	4.54078e-07	1.78246e-06	-0.589379	4.43238e-05	0.000210443	-0.454538	0.00170384	0.00723005
5856	7446390	Sodium/calcium exchanger membrane region	-0.870604	0.00139045	0.00273516	-1.74193	2.60935e-10	1.40034e-09	-1.01541	0.000164967	0.000696664	-0.966347	0.000319604	0.00166292
3947	7443801	Thioredoxin domain 2	-0.857334	3.54171e-07	1.13067e-06	-1.81317	2.54277e-26	3.57848e-25	-1.11816	7.3209e-12	9.15804e-11	-0.800834	5.23368e-07	4.75461e-06
29850	7446937	NADH-quinone oxidoreductase, F subunit	-0.85584	7.47998e-06	2.03602e-05	-0.586052	0.00208975	0.00479009	-0.809352	2.24548e-05	0.000112572	-0.588306	0.00199859	0.0083043
24079	7446981	hypothetical protein	-0.85529	1.06024e-06	3.19945e-06	-1.12268	1.75336e-10	9.55995e-10	-1.60576	1.54186e-19	3.84848e-18	-1.59677	2.50274e-19	7.65507e-18
264905	7448885	nadp-reducing hydrogenase	-0.848632	0.00100878	0.00202887	-1.54066	2.82316e-09	1.37431e-08	-0.9939	8.81035e-05	0.0003916	-1.20564	2.04608e-06	1.67339e-05
15246	7446533	hypothetical protein	-0.843894	2.82497e-07	9.10926e-07	-0.656028	3.7879e-05	0.000115592	-1.09286	4.22544e-12	5.43351e-11	-0.87448	3.02181e-08	3.30692e-07
8835	7444482	hypothetical protein	-0.839449	1.02082e-07	3.44384e-07	-2.05847	2.47731e-38	6.16878e-37	-0.864317	5.87574e-09	5.22107e-08	-1.02452	5.76892e-12	9.55438e-11
263354	7443480	urease accessory protein	-0.838218	2.50281e-05	6.32306e-05	-2.69239	7.29336e-36	1.63876e-34	-1	3.45907e-07	2.37555e-06	-1.86521	1.88878e-20	6.3659e-19
25496	7444341	Ubiquitin	-0.830146	2.69114e-09	1.08208e-08	-1.73004	1.99427e-33	4.05093e-32	-0.793031	7.9516e-09	6.96621e-08	-0.830458	1.55381e-09	1.95529e-08
36462	7450778	(TPI3) triose-phosphate isomerase	-0.828167	4.86253e-06	1.35529e-05	-0.671044	0.000205527	0.000566284	-2.71366	5.32802e-45	5.75372e-43	-2.08597	2.815e-28	1.67366e-26
33851	7442073	transcription factor	-0.825884	1.42562e-06	4.23803e-06	-0.470438	0.0056763	0.0119073	-0.453432	0.00782338	0.0216911	-0.46288	0.00656939	0.0229679
1173	7453469	(Tp_HSF_2.7f) regulator [Rayko]	-0.825727	6.7061e-06	1.83671e-05	-0.48931	0.00698336	0.0143505	-1.54795	3.66227e-17	7.38245e-16	-1.22459	1.48169e-11	2.34041e-10
263929	7448006	transporter	-0.824098	1.27054e-05	3.35481e-05	-1.19208	2.15291e-10	1.16305e-09	-1.07096	2.8635e-09	2.68657e-08	-0.641034	0.000368915	0.00188428
10400	7449995	hypothetical protein	-0.823141	0.00241239	0.00455655	-1.77019	2.08719e-12	1.29553e-11	-0.816411	0.000522316	0.00199483	-0.83496	0.000254519	0.00136384
20702	7444163	hypothetical protein	-0.816906	0.000833671	0.00169617	-1.07272	1.02745e-05	3.41719e-05	-0.808215	0.000840885	0.00307714	-0.754312	0.00186573	0.00783533
264653	7444409	Sigma-54 factor, interaction region	-0.816153	6.95184e-05	0.000165775	-1.55936	4.83847e-14	3.31857e-13	-1.68304	3.97601e-16	7.35631e-15	-1.68123	3.89659e-16	9.35093e-15
25198	7450327	Helicase-associated	-0.813162	2.31185e-05	5.8658e-05	-0.496556	0.00915878	0.018302	-0.806942	2.39639e-05	0.000119571	-0.629504	0.000935223	0.00429764
23494	7444154	hypothetical protein	-0.809912	3.07973e-08	1.10522e-07	-1.21176	1.92001e-16	1.55348e-15	-0.680605	2.91608e-06	1.71545e-05	-0.558498	0.000120987	0.000697011
269238	7444093	(Tp_HSF_1.3e) HSF35, heat shock transcription factor DNA-binding domain-containing protein, DNA binding, transcription factor	-0.796552	3.68171e-05	9.12494e-05	-1.12809	5.28682e-09	2.51011e-08	-0.69173	0.000314028	0.0012541	-0.538743	0.00505795	0.018439
6294	7446001	hypothetical protein	-0.792301	0.000865272	0.00175526	-0.95055	4.94291e-05	0.00014861	-0.997882	1.22456e-05	6.4347e-05	-0.834532	0.00022254	0.00120839
260874	7446820	pi 4-kinase	-0.79186	0.00140991	0.00276881	-1.79208	1.50415e-12	9.44716e-12	-0.69443	0.00459265	0.013649	-0.798009	0.0011484	0.00512592
24936	7441837	Phosphopantetheine attachment site	-0.791364	1.18149e-05	3.13532e-05	-2.51921	7.2176e-39	1.84058e-37	-1.68245	1.59467e-19	3.9616e-18	-1.83575	1.55983e-22	6.18266e-21
261341	7450238		-0.787786	0.000601475	0.00125353	-0.605431	0.00728601	0.0149001	-0.976168	1.22594e-05	6.43879e-05	-0.774844	0.000568236	0.00275424
260942	7451473	Endoribonuclease L-PSP	-0.783386	0.00516671	0.00921457	-1.79056	4.46063e-10	2.33005e-09	-2.38068	7.82655e-16	1.41829e-14	-1.79209	7.42397e-10	9.7358e-09
1628	7445499	Rhodanese-like	-0.78218	1.50368e-06	4.45776e-06	-2.22576	8.56745e-40	2.34895e-38	-0.751491	1.38667e-06	8.69377e-06	-0.640348	3.62528e-05	0.000232098
264001	7445754	oxidoreductase	-0.780449	3.10647e-08	1.11368e-07	-0.679962	9.30851e-07	3.50701e-06	-0.870639	1.35047e-10	1.46736e-09	-0.668243	7.33004e-07	6.50242e-06
1125	7445279	hypothetical protein	-0.778941	9.56418e-07	2.90521e-06	-1.94072	2.47748e-32	4.74986e-31	-1.14752	3.15085e-13	4.494e-12	-0.831431	1.32045e-07	1.31214e-06
12014	7448279	hypothetical protein	-0.766517	0.00347637	0.00637063	-0.799414	0.00224174	0.0051141	-0.950775	0.000213727	0.000881891	-0.785397	0.00249013	0.0100738
25094	7445457	Pseudouridine synthase	-0.765361	1.29058e-06	3.86261e-06	-2.36986	3.36107e-47	1.31297e-45	-0.863437	4.07383e-09	3.73276e-08	-1.07518	1.22891e-13	2.40398e-12
1429	7449109	hypothetical protein	-0.763778	0.00142601	0.00279938	-1.67448	9.32295e-12	5.59959e-11	-0.981412	5.02496e-05	0.000234683	-0.739487	0.00239542	0.00972653
8085	7453062	hypothetical protein	-0.761739	0.00206268	0.00394887	-1.31063	1.34193e-07	5.5367e-07	-2.45749	3.94723e-21	1.111e-19	-2.65128	8.63021e-24	3.6828e-22
263072	7446620	Polynucleotide adenylyltransferase	-0.76153	3.02588e-09	1.20978e-08	-0.992361	3.69618e-14	2.5533e-13	-0.334406	0.00943107	0.0254431	-0.368377	0.00418083	0.0156345
8689	7448282	hypothetical protein	-0.755463	0.000596194	0.00124501	-3.1747	1.03221e-35	2.26636e-34	-0.943866	7.0859e-06	3.87345e-05	-1.81701	1.68013e-16	4.17389e-15
7987	7443529	hypothetical protein	-0.754906	0.00438325	0.00790525	-3.22776	9.01725e-32	1.66544e-30	-0.630456	0.00431212	0.012924	-0.947414	1.65601e-05	0.000115604
1685	7449152	hypothetical protein	-0.753049	0.000246093	0.000544284	-0.957363	2.91518e-06	1.03632e-05	-1.44521	6.89359e-12	8.66447e-11	-0.833101	6.86155e-05	0.000416136
12049	7442656	hypothetical protein	-0.741272	2.06179e-05	5.27562e-05	-1.50411	1.65766e-17	1.42742e-16	-1.02947	2.17923e-09	2.07213e-08	-0.912039	9.9003e-08	9.97856e-07
5840	7447225	hypothetical protein	-0.740398	6.6853e-08	2.29114e-07	-1.34772	5.97778e-22	6.55344e-21	-0.786366	5.20103e-09	4.67254e-08	-0.575352	1.84386e-05	0.00012779
23811	7452852	ABC transporter	-0.732988	0.000474431	0.0010066	-1.13931	7.45282e-08	3.13237e-07	-1.10836	1.52062e-07	1.10451e-06	-0.933764	1.008e-05	7.3267e-05
270071	7442811	Aldehyde oxidase and xanthine dehydrogenase, molybdopterin binding	-0.727697	4.93162e-06	1.37289e-05	-0.710878	7.60585e-06	2.57165e-05	-0.678872	2.01735e-05	0.000101762	-0.788608	7.50937e-07	6.63923e-06
23126	7442357	hypothetical protein	-0.718263	0.000382265	0.000820757	-2.08787	3.61232e-23	4.23357e-22	-0.813307	6.3149e-05	0.00028906	-1.01542	6.69854e-07	5.98739e-06
25150	7442539	hypothetical protein	-0.716005	0.00768689	0.0132991	-2.88815	1.07555e-27	1.63073e-26	-0.958215	3.25019e-05	0.000157783	-0.850357	0.000121124	0.000697036
6991	7447048	hypothetical protein	-0.71377	0.000636145	0.00132032	-2.24094	1.1508e-23	1.39827e-22	-1.00558	4.42157e-07	2.99958e-06	-0.833191	3.15612e-05	0.000204916
25061	7450295	hypothetical protein	-0.706068	0.000338014	0.000732284	-0.671084	0.000660943	0.00166661	-1.11001	2.17899e-08	1.79457e-07	-0.757415	0.000121699	0.000699968
7723	7452870	hypothetical protein	-0.69999	0.0020984	0.00401077	-2.09794	5.02549e-19	4.71914e-18	-0.621143	0.0049586	0.0145729	-0.88329	4.73444e-05	0.000296477
10012	7443997	hypothetical protein	-0.689397	2.59607e-05	6.55084e-05	-0.794849	1.03128e-06	3.86613e-06	-0.665827	3.26413e-05	0.000158387	-0.650997	4.35359e-05	0.000274202
11842	7442862	Peptidase S24, S26A and S26B	-0.685839	0.000267042	0.000588283	-0.979345	1.54451e-07	6.32079e-07	-0.719334	0.000120614	0.000523352	-0.507385	0.00704017	0.0244362
10136	7451887	DNA mismatch repair protein MutS, C-terminal	-0.680254	0.000101726	0.000236868	-1.49425	3.08577e-17	2.61882e-16	-1.27445	4.02318e-13	5.66547e-12	-1.36175	1.05854e-14	2.25858e-13
270048	7447753	Peptidase M14, carboxypeptidase A	-0.677988	1.13219e-05	3.01661e-05	-1.26775	3.03892e-16	2.43459e-15	-0.85673	2.30185e-08	1.88841e-07	-0.733073	1.59816e-06	1.33808e-05
13482	7453283	hypothetical protein	-0.676706	0.000766795	0.00156904	-0.58131	0.00376352	0.00819028	-0.591601	0.00320179	0.00995141	-0.519555	0.00969522	0.0320039
268614	7446758	pseudouridylate synthase	-0.67561	0.000675753	0.00139569	-1.43559	4.59158e-13	2.98665e-12	-0.723312	0.000224294	0.00092111	-1.6231	2.6887e-16	6.55634e-15
23911	7449261	hypothetical protein	-0.673067	0.00078903	0.00161265	-1.75071	6.44605e-18	5.6566e-17	-0.538333	0.00533808	0.0155072	-0.862862	8.75322e-06	6.47347e-05
10506	7442576	hypothetical protein	-0.66851	0.000332168	0.000720356	-1.07849	1.22915e-08	5.62877e-08	-1.4317	2.54287e-14	4.0093e-13	-0.793901	1.88734e-05	0.000130377
264610	7444357	dipeptidase	-0.667536	0.00229233	0.00434529	-1.82224	5.14408e-16	4.0657e-15	-0.810752	0.000191806	0.000797281	-1.13705	1.95709e-07	1.91069e-06
23545	7450685	Heat shock protein DnaJ	-0.665731	5.82197e-05	0.000140382	-0.436313	0.00831243	0.0167786	-0.515465	0.00179853	0.00600436	-0.5318	0.00128575	0.00566725
24145	7445856	hypothetical protein	-0.662579	4.81462e-07	1.51421e-06	-0.74147	1.74622e-08	7.90768e-08	-0.400238	0.00215112	0.0069704	-0.375787	0.00390417	0.0147385
24693	7447850	hypothetical protein	-0.658773	0.0013079	0.00258272	-2.49249	8.72161e-32	1.61648e-30	-1.00035	1.54272e-07	1.11979e-06	-1.06156	3.15986e-08	3.44396e-07
21622	7442481	Calcium-binding EF-hand	-0.657395	8.79018e-06	2.37373e-05	-0.932777	3.01639e-10	1.60738e-09	-0.473999	0.00129072	0.0044625	-0.455761	0.00199311	0.00828481
5221	7446407	Phytoene dehydrogenase-related protein	-0.651252	0.000260925	0.000575284	-0.632311	0.000387503	0.00102192	-1.23128	1.26019e-11	1.54002e-10	-1.10564	9.39384e-10	1.22132e-08
36301	7448077	High mobility group proteins HMG1 and HMG2	-0.649172	0.00690311	0.0120454	-2.21676	1.62754e-19	1.58749e-18	-0.761261	0.000937842	0.00338051	-1.10129	1.81752e-06	1.50272e-05
35402	7444128	(ALAT_2) alanine aminotransferase, aminotransferase class I	-0.646726	0.000993093	0.00199884	-2.15185	4.7672e-26	6.60358e-25	-0.914921	2.73886e-06	1.6211e-05	-1.05337	7.91199e-08	8.10576e-07
37516	7450838	Mpv17/PMP22	-0.645863	0.00348589	0.00638698	-2.20672	8.6913e-22	9.45324e-21	-1.06469	1.32377e-06	8.32907e-06	-1.26578	1.25347e-08	1.42793e-07
29075	7452404	(ASL) argininosuccinate lyase	-0.644059	0.000130556	0.000300429	-0.736424	1.27644e-05	4.16935e-05	-0.670634	6.77926e-05	0.000308315	-0.47548	0.00466791	0.0171947
4516	7444544	hypothetical protein	-0.642863	0.00516968	0.00921831	-0.910859	6.20726e-05	0.000183752	-1.3501	6.08653e-09	5.40384e-08	-0.845557	0.000234606	0.00126675
4363	7447908	hypothetical protein	-0.641082	0.00189292	0.00364364	-0.886536	1.63982e-05	5.26524e-05	-0.980393	2.23902e-06	1.34634e-05	-0.554657	0.00678979	0.0236603
262750	7448424	Peptidase S9A, prolyl oligopeptidase	-0.61573	1.13826e-05	3.0305e-05	-0.47528	0.000655521	0.00165491	-0.528743	0.000161462	0.000682955	-0.490131	0.000451329	0.00225197
260962	7442930	Rhodanese-like	-0.615056	0.00723415	0.0125671	-0.845035	0.000212874	0.00058485	-0.753135	0.000997209	0.00356415	-0.795969	0.000576411	0.00278928
25839	7442647	hypothetical protein	-0.610623	9.69993e-05	0.00022651	-0.822377	1.58422e-07	6.47577e-07	-1.30456	3.28296e-16	6.13844e-15	-1.15872	4.69079e-13	8.61852e-12
37359	7452671	(CLPP6) catalytic subunit of clp protein superfamily	-0.597635	0.00170571	0.00330796	-0.754338	7.60873e-05	0.000222563	-0.717129	0.000173017	0.000727181	-0.654668	0.000618057	0.0029772
24852	7451239	Cytochrome c heme-binding site	-0.581821	0.00107608	0.00215196	-0.464724	0.00886069	0.0177667	-0.586516	0.000962294	0.00345453	-0.487699	0.00598919	0.0212554
261878	7449523	Peptidase M50	-0.571593	0.00077335	0.00158183	-0.557988	0.000747428	0.00186338	-0.658762	7.80175e-05	0.000350449	-0.648459	0.00010567	0.000616486
10404	7449997	MscS Mechanosensitive ion channel	-0.561612	9.06597e-05	0.00021288	-1.62847	7.07766e-30	1.21202e-28	-0.926261	2.30061e-11	2.70226e-10	-0.404038	0.00301192	0.0118144
6056	7448585	Initiation factor 2B	-0.556058	0.000717676	0.00147565	-1.09357	3.01501e-11	1.75222e-10	-0.465858	0.00417107	0.0125405	-0.533997	0.00103772	0.00470126
25037	7450268	hypothetical protein	-0.533158	0.000613751	0.0012776	-1.68079	6.06595e-26	8.33713e-25	-0.757978	9.61185e-07	6.18372e-06	-0.467757	0.00228568	0.00933593
22883	7442263	PPR repeat	-0.531946	2.92957e-05	7.35207e-05	-0.615227	1.07379e-06	4.0155e-06	-0.651703	2.83025e-07	1.96927e-06	-0.406468	0.00130001	0.00571581
23937	7449284	hypothetical protein	-0.517792	0.00190511	0.00366444	-0.778756	3.32673e-06	1.17946e-05	-0.622571	0.000177667	0.000744949	-0.519483	0.00175853	0.00742341
268461	7444753	ornithine cyclodeaminase	-0.511464	0.00580341	0.0102645	-2.15353	7.60982e-36	1.70264e-34	-1.07123	2.11519e-11	2.52084e-10	-0.994284	9.58004e-11	1.38694e-09
5322	7449612	hypothetical protein	-0.501029	0.00378221	0.00688224	-0.963989	2.60857e-08	1.15654e-07	-0.569247	0.000964744	0.00346098	-0.62248	0.000292458	0.0015345
3676	7451304	hypothetical protein	-0.478938	0.00915226	0.0155671	-0.868303	1.65674e-06	6.05848e-06	-0.68323	0.00013528	0.000582454	-0.535581	0.00256428	0.0103107
9534	7446963	(FGS1) folylpolyglutamate synthase	-0.471276	0.00165405	0.00321308	-0.592096	7.17284e-05	0.000210979	-0.775478	1.65972e-07	1.1957e-06	-0.756167	3.42666e-07	3.20356e-06
3973	7452739	(Tp_E2F-DP3) regulator [Rayko]	-0.466092	0.0016773	0.00325464	-0.404002	0.00612635	0.0127603	-0.489696	0.00086545	0.00315395	-0.488248	0.000890805	0.00411856
23769	7450181	hypothetical protein	-0.46465	0.000413411	0.000883865	-0.592301	6.39612e-06	2.18496e-05	-0.395949	0.00237466	0.00761776	-0.376429	0.00390502	0.0147385
3710	7451320	hypothetical protein	-0.463058	0.00913409	0.0155412	-1.29924	5.48424e-13	3.54333e-12	-1.04012	3.46542e-09	3.21425e-08	-0.515461	0.00337317	0.0129906
25051	7450287	GRIP	-0.436571	0.000832971	0.00169526	-0.502845	0.000113539	0.000325104	-0.766762	4.58733e-09	4.15648e-08	-0.690007	1.28197e-07	1.2763e-06
261102	7445015	carboxyl-terminal protease	-0.434089	0.00214626	0.00409703	-0.494491	0.000451876	0.00117701	-1.27446	1.32384e-18	2.97456e-17	-0.800691	2.15281e-08	2.39319e-07
24942	7451600	Phosphopantetheine attachment site	-0.431906	0.00554581	0.00983928	-0.842349	6.85034e-08	2.89179e-07	-0.872891	2.32934e-08	1.90801e-07	-0.582823	0.000181006	0.000996662
3795	7445336	Helicase-associated	-0.406795	0.00757914	0.0131191	-0.498545	0.00078037	0.00193743	-0.530569	0.000354662	0.00139791	-0.393139	0.0072451	0.0250326
23369	7448949	SAM (and some other nucleotide) binding motif	-0.383839	0.00436117	0.0078681	-0.342908	0.00997307	0.019765	-0.722681	6.14533e-08	4.69914e-07	-0.400953	0.00253387	0.0102117

## Sheet: Midnight_David
Annotation Cluster 1	Enrichment Score: 2.1664436401437657
Category	Term	Count	%	PValue	Genes	List Total	Pop Hits	Pop Total	Fold Enrichment	Bonferroni	Benjamini	FDR
INTERPRO	IPR013155:Valyl/Leucyl/Isoleucyl-tRNA synthetase, class I, anticodon-binding	5	0.518672	0.00189812	7445294, 7443380, 7441810, 7441947, 7441753	735	7	8071	7.84354	0.871999	0.226604	2.98647
INTERPRO	IPR002300:Aminoacyl-tRNA synthetase, class Ia	5	0.518672	0.00189812	7445294, 7443380, 7441810, 7441947, 7441753	735	7	8071	7.84354	0.871999	0.226604	2.98647
INTERPRO	IPR009008:Valyl/Leucyl/Isoleucyl-tRNA synthetase, class Ia, editing domain	4	0.414938	0.0121475	7445294, 7443380, 7441947, 7441753	735	6	8071	7.32063	0.999998	0.667797	17.72
GOTERM_MF_DIRECT	GO:0002161~aminoacyl-tRNA editing activity	4	0.414938	0.0493277	7445294, 7443380, 7441947, 7441753	514	9	5270	4.55685	1	0.820011	49.7705
Annotation Cluster 2	Enrichment Score: 1.800530708725151
Category	Term	Count	%	PValue	Genes	List Total	Pop Hits	Pop Total	Fold Enrichment	Bonferroni	Benjamini	FDR
INTERPRO	IPR015793:Pyruvate kinase, barrel	4	0.414938	0.00651203	7446147, 7452237, 7446148, 7446285	735	5	8071	8.78476	0.999149	0.506832	9.90102
INTERPRO	IPR015806:Pyruvate kinase, beta-barrel insert domain	4	0.414938	0.00651203	7446147, 7452237, 7446148, 7446285	735	5	8071	8.78476	0.999149	0.506832	9.90102
INTERPRO	IPR015795:Pyruvate kinase, C-terminal	4	0.414938	0.00651203	7446147, 7452237, 7446148, 7446285	735	5	8071	8.78476	0.999149	0.506832	9.90102
INTERPRO	IPR015794:Pyruvate kinase, alpha/beta	4	0.414938	0.00651203	7446147, 7452237, 7446148, 7446285	735	5	8071	8.78476	0.999149	0.506832	9.90102
INTERPRO	IPR001697:Pyruvate kinase	4	0.414938	0.00651203	7446147, 7452237, 7446148, 7446285	735	5	8071	8.78476	0.999149	0.506832	9.90102
GOTERM_MF_DIRECT	GO:0004743~pyruvate kinase activity	4	0.414938	0.00789423	7446147, 7452237, 7446148, 7446285	514	5	5270	8.20233	0.931899	0.360964	10.2266
INTERPRO	IPR011037:Pyruvate kinase-like, insert domain	4	0.414938	0.0121475	7446147, 7452237, 7446148, 7446285	735	6	8071	7.32063	0.999998	0.667797	17.72
INTERPRO	IPR015813:Pyruvate/Phosphoenolpyruvate kinase-like domain	5	0.518672	0.0324294	7446147, 7452237, 7446148, 7443313, 7446285	735	14	8071	3.92177	1	0.862162	40.9094
GOTERM_MF_DIRECT	GO:0030955~potassium ion binding	4	0.414938	0.0493277	7446147, 7452237, 7446148, 7446285	514	9	5270	4.55685	1	0.820011	49.7705
UP_KEYWORDS	Pyruvate	3	0.311203	0.5499	7446147, 7446148, 7446285	960	22	11672	1.65795	1	0.948626	99.9894
Annotation Cluster 3	Enrichment Score: 1.697857879060695
Category	Term	Count	%	PValue	Genes	List Total	Pop Hits	Pop Total	Fold Enrichment	Bonferroni	Benjamini	FDR
SMART	SM00838:SM00838	4	0.414938	0.00902643	7451309, 7448534, 7442740, 7443258	172	7	2494	8.28571	0.653852	0.653852	9.84236
INTERPRO	IPR009022:Elongation factor G, III-V domain	5	0.518672	0.0133109	7444835, 7451309, 7448534, 7442740, 7443258	735	11	8071	4.99134	0.999999	0.672189	19.2528
INTERPRO	IPR004161:Translation elongation factor EFTu/EF1A, domain 2	5	0.518672	0.0324294	7451309, 7448534, 7451081, 7442740, 7443258	735	14	8071	3.92177	1	0.862162	40.9094
INTERPRO	IPR000640:Translation elongation factor EFG, V domain	4	0.414938	0.0414863	7451309, 7448534, 7442740, 7443258	735	9	8071	4.88042	1	0.910449	49.1444
Annotation Cluster 4	Enrichment Score: 1.401571954242965
Category	Term	Count	%	PValue	Genes	List Total	Pop Hits	Pop Total	Fold Enrichment	Bonferroni	Benjamini	FDR
INTERPRO	IPR020097:Pseudouridine synthase I, TruA, alpha/beta domain	4	0.414938	0.0296209	7446899, 7452435, 7446758, 7446893	735	8	8071	5.49048	1	0.852477	38.112
INTERPRO	IPR020094:Pseudouridine synthase I, TruA, N-terminal	4	0.414938	0.0296209	7446899, 7452435, 7446758, 7446893	735	8	8071	5.49048	1	0.852477	38.112
INTERPRO	IPR020095:Pseudouridine synthase I, TruA, C-terminal	4	0.414938	0.0414863	7446899, 7452435, 7446758, 7446893	735	9	8071	4.88042	1	0.910449	49.1444
INTERPRO	IPR001406:Pseudouridine synthase I, TruA	4	0.414938	0.0414863	7446899, 7452435, 7446758, 7446893	735	9	8071	4.88042	1	0.910449	49.1444
UP_KEYWORDS	tRNA processing	5	0.518672	0.0650329	7443174, 7446899, 7452435, 7446758, 7446893	960	19	11672	3.19956	0.999665	0.48667	53.7332
Annotation Cluster 5	Enrichment Score: 1.3101928661720406
Category	Term	Count	%	PValue	Genes	List Total	Pop Hits	Pop Total	Fold Enrichment	Bonferroni	Benjamini	FDR
INTERPRO	IPR023005:Nucleoside diphosphate kinase, active site	3	0.311203	0.0232824	7445999, 7442665, 7442887	735	3	8071	10.981	1	0.796703	31.3358
SMART	SM00562:NDK	3	0.311203	0.0255804	7445999, 7442665, 7442887	172	4	2494	10.875	0.951774	0.636006	25.6289
INTERPRO	IPR001564:Nucleoside diphosphate kinase	3	0.311203	0.043771	7445999, 7442665, 7442887	735	4	8071	8.23571	1	0.911203	51.0447
GOTERM_MF_DIRECT	GO:0004550~nucleoside diphosphate kinase activity	3	0.311203	0.0496807	7445999, 7442665, 7442887	514	4	5270	7.68969	1	0.79204	50.0237
GOTERM_BP_DIRECT	GO:0006163~purine nucleotide metabolic process	3	0.311203	0.0502385	7445999, 7442665, 7442887	379	4	3859	7.63654	1	0.850536	49.6928
GOTERM_BP_DIRECT	GO:0006228~UTP biosynthetic process	3	0.311203	0.0502385	7445999, 7442665, 7442887	379	4	3859	7.63654	1	0.850536	49.6928
GOTERM_BP_DIRECT	GO:0006241~CTP biosynthetic process	3	0.311203	0.0502385	7445999, 7442665, 7442887	379	4	3859	7.63654	1	0.850536	49.6928
GOTERM_BP_DIRECT	GO:0006183~GTP biosynthetic process	3	0.311203	0.0783823	7445999, 7442665, 7442887	379	5	3859	6.10923	1	0.865556	66.3096
GOTERM_BP_DIRECT	GO:0006220~pyrimidine nucleotide metabolic process	3	0.311203	0.0783823	7445999, 7442665, 7442887	379	5	3859	6.10923	1	0.865556	66.3096
GOTERM_BP_DIRECT	GO:0009142~nucleoside triphosphate biosynthetic process	3	0.311203	0.0783823	7445999, 7442665, 7442887	379	5	3859	6.10923	1	0.865556	66.3096
Annotation Cluster 6	Enrichment Score: 1.2675469389186826
Category	Term	Count	%	PValue	Genes	List Total	Pop Hits	Pop Total	Fold Enrichment	Bonferroni	Benjamini	FDR
GOTERM_BP_DIRECT	GO:0009249~protein lipoylation	3	0.311203	0.0502385	7443353, 7453454, 7444090	379	4	3859	7.63654	1	0.850536	49.6928
GOTERM_BP_DIRECT	GO:0009107~lipoate biosynthetic process	3	0.311203	0.0502385	7443353, 7453454, 7444090	379	4	3859	7.63654	1	0.850536	49.6928
KEGG_PATHWAY	tps00785:Lipoic acid metabolism	3	0.311203	0.0624146	7443353, 7453454, 7444090	170	4	1533	6.76324	0.990344	0.266075	48.871
Annotation Cluster 7	Enrichment Score: 1.1459017465599297
Category	Term	Count	%	PValue	Genes	List Total	Pop Hits	Pop Total	Fold Enrichment	Bonferroni	Benjamini	FDR
INTERPRO	IPR020861:Triosephosphate isomerase, active site	3	0.311203	0.0686103	7450569, 7449701, 7450778	735	5	8071	6.58857	1	0.953867	67.8347
INTERPRO	IPR000652:Triosephosphate isomerase	3	0.311203	0.0686103	7450569, 7449701, 7450778	735	5	8071	6.58857	1	0.953867	67.8347
GOTERM_MF_DIRECT	GO:0004807~triose-phosphate isomerase activity	3	0.311203	0.0775383	7450569, 7449701, 7450778	514	5	5270	6.15175	1	0.838626	66.6664
Annotation Cluster 8	Enrichment Score: 1.0139377099233915
Category	Term	Count	%	PValue	Genes	List Total	Pop Hits	Pop Total	Fold Enrichment	Bonferroni	Benjamini	FDR
INTERPRO	IPR004364:Aminoacyl-tRNA synthetase, class II (D/K/N)	3	0.311203	0.0968417	7444129, 7447475, 7444010	735	6	8071	5.49048	1	0.974617	80.3183
INTERPRO	IPR018150:Aminoacyl-tRNA synthetase, class II (D/K/N)-like	3	0.311203	0.0968417	7444129, 7447475, 7444010	735	6	8071	5.49048	1	0.974617	80.3183
INTERPRO	IPR004365:Nucleic acid binding, OB-fold, tRNA/helicase-type	3	0.311203	0.0968417	7444129, 7447475, 7444010	735	6	8071	5.49048	1	0.974617	80.3183
Annotation Cluster 9	Enrichment Score: 0.7212565795997775
Category	Term	Count	%	PValue	Genes	List Total	Pop Hits	Pop Total	Fold Enrichment	Bonferroni	Benjamini	FDR
INTERPRO	IPR007627:RNA polymerase sigma-70 region 2	3	0.311203	0.127645	7445504, 7446762, 7448581	735	7	8071	4.70612	1	0.988638	88.6874
INTERPRO	IPR013324:RNA polymerase sigma factor, region 3/4	3	0.311203	0.160319	7445504, 7446762, 7448581	735	8	8071	4.11786	1	0.993963	93.8484
INTERPRO	IPR000943:RNA polymerase sigma-70	3	0.311203	0.160319	7445504, 7446762, 7448581	735	8	8071	4.11786	1	0.993963	93.8484
INTERPRO	IPR014284:RNA polymerase sigma-70 like domain	3	0.311203	0.160319	7445504, 7446762, 7448581	735	8	8071	4.11786	1	0.993963	93.8484
INTERPRO	IPR013325:RNA polymerase sigma factor, region 2	3	0.311203	0.194271	7445504, 7446762, 7448581	735	9	8071	3.66032	1	0.9971	96.8163
GOTERM_MF_DIRECT	GO:0016987~sigma factor activity	3	0.311203	0.215967	7445504, 7446762, 7448581	514	9	5270	3.41764	1	0.958093	96.355
GOTERM_BP_DIRECT	GO:0006352~DNA-templated transcription, initiation	3	0.311203	0.404996	7445504, 7446762, 7448581	379	14	3859	2.18187	1	0.996561	99.9012
Annotation Cluster 10	Enrichment Score: 0.6908598260545865
Category	Term	Count	%	PValue	Genes	List Total	Pop Hits	Pop Total	Fold Enrichment	Bonferroni	Benjamini	FDR
INTERPRO	IPR003769:Adaptor protein ClpS, core	3	0.311203	0.0686103	7447868, 7446519, 7446234	735	5	8071	6.58857	1	0.953867	67.8347
INTERPRO	IPR014719:Ribosomal protein L7/L12, C-terminal/adaptor protein ClpS-like	3	0.311203	0.228999	7447868, 7446519, 7446234	735	10	8071	3.29429	1	0.998331	98.4239
GOTERM_BP_DIRECT	GO:0030163~protein catabolic process	3	0.311203	0.538514	7447868, 7446519, 7446234	379	18	3859	1.69701	1	0.999198	99.9967
Annotation Cluster 11	Enrichment Score: 0.6662157239957663
Category	Term	Count	%	PValue	Genes	List Total	Pop Hits	Pop Total	Fold Enrichment	Bonferroni	Benjamini	FDR
SMART	SM00316:SM00316	3	0.311203	0.146421	7447472, 7450980, 7450218	172	10	2494	4.35	1	0.929076	83.6188
INTERPRO	IPR022967:RNA-binding domain, S1	3	0.311203	0.228999	7447472, 7450980, 7450218	735	10	8071	3.29429	1	0.998331	98.4239
INTERPRO	IPR003029:Ribosomal protein S1, RNA-binding domain	3	0.311203	0.299169	7447472, 7450980, 7450218	735	12	8071	2.74524	1	0.999387	99.6563
Annotation Cluster 12	Enrichment Score: 0.6267015030877597
Category	Term	Count	%	PValue	Genes	List Total	Pop Hits	Pop Total	Fold Enrichment	Bonferroni	Benjamini	FDR
INTERPRO	IPR002207:Plant ascorbate peroxidase	3	0.311203	0.0968417	7443586, 7451158, 7442642	735	6	8071	5.49048	1	0.974617	80.3183
INTERPRO	IPR002016:Haem peroxidase, plant/fungal/bacterial	4	0.414938	0.172986	7443586, 7446254, 7451158, 7442642	735	16	8071	2.74524	1	0.99552	95.1735
INTERPRO	IPR010255:Haem peroxidase	4	0.414938	0.19675	7443586, 7446254, 7451158, 7442642	735	17	8071	2.58375	1	0.996917	96.9691
GOTERM_MF_DIRECT	GO:0004130~cytochrome-c peroxidase activity	4	0.414938	0.363386	7443586, 7446254, 7451158, 7442642	514	22	5270	1.86417	1	0.992834	99.786
GOTERM_BP_DIRECT	GO:0000302~response to reactive oxygen species	4	0.414938	0.367216	7443586, 7446254, 7451158, 7442642	379	22	3859	1.85128	1	0.997176	99.7756
GOTERM_BP_DIRECT	GO:0042744~hydrogen peroxide catabolic process	4	0.414938	0.394922	7443586, 7446254, 7451158, 7442642	379	23	3859	1.77079	1	0.997337	99.8765
Annotation Cluster 13	Enrichment Score: 0.5843865604807416
Category	Term	Count	%	PValue	Genes	List Total	Pop Hits	Pop Total	Fold Enrichment	Bonferroni	Benjamini	FDR
UP_KEYWORDS	Fatty acid biosynthesis	3	0.311203	0.195863	7448589, 7447264, 7451336	960	10	11672	3.6475	1	0.709239	91.7795
UP_KEYWORDS	Fatty acid metabolism	3	0.311203	0.195863	7448589, 7447264, 7451336	960	10	11672	3.6475	1	0.709239	91.7795
UP_KEYWORDS	Lipid biosynthesis	3	0.311203	0.290161	7448589, 7447264, 7451336	960	13	11672	2.80577	1	0.817189	98.0321
UP_KEYWORDS	Lipid metabolism	3	0.311203	0.41296	7448589, 7447264, 7451336	960	17	11672	2.14559	1	0.896047	99.7769
Annotation Cluster 14	Enrichment Score: 0.5524223519040546
Category	Term	Count	%	PValue	Genes	List Total	Pop Hits	Pop Total	Fold Enrichment	Bonferroni	Benjamini	FDR
SMART	SM00729:Elp3	3	0.311203	0.122448	7453454, 7446370, 7449889	172	9	2494	4.83333	1	0.921689	77.5199
INTERPRO	IPR006638:Elongator protein 3/MiaB/NifB	3	0.311203	0.194271	7453454, 7446370, 7449889	735	9	8071	3.66032	1	0.9971	96.8163
INTERPRO	IPR007197:Radical SAM	3	0.311203	0.496805	7453454, 7446370, 7449889	735	18	8071	1.83016	1	0.999979	99.9983
GOTERM_MF_DIRECT	GO:0051539~4 iron, 4 sulfur cluster binding	4	0.414938	0.522114	7453454, 7446370, 7449889, 7446937	514	28	5270	1.4647	1	0.999044	99.9957
Annotation Cluster 15	Enrichment Score: 0.37189717781683695
Category	Term	Count	%	PValue	Genes	List Total	Pop Hits	Pop Total	Fold Enrichment	Bonferroni	Benjamini	FDR
INTERPRO	IPR012675:Beta-grasp domain	4	0.414938	0.271741	7448885, 7451172, 7450042, 7441834	735	20	8071	2.19619	1	0.998953	99.3657
INTERPRO	IPR001041:2Fe-2S ferredoxin-type domain	3	0.311203	0.299169	7448885, 7450042, 7441834	735	12	8071	2.74524	1	0.999387	99.6563
GOTERM_MF_DIRECT	GO:0009055~electron carrier activity	3	0.311203	0.942406	7448885, 7450042, 7441834	514	45	5270	0.683528	1	1	100
Annotation Cluster 16	Enrichment Score: 0.3538359823282645
Category	Term	Count	%	PValue	Genes	List Total	Pop Hits	Pop Total	Fold Enrichment	Bonferroni	Benjamini	FDR
INTERPRO	IPR016185:Pre-ATP-grasp domain	3	0.311203	0.299169	7441789, 7446089, 7452465	735	12	8071	2.74524	1	0.999387	99.6563
INTERPRO	IPR013815:ATP-grasp fold, subdomain 1	3	0.311203	0.4018	7441789, 7446089, 7452465	735	15	8071	2.19619	1	0.999905	99.9725
INTERPRO	IPR011761:ATP-grasp fold	3	0.311203	0.526278	7441789, 7446089, 7452465	735	19	8071	1.73383	1	0.99999	99.9993
INTERPRO	IPR013816:ATP-grasp fold, subdomain 2	3	0.311203	0.607456	7441789, 7446089, 7452465	735	22	8071	1.4974	1	0.999999	100
Annotation Cluster 17	Enrichment Score: 0.34698738243443794
Category	Term	Count	%	PValue	Genes	List Total	Pop Hits	Pop Total	Fold Enrichment	Bonferroni	Benjamini	FDR
SMART	SM00487:DEXDc	9	0.93361	0.263057	7445782, 7448381, 7446830, 7444706, 7451585, 7449634, 7446092, 7442387, 7449492	172	89	2494	1.46629	1	0.971883	96.9436
SMART	SM00490:HELICc	8	0.829876	0.375896	7445782, 7448381, 7446830, 7451585, 7449634, 7446092, 7442387, 7449492	172	86	2494	1.34884	1	0.993358	99.5424
INTERPRO	IPR014001:Helicase, superfamily 1/2, ATP-binding domain	9	0.93361	0.643378	7445782, 7448381, 7446830, 7444706, 7451585, 7449634, 7446092, 7442387, 7449492	735	95	8071	1.0403	1	1	100
INTERPRO	IPR001650:Helicase, C-terminal	9	0.93361	0.643378	7445782, 7448381, 7446830, 7444706, 7451585, 7449634, 7446092, 7442387, 7449492	735	95	8071	1.0403	1	1	100
Annotation Cluster 18	Enrichment Score: 0.3206504781828526
Category	Term	Count	%	PValue	Genes	List Total	Pop Hits	Pop Total	Fold Enrichment	Bonferroni	Benjamini	FDR
GOTERM_BP_DIRECT	GO:0003333~amino acid transmembrane transport	4	0.414938	0.367216	7443300, 7443124, 7452145, 7445982	379	22	3859	1.85128	1	0.997176	99.7756
INTERPRO	IPR013057:Amino acid transporter, transmembrane	3	0.311203	0.526278	7443300, 7443124, 7445982	735	19	8071	1.73383	1	0.99999	99.9993
GOTERM_MF_DIRECT	GO:0015171~amino acid transmembrane transporter activity	3	0.311203	0.564822	7443300, 7443124, 7445982	514	19	5270	1.61888	1	0.999277	99.9988
Annotation Cluster 19	Enrichment Score: 0.3163682640493179
Category	Term	Count	%	PValue	Genes	List Total	Pop Hits	Pop Total	Fold Enrichment	Bonferroni	Benjamini	FDR
INTERPRO	IPR001345:Phosphoglycerate/bisphosphoglycerate mutase, active site	3	0.311203	0.299169	7448902, 7453352, 7442000	735	12	8071	2.74524	1	0.999387	99.6563
SMART	SM00855:SM00855	3	0.311203	0.497856	7448902, 7453352, 7442000	172	24	2494	1.8125	1	0.998789	99.9619
INTERPRO	IPR013078:Histidine phosphatase superfamily, clade-1	3	0.311203	0.754876	7448902, 7453352, 7442000	735	29	8071	1.13596	1	1	100
Annotation Cluster 20	Enrichment Score: 0.2822872286349625
Category	Term	Count	%	PValue	Genes	List Total	Pop Hits	Pop Total	Fold Enrichment	Bonferroni	Benjamini	FDR
GOTERM_BP_DIRECT	GO:0000103~sulfate assimilation	5	0.518672	0.291808	7443801, 7445300, 7447800, 7442848, 7442500	379	28	3859	1.81822	1	0.993838	98.9938
GOTERM_MF_DIRECT	GO:0016671~oxidoreductase activity, acting on a sulfur group of donors, disulfide as acceptor	4	0.414938	0.471288	7443801, 7447800, 7442848, 7442500	514	26	5270	1.57737	1	0.997915	99.9829
INTERPRO	IPR005746:Thioredoxin	3	0.311203	0.581623	7443801, 7442848, 7442500	735	21	8071	1.56871	1	0.999998	99.9999
GOTERM_BP_DIRECT	GO:0006662~glycerol ether metabolic process	3	0.311203	0.624246	7443801, 7442848, 7442500	379	21	3859	1.45458	1	0.999842	99.9998
GOTERM_MF_DIRECT	GO:0015035~protein disulfide oxidoreductase activity	4	0.414938	0.776575	7443801, 7447800, 7442848, 7442500	514	41	5270	1.00028	1	0.999975	100
Annotation Cluster 21	Enrichment Score: 0.2780454383759746
Category	Term	Count	%	PValue	Genes	List Total	Pop Hits	Pop Total	Fold Enrichment	Bonferroni	Benjamini	FDR
INTERPRO	IPR002048:EF-hand domain	9	0.93361	0.44428	7447667, 7449225, 7442481, 7452654, 7453194, 7443546, 7452507, 7442231, 7450598	735	80	8071	1.23536	1	0.999943	99.9915
INTERPRO	IPR011992:EF-hand-like domain	9	0.93361	0.472561	7447667, 7449225, 7442481, 7452654, 7453194, 7443546, 7452507, 7442231, 7450598	735	82	8071	1.20523	1	0.999962	99.9963
GOTERM_MF_DIRECT	GO:0005509~calcium ion binding	11	1.14108	0.578561	7447667, 7450570, 7449225, 7442481, 7452654, 7442234, 7453194, 7443546, 7452507, 7442231, 7450598	514	105	5270	1.07412	1	0.99934	99.9992
INTERPRO	IPR018247:EF-Hand 1, calcium-binding site	7	0.726141	0.63585	7447667, 7449225, 7442481, 7452654, 7443546, 7442231, 7450598	735	71	8071	1.08263	1	1	100
Annotation Cluster 22	Enrichment Score: 0.2773092136174245
Category	Term	Count	%	PValue	Genes	List Total	Pop Hits	Pop Total	Fold Enrichment	Bonferroni	Benjamini	FDR
GOTERM_BP_DIRECT	GO:0010501~RNA secondary structure unwinding	6	0.622407	0.353953	7445782, 7448381, 7444706, 7446092, 7442387, 7449492	379	40	3859	1.52731	1	0.997144	99.7042
GOTERM_MF_DIRECT	GO:0004004~ATP-dependent RNA helicase activity	6	0.622407	0.580639	7445782, 7448381, 7444706, 7446092, 7442387, 7449492	514	52	5270	1.18303	1	0.999242	99.9993
INTERPRO	IPR011545:DNA/RNA helicase, DEAD/DEAH box type, N-terminal	6	0.622407	0.716507	7445782, 7448381, 7444706, 7446092, 7442387, 7449492	735	65	8071	1.01363	1	1	100
Annotation Cluster 23	Enrichment Score: 0.27345995507005993
Category	Term	Count	%	PValue	Genes	List Total	Pop Hits	Pop Total	Fold Enrichment	Bonferroni	Benjamini	FDR
INTERPRO	IPR001179:Peptidyl-prolyl cis-trans isomerase, FKBP-type, domain	4	0.414938	0.400392	7452690, 7443780, 7448837, 7452118	735	25	8071	1.75695	1	0.999916	99.9715
GOTERM_MF_DIRECT	GO:0005528~FK506 binding	3	0.311203	0.534858	7443780, 7448837, 7452118	514	18	5270	1.70882	1	0.9991	99.997
GOTERM_BP_DIRECT	GO:0061077~chaperone-mediated protein folding	3	0.311203	0.538514	7443780, 7448837, 7452118	379	18	3859	1.69701	1	0.999198	99.9967
INTERPRO	IPR023566:Peptidyl-prolyl cis-trans isomerase, FKBP-type	3	0.311203	0.698617	7443780, 7448837, 7452118	735	26	8071	1.26703	1	1	100
Annotation Cluster 24	Enrichment Score: 0.18677428772797808
Category	Term	Count	%	PValue	Genes	List Total	Pop Hits	Pop Total	Fold Enrichment	Bonferroni	Benjamini	FDR
GOTERM_BP_DIRECT	GO:0000209~protein polyubiquitination	4	0.414938	0.367216	7453167, 7453168, 7445800, 7442073	379	22	3859	1.85128	1	0.997176	99.7756
GOTERM_BP_DIRECT	GO:0042787~protein ubiquitination involved in ubiquitin-dependent protein catabolic process	4	0.414938	0.699627	7453167, 7453168, 7445800, 7442073	379	36	3859	1.13134	1	0.999948	100
GOTERM_MF_DIRECT	GO:0061630~ubiquitin protein ligase activity	4	0.414938	0.761862	7453167, 7453168, 7445800, 7442073	514	40	5270	1.02529	1	0.999974	100
GOTERM_BP_DIRECT	GO:0043161~proteasome-mediated ubiquitin-dependent protein catabolic process	3	0.311203	0.914615	7453167, 7453168, 7445800	379	40	3859	0.763654	1	1	100
Annotation Cluster 25	Enrichment Score: 0.06698224602631075
Category	Term	Count	%	PValue	Genes	List Total	Pop Hits	Pop Total	Fold Enrichment	Bonferroni	Benjamini	FDR
SMART	SM00028:TPR	4	0.414938	0.835062	7452770, 7453272, 7450685, 7447862	172	65	2494	0.892308	1	0.999998	100
INTERPRO	IPR013026:Tetratricopeptide repeat-containing domain	5	0.518672	0.84599	7453457, 7452770, 7453272, 7450685, 7447862	735	64	8071	0.857887	1	1	100
INTERPRO	IPR019734:Tetratricopeptide repeat	5	0.518672	0.891187	7453457, 7452770, 7453272, 7450685, 7447862	735	70	8071	0.784354	1	1	100
Annotation Cluster 26	Enrichment Score: 0.05862828354888546
Category	Term	Count	%	PValue	Genes	List Total	Pop Hits	Pop Total	Fold Enrichment	Bonferroni	Benjamini	FDR
SMART	SM00702:P4Hc	3	0.311203	0.795351	7453457, 7446395, 7449319	172	42	2494	1.03571	1	0.999996	100
INTERPRO	IPR006620:Prolyl 4-hydroxylase, alpha subunit	3	0.311203	0.905748	7453457, 7446395, 7449319	735	42	8071	0.784354	1	1	100
GOTERM_MF_DIRECT	GO:0031418~L-ascorbic acid binding	3	0.311203	0.925868	7453457, 7446395, 7449319	514	42	5270	0.732351	1	1	100
Annotation Cluster 27	Enrichment Score: 0.033202125330414486
Category	Term	Count	%	PValue	Genes	List Total	Pop Hits	Pop Total	Fold Enrichment	Bonferroni	Benjamini	FDR
UP_KEYWORDS	Transmembrane helix	152	15.7676	0.894081	7451231, 7452475, 7447003, 7447505, 7449261, 7442481, 7444382, 7450181, 7444018, 7445800, 7444703, 7453427, 7450231, 7445514, 7443732, 7446599, 7443457, 7447263, 7442877, 7447012, 7452484, 7443300, 7451363, 7448973, 7445982, 7442470, 7449513, 7442472, 7446659, 7445094, 7452551, 7449825, 7448458, 7445122, 7450445, 7450021, 7444796, 7448580, 7446925, 7446924, 7452162, 7450598, 7446854, 7449521, 744…	960	2001	11672	0.923572	1	0.998941	100
UP_KEYWORDS	Transmembrane	154	15.9751	0.924237	7451231, 7452475, 7447003, 7450756, 7447505, 7449261, 7442481, 7444382, 7450181, 7444018, 7445800, 7444703, 7453427, 7450231, 7445514, 7443732, 7446599, 7443457, 7447263, 7442877, 7447012, 7452484, 7443300, 7451363, 7448973, 7445982, 7442470, 7449513, 7442472, 7446659, 7445094, 7452551, 7449825, 7448458, 7445122, 7450445, 7450021, 7444796, 7448580, 7446925, 7446924, 7452162, 7450598, 7446854, 744…	960	2052	11672	0.912468	1	0.999536	100
UP_KEYWORDS	Membrane	156	16.1826	0.926946	7451231, 7452475, 7447003, 7450756, 7447505, 7449261, 7442481, 7444382, 7450181, 7444018, 7445800, 7444703, 7453427, 7450231, 7445514, 7443732, 7446599, 7443457, 7447263, 7442877, 7447012, 7452484, 7443300, 7451363, 7448973, 7445982, 7442470, 7449513, 7442472, 7446659, 7445094, 7452551, 7449825, 7448458, 7445122, 7450445, 7450021, 7444796, 7448580, 7446925, 7446924, 7452162, 7450598, 7446854, 744…	960	2080	11672	0.911875	1	0.999397	100
GOTERM_CC_DIRECT	GO:0016021~integral component of membrane	144	14.9378	0.961561	7451231, 7452475, 7447003, 7450756, 7447505, 7449261, 7442481, 7446467, 7444382, 7450181, 7444018, 7445800, 7444703, 7450231, 7443732, 7446599, 7447263, 7442877, 7447012, 7452484, 7443300, 7448973, 7445982, 7442470, 7449513, 7442472, 7446659, 7445094, 7452551, 7449825, 7448458, 7445122, 7450445, 7450021, 7444796, 7448580, 7446925, 7446924, 7452162, 7450598, 7446854, 7449521, 7446544, 7441837, 744…	375	1991	4693	0.905129	1	1	100
Annotation Cluster 28	Enrichment Score: 0.026306043438828555
Category	Term	Count	%	PValue	Genes	List Total	Pop Hits	Pop Total	Fold Enrichment	Bonferroni	Benjamini	FDR
UP_KEYWORDS	Serine/threonine-protein kinase	5	0.518672	0.874426	7446169, 7444921, 7453194, 7450105, 7444071	960	75	11672	0.810556	1	0.998493	100
INTERPRO	IPR017441:Protein kinase, ATP binding site	5	0.518672	0.924326	7446169, 7444921, 7453194, 7450105, 7444071	735	76	8071	0.722431	1	1	100
SMART	SM00220:S_TKc	5	0.518672	0.981836	7446169, 7444921, 7453194, 7450105, 7444071	172	129	2494	0.562016	1	1	100
INTERPRO	IPR008271:Serine/threonine-protein kinase, active site	5	0.518672	0.988983	7446169, 7444921, 7453194, 7450105, 7444071	735	105	8071	0.522902	1	1	100
Annotation Cluster 29	Enrichment Score: 0.021341553419197214
Category	Term	Count	%	PValue	Genes	List Total	Pop Hits	Pop Total	Fold Enrichment	Bonferroni	Benjamini	FDR
SMART	SM00360:RRM	3	0.311203	0.895178	7452897, 7443713, 7443712	172	54	2494	0.805556	1	1	100
INTERPRO	IPR000504:RNA recognition motif domain	4	0.414938	0.938993	7452897, 7443713, 7442503, 7443712	735	64	8071	0.68631	1	1	100
INTERPRO	IPR012677:Nucleotide-binding, alpha-beta plait	4	0.414938	0.97757	7452897, 7443713, 7442503, 7443712	735	78	8071	0.563126	1	1	100
GOTERM_MF_DIRECT	GO:0000166~nucleotide binding	3	0.311203	0.999802	7443713, 7442503, 7443712	514	107	5270	0.287465	1	1	100
Annotation Cluster 30	Enrichment Score: 0.005889817452175404
Category	Term	Count	%	PValue	Genes	List Total	Pop Hits	Pop Total	Fold Enrichment	Bonferroni	Benjamini	FDR
SMART	SM00320:WD40	4	0.414938	0.974714	7445619, 7446352, 7442231, 7442720	172	101	2494	0.574257	1	1	100
INTERPRO	IPR001680:WD40 repeat	5	0.518672	0.986406	7452595, 7445619, 7446352, 7442231, 7442720	735	102	8071	0.538282	1	1	100
INTERPRO	IPR017986:WD40-repeat-containing domain	4	0.414938	0.998614	7445619, 7446352, 7442231, 7442720	735	114	8071	0.385297	1	1	100

## Sheet: Resilient_Midday
jgi ID	NCBI ID	description	logFC.HF_400_LvsD	PValue.HF_400_LvsD	FDR.HF_400_LvsD	logFC.HF_800_LvsD	PValue.HF_800_LvsD	FDR.HF_800_LvsD	logFC.LF_400_LvsD	PValue.LF_400_LvsD	FDR.LF_400_LvsD	logFC.LF_800_LvsD	PValue.LF_800_LvsD	FDR.LF_800_LvsD
1961	7445107	Aromatic-ring hydroxylase	11.8759	7.98913e-78	1.40915e-75	7.91315	2.20492e-85	6.30666e-83	5.72727	1.72913e-48	2.28742e-46	3.82047	1.38581e-36	1.41019e-34
25441	7450910	hypothetical protein	11.6721	2.64285e-65	2.61395e-63	4.69031	5.43066e-27	7.90545e-26	10.7545	1.1969e-72	4.87183e-70	8.66977	4.02679e-61	1.42052e-58
18846	7449446	hypothetical protein	11.5971	2.08065e-53	1.13503e-51	9.5365	8.72201e-36	1.93512e-34	10.6038	1.53507e-69	5.80201e-67	10.6634	1.74683e-70	1.02704e-67
22860	7445223	hypothetical protein	11.1594	7.71545e-112	5.10329e-109	6.2609	1.90593e-57	1.25282e-55	9.07408	1.30555e-91	1.15138e-88	6.8989	1.02037e-65	4.69505e-63
10629	7453147	hypothetical protein	10.7288	1.62644e-82	3.44253e-80	4.48688	1.85934e-59	1.35706e-57	4.74871	5.57495e-82	3.47057e-79	3.37781	2.15039e-63	9.10303e-61
1962	7452562	Peptidase M, neutral zinc metallopeptidases, zinc-binding site	10.5928	8.33588e-48	3.52875e-46	3.42256	1.0049e-23	1.22521e-22	4.0812	9.59019e-30	4.55125e-28	2.70304	2.66062e-18	7.5489e-17
25797	7448245	(Tp_bHLH3) regulator [Rayko]	9.84796	1.44068e-24	1.85936e-23	8.50652	5.46081e-21	5.79657e-20	8.57347	1.71321e-21	4.9538e-20	7.84344	2.2268e-19	6.83079e-18
25116	7449979	(PGK5) phosphoglycerate kinase	9.45415	5.74857e-109	3.37984e-106	5.03839	2.29966e-52	1.17006e-50	5.72557	1.85252e-61	5.15926e-59	4.04036	1.76076e-37	1.92105e-35
6528	7444605	hypothetical protein	8.97095	2.4949e-53	1.35403e-51	6.2072	3.90535e-17	3.30907e-16	3.20574	2.10447e-12	2.78396e-11	3.57961	2.12864e-08	2.3713e-07
38667	7442816	(Lhcf4) fucoxanthin chlorophyll a/c protein 4	8.67271	9.34357e-13	5.24022e-12	6.72884	1.47682e-09	7.3342e-09	2.94217	0.00164024	0.00553001	4.23896	1.91527e-05	0.000132133
1456	7445278	(IDH1) hypothetical protein	8.48784	6.85094e-144	2.41678e-140	3.02977	1.38355e-36	3.23224e-35	4.71229	5.39478e-74	2.4823e-71	2.71862	6.15737e-31	4.34423e-29
38583	NA	Lhcf1	8.38309	7.28845e-16	5.25433e-15	10.2894	4.09123e-20	4.13144e-19	4.8558	4.16153e-08	3.2696e-07	7.98289	5.80355e-15	1.26117e-13
5675	7444854	hypothetical protein	8.28377	1.84384e-69	2.05404e-67	4.40175	7.31931e-30	1.24735e-28	5.88905	2.52104e-45	2.80844e-43	4.99669	5.57266e-36	5.51172e-34
25650	7447750	hypothetical protein	7.97443	5.06805e-63	4.50716e-61	1.56328	7.48518e-06	2.53328e-05	6.3532	1.14414e-48	1.55236e-46	5.76985	1.09014e-42	1.69662e-40
263800	7448337	heavy metal transporter	7.56348	3.46595e-81	6.92079e-79	6.39708	1.42949e-83	3.36185e-81	6.82885	4.17444e-77	2.2089e-74	4.35397	1.62806e-66	7.83171e-64
1455	7442919	hypothetical protein	7.49359	4.35373e-56	2.67881e-54	2.72	4.00876e-19	3.78454e-18	4.62646	5.86833e-46	7.05733e-44	2.67136	1.97925e-21	7.07649e-20
6529	7444606	hypothetical protein	7.42045	6.71607e-76	1.01537e-73	3.05505	5.40202e-20	5.39336e-19	3.59769	5.37697e-25	1.90316e-23	2.07447	9.32223e-10	1.21451e-08
8349	7445854	hypothetical protein	7.22649	3.88065e-89	9.77832e-87	2.90627	2.17087e-26	3.06734e-25	3.77727	5.33416e-40	4.55253e-38	2.50619	7.38917e-21	2.54722e-19
28334	7453188	(GAPD4) glyceraldehyde-3-phosphate dehydrogenase	7.18792	4.0762e-77	6.63669e-75	5.7955	8.83612e-58	5.8813e-56	5.10674	2.91557e-48	3.80931e-46	3.62777	8.57347e-29	5.27517e-27
20754	7449147	hypothetical protein	7.16822	5.12751e-24	6.43706e-23	2.87874	6.06592e-07	2.3412e-06	9.05758	3.43899e-32	1.87602e-30	7.82079	5.01709e-27	2.7369e-25
12120	7448914	hypothetical protein	7.09333	4.49232e-81	8.80412e-79	8.96741	7.96732e-114	9.36869e-111	1.54645	2.11744e-06	1.27978e-05	5.56364	2.26915e-43	3.81181e-41
7510	7450138	hypothetical protein	7.07474	3.46004e-99	1.22059e-96	4.69993	4.82952e-68	5.1627e-66	3.95218	2.36057e-53	4.11884e-51	4.02414	9.22406e-56	3.05057e-53
7406	7443454	hypothetical protein	7.03434	2.35661e-25	3.18518e-24	1.41498	0.0022745	0.00518213	5.44192	4.08422e-22	1.22446e-20	2.1346	4.3798e-06	3.38826e-05
11738	7443698	hypothetical protein	6.85881	1.17872e-49	5.37688e-48	5.55072	1.5647e-38	3.93332e-37	6.98521	2.00143e-50	3.02587e-48	5.98653	7.12857e-43	1.126e-40
11185	7446310	Tyrosine specific protein phosphatase and dual specificity protein phosphatase	6.80727	6.97957e-102	3.35749e-99	3.81188	1.28426e-69	1.52712e-67	3.32192	5.29928e-54	1.03856e-51	3.01232	2.98696e-50	7.71001e-48
38494	7449416	(Lhcf1) fucoxanthin chlorophyll a/c protein 1	6.62864	3.04617e-38	8.01979e-37	5.9473	4.67859e-33	9.35984e-32	3.06155	1.68503e-12	2.2516e-11	3.22533	1.53313e-13	2.98256e-12
31316	7445620	4Fe-4S ferredoxin, iron-sulfur binding	6.59046	6.13062e-75	8.318e-73	4.80143	3.39529e-56	2.07702e-54	3.98725	1.53776e-42	1.49304e-40	3.36833	1.43306e-33	1.24312e-31
17961	7445730	Protein of unknown function UPF0005	6.41723	1.21524e-85	2.85799e-83	4.7487	3.78344e-64	3.33668e-62	3.20084	6.00754e-35	3.78439e-33	1.94513	1.3924e-15	3.19648e-14
38322	7444377	sar1-type small G protein	6.40454	1.12905e-07	3.79083e-07	6.18958	8.20387e-09	3.8298e-08	5.46288	3.3772e-13	4.79743e-12	3.357	3.50814e-11	5.2887e-10
260841	7445665	Flavodoxin-like	6.34101	8.98975e-34	1.91041e-32	4.7781	1.46433e-24	1.87388e-23	4.27849	8.83305e-21	2.44074e-19	3.52368	8.39392e-16	1.94809e-14
33859	7447504	NNT NAD transhydrogenase	6.32682	2.12722e-31	4.02006e-30	3.38178	5.41823e-13	3.50282e-12	4.77466	1.8178e-21	5.22766e-20	3.47572	1.57423e-13	3.0569e-12
263799	7443317	Protein of unknown function DUF521	6.27812	5.42911e-48	2.31679e-46	1.49109	1.64864e-06	6.03305e-06	4.26029	4.51486e-32	2.4378e-30	2.3396	2.62518e-13	4.96113e-12
11947	7448246	Zn-finger, RING	6.2359	1.26146e-51	6.23832e-50	3.6733	7.69874e-24	9.43006e-23	5.94616	5.53819e-52	8.74785e-50	5.78069	8.71753e-50	2.19661e-47
10366	7449978	hypothetical protein	6.23076	2.13272e-58	1.53542e-56	2.29971	8.4305e-14	5.70096e-13	4.56619	2.26892e-39	1.83297e-37	3.43585	3.33594e-26	1.7138e-24
11734	7442808	hypothetical protein	6.15968	3.98573e-77	6.59079e-75	2.30798	1.33427e-22	1.51023e-21	1.91834	1.40921e-16	2.74149e-15	1.7154	4.66928e-14	9.46918e-13
10885	7444272	hypothetical protein	6.10488	5.14581e-64	4.73549e-62	3.43127	6.41405e-30	1.10195e-28	4.24626	9.70559e-39	7.72288e-37	3.08691	1.37761e-24	6.17764e-23
5174	7449709	(Lhcf8) fucoxanthin chlorophyll a/c protein 8	6.07569	3.23234e-22	3.67826e-21	6.91992	2.38825e-26	3.36997e-25	2.86961	1.05275e-07	7.83492e-07	3.86028	7.75651e-12	1.26094e-10
32586	7452733	inorganic H+ pyrophosphatase	6.02572	3.37631e-49	1.49504e-47	4.49815	1.71271e-32	3.30157e-31	2.92285	1.86886e-16	3.56363e-15	1.669	9.69227e-07	8.38702e-06
260835	7444164	alkaline phosphatase	6.01094	5.46075e-57	3.61194e-55	2.6709	7.84885e-17	6.51485e-16	3.32886	5.09659e-24	1.72323e-22	2.66304	8.568e-17	2.17446e-15
9947	7451574	Leucine-rich repeat	5.97952	2.16113e-159	1.14356e-155	3.20003	6.06252e-75	9.43524e-73	2.84552	3.57399e-61	9.69834e-59	1.74718	5.74429e-27	3.11753e-25
35409	7448940	cytochrome C peroxidase	5.96339	3.07726e-48	1.32385e-46	0.928161	0.00445185	0.0095353	1.73483	1.74904e-07	1.25407e-06	1.38609	2.49078e-05	0.000166694
7940	7443509	hypothetical protein	5.94704	4.03716e-95	1.2947e-92	5.86008	6.81646e-96	3.00578e-93	5.87743	2.65329e-97	4.01139e-94	6.38734	5.60989e-108	1.48424e-104
23850	7449872	G-protein beta WD-40 repeat	5.92324	6.44615e-12	3.35892e-11	5.25934	3.13988e-10	1.66814e-09	8.63463	8.69057e-19	2.01252e-17	7.06972	7.26914e-15	1.56043e-13
8353	7445857	hypothetical protein	5.86632	7.3174e-84	1.61333e-81	3.78415	3.28007e-54	1.80797e-52	3.69975	2.88114e-55	6.09821e-53	2.39262	5.15496e-29	3.24732e-27
8303	7447025	Ribosomal protein S16	5.72107	1.34562e-121	1.18673e-118	2.3857	1.68978e-39	4.50451e-38	2.29963	2.62312e-38	2.05634e-36	1.41288	7.49284e-17	1.91538e-15
38266	7446308	(GPI1) glucose-6-phosphate isomerase	5.69138	2.13108e-31	4.02018e-30	5.17876	1.13189e-27	1.7137e-26	3.35319	8.25654e-15	1.36743e-13	2.12416	2.20634e-07	2.13044e-06
25173	7442595	hypothetical protein	5.62323	4.5916e-14	2.85673e-13	2.4615	0.000129093	0.000366664	4.91845	9.15009e-12	1.13258e-10	4.75562	3.11084e-11	4.74381e-10
33104	7448749	D-isomer specific 2-hydroxyacid dehydrogenase, NAD-binding	5.58384	4.97603e-90	1.28442e-87	4.58425	1.06187e-71	1.35395e-69	3.83329	6.86495e-56	1.48269e-53	2.71686	1.67509e-32	1.38496e-30
10723	7453079	hypothetical protein	5.47897	2.1752e-52	1.12844e-50	2.02928	4.61959e-16	3.66211e-15	2.32063	3.6399e-11	4.17346e-10	1.0447	8.62373e-05	0.000512149
8844	7445401	hypothetical protein	5.46043	3.61512e-63	3.26998e-61	1.24711	3.62668e-07	1.43642e-06	1.91497	1.0555e-14	1.72648e-13	1.38804	9.47948e-09	1.09282e-07
10416	7450003	hypothetical protein	5.41798	2.74088e-15	1.90583e-14	2.42096	1.76173e-05	5.62935e-05	1.71779	0.00198739	0.00653063	1.71848	0.00192398	0.00804166
11639	7447786	hypothetical protein	5.39321	7.53273e-58	5.24466e-56	0.684635	0.00392806	0.00852032	1.53052	8.34287e-11	9.23563e-10	1.19627	2.01518e-07	1.96197e-06
4976	7447238	Esterase/lipase/thioesterase	5.31235	6.54589e-57	4.27624e-55	4.83067	2.05123e-53	1.07466e-51	4.22698	3.04539e-44	3.22293e-42	2.59208	1.62095e-21	5.83486e-20
5321	NA	NA	5.26842	3.79909e-73	4.62135e-71	2.05444	7.74687e-22	8.44337e-21	1.56925	4.31423e-14	6.5979e-13	0.922006	4.14608e-06	3.22158e-05
1091	7453432	Prolyl 4-hydroxylase, alpha subunit	5.23696	1.05065e-48	4.59462e-47	4.25085	2.84561e-39	7.43581e-38	2.04032	4.03009e-11	4.59595e-10	2.37681	4.20319e-15	9.2479e-14
11698	7443679	hypothetical protein	5.23212	4.08892e-26	5.73913e-25	3.92012	2.57424e-19	2.46768e-18	1.51771	0.000160977	0.000681368	1.2679	0.00158611	0.00679587
20804	7445028	hypothetical protein	5.1868	1.55505e-49	7.03296e-48	1.82798	1.44352e-09	7.17556e-09	4.06529	1.5463e-34	9.62617e-33	3.12598	7.4203e-23	3.03201e-21
1011	7453151	Dual specificity protein phosphatase	5.14113	1.31628e-53	7.25533e-52	3.37286	6.3683e-30	1.09586e-28	3.02023	9.1362e-25	3.19104e-23	1.87038	1.91541e-11	2.98979e-10
8055	7453044	(Tp_HSF_1d) regulator [Rayko]	5.1402	1.10165e-37	2.78919e-36	2.11831	7.9379e-10	4.05047e-09	2.71663	2.66944e-14	4.17292e-13	2.64715	8.3034e-14	1.6364e-12
5500	7450100	(PDK1_2) pyruvate phosphate dikinase	5.13391	3.41004e-19	3.16288e-18	7.54958	9.18856e-32	1.69412e-30	3.4191	1.0217e-10	1.12048e-09	3.20351	8.07186e-10	1.05593e-08
267987	7445656	(CYS2) cysteine synthase	5.12621	4.08491e-68	4.36673e-66	2.56036	6.03826e-23	6.96869e-22	2.38019	2.40305e-20	6.38983e-19	1.73946	4.85469e-12	8.11646e-11
270092	7442860	Chlorophyll A-B binding protein	5.11465	1.3517e-28	2.17072e-27	4.64018	6.07131e-25	7.93243e-24	1.20711	0.00208914	0.00680708	1.50105	0.000144046	0.000811733
264007	7445770	hypothetical protein	5.11216	4.12403e-40	1.20899e-38	2.65788	1.4292e-15	1.09524e-14	2.17343	1.60897e-11	1.93938e-10	1.38627	9.80454e-06	7.15103e-05
11747	7442812	G-protein beta WD-40 repeat	5.11163	4.64109e-140	9.82333e-137	2.42556	2.34769e-56	1.44451e-54	1.94386	3.09371e-37	2.21221e-35	1.23271	4.49812e-17	1.19009e-15
11176	7449923	Metallophosphoesterase	5.08909	3.07836e-37	7.66548e-36	3.85734	2.3948e-41	7.07937e-40	2.35385	4.53006e-15	7.65841e-14	2.11711	5.87818e-17	1.53602e-15
262313	7452218	(FCP2) hypothetical protein	5.04022	1.98086e-21	2.13043e-20	5.10103	5.39076e-22	5.92423e-21	1.46842	0.00127018	0.00440443	2.57142	5.09481e-08	5.37571e-07
3154	7442477	(Tp_HSF_1b) regulator [Rayko]	5.0098	2.11205e-126	2.23518e-123	0.982776	2.66444e-10	1.42774e-09	2.91982	1.35397e-67	4.62226e-65	2.41892	4.14596e-49	9.14098e-47
3413	7448735	hypothetical protein	4.96433	1.10712e-33	2.34802e-32	2.85458	8.74408e-15	6.32959e-14	3.36239	4.0297e-19	9.56195e-18	2.20282	7.05293e-10	9.30687e-09
6807	7448983	hypothetical protein	4.92941	2.54754e-90	6.74017e-88	3.26473	5.67081e-52	2.76563e-50	2.23127	9.86985e-27	3.86862e-25	2.21439	1.07849e-26	5.73551e-25
36088	7445605	Mitochondrial carrier protein	4.92846	2.35561e-64	2.2459e-62	1.93239	3.80287e-16	3.03742e-15	4.09466	2.37408e-53	4.11884e-51	3.17885	9.94067e-37	1.03139e-34
37976	7442162	Peptidyl-prolyl cis-trans isomerase, cyclophilin type	4.90054	1.29337e-21	1.41111e-20	1.97964	1.13039e-05	3.72676e-05	2.18096	1.56319e-06	9.6744e-06	1.53246	0.000568268	0.00275424
11615	7443633	peroxidase/catalase	4.85518	1.39086e-95	4.7482e-93	1.19068	2.37632e-10	1.27917e-09	2.35619	1.49155e-33	8.96878e-32	1.43329	2.06e-14	4.258e-13
25753	7443910	Phosphoglucomutase/phosphomannomutase	4.82838	5.86227e-40	1.71382e-38	1.26553	5.09737e-05	0.000152777	5.35212	5.62299e-47	7.0843e-45	4.11359	3.53424e-32	2.85518e-30
11569	7443385	hypothetical protein	4.81146	1.17981e-31	2.26194e-30	1.18461	0.00110366	0.00266728	6.63352	6.63201e-55	1.34974e-52	5.69223	2.52132e-45	4.60053e-43
24007	7448073	(Tp_bHLH1_PAS) regulator [Rayko]	4.81136	7.19398e-14	4.40335e-13	2.1227	0.000187196	0.000518613	2.3284	4.7863e-05	0.000224926	2.36561	3.68439e-05	0.000235192
262506	7450043	hypothetical protein	4.81115	2.0019e-08	7.35885e-08	1.94632	0.00993863	0.0197152	3.26888	4.07744e-05	0.000194727	2.74588	0.000420882	0.00211701
11337	7451872	hypothetical protein	4.80698	2.89915e-75	4.03706e-73	3.47837	1.46547e-52	7.49229e-51	1.78986	2.74228e-15	4.69604e-14	1.7949	3.89595e-16	9.35093e-15
263924	7443175	transporter	4.74185	8.27606e-38	2.1105e-36	3.51755	4.79804e-28	7.40199e-27	1.83865	3.50979e-10	3.64515e-09	1.59675	3.24279e-08	3.52345e-07
33777	7442065	Ankyrin	4.73667	1.123e-46	4.50176e-45	2.90951	5.57411e-25	7.33717e-24	3.58501	3.38405e-35	2.17051e-33	2.21997	3.25186e-17	8.71252e-16
8524	7450745	NAD(P) transhydrogenase, beta subunit	4.70685	4.00426e-39	1.11226e-37	3.09695	1.36826e-20	1.42242e-19	3.13355	5.63622e-21	1.56969e-19	2.15314	1.80313e-11	2.82705e-10
2086	7442185	Zn-finger in ubiquitin thiolesterase	4.67532	3.73149e-119	3.03772e-116	1.60937	2.14154e-27	3.1966e-26	1.84641	7.86329e-35	4.92409e-33	1.43976	2.78009e-23	1.16291e-21
8222	7451015	hypothetical protein	4.65376	9.84707e-29	1.58859e-27	2.20857	5.84006e-11	3.3051e-10	6.5316	3.42941e-20	9.02821e-19	4.74297	1.08677e-08	1.24262e-07
3065	7442425	hypothetical protein	4.65195	3.76397e-42	1.25264e-40	3.17993	1.42989e-24	1.83202e-23	2.41002	1.90653e-15	3.31855e-14	1.97611	2.21725e-11	3.42557e-10
263819	7445400	Fructosamine kinase	4.58594	7.89091e-102	3.63085e-99	1.23903	4.39774e-13	2.86584e-12	1.94421	1.27072e-28	5.48898e-27	1.34912	2.24071e-15	5.02403e-14
37662	7444001	cation transporting ATPase	4.57375	7.85441e-67	8.07021e-65	2.80449	1.24156e-32	2.42424e-31	2.04904	2.73281e-19	6.63333e-18	1.09775	6.61819e-07	5.92557e-06
5094	7451735	hypothetical protein	4.57135	2.79227e-23	3.3504e-22	2.72587	8.65046e-11	4.83102e-10	2.45276	4.3459e-09	3.94787e-08	2.03214	7.47589e-07	6.61516e-06
11693	7449479	hypothetical protein	4.56122	9.27054e-76	1.38183e-73	1.85745	8.87841e-23	1.01579e-21	1.56439	1.29681e-18	2.92004e-17	1.22239	9.96906e-13	1.79121e-11
34191	NA	NA	4.55364	9.9746e-52	4.95592e-50	2.0916	4.20186e-16	3.33846e-15	1.73749	7.03381e-12	8.83023e-11	1.27323	3.09214e-07	2.91139e-06
1247	7445027	(CYS3) cysteine synthase	4.51233	1.33819e-75	1.96696e-73	0.723792	0.000479453	0.00124364	1.95583	4.22655e-20	1.09901e-18	1.07973	2.02623e-07	1.97092e-06
2595	7446636	RNase H	4.502	2.46391e-47	1.0266e-45	1.55695	1.88381e-10	1.02395e-09	1.47091	1.5822e-09	1.52638e-08	1.13887	2.65863e-06	2.12374e-05
35871	7452847	D-isomer specific 2-hydroxyacid dehydrogenase, NAD-binding	4.5004	2.45944e-21	2.61854e-20	4.09256	2.13586e-19	2.06427e-18	2.20453	2.3517e-07	1.65809e-06	2.19302	1.95424e-07	1.90967e-06
7886	7449270	GCN5-related N-acetyltransferase	4.46244	1.45116e-43	5.25945e-42	0.738471	0.00155366	0.00364982	2.39197	3.47211e-20	9.11796e-19	1.3663	2.01967e-08	2.25466e-07
8497	7450730	(Tp_bZIP9) regulator [Rayko]	4.44139	1.00579e-40	3.07639e-39	7.41733	5.18181e-84	1.24634e-81	2.12661	2.29372e-13	3.30265e-12	3.60889	3.39688e-31	2.53163e-29
11505	7448520	hypothetical protein	4.37129	3.465e-69	3.81981e-67	5.03522	2.08517e-93	8.17311e-91	1.81923	1.15057e-16	2.25491e-15	2.70441	9.56666e-32	7.49955e-30
31551	7451543	1-aminocyclopropane-1-carboxylate synthase	4.34897	1.39239e-47	5.82435e-46	0.682764	0.0030421	0.00675647	2.0108	4.43337e-17	8.88605e-16	1.17434	2.63558e-07	2.51736e-06
25353	7444258	hypothetical protein	4.34495	3.61979e-74	4.67173e-72	1.54569	1.78716e-15	1.35775e-14	3.28376	7.31328e-54	1.35783e-51	2.39866	3.12915e-33	2.64926e-31
3893	7452089	Generic methyltransferase	4.34437	4.16765e-47	1.6964e-45	3.4853	9.38228e-39	2.38112e-37	0.952249	0.000258455	0.0010508	1.43341	7.0783e-09	8.24996e-08
32261	7450210	hypothetical protein	4.31691	5.30003e-89	1.30442e-86	2.38444	2.88445e-45	1.06363e-43	2.19799	2.97809e-40	2.56237e-38	2.08135	1.57787e-39	2.03641e-37
269942	7442966	glycine or serine hydroxymethyltransferase, serine methylase	4.28912	4.8413e-60	3.73981e-58	1.05339	3.52082e-06	1.2441e-05	1.64243	1.19781e-12	1.6231e-11	0.96917	1.9322e-05	0.00013312
899	7451500	Peptidase M, neutral zinc metallopeptidases, zinc-binding site	4.28888	3.65449e-58	2.59567e-56	1.60261	1.0235e-11	6.13345e-11	2.71519	1.41389e-28	6.0826e-27	1.75982	8.64667e-14	1.70089e-12
32723	7444036	hypothetical protein	4.22956	9.73484e-36	2.22034e-34	3.70017	1.21356e-29	2.02572e-28	1.58333	1.73572e-07	1.24621e-06	1.78627	4.08115e-09	4.93609e-08
31535	7445146	Peptidyl-prolyl cis-trans isomerase, cyclophilin type	4.20008	1.14897e-59	8.68538e-58	1.8206	1.92022e-15	1.45051e-14	3.71005	5.4336e-50	7.98664e-48	2.10763	7.29622e-20	2.36134e-18
7906	7449278	CreA	4.17903	2.40285e-41	7.63644e-40	2.02916	2.22829e-13	1.47203e-12	2.02133	2.85822e-13	4.09317e-12	1.77991	9.54348e-11	1.38354e-09
263528	7449322	Zn-finger, TRAF type	4.16295	1.14743e-104	6.07162e-102	1.65543	7.99074e-33	1.57772e-31	1.69924	3.27385e-32	1.80454e-30	1.20698	9.89067e-20	3.12457e-18
2553	7444689	Zinc-containing alcohol dehydrogenase superfamily	4.15145	4.50882e-107	2.51141e-104	2.43718	2.78519e-57	1.81948e-55	2.1264	1.22046e-40	1.07634e-38	1.37837	5.52225e-21	1.92243e-19
3064	7442424	hypothetical protein	4.14075	1.43705e-14	9.35893e-14	3.16942	6.25146e-10	3.22099e-09	4.96446	1.81833e-18	4.03425e-17	4.04537	4.69652e-14	9.50348e-13
8472	7446866	Alpha/beta hydrolase fold	4.09903	4.86782e-36	1.13722e-34	2.78253	4.76293e-20	4.7733e-19	2.4254	5.06637e-16	9.27636e-15	1.27201	9.16036e-06	6.73223e-05
38715	7443860	hypothetical protein	4.08106	1.81971e-15	1.27875e-14	6.70028	8.99083e-31	1.60185e-29	2.52249	1.42161e-07	1.03615e-06	2.3688	6.53232e-07	5.86855e-06
4677	7443719	Protein kinase	4.03892	4.83987e-54	2.72449e-52	1.23429	1.88145e-09	9.2611e-09	0.731811	0.00050141	0.00192471	0.632892	0.00205236	0.00849108
6209	7445957	Amidohydrolase 2	4.0193	7.60434e-91	2.06351e-88	1.47703	8.46845e-20	8.37585e-19	2.85857	3.71722e-64	1.15704e-61	1.72285	3.64293e-28	2.14184e-26
25465	7449893	Glutathione S-transferase, N-terminal	3.99845	2.04366e-43	7.28216e-42	2.51791	5.04227e-21	5.36305e-20	2.03705	9.35746e-15	1.54012e-13	1.70923	4.53801e-11	6.78331e-10
21141	7448629	Bacterial bifunctional deaminase-reductase, C-terminal	3.97657	3.70714e-56	2.29431e-54	1.68611	2.26967e-14	1.59601e-13	3.36622	6.31899e-45	6.75494e-43	2.11006	3.88777e-21	1.37147e-19
14727	7452412	Carbamoyl-phosphate synthetase large chain	3.97219	8.58687e-50	3.93398e-48	1.1202	3.79284e-07	1.49943e-06	2.29947	4.61219e-23	1.49726e-21	1.28769	4.86581e-09	5.81207e-08
10219	7443950	Chlorophyll A-B binding protein	3.9703	3.70602e-57	2.46672e-55	3.92923	2.88069e-57	1.87033e-55	1.30872	5.52717e-09	4.92789e-08	1.50295	2.14966e-11	3.34065e-10
10802	7450943	hypothetical protein	3.94708	1.74582e-37	4.3782e-36	1.39741	4.42864e-07	1.74102e-06	3.01859	7.63157e-25	2.67433e-23	2.04965	3.55315e-13	6.62025e-12
22199	7445314	hypothetical protein	3.94227	7.91508e-41	2.44928e-39	1.90911	2.77271e-14	1.93559e-13	2.13412	7.45342e-17	1.47714e-15	1.45291	3.69579e-09	4.49053e-08
11165	7446300	hypothetical protein	3.87484	6.20844e-30	1.08422e-28	0.806191	0.00720057	0.0147444	2.44806	7.48452e-15	1.24152e-13	1.59943	1.56196e-07	1.542e-06
24386	7444501	hypothetical protein	3.87332	1.93023e-40	5.81983e-39	1.40317	5.99882e-08	2.55372e-07	1.64305	2.99142e-10	3.14069e-09	1.73556	2.80829e-11	4.30104e-10
1417	7451476	hypothetical protein	3.83169	2.98508e-33	6.21871e-32	1.97209	1.22603e-11	7.31405e-11	1.95751	1.50569e-11	1.82112e-10	1.55541	5.66234e-08	5.92139e-07
264891	7448863	glucosylceramidase	3.83021	1.73125e-67	1.79626e-65	1.64635	8.5044e-17	7.03691e-16	2.66306	2.8715e-38	2.20211e-36	1.81016	6.56947e-20	2.14582e-18
5622	7448181	Ankyrin	3.8249	3.10523e-38	8.1545e-37	1.73836	6.28223e-11	3.54586e-10	1.99917	1.47194e-13	2.14863e-12	1.45243	3.52143e-08	3.80991e-07
269328	7443455	(PCB1) beta subunit acetyl/propionyl-CoA carboxylase	3.81736	5.19113e-29	8.58402e-28	1.11352	0.000202924	0.000559402	2.25102	5.26667e-13	7.35318e-12	1.46946	1.13427e-06	9.70414e-06
3184	7441746	NA	3.81461	4.22909e-47	1.71481e-45	1.98227	1.00617e-16	8.28479e-16	2.42148	9.31336e-27	3.67773e-25	2.03879	1.37523e-19	4.2806e-18
2287	7448703	hypothetical protein	3.78862	2.93906e-95	9.72001e-93	2.81302	1.25147e-63	1.09457e-61	1.58018	3.74716e-22	1.12981e-20	1.64899	9.71052e-25	4.42959e-23
261606	7452125	pas-domain protein	3.78709	2.66452e-09	1.0726e-08	3.31844	9.13381e-08	3.81766e-07	3.33317	8.53183e-08	6.41281e-07	5.39031	4.46745e-15	9.78862e-14
7059	7447083	Sel1-like repeat	3.7409	2.02933e-49	9.06179e-48	0.770576	1.84603e-05	5.88272e-05	1.15954	2.96053e-10	3.11134e-09	0.959298	3.41427e-08	3.70121e-07
3661	7451295	hypothetical protein	3.73733	2.18952e-36	5.19546e-35	2.21305	1.10589e-18	1.01331e-17	1.22709	4.43235e-07	3.00497e-06	0.751989	0.00126801	0.00559841
3581	7451717	Peptidyl-prolyl cis-trans isomerase, cyclophilin type	3.73689	5.97655e-62	4.9414e-60	3.05378	1.22639e-53	6.52203e-52	2.19496	2.783e-29	1.275e-27	2.1157	4.92834e-29	3.12315e-27
269456	7450985	Protein of unknown function DUF21	3.73171	1.87232e-81	3.81053e-79	1.71359	5.60719e-24	6.91618e-23	2.09826	1.80163e-34	1.11501e-32	1.34192	5.19968e-16	1.23106e-14
4568	7448812	hypothetical protein	3.72494	3.70818e-33	7.67979e-32	1.70847	1.97951e-10	1.07377e-09	2.18465	1.62911e-15	2.85918e-14	1.655	5.36026e-10	7.19223e-09
22231	7447929	hypothetical protein	3.71663	2.53159e-52	1.30692e-50	1.04812	1.82033e-07	7.38954e-07	0.957597	1.9142e-06	1.16686e-05	0.822671	2.86169e-05	0.000187757
22766	7450092	heat shock protein Hsp90	3.71013	6.05182e-41	1.88372e-39	2.23405	6.16235e-18	5.41662e-17	3.02047	1.21007e-29	5.66645e-28	1.7255	1.03867e-11	1.66801e-10
6551	7446346	hypothetical protein	3.67966	4.66979e-07	1.47172e-06	4.36126	7.40277e-09	3.47267e-08	4.04845	5.19245e-08	4.02282e-07	2.66551	0.000135375	0.000768642
262575	7448154	Dihydroorotate dehydrogenase	3.67031	8.26691e-56	4.97095e-54	0.664014	0.00118313	0.00283797	1.27149	5.7567e-10	5.8244e-09	0.733228	0.000298108	0.00156105
261595	7450476	vascular plant-like leucine rich repeat transmembrane-like protein kinase	3.66225	1.31593e-31	2.50928e-30	1.26633	3.14864e-08	1.38784e-07	1.07336	2.27037e-06	1.36364e-05	1.04147	2.11212e-06	1.72607e-05
7160	7447136	hypothetical protein	3.66058	7.72599e-52	3.87508e-50	2.28976	4.86389e-27	7.12944e-26	1.25001	2.38946e-09	2.26389e-08	1.43005	7.45027e-12	1.21302e-10
29506	7446913	Chaperonin Cpn10	3.65575	1.77785e-50	8.55224e-49	1.03339	3.10508e-06	1.10235e-05	3.39575	5.26131e-45	5.74025e-43	2.06481	1.35536e-19	4.23119e-18
25248	7444201	Rft protein	3.61787	2.63842e-76	4.04673e-74	1.47944	1.67667e-17	1.44262e-16	1.24218	6.78776e-13	9.37792e-12	0.943286	3.5629e-08	3.83974e-07
38647	7443895	Response regulator receiver	3.6019	2.39523e-56	1.50885e-54	0.984908	3.85372e-10	2.02905e-09	1.10731	2.23974e-11	2.64249e-10	0.938144	3.66957e-09	4.4638e-08
10417	7450004	hypothetical protein	3.59304	9.49168e-33	1.91699e-31	3.59418	7.87507e-33	1.55779e-31	0.979731	0.000359733	0.00141474	1.93497	6.72954e-12	1.10246e-10
3275	7444057	TLDc	3.58278	6.92342e-30	1.20511e-28	3.47203	2.69785e-32	5.163e-31	1.85341	1.76128e-10	1.8866e-09	1.51499	1.41865e-08	1.60918e-07
5993	7448428	hypothetical protein	3.57581	2.00888e-27	3.02849e-26	1.70959	4.10554e-09	1.97047e-08	3.72628	1.29938e-30	6.39599e-29	2.5039	6.15693e-17	1.6049e-15
40713	7446448	mitochondrial manganese superoxide dismutase	3.54936	6.9873e-22	7.74309e-21	2.57539	3.09909e-13	2.03208e-12	1.33549	8.05755e-05	0.000360868	1.50049	1.02734e-05	7.46215e-05
38732	7443894	GAF	3.53778	6.07645e-33	1.23906e-31	0.685287	0.0029482	0.00656998	0.732036	0.00168217	0.00565516	0.896494	0.000111135	0.000645876
3448	7448750	Guanylate kinase/L-type calcium channel region	3.53486	5.24296e-94	1.58532e-91	2.36972	1.42775e-49	6.29579e-48	2.50576	6.27247e-54	1.20694e-51	2.01818	3.12505e-37	3.37473e-35
20664	7445046	hypothetical protein	3.51534	6.43111e-57	4.22735e-55	1.22311	1.40672e-10	7.71762e-10	1.6188	4.16802e-17	8.38597e-16	0.966187	2.46726e-07	2.37157e-06
38559	7442854	(GSK-3) hypothetical protein	3.49029	1.83206e-75	2.65598e-73	1.58157	3.22199e-20	3.26613e-19	1.42736	6.5662e-17	1.30375e-15	1.08825	1.16778e-10	1.68373e-09
4130	7446749	hypothetical protein	3.47781	4.34596e-28	6.75379e-27	1.58235	5.67111e-10	2.93196e-09	1.73212	6.35049e-11	7.08961e-10	1.44966	7.44374e-09	8.65683e-08
30149	7450261	Protein of unknown function	3.47212	2.27043e-101	1.00117e-98	1.91709	4.44332e-41	1.299e-39	1.61514	5.13086e-29	2.28151e-27	1.45429	1.0839e-24	4.90212e-23
7060	7447084	hypothetical protein	3.45759	4.55165e-56	2.7844e-54	1.73261	1.24928e-19	1.2245e-18	1.023	7.88931e-08	5.96375e-07	0.774684	4.78166e-05	0.000299257
2774	7452305	hypothetical protein	3.44952	2.24456e-29	3.77051e-28	1.36971	6.50185e-08	2.75567e-07	2.14665	3.2196e-17	6.53993e-16	2.15544	3.02816e-18	8.52314e-17
10158	7442008	hypothetical protein	3.44235	1.56609e-67	1.64099e-65	1.35493	2.86286e-15	2.13967e-14	1.29728	3.24411e-14	5.03408e-13	0.785184	2.79267e-06	2.2205e-05
4567	7446125	hypothetical protein	3.42106	1.58635e-37	3.99721e-36	1.2691	2.46488e-08	1.09658e-07	2.65598	1.68683e-28	7.19829e-27	1.29602	5.8425e-09	6.90727e-08
21513	7450428	(Tp_HSF_4.7c) regulator [Rayko]	3.40296	6.91437e-16	5.00854e-15	4.44184	9.67421e-24	1.18224e-22	3.66733	1.08978e-17	2.2614e-16	2.61974	1.3159e-10	1.88191e-09
38294	7449898	Pyridoxal-5'-phosphate-dependent enzyme, beta subunit	3.38437	8.86381e-42	2.89524e-40	1.13239	1.33267e-07	5.5028e-07	2.64047	8.02984e-32	4.21865e-30	2.07178	4.18353e-22	1.5926e-20
263035	7446367	Phosphoglycerate/bisphosphoglycerate mutase	3.38082	6.82349e-28	1.04961e-26	1.5938	5.55911e-11	3.14947e-10	1.13165	1.85422e-06	1.13429e-05	1.25092	5.7165e-08	5.97213e-07
261827	7441886	Thioredoxin-related	3.34348	8.17048e-58	5.65152e-56	1.63095	1.65193e-18	1.49934e-17	2.41079	5.20606e-36	3.50928e-34	1.96943	1.47503e-26	7.76626e-25
263371	7450131	histidine triad-like protein	3.34321	4.74907e-50	2.21407e-48	1.43557	9.30793e-13	5.91271e-12	3.65064	5.19107e-58	1.22082e-55	2.3589	4.86418e-30	3.21735e-28
263873	7449381	mitochondrial carrier protein-like protein	3.33307	6.30809e-30	1.09981e-28	1.12702	1.67054e-05	5.36061e-05	1.45602	4.10485e-08	3.22986e-07	1.13694	1.41264e-05	9.95335e-05
261067	7445522	alkaline phosphatase-like protein	3.32941	7.90719e-12	4.09402e-11	1.46999	0.00111128	0.00268487	3.2245	1.98868e-11	2.37811e-10	3.39835	2.11268e-12	3.70173e-11
9795	7451223	hypothetical protein	3.32266	2.28384e-40	6.82766e-39	1.63759	1.2527e-12	7.89595e-12	1.7971	1.03428e-14	1.6944e-13	1.20537	1.22778e-07	1.22526e-06
25085	7443992	hypothetical protein	3.31953	1.05345e-35	2.38729e-34	2.01003	7.30514e-16	5.72245e-15	2.18019	8.09473e-18	1.70991e-16	1.79954	5.0376e-13	9.20775e-12
262610	7444853	NUDIX hydrolase	3.31396	1.43963e-39	4.07369e-38	1.66716	1.07498e-12	6.78788e-12	4.16564	4.79522e-56	1.05725e-53	3.70631	7.64015e-48	1.55492e-45
11572	7443386	hypothetical protein	3.30754	6.53834e-37	1.61294e-35	2.52772	1.33369e-24	1.71291e-23	3.22588	1.84702e-35	1.21965e-33	2.2271	1.57515e-19	4.87422e-18
37974	7453092	sugar transporter	3.28751	6.93588e-29	1.13275e-27	1.06499	7.05653e-05	0.000207789	1.43819	1.21695e-07	8.94997e-07	0.86344	0.00123556	0.00547112
25243	7444196	hypothetical protein	3.25651	3.32127e-45	1.28281e-43	3.26837	6.96811e-48	2.84724e-46	2.83631	7.3518e-38	5.47916e-36	3.12017	3.09254e-45	5.45473e-43
21327	7444687	hypothetical protein	3.24283	1.67575e-48	7.29814e-47	1.85478	6.0361e-19	5.64312e-18	1.94688	1.37381e-20	3.74717e-19	1.85744	4.97552e-19	1.48326e-17
32760	7441737	3',5'-cyclic amp phosphodiesterase	3.24001	7.63733e-69	8.33257e-67	1.28276	7.16103e-15	5.21578e-14	2.09393	2.48956e-35	1.60652e-33	1.14833	1.80213e-12	3.17866e-11
260789	7449726	cation efflux protein	3.23746	4.63295e-56	2.81784e-54	1.89911	7.32099e-23	8.42153e-22	2.75467	3.52953e-43	3.59164e-41	2.51185	5.5734e-37	5.9579e-35
262721	7448407	(FHK1) fixl-related histidine kinase	3.21612	2.49975e-18	2.16311e-17	1.5135	2.11183e-06	7.64084e-06	1.74833	6.98286e-08	5.31652e-07	1.25818	3.50748e-05	0.000225926
1082	7446784	hypothetical protein	3.18358	2.57503e-56	1.61251e-54	0.926795	2.73216e-08	1.20829e-07	1.31063	3.86262e-15	6.56149e-14	1.09934	2.15945e-11	3.35095e-10
8903	7445445	hypothetical protein	3.16064	2.70406e-10	1.20341e-09	3.47423	5.22497e-14	3.57439e-13	1.85452	2.93739e-05	0.000143586	1.63437	0.000116186	0.000671546
4981	7447241	Rhomboid-like protein	3.15212	2.14597e-38	5.73504e-37	0.74713	0.000261862	0.000708407	2.00053	5.03809e-22	1.50192e-20	1.94431	2.3077e-21	8.19542e-20
42577	7449987	(PGK3) phosphoglycerate kinase precursor	3.14655	6.94101e-09	2.68384e-08	4.7729	4.12498e-16	3.28231e-15	3.40488	5.71454e-10	5.79282e-09	2.40714	4.80807e-06	3.70064e-05
39799	7444012	(GDCP) glycine decarboxylase p-protein	3.14473	6.00027e-23	7.05565e-22	2.61884	4.33674e-17	3.66287e-16	1.75774	6.16948e-09	5.47289e-08	0.792768	0.00729619	0.025168
22714	7450045	hypothetical protein	3.13822	2.32299e-74	3.07303e-72	1.45944	3.73914e-22	4.13494e-21	1.61093	1.35487e-26	5.27152e-25	1.09751	7.64147e-14	1.50876e-12
262720	7448406	PAS	3.1061	2.38999e-28	3.79209e-27	1.7807	3.60042e-14	2.49041e-13	1.92099	1.94817e-15	3.38546e-14	1.34728	1.11055e-09	1.4298e-08
40586	7448453	(GMD1) gdp-d-mannose 4,6-dehydratase	3.10256	6.45446e-35	1.41717e-33	1.30943	2.63234e-08	1.16659e-07	1.97235	1.86665e-16	3.56363e-15	1.3015	3.04359e-08	3.32408e-07
23616	7447189	Peptidase A22B, minor histocompatibility antigen H13	3.09608	1.5506e-77	2.69017e-75	0.927838	7.85015e-10	4.0115e-09	1.82633	3.08125e-32	1.70727e-30	1.19616	2.62463e-15	5.8354e-14
31732	7452921	Ankyrin	3.05438	1.86709e-28	2.9803e-27	0.7141	0.00156086	0.00366497	0.936715	6.49975e-05	0.000296495	0.970857	1.9454e-05	0.000133863
11294	7451803	hypothetical protein	3.05389	5.03343e-41	1.5744e-39	0.924393	6.65298e-06	2.26856e-05	1.20501	4.83599e-09	4.36683e-08	0.576233	0.00438319	0.0162934
264421	7453122	ABC transporter protein	3.02859	1.97603e-56	1.25224e-54	2.24207	9.66595e-35	2.03369e-33	1.16962	3.78833e-11	4.33895e-10	1.08876	5.95043e-10	7.94116e-09
21069	7446810	Adenine nucleotide translocator 1	3.02375	1.61672e-54	9.2485e-53	1.29809	1.08218e-12	6.82929e-12	2.11671	8.80522e-30	4.19755e-28	1.91611	4.67622e-25	2.18975e-23
34592	7446336	Flavoprotein pyridine nucleotide cytochrome reductase	3.0086	2.6866e-66	2.73388e-64	1.45001	6.93133e-19	6.44023e-18	3.22084	5.15251e-74	2.47859e-71	1.79024	4.07423e-27	2.25746e-25
10628	7444199	Isopenicillin N synthetase	2.99958	1.21973e-30	2.21795e-29	2.34942	5.81799e-21	6.13876e-20	1.96155	1.90513e-15	3.31855e-14	1.50066	5.37641e-10	7.20234e-09
262719	7451137	guanylate or adenylate cyclase	2.98969	4.14104e-22	4.66716e-21	1.85573	4.06997e-11	2.33329e-10	1.82681	1.07204e-10	1.17204e-09	1.35217	7.15011e-07	6.35346e-06
19311	7452959	6,7-dimethyl-8-ribityllumazine synthase	2.9889	2.57745e-23	3.10321e-22	1.78676	2.75978e-10	1.47733e-09	2.31985	1.10452e-15	1.97786e-14	2.65788	9.12596e-20	2.92667e-18
11737	7443697	hypothetical protein	2.98726	1.57116e-36	3.763e-35	1.55896	9.88328e-13	6.25193e-12	0.656693	0.00215804	0.00699067	1.08575	4.64286e-07	4.24313e-06
4844	7451369	hypothetical protein	2.98584	4.59678e-13	2.65689e-12	2.34025	5.4126e-08	2.32003e-07	1.12363	0.00409947	0.0123638	0.978356	0.00413395	0.0154921
33109	7452808	Zinc-containing alcohol dehydrogenase superfamily	2.96253	6.18754e-50	2.84707e-48	1.09692	1.63165e-10	8.92389e-10	1.49172	1.88449e-18	4.1723e-17	1.01985	4.49585e-10	6.07658e-09
24862	7451250	EF-Hand-like	2.95123	1.43659e-16	1.09153e-15	2.73331	1.11198e-14	7.95679e-14	2.95395	1.33907e-16	2.61465e-15	2.01207	5.02238e-09	5.97883e-08
24379	7444492	hypothetical protein	2.9478	1.28424e-82	2.77371e-80	2.61437	5.97347e-69	6.51724e-67	2.19779	4.33035e-51	6.73943e-49	1.72731	1.29402e-33	1.13179e-31
4445	7453373	hypothetical protein	2.93399	3.50203e-50	1.65709e-48	0.997095	2.24734e-08	1.00607e-07	1.20261	2.33828e-11	2.74346e-10	0.578783	0.00104677	0.00473618
35956	7445546	sir2-like transcriptional regulatory protein found in-like protein	2.90913	1.69218e-49	7.62056e-48	1.51852	1.0246e-18	9.42902e-18	1.00708	1.82905e-09	1.75175e-08	0.781796	1.46397e-06	1.23649e-05
3107	7442449	hypothetical protein	2.89342	5.09963e-51	2.47566e-49	0.934693	2.71865e-09	1.32465e-08	1.39964	5.85524e-19	1.38009e-17	1.27923	8.4359e-17	2.15125e-15
6234	7445972	hypothetical protein	2.88896	2.83078e-78	5.07764e-76	1.09395	4.17925e-16	3.32299e-15	0.885483	2.42182e-11	2.82893e-10	0.874796	3.1615e-11	4.81412e-10
9388	7453004	hypothetical protein	2.88815	9.26144e-85	2.0854e-82	1.47806	1.06763e-29	1.78778e-28	1.86233	1.6719e-43	1.71784e-41	1.08516	4.11224e-17	1.09346e-15
262298	7443778	Bacterial sensor protein, C-terminal	2.88323	2.24807e-12	1.22069e-11	1.01493	0.00826063	0.0166805	3.07071	1.39491e-13	2.04465e-12	2.32176	6.50507e-09	7.6154e-08
22213	7447915	(PFK2) phosphofructokinase	2.88066	1.7195e-13	1.02406e-12	1.55958	2.89674e-05	8.98481e-05	2.56393	2.97936e-11	3.44974e-10	2.35845	7.10648e-10	9.36586e-09
2160	7442221	hypothetical protein	2.87177	5.4153e-31	1.00544e-29	1.04235	7.13973e-06	2.42101e-05	2.36342	1.13671e-22	3.61257e-21	1.73543	1.78253e-13	3.42991e-12
5638	7448189	hypothetical protein	2.86725	3.34602e-46	1.30668e-44	1.56181	1.47586e-16	1.20517e-15	1.89747	6.56744e-23	2.11256e-21	1.85161	5.09954e-22	1.91378e-20
38724	7449482	ascorbate peroxidase	2.86066	9.08052e-40	2.61851e-38	1.86848	3.17582e-19	3.01702e-18	0.878054	1.54756e-05	7.95424e-05	0.889298	1.21117e-05	8.6724e-05
34211	7447279	Cytochrome c heme-binding site	2.85463	1.44851e-18	1.2796e-17	1.78825	8.59575e-09	3.99863e-08	1.57673	3.05479e-07	2.11162e-06	1.60917	1.5483e-07	1.52994e-06
5476	7450091	Mitochondrial substrate carrier	2.84442	1.85267e-10	8.38974e-10	1.30769	0.00058122	0.00148147	2.02661	1.26304e-07	9.26957e-07	2.54419	1.68559e-10	2.37848e-09
11186	7449927	Cytochrome c heme-binding site	2.84348	1.07643e-19	1.03094e-18	2.67325	1.57056e-21	1.69431e-20	1.90445	1.01111e-14	1.65901e-13	1.86776	3.05635e-14	6.28065e-13
263784	7448308	Peptidase M, neutral zinc metallopeptidases, zinc-binding site	2.8068	4.51191e-50	2.11281e-48	0.985262	8.43782e-09	3.93035e-08	1.31548	2.61855e-14	4.1055e-13	0.974335	1.08308e-08	1.2405e-07
17214	7452086	hypothetical protein	2.80351	9.60406e-23	1.11692e-21	1.06988	6.72413e-05	0.00019872	1.86908	9.49097e-12	1.17203e-10	1.88609	6.03473e-12	9.96342e-11
1921	7452436	methyl transferase-like protein	2.77757	5.75576e-34	1.23057e-32	1.73966	3.90044e-21	4.16533e-20	0.794753	2.32191e-05	0.000116183	0.902455	3.53726e-07	3.29532e-06
261132	7445508	(PDT1) Phospholipid:diacylglycerol acyltransferase	2.76544	3.61194e-57	2.41931e-55	1.22855	9.52744e-16	7.41934e-15	1.2682	1.93243e-16	3.67161e-15	1.10457	3.28722e-13	6.15728e-12
25724	7442832	Protein of unknown function DUF124	2.76482	8.38613e-14	5.09767e-13	2.27172	3.62168e-10	1.91546e-09	3.2461	1.03286e-17	2.15596e-16	2.01775	1.88295e-08	2.11094e-07
20622	7449728	FAD dependent oxidoreductase	2.76457	7.97138e-26	1.1042e-24	1.92736	4.21212e-19	3.96944e-18	1.0636	3.22438e-07	2.22015e-06	0.770221	8.12877e-05	0.00048625
268890	7449642	Peptidase S8 and S53, subtilisin, kexin, sedolisin	2.76332	1.61754e-43	5.84247e-42	1.55108	1.82199e-16	1.47983e-15	1.34007	8.94591e-13	1.22161e-11	1.00949	5.26829e-08	5.53976e-07
8686	7448281	hypothetical protein	2.75519	8.58578e-32	1.67028e-30	1.56654	1.68972e-12	1.05563e-11	2.05898	5.67397e-20	1.46816e-18	1.48438	1.3867e-11	2.19692e-10
25572	7448480	acetyl-coa synthetase	2.75143	1.66523e-05	4.32045e-05	5.83782	3.06654e-15	2.28544e-14	3.85932	9.0828e-09	7.8725e-08	2.75668	1.56427e-05	0.000109489
35036	7442397	Der1-like	2.74046	5.63937e-19	5.14052e-18	1.19354	3.29774e-05	0.000101601	1.08597	0.000143748	0.000615159	1.17866	3.61838e-05	0.0002318
35401	7444103	Cobalamin synthesis protein/P47K	2.73679	9.33586e-39	2.55301e-37	0.839158	1.34047e-05	4.35695e-05	2.02878	1.91175e-24	6.56884e-23	1.45674	5.33302e-14	1.07504e-12
264628	7451810	hypothetical protein	2.72439	1.8149e-35	4.0693e-34	0.984412	5.63008e-07	2.18333e-06	1.21729	7.82538e-10	7.81283e-09	0.69857	0.000321165	0.00166775
23820	7449850	Short-chain dehydrogenase/reductase SDR	2.69311	4.21381e-29	6.98977e-28	2.39916	3.77714e-25	5.00294e-24	2.33147	4.38979e-24	1.48901e-22	2.11591	5.97545e-21	2.07338e-19
1038	7449738	hypothetical protein	2.69278	3.21997e-19	2.99183e-18	1.38331	7.61372e-07	2.9005e-06	1.14718	3.1956e-05	0.000155276	1.04041	0.000133283	0.000759168
15539	7444273	Cysteinyl-tRNA synthetase, class Ia	2.68846	2.54454e-30	4.54113e-29	1.20849	8.79638e-10	4.46471e-09	1.31142	8.14236e-11	9.03256e-10	0.930293	1.5283e-06	1.28569e-05
20641	7449744	hypothetical protein	2.68508	4.05473e-35	8.97725e-34	1.5688	3.25442e-14	2.25698e-13	2.22983	5.14783e-26	1.93877e-24	1.50932	2.33922e-13	4.46054e-12
4589	7448825	hypothetical protein	2.68023	2.19758e-20	2.1982e-19	1.1905	6.72136e-06	2.29015e-05	1.08435	3.63153e-05	0.000175251	0.676441	0.00880611	0.0295108
21832	7441926	2OG-Fe(II) oxygenase superfamily	2.68014	1.09508e-15	7.81471e-15	1.09346	0.000511494	0.00131803	1.64059	2.75442e-07	1.92029e-06	1.2882	4.64717e-05	0.000291415
24387	7445414	C2 calcium/lipid-binding region, CaLB	2.67882	7.0438e-36	1.62761e-34	1.1367	5.75977e-09	2.72976e-08	1.197	1.17139e-09	1.14468e-08	1.04021	7.64987e-08	7.84482e-07
11831	7442855	hypothetical protein	2.67291	4.29881e-30	7.60775e-29	1.29424	3.25798e-10	1.72915e-09	0.669537	0.00108624	0.00384066	0.868736	1.95267e-05	0.000134276
20933	7453412	hypothetical protein	2.67168	3.31575e-15	2.28752e-14	1.52213	2.89945e-06	1.03177e-05	2.97333	4.56109e-18	9.79109e-17	2.48481	1.36884e-13	2.66786e-12
264004	7453035	cation transporting ATPase	2.66353	5.97377e-34	1.2746e-32	1.14158	2.49905e-08	1.1103e-07	1.22263	1.86424e-09	1.78223e-08	0.982998	1.12465e-06	9.63734e-06
5902	7451112	hypothetical protein	2.63817	9.42668e-62	7.73353e-60	1.27133	1.73723e-22	1.95378e-21	0.348023	0.00819558	0.0225592	0.380124	0.00319859	0.0124086
1926	7452546	hypothetical protein	2.61837	2.85893e-47	1.18651e-45	1.83033	2.80023e-29	4.55386e-28	1.7772	3.81989e-27	1.53711e-25	1.36609	1.49717e-17	4.09419e-16
25387	7443008	hypothetical protein	2.6108	1.0311e-23	1.28077e-22	1.37677	3.30178e-08	1.45292e-07	1.19366	1.43893e-06	8.98419e-06	1.66643	3.01733e-11	4.60785e-10
2543	7450397	hypothetical protein	2.60636	2.4519e-39	6.90118e-38	1.03818	2.10836e-08	9.45858e-08	1.12801	1.13219e-09	1.10739e-08	0.813375	8.94298e-06	6.59997e-05
263558	7453063	hypothetical protein	2.60377	5.35121e-36	1.24466e-34	0.607311	0.000314481	0.000840441	0.908871	7.10422e-08	5.40115e-07	0.734852	8.46196e-06	6.2756e-05
2950	7452914	(UroS) uroporphyrinogen III synthase	2.60064	4.27272e-27	6.36876e-26	0.901855	3.34878e-05	0.000103024	0.70259	0.00114971	0.00403695	0.6239	0.00366021	0.0139579
35048	7442386	hypothetical protein	2.60063	8.47097e-14	5.14629e-13	2.10368	7.69725e-10	3.93527e-09	1.41093	2.47703e-05	0.000123246	1.28782	0.000113177	0.000656302
4783	7443776	hypothetical protein	2.59876	4.98592e-44	1.84496e-42	2.07501	2.88444e-30	5.029e-29	1.66594	1.28102e-20	3.50312e-19	1.93888	4.89603e-27	2.6847e-25
9803	7451226	hypothetical protein	2.57488	2.48497e-35	5.54819e-34	0.903699	4.32545e-06	1.51077e-05	1.21074	6.00515e-10	6.05839e-09	1.19474	1.09147e-09	1.40694e-08
22763	7450089	Protein of unknown function DUF525	2.57089	3.85077e-17	3.07567e-16	1.7754	2.0451e-09	1.00479e-08	2.45199	6.67299e-16	1.21341e-14	2.30677	1.99285e-14	4.15983e-13
263640	7447041	RNA methyltransferase	2.53461	3.05958e-15	2.11769e-14	0.929391	0.000731071	0.0018269	1.97086	8.23154e-12	1.02367e-10	1.6663	1.53205e-09	1.9325e-08
25046	7443958	hypothetical protein	2.53378	8.71894e-23	1.01622e-21	1.4305	2.20458e-09	1.07914e-08	1.57732	2.22025e-11	2.628e-10	1.52366	6.93555e-11	1.01802e-09
20335	7444730	PpiC-type peptidyl-prolyl cis-trans isomerase	2.52943	1.2911e-13	7.72834e-13	4.08031	2.25501e-29	3.68852e-28	1.07801	0.00249126	0.00794127	1.7337	7.46937e-07	6.61492e-06
9459	7446921	Thioredoxin-related	2.52403	7.2031e-37	1.76869e-35	0.688828	0.000185466	0.000514221	1.3324	6.64808e-13	9.20898e-12	1.10288	1.80351e-09	2.25877e-08
31362	7449074	(SCS1) precursor of synthetase	2.52106	2.06096e-29	3.47311e-28	0.603148	0.00430523	0.0092644	1.39554	7.28558e-11	8.11614e-10	0.640977	0.00236564	0.00961428
11438	7447812	hypothetical protein	2.51847	7.2011e-58	5.04697e-56	1.04201	9.67567e-13	6.13527e-12	1.06358	4.27355e-13	6.00624e-12	1.15667	2.80068e-15	6.1878e-14
3454	7448754	hypothetical protein	2.50719	6.77338e-39	1.86674e-37	1.36408	9.3724e-15	6.7659e-14	0.944865	1.2497e-07	9.18441e-07	1.1258	3.4981e-10	4.783e-09
11945	7449445	hypothetical protein	2.48759	1.00688e-21	1.10883e-20	1.39718	6.79226e-09	3.19478e-08	2.02703	3.50285e-17	7.08807e-16	1.39199	1.93763e-09	2.4153e-08
5971	7451148	hypothetical protein	2.48536	1.50569e-23	1.84004e-22	1.88147	3.20865e-15	2.38463e-14	0.87689	0.000154303	0.000655029	0.828827	0.000302592	0.00158218
9608	7447885	hypothetical protein	2.47273	3.15999e-05	7.90783e-05	1.7713	0.000149174	0.000420542	2.23197	7.92379e-06	4.285e-05	1.2987	0.00213484	0.00879104
4704	7443736	Phospholipid/glycerol acyltransferase	2.47043	4.51969e-26	6.32696e-25	1.90875	6.475e-17	5.40417e-16	1.86476	3.02445e-16	5.67513e-15	1.56735	3.80395e-12	6.47221e-11
5872	7448362	hypothetical protein	2.46665	3.08725e-34	6.68146e-33	2.36688	2.42513e-33	4.89793e-32	0.879403	2.14108e-06	1.29185e-05	1.36074	4.03044e-13	7.47007e-12
23143	7445983	Cyclin, N-terminal	2.43579	1.56114e-40	4.73398e-39	2.08903	3.18634e-32	6.05405e-31	1.41533	3.63695e-16	6.75261e-15	1.66279	1.65192e-21	5.92618e-20
2637	7443055	hypothetical protein	2.42602	7.02328e-30	1.22048e-28	1.00291	5.9574e-08	2.53915e-07	0.822162	6.63449e-06	3.64742e-05	0.558021	0.00190263	0.00796188
19435	7448157	Calcium-binding EF-hand	2.41937	1.75587e-21	1.89616e-20	1.06729	4.67954e-06	1.6296e-05	1.14727	9.51282e-07	6.12373e-06	0.6849	0.00275467	0.0109638
6243	7445978	Appr-1-p processing	2.41731	1.66323e-43	5.96675e-42	0.914925	2.28121e-09	1.11614e-08	0.922129	1.50497e-09	1.4532e-08	0.877885	4.54555e-09	5.44797e-08
24829	7451225	Zn-finger, modified RING	2.41191	6.77695e-53	3.65921e-51	1.2491	7.94867e-17	6.59254e-16	1.14463	1.79868e-14	2.87111e-13	1.01922	7.29184e-12	1.18905e-10
22473	7451387	aliphatic amidase	2.41062	1.03481e-08	3.92242e-08	2.51978	2.37748e-09	1.16163e-08	2.42593	8.07749e-09	7.0648e-08	1.35487	0.000832603	0.00388348
8304	7451056	Ankyrin	2.39965	3.29029e-49	1.46307e-47	1.10075	2.83583e-15	2.12096e-14	0.975482	4.02573e-13	5.66547e-12	0.899095	4.94998e-12	8.24971e-11
261744	7441709	adenylate kinase	2.39659	1.32885e-27	2.00903e-26	0.967054	1.68937e-06	6.16929e-06	1.16242	6.76165e-09	5.96818e-08	1.09168	3.52442e-08	3.80991e-07
33798	7448811	Serine/threonine protein kinase	2.3914	1.36815e-20	1.39222e-19	2.29787	3.08579e-20	3.13106e-19	2.22847	3.87906e-18	8.3951e-17	1.41406	1.11693e-08	1.27514e-07
2678	7443078	PpiC-type peptidyl-prolyl cis-trans isomerase	2.38123	1.59049e-18	1.40034e-17	1.40273	6.00122e-08	2.55372e-07	0.742478	0.00373316	0.0113758	0.683024	0.00750929	0.025727
22245	7453364	SPX, N-terminal	2.37711	8.3766e-53	4.45475e-51	0.959709	3.21348e-11	1.86346e-10	1.36037	1.78167e-20	4.79783e-19	0.887889	7.03835e-10	9.29923e-09
37810	7449959	guanylate kinase-like protein	2.36548	5.50579e-13	3.15814e-12	1.35671	5.0098e-06	1.73661e-05	1.29201	1.54401e-05	7.94231e-05	0.946018	0.00111515	0.00500283
904	7447663	hypothetical protein	2.35964	9.2652e-29	1.497e-27	1.71891	1.72987e-17	1.48718e-16	1.57823	5.95051e-15	9.93285e-14	1.04494	9.56873e-08	9.68125e-07
3387	7448719	hypothetical protein	2.35695	2.93185e-11	1.43647e-10	2.76702	1.58431e-14	1.12528e-13	1.43672	2.08917e-05	0.000105134	1.75679	2.37149e-07	2.28367e-06
9391	7445731	Ctr copper transporter	2.33676	1.4103e-20	1.43236e-19	1.04158	1.06084e-05	3.51831e-05	1.23474	2.00266e-07	1.42722e-06	0.939696	6.11781e-05	0.000374031
6605	7446375	hypothetical protein	2.3364	2.53861e-25	3.42243e-24	1.10235	7.12158e-08	3.00031e-07	1.50156	2.96564e-13	4.24126e-12	1.1063	2.41426e-08	2.6726e-07
25677	7447789	Lipolytic enzyme, G-D-S-L, active site	2.33167	1.46076e-20	1.48219e-19	1.48334	4.84366e-10	2.51894e-09	1.58531	4.42904e-11	5.04006e-10	1.2459	1.70736e-07	1.67616e-06
37637	7441972	ABC transporter	2.32887	2.19734e-17	1.79018e-16	2.78948	3.84807e-24	4.79107e-23	1.03478	7.51875e-05	0.000339322	1.1434	1.12393e-05	8.12471e-05
22765	7453191	hypothetical protein	2.31613	8.43418e-32	1.64381e-30	1.39402	1.64571e-13	1.09538e-12	2.35438	3.87794e-33	2.23045e-31	1.87773	8.66433e-23	3.49979e-21
262907	7445995	Chitin binding Peritrophin-A	2.31047	8.25515e-19	7.41632e-18	1.06593	1.29777e-05	4.23638e-05	1.14665	2.32705e-06	1.39294e-05	0.861857	0.000352525	0.00181018
8990	7445779	hypothetical protein	2.30505	4.65639e-41	1.46453e-39	0.523311	0.0010904	0.00263643	0.906026	1.7627e-08	1.46771e-07	0.569238	0.000352116	0.00180895
882	7451507	20S proteasome, A and B subunits	2.2936	6.51461e-34	1.3872e-32	0.727616	2.62877e-05	8.19966e-05	1.1125	9.79927e-11	1.07802e-09	0.918373	7.20553e-08	7.42513e-07
23557	7447138	hypothetical protein	2.29313	9.88872e-32	1.91321e-30	1.35637	2.09749e-13	1.38736e-12	1.82083	3.1942e-22	9.74184e-21	1.07536	3.99592e-09	4.84408e-08
2319	7450200	Aspartic acid and asparagine hydroxylation site	2.28997	5.44264e-27	8.1012e-26	1.37564	2.66325e-11	1.55547e-10	1.08265	1.2019e-07	8.85158e-07	0.663682	0.00108169	0.00488373
5098	7451737	3-oxo-5-alpha-steroid 4-dehydrogenase, C-terminal	2.28619	5.77588e-28	8.92352e-27	1.04236	1.46985e-07	6.02457e-07	0.894384	6.51743e-06	3.59052e-05	0.977159	8.23644e-07	7.20382e-06
7840	7444976	hypothetical protein	2.28533	2.76213e-57	1.86189e-55	0.446885	0.000643366	0.00162888	0.648434	7.90491e-07	5.16086e-06	0.716009	4.08453e-08	4.37959e-07
33950	7446104	hypothetical protein	2.28444	6.21419e-33	1.26471e-31	1.25304	6.71839e-13	4.32224e-12	0.704414	5.64536e-05	0.000261009	0.797648	3.84724e-06	2.99598e-05
11575	7447752	hypothetical protein	2.27319	4.12901e-25	5.49651e-24	0.600666	0.00306164	0.00679415	0.844028	2.86036e-05	0.000140274	0.760923	0.000147458	0.000827175
32029	7446496	SAM (and some other nucleotide) binding motif	2.26556	4.02914e-28	6.29843e-27	2.56604	7.31631e-37	1.73997e-35	0.772863	6.39449e-05	0.000292324	0.81067	1.87691e-05	0.000129741
2325	7450205	Generic methyltransferase	2.2642	1.58584e-12	8.72749e-12	1.44455	3.39143e-06	1.20079e-05	1.58903	2.90297e-07	2.01457e-06	1.54206	5.88513e-07	5.30063e-06
5957	7448411	hypothetical protein	2.26094	6.77055e-32	1.32201e-30	1.2072	1.66712e-12	1.04397e-11	0.536054	0.00237589	0.00761941	0.723978	2.48506e-05	0.000166452
7216	7450720	hypothetical protein	2.25844	1.41954e-43	5.16253e-42	0.852436	1.18243e-08	5.42421e-08	0.679227	5.15036e-06	2.89311e-05	0.47915	0.00111391	0.00499937
264647	7451837	Cytochrome P450	2.25581	1.41345e-31	2.68555e-30	1.42895	4.65041e-15	3.41773e-14	1.48717	4.39885e-16	8.08213e-15	0.981985	3.02475e-08	3.30692e-07
260816	7453442	Diacylglycerol kinase, catalytic region	2.24549	7.86148e-29	1.278e-27	0.971031	1.18176e-08	5.42348e-08	0.570717	0.00066969	0.00250171	0.646829	7.5125e-05	0.000452503
38948	7445112	Eukaryotic protein of unknown function DUF862	2.18543	1.01618e-17	8.44129e-17	1.83611	1.54625e-13	1.03047e-12	1.95358	2.12502e-15	3.6807e-14	1.58533	4.83173e-11	7.19458e-10
20753	7446828	Thioredoxin domain 2	2.17946	9.92735e-42	3.22274e-40	0.891885	3.61313e-09	1.74283e-08	0.706636	2.547e-06	1.51347e-05	0.586489	8.48669e-05	0.000504712
7977	7443525	hypothetical protein	2.17652	0.000927582	0.00187662	2.67306	6.7571e-05	0.000199527	3.18532	3.2254e-06	1.87965e-05	2.74101	4.34512e-05	0.000273879
264773	7442791	ABC transporter	2.17501	2.37464e-28	3.77339e-27	2.02364	3.0874e-25	4.11511e-24	1.03316	5.22461e-08	4.03887e-07	0.834145	9.7159e-06	7.09126e-05
21083	7449098	hypothetical protein	2.17492	1.20963e-23	1.49375e-22	1.63787	9.67362e-15	6.96909e-14	1.14957	4.18508e-08	3.28322e-07	1.27352	1.25546e-09	1.60272e-08
20600	7445026	hypothetical protein	2.17256	7.78896e-11	3.65546e-10	1.34881	3.93351e-05	0.000119725	4.60004	4.48938e-35	2.84498e-33	3.57848	3.58336e-24	1.56061e-22
13556	7444677	hypothetical protein	2.17223	3.58732e-40	1.05457e-38	0.767887	7.14514e-07	2.73282e-06	1.21393	4.66385e-15	7.85948e-14	0.936027	1.02986e-09	1.33403e-08
21603	7452804	hypothetical protein	2.16353	2.46084e-20	2.44766e-19	1.18664	1.36307e-07	5.61954e-07	1.15448	2.78351e-07	1.9393e-06	1.16181	2.08981e-07	2.02532e-06
262960	7442735	sodium/hydrogen exchanger, Na+/H+ exchanger, antiporter	2.15839	2.06465e-36	4.91016e-35	0.866437	4.15012e-08	1.80521e-07	1.05928	4.68105e-11	5.30402e-10	0.819144	2.48152e-07	2.38096e-06
260936	7451468	hypothetical protein	2.15157	9.00386e-32	1.7452e-30	1.23448	1.71756e-12	1.07112e-11	1.13534	8.21563e-11	9.10429e-10	1.48276	3.74621e-17	9.98645e-16
36015	7444958	Mpv17/PMP22	2.14495	1.96684e-05	5.04609e-05	5.05491	1.02513e-16	8.42314e-16	2.05622	1.2864e-05	6.7097e-05	2.25463	1.14852e-06	9.81805e-06
268541	7445345	(UBA1) ubiquitin activating enzyme 1	2.14327	1.19644e-38	3.23834e-37	0.68611	1.32019e-05	4.29629e-05	1.09924	4.6241e-12	5.90312e-11	0.664214	2.49182e-05	0.000166694
34810	7442786	calreticulin-like protein	2.14003	3.27431e-17	2.62913e-16	0.845893	0.000548386	0.0014059	1.71566	6.09283e-12	7.73147e-11	1.05124	1.78721e-05	0.000124189
8824	7445392	hypothetical protein	2.13166	2.11078e-41	6.76921e-40	0.498046	0.000951124	0.00232983	0.984837	8.80362e-11	9.72534e-10	0.408891	0.00654806	0.0229009
264177	7451246	prolyl 4-hydroxylase alpha subunit	2.12873	3.86532e-41	1.22109e-39	0.801586	2.00072e-08	9.0024e-08	0.953291	2.64462e-11	3.07561e-10	0.529136	0.00015326	0.000855911
261711	7444041	hypothetical protein	2.1269	7.32065e-14	4.47054e-13	2.05802	3.67894e-13	2.40632e-12	1.36412	8.06429e-07	5.2552e-06	1.09757	6.34456e-05	0.000387223
262408	7451726	hypothetical protein	2.12388	2.25482e-14	1.44273e-13	0.697248	0.00713045	0.0146215	1.28475	5.41352e-07	3.62144e-06	1.08776	1.55633e-05	0.000109077
6223	7442361	hypothetical protein	2.11676	1.17927e-20	1.20465e-19	1.0579	2.20309e-07	8.89217e-07	0.916895	7.56596e-06	4.10408e-05	1.19504	5.08604e-09	6.04782e-08
24965	7444290	Membrane-associated proteins in eicosanoid and glutathione metabolism (MAPEG)	2.10388	8.69789e-37	2.11609e-35	1.68186	3.13307e-25	4.17073e-24	1.43932	3.82681e-19	9.18349e-18	1.56927	2.05779e-22	8.00648e-21
38652	7449419	Phosphoinositide-specific phospholipase C (PLC)	2.09598	7.97655e-21	8.21965e-20	0.580532	0.00461019	0.00983913	1.10722	9.01611e-08	6.7624e-07	0.687482	0.000724965	0.0034328
5470	7450087	CBS	2.06836	5.67278e-29	9.33671e-28	1.47238	2.12044e-16	1.71041e-15	1.53448	2.19385e-17	4.49081e-16	0.807369	4.77854e-06	3.68327e-05
7602	7452812	hypothetical protein	2.0595	1.49278e-25	2.03584e-24	1.88232	5.37401e-23	6.22926e-22	1.12938	1.42336e-09	1.37943e-08	0.933424	3.56395e-07	3.31144e-06
38490	7443332	hypothetical protein	2.05301	4.90483e-45	1.87393e-43	1.69494	2.4521e-33	4.94297e-32	1.69421	2.06169e-33	1.22578e-31	1.20768	8.10621e-19	2.39631e-17
6979	7444122	ThiJ/PfpI	2.04666	2.7223e-26	3.86195e-25	1.22953	5.51044e-11	3.12691e-10	0.846762	5.19801e-06	2.91833e-05	0.766946	3.59545e-05	0.00023047
1850	7447653	Leucine-rich repeat	2.04389	1.48091e-37	3.74044e-36	0.605522	2.7923e-05	8.67357e-05	0.838417	9.84215e-09	8.46825e-08	0.459324	0.00130522	0.00573396
6093	7448599	hypothetical protein	2.03957	2.0969e-21	2.24383e-20	1.54534	6.01107e-14	4.09364e-13	1.1899	5.51121e-09	4.91781e-08	1.30434	1.74835e-10	2.46375e-09
19937	7453149	SOH1	2.03815	3.23646e-22	3.679e-21	1.12005	3.98478e-11	2.28693e-10	0.574755	0.000591621	0.0022338	0.68258	1.9667e-05	0.000135153
262207	7446127	serine/threonine deaminase	2.03259	1.80869e-41	5.81806e-40	0.621276	4.32383e-06	1.5107e-05	0.457063	0.00089297	0.00323751	0.407906	0.00256769	0.0103205
932	7445251	Protein of unknown function DUF580	2.0175	3.73352e-28	5.8536e-27	0.988569	2.03018e-08	9.12719e-08	1.31086	1.49898e-13	2.18208e-12	1.02538	5.47378e-09	6.48702e-08
20582	7445058	Rhomboid-like protein	2.01323	7.94641e-18	6.66377e-17	1.64446	7.28724e-13	4.67966e-12	1.53211	2.37836e-11	2.78662e-10	0.914304	4.95267e-05	0.000309046
263734	7449340	Leucine-rich repeat	2.00652	8.87543e-28	1.35539e-26	0.610163	0.000307199	0.000822436	1.3305	1.31938e-14	2.13829e-13	0.857537	3.86575e-07	3.57359e-06
21690	7444716	hypothetical protein	1.99917	5.41731e-30	9.49196e-29	0.881002	1.49776e-07	6.1342e-07	0.513879	0.00202519	0.00663343	0.484135	0.00350685	0.0134321
21071	7445102	Endoplasmic reticulum targeting sequence	1.99914	2.66732e-39	7.4876e-38	0.735925	3.80775e-07	1.50476e-06	1.27631	5.21477e-18	1.11266e-16	0.729323	5.46164e-07	4.94022e-06
942	7449143	hypothetical protein	1.99528	7.26011e-47	2.93259e-45	1.5633	6.60208e-31	1.18624e-29	1.7773	2.71599e-38	2.09805e-36	1.77516	1.24811e-38	1.501e-36
4302	7452630	hypothetical protein	1.98985	7.23444e-15	4.8122e-14	1.02272	7.03937e-06	2.38928e-05	0.781639	0.000581301	0.00219789	0.878963	8.51371e-05	0.000505899
4448	7447948	G-protein beta WD-40 repeat	1.98554	1.24814e-31	2.3843e-30	0.912084	9.96547e-10	5.02691e-09	0.733057	1.97105e-06	1.19677e-05	0.637839	1.78211e-05	0.000123916
8701	7448287	hypothetical protein	1.96901	9.0788e-43	3.1399e-41	1.45893	1.10416e-25	1.50584e-24	1.48404	4.08891e-26	1.5458e-24	0.912361	3.18854e-11	4.84136e-10
12135	7451993	hypothetical protein	1.96826	3.05161e-39	8.54369e-38	0.696124	6.74201e-07	2.58611e-06	0.670432	1.17627e-06	7.44526e-06	0.552745	5.65045e-05	0.000347667
262819	7443599	tom70-like protein	1.96646	8.49854e-17	6.5554e-16	1.0657	2.87091e-06	1.0223e-05	2.14593	1.09713e-19	2.77774e-18	1.49454	8.25642e-11	1.20687e-09
34632	7451129	hypothetical protein	1.9662	2.58466e-28	4.0826e-27	0.839073	5.34658e-08	2.29452e-07	0.545512	0.000305761	0.00122293	0.475973	0.00173677	0.00734327
25749	7442863	hypothetical protein	1.95933	6.49655e-13	3.69243e-12	1.57119	4.34401e-09	2.07645e-08	1.39491	1.73033e-07	1.24458e-06	1.10929	2.74413e-05	0.00018162
3649	7451289	HPr serine phosphorylation site	1.95695	2.06497e-17	1.68494e-16	0.960656	1.74005e-06	6.3456e-06	0.529938	0.00624202	0.0177436	0.98397	3.94589e-07	3.63125e-06
7435	7443467	Glycosyl transferase, family 8	1.95531	1.65747e-37	4.16652e-36	1.76773	1.59923e-36	3.71971e-35	0.947083	5.93047e-11	6.65558e-10	0.794357	1.58458e-08	1.7859e-07
20881	7449110	hypothetical protein	1.9506	2.75453e-32	5.50022e-31	0.77084	1.44649e-07	5.94495e-07	0.679627	2.25706e-06	1.35642e-05	0.64962	3.7334e-06	2.91806e-05
15292	7444134	Eukaryotic pantothenate kinase	1.94566	1.58177e-17	1.29767e-16	0.938026	6.87255e-06	2.33715e-05	1.31733	7.4601e-10	7.46222e-09	0.960037	4.85163e-06	3.73145e-05
25860	7442666	hypothetical protein	1.94341	1.38092e-32	2.77311e-31	1.6877	1.19097e-27	1.80058e-26	1.41064	8.11936e-20	2.08056e-18	1.38113	1.03172e-19	3.24962e-18
37367	7441828	Peptidylprolyl isomerase, FKBP-type	1.94251	2.44516e-13	1.43922e-12	0.982863	6.84944e-05	0.000201915	1.39821	5.26353e-08	4.06598e-07	1.57867	6.57337e-10	8.70663e-09
11733	7442807	hypothetical protein	1.93701	3.08956e-17	2.48456e-16	1.83935	1.59306e-17	1.37403e-16	0.789285	0.00025162	0.00102419	0.932812	6.62166e-06	4.97353e-05
2987	7450475	hypothetical protein	1.93529	1.80516e-43	6.45406e-42	0.836864	1.20012e-10	6.62074e-10	0.64591	6.04164e-07	4.00618e-06	0.478319	0.000166697	0.00092704
174	7445641	propionate coa-transferase	1.93473	1.38444e-12	7.67497e-12	0.841325	0.00112292	0.00270765	1.57896	3.06046e-10	3.20681e-09	1.17639	1.85212e-06	1.52775e-05
2725	7452284	hypothetical protein	1.92942	1.50009e-17	1.23448e-16	1.00737	1.84895e-06	6.72652e-06	0.687804	0.00114133	0.00401152	0.786036	0.000178604	0.000986002
23726	7450139	hypothetical protein	1.91871	1.28234e-20	1.30616e-19	2.15968	2.51983e-25	3.38419e-24	1.78321	2.30999e-18	5.09304e-17	1.40568	2.96462e-12	5.10986e-11
261184	7452155	low molecular weight heat shock protein	1.91746	3.64026e-13	2.12024e-12	1.71995	3.87618e-11	2.22701e-10	1.2437	8.8209e-07	5.7026e-06	1.26973	3.36161e-07	3.14832e-06
5586	7445176	Endoplasmic reticulum targeting sequence	1.9121	1.03893e-23	1.28899e-22	0.506986	0.00476046	0.0101327	0.467403	0.00849597	0.0232814	0.555976	0.00161051	0.00687707
7597	7445608	hypothetical protein	1.90201	4.36241e-37	1.08374e-35	0.402152	0.00315081	0.00697012	0.901914	4.57367e-11	5.19348e-10	0.636485	2.42892e-06	1.95539e-05
262070	7447445	WD40-repeat protein	1.89389	5.22326e-33	1.06714e-31	0.375161	0.00677198	0.0139658	0.756188	7.61049e-08	5.7571e-07	0.643908	1.77758e-06	1.472e-05
25558	7444411	(Tp_Myb1R_SHAQKYF10) regulator [Rayko]	1.88835	3.42263e-25	4.57923e-24	0.972018	1.10893e-08	5.1025e-08	0.826111	9.75039e-07	6.25006e-06	0.751896	6.84403e-06	5.126e-05
2447	7444636	hypothetical protein	1.88298	1.20358e-21	1.31586e-20	1.60171	3.81529e-21	4.07851e-20	1.02068	4.75266e-09	4.3026e-08	1.05793	5.94774e-10	7.94116e-09
22521	7447242	hypothetical protein	1.87566	1.75167e-08	6.47727e-08	1.37833	2.57833e-05	8.06816e-05	2.33941	4.41431e-12	5.64893e-11	2.34678	3.56487e-12	6.09484e-11
268228	7446505	transporter	1.87282	9.16787e-15	6.04885e-14	1.54482	6.65565e-11	3.74663e-10	1.1287	1.39111e-06	8.71646e-06	1.05118	5.98299e-06	4.54439e-05
4171	7446772	hypothetical protein	1.87189	9.72722e-31	1.77795e-29	1.58918	3.56714e-24	4.44653e-23	0.814425	2.30796e-07	1.63247e-06	0.460151	0.00278066	0.0110382
25573	7447804	2Fe-2S ferredoxin, iron-sulfur binding site	1.86601	1.60114e-27	2.41724e-26	1.26359	4.67532e-14	3.21292e-13	1.25553	6.38294e-14	9.62259e-13	0.860686	2.07968e-07	2.01734e-06
41433	7447184	glutathione reductase	1.86517	0.00120069	0.00238492	2.8166	2.37175e-06	8.52879e-06	2.46554	2.69214e-05	0.000132887	1.60279	0.00493275	0.0180545
33337	7446124	cAMP-dependent protein kinase	1.85779	8.19239e-07	2.50796e-06	2.52851	6.50361e-11	3.663e-10	1.91055	7.82807e-07	5.11849e-06	1.13273	0.00269059	0.010737
3354	7441713	TPR repeat	1.84474	1.54472e-24	1.99121e-23	0.648659	7.11723e-05	0.000209401	0.649146	7.6004e-05	0.000342131	0.556958	0.000588636	0.00284454
3926	7443791	H+-transporting two-sector ATPase, alpha/beta subunit, central region	1.84473	2.3991e-29	4.01735e-28	0.430842	0.00555056	0.0116666	0.769274	8.37748e-07	5.43586e-06	0.430606	0.00538213	0.0194599
24056	7450984	(MLK1) myosin light chain kinase	1.84101	8.0605e-26	1.11509e-24	1.33019	1.02302e-14	7.35504e-14	1.14137	2.66494e-11	3.09583e-10	0.56951	0.000791379	0.00371569
30380	7444271	(TPI2) triose-phosphate isomerase	1.82517	5.54787e-21	5.76749e-20	1.90848	9.43236e-23	1.078e-21	1.48346	1.15323e-14	1.88343e-13	1.5604	4.92429e-16	1.1711e-14
34773	7442373	ALG3	1.81866	3.3097e-22	3.75822e-21	1.07024	2.34867e-09	1.14808e-08	1.08149	1.93853e-09	1.84991e-08	0.986354	3.08995e-08	3.37123e-07
1467	7445136	MORN motif	1.81833	3.31594e-40	9.82985e-39	1.04123	3.59795e-16	2.87591e-15	1.23103	1.33389e-22	4.2139e-21	0.844401	6.50249e-12	1.06691e-10
25933	7450403	triose or hexose phosphate/phosphate translocator	1.81428	3.22678e-21	3.40808e-20	0.680594	0.000261936	0.000708426	0.51516	0.00571983	0.016468	0.601546	0.00126636	0.00559346
3680	7451306	hypothetical protein	1.79761	7.05332e-18	5.92893e-17	0.802482	5.43189e-05	0.000162297	1.26459	2.89802e-10	3.04868e-09	0.755559	0.000138612	0.000784873
889	7445489	hypothetical protein	1.79498	1.6312e-29	2.77095e-28	1.09934	1.37405e-13	9.18028e-13	1.15358	4.93828e-15	8.30871e-14	0.869581	1.46646e-09	1.85419e-08
10224	7450273	hypothetical protein	1.79497	1.42345e-33	3.00687e-32	1.33396	1.03617e-21	1.12355e-20	1.40641	1.34868e-23	4.50254e-22	0.890026	6.10257e-11	8.99491e-10
8382	7451093	hypothetical protein	1.79222	2.50379e-09	1.01213e-08	2.35685	3.94424e-15	2.90682e-14	1.44651	7.1486e-07	4.70776e-06	1.50778	2.48091e-07	2.38096e-06
13427	7447212	ABC-1	1.77864	2.07178e-21	2.22144e-20	1.09688	1.32997e-09	6.62358e-09	1.54591	5.25741e-17	1.04782e-15	1.23305	1.10104e-11	1.75752e-10
268773	7452213	Glutathione S-transferase, N-terminal	1.77605	1.54232e-31	2.92515e-30	1.42427	5.91457e-23	6.83339e-22	0.712104	9.2017e-07	5.92706e-06	0.809775	1.67991e-08	1.88732e-07
35186	7448389	Aminotransferase, class IV	1.77116	1.72827e-33	3.64348e-32	0.775915	2.65592e-08	1.17605e-07	1.06597	4.76342e-14	7.22225e-13	0.895758	1.44928e-10	2.06222e-09
7641	7452833	hypothetical protein	1.76576	5.08833e-24	6.39547e-23	0.670536	3.1297e-05	9.6649e-05	1.06391	5.49778e-11	6.1831e-10	0.5641	0.000328383	0.00170107
16612	7448752	Aldo/keto reductase	1.75225	7.71639e-21	7.95931e-20	0.884484	1.98313e-07	8.03195e-07	0.777656	4.33681e-06	2.47554e-05	0.726735	1.40807e-05	9.94882e-05
5479	7453192	hypothetical protein	1.7475	1.12801e-15	8.03885e-15	1.46412	9.76623e-13	6.18528e-12	1.77715	1.13868e-18	2.57868e-17	1.02329	1.82235e-07	1.78574e-06
10741	7453091	hypothetical protein	1.74183	2.26454e-31	4.26435e-30	0.911744	2.62412e-10	1.40756e-09	0.712278	7.05408e-07	4.6484e-06	0.869275	1.45798e-09	1.84567e-08
11590	7447760	hypothetical protein	1.73551	8.28101e-17	6.39226e-16	0.844588	4.75917e-06	1.65461e-05	0.679569	0.000281064	0.00113099	0.773019	2.37465e-05	0.000159866
32139	7450352	hypothetical protein	1.73346	2.44421e-10	1.0956e-09	0.676258	0.00974023	0.0193652	0.941223	0.000335319	0.00132711	0.939295	0.000327674	0.00169823
32945	7449517	(SDH1) precursor of hydrogenase	1.73016	1.73129e-23	2.09637e-22	1.06557	2.88174e-10	1.5395e-09	0.762458	5.3733e-06	3.00876e-05	0.978999	5.48588e-09	6.49408e-08
9364	7452993	hypothetical protein	1.71833	5.91596e-31	1.09647e-29	0.823643	3.42072e-09	1.6553e-08	0.63217	6.12483e-06	3.38835e-05	0.623507	6.41099e-06	4.82901e-05
6121	7448612	hypothetical protein	1.71716	1.58342e-30	2.84989e-29	0.875234	8.39136e-10	4.26951e-09	0.803479	2.11534e-08	1.74351e-07	0.597118	2.69489e-05	0.000178809
10963	7443012	Beta tubulin	1.71537	2.24215e-24	2.85544e-23	0.440388	0.00527609	0.0111273	0.69862	7.78674e-06	4.21519e-05	0.463166	0.00269672	0.0107574
11586	7447758	hypothetical protein	1.71413	2.40999e-08	8.76459e-08	1.06148	0.00014471	0.000408609	0.820327	0.00536475	0.015569	0.749239	0.00743204	0.0255119
11175	7449922	hypothetical protein	1.70604	2.51458e-26	3.5865e-25	0.660561	1.95095e-05	6.19654e-05	1.07086	5.82294e-12	7.40675e-11	0.935765	1.55834e-09	1.95866e-08
3119	7452806	hypothetical protein	1.70117	4.91626e-21	5.12599e-20	1.12142	7.28545e-11	4.09246e-10	0.870478	2.31712e-07	1.63699e-06	0.844407	3.92579e-07	3.6159e-06
6963	7449244	hypothetical protein	1.69943	2.33052e-20	2.32022e-19	1.31747	1.16027e-13	7.80621e-13	0.601055	0.000462667	0.00178636	1.0727	3.89534e-10	5.29877e-09
4502	7447972	hypothetical protein	1.6846	1.01552e-18	9.05414e-18	0.885429	1.67763e-06	6.13065e-06	1.16249	4.16879e-10	4.27503e-09	0.666565	0.000282953	0.00149277
3913	7443785	Leucine carboxyl methyltransferase	1.68018	2.23709e-20	2.23561e-19	0.789475	1.46859e-06	5.40032e-06	0.518523	0.00139638	0.00479181	0.483145	0.00219307	0.00900982
30921	7451501	MtN3 and saliva related transmembrane protein	1.67829	4.37169e-17	3.47862e-16	1.07251	3.00966e-08	1.32769e-07	1.39566	1.19812e-13	1.76597e-12	1.19858	1.22251e-10	1.76024e-09
24309	7443273	hypothetical protein	1.67023	2.01959e-11	1.0058e-10	1.19789	1.06477e-06	3.9846e-06	0.682678	0.00464384	0.0137779	0.729398	0.00244696	0.00991053
4946	7452269	hypothetical protein	1.66427	6.03123e-07	1.87565e-06	1.73549	1.95791e-07	7.93283e-07	1.07509	0.00104305	0.00370421	1.17074	0.000361062	0.00184863
6062	7443566	hypothetical protein	1.66109	8.74448e-11	4.08217e-10	1.65699	4.95517e-11	2.82242e-10	1.22198	9.06037e-07	5.84314e-06	1.0599	1.63202e-05	0.000114005
21918	7445325	Band 7 protein	1.66047	2.45236e-25	3.31037e-24	1.53682	4.44553e-25	5.87354e-24	0.632437	8.32614e-06	4.48728e-05	0.99951	2.42895e-12	4.22095e-11
6542	7446343	hypothetical protein	1.65771	5.7762e-25	7.63165e-24	1.54786	8.29929e-23	9.52618e-22	0.843018	3.30283e-08	2.64201e-07	1.32016	1.96194e-18	5.61169e-17
23399	7446236	Flagellar calcium-binding protein (calflagin)	1.65569	3.41175e-16	2.53024e-15	1.19086	2.67055e-09	1.30181e-08	0.769925	0.000102924	0.000451783	0.584085	0.00314955	0.0122363
262455	7446402	hemolysin ii-like protein	1.65547	1.13207e-16	8.65655e-16	1.5093	1.47511e-15	1.12797e-14	1.26465	1.66242e-11	2.00153e-10	1.08223	4.83369e-09	5.78022e-08
263315	7450618	Ovarian tumour, otubain	1.65542	1.01332e-20	1.03713e-19	1.01134	6.60682e-10	3.39252e-09	0.803638	9.6748e-07	6.21666e-06	0.810464	5.23398e-07	4.75461e-06
11926	7448238	Uncharacterized Cys-rich domain	1.64163	4.53822e-15	3.10058e-14	1.51972	2.01169e-16	1.62517e-15	0.60476	0.00789967	0.0218739	1.01382	8.1403e-07	7.13743e-06
5600	7448170	Thioredoxin-related	1.64094	2.67932e-13	1.57267e-12	2.72564	6.67208e-32	1.24096e-30	0.719056	0.0010139	0.00361527	1.00613	2.37177e-06	1.91606e-05
11799	7443883	Peptidase aspartic, active site	1.64061	1.27972e-08	4.80598e-08	1.06567	3.8806e-05	0.000118183	1.16491	6.68328e-06	3.67043e-05	1.07558	3.14745e-05	0.000204604
261979	7443833	Leucine-rich repeat	1.62549	6.18233e-21	6.41447e-20	0.951539	6.09232e-09	2.87964e-08	0.883683	3.28707e-08	2.63339e-07	0.958912	1.14467e-09	1.47194e-08
2669	7446671	Hydroxyacid dehydrogenase/reductase	1.61566	2.84143e-15	1.96928e-14	0.821308	4.12819e-05	0.000125362	0.843974	2.51654e-05	0.000124918	0.899229	7.20018e-06	5.38132e-05
9543	7446967	hypothetical protein	1.61439	7.67898e-18	6.44462e-17	1.09964	5.07799e-10	2.63671e-09	0.542886	0.00181592	0.00605286	0.499025	0.00338134	0.0130174
36502	7447034	Eukaryotic translation initiation factor 4E (eIF-4E)	1.61117	9.27327e-26	1.27288e-24	1.1408	1.38913e-16	1.13698e-15	0.637249	3.39732e-06	1.97115e-05	0.598108	5.60043e-06	4.27654e-05
21053	7452538	hypothetical protein	1.60686	2.87679e-18	2.47924e-17	0.850176	1.17833e-06	4.38784e-06	0.571305	0.00115087	0.00403922	0.544134	0.00172304	0.0072969
7551	7445587	Human Rev interacting-like protein (hRIP)	1.59742	1.12873e-13	6.79096e-13	0.556609	0.00618794	0.0128709	0.657604	0.00131756	0.00454636	0.616302	0.00240645	0.00975766
1367	7445241	TPR repeat	1.59034	5.39029e-28	8.33997e-27	1.065	1.99912e-14	1.41044e-13	1.0959	7.18922e-15	1.1944e-13	0.837437	1.80572e-09	2.25886e-08
36337	7451070	Vacuolar protein sorting-associated protein 35	1.57889	8.15981e-25	1.06743e-23	0.761341	2.49349e-07	1.00222e-06	0.730331	8.34066e-07	5.41529e-06	0.58459	7.00796e-05	0.000424044
23556	7447137	hypothetical protein	1.57073	4.02135e-19	3.71361e-18	1.09039	3.20623e-10	1.70254e-09	1.39576	1.33052e-15	2.35467e-14	0.822736	1.83863e-06	1.51898e-05
22877	7442259	MgtC/SapB transporter	1.56737	4.01228e-23	4.77101e-22	1.11325	8.13079e-13	5.19928e-12	0.443914	0.00355657	0.0108944	1.00185	7.34052e-11	1.07597e-09
263505	7443507	guanylate cyclase	1.55965	1.52492e-14	9.89471e-14	1.72878	1.26116e-17	1.09851e-16	1.55844	9.2574e-15	1.52841e-13	1.35242	1.2886e-11	2.04764e-10
11640	7443644	hypothetical protein	1.5562	3.20687e-20	3.17477e-19	1.19645	1.51526e-13	1.01046e-12	1.57949	9.53845e-22	2.79627e-20	1.11349	3.68674e-12	6.29303e-11
6233	7445971	hypothetical protein	1.53315	1.46704e-22	1.69494e-21	0.712247	1.31877e-06	4.87309e-06	0.813964	2.24755e-08	1.84672e-07	0.632158	1.15428e-05	8.31006e-05
2573	7450411	Complex 1 LYR protein	1.52862	1.29929e-17	1.07341e-16	0.825081	1.62748e-06	5.96386e-06	1.35005	8.74793e-15	1.44655e-13	1.27069	1.65706e-13	3.20012e-12
6140	7448622	hypothetical protein	1.52564	1.00927e-06	3.05436e-06	1.99301	2.76391e-10	1.47879e-09	0.816241	0.00776909	0.0215462	1.37045	9.54997e-06	6.98944e-05
25042	7443953	AMP-dependent synthetase and ligase	1.51733	1.1665e-16	8.90694e-16	1.94642	9.07771e-26	1.24121e-24	1.75475	1.72086e-21	4.96235e-20	1.02789	1.37294e-08	1.55899e-07
7029	7447067	Nuclear protein SET	1.51709	8.14202e-09	3.11973e-08	1.41995	4.43587e-08	1.92082e-07	1.04299	4.80312e-05	0.000225417	0.884314	0.000506657	0.00249393
7655	7449824	hypothetical protein	1.51654	2.69892e-13	1.58242e-12	1.65693	4.5869e-16	3.63891e-15	0.975088	1.35859e-06	8.53289e-06	1.2913	1.50822e-10	2.14248e-09
8718	7448297	hypothetical protein	1.51277	3.46236e-21	3.64599e-20	0.956408	4.58358e-10	2.39192e-09	0.537461	0.000379902	0.00148632	0.602684	5.40271e-05	0.000334368
8486	7445928	hypothetical protein	1.49974	7.55755e-07	2.321e-06	1.47705	1.55347e-07	6.355e-07	0.941398	0.000896368	0.00324761	0.993857	0.00037361	0.0019
264157	7452668	CBS	1.49426	7.44822e-06	2.02842e-05	2.21722	8.5154e-11	4.75811e-10	1.05091	0.00143694	0.00491185	1.00381	0.00223316	0.0091461
18841	7452600	RNA binding motif protein 8	1.4886	3.10857e-15	2.1502e-14	0.741683	1.95738e-05	6.21138e-05	0.691454	5.68349e-05	0.000262657	0.44321	0.00740028	0.0254359
8675	7444538	TonB box, N-terminal	1.48784	8.5451e-07	2.61215e-06	2.35319	4.37366e-14	3.00952e-13	1.41804	2.54039e-06	1.51135e-05	1.45733	1.30584e-06	1.10646e-05
2593	7446635	Ankyrin	1.47578	2.14443e-25	2.90582e-24	0.627266	2.9129e-06	1.03586e-05	0.45586	0.000691783	0.00257817	0.416154	0.00177584	0.00749349
11183	7446309	hypothetical protein	1.474	1.5686e-11	7.92764e-11	0.670522	0.00154833	0.00363891	1.33516	4.32673e-10	4.42841e-09	0.614024	0.00325106	0.0125891
7926	7449285	hypothetical protein	1.46106	1.60811e-23	1.95616e-22	2.17518	1.81334e-50	8.20111e-49	0.420677	0.00268321	0.00848668	0.526674	0.000161455	0.000899778
8537	7446902	Peptidase M, neutral zinc metallopeptidases, zinc-binding site	1.45661	5.74092e-22	6.40888e-21	0.727011	7.7963e-07	2.96472e-06	1.18281	1.00782e-15	1.80776e-14	1.0724	3.59164e-13	6.6802e-12
24963	7441871	hypothetical protein	1.45618	5.21558e-19	4.76654e-18	1.00336	3.87804e-10	2.04084e-09	0.981379	1.10177e-09	1.07964e-08	1.18584	2.53864e-13	4.81478e-12
22640	7451785	hypothetical protein	1.45508	1.20976e-05	3.20634e-05	1.06701	0.00114195	0.00274727	0.926981	0.00525225	0.0152831	1.93544	1.2004e-08	1.36895e-07
262296	7451963	Lipase, active site	1.45318	3.06457e-12	1.64214e-11	0.868617	1.36727e-05	4.43996e-05	0.668838	0.000916956	0.00331652	0.933379	3.0752e-06	2.43053e-05
41548	7445599	(GALE3) dual function enzyme: UDP-glucose 4-epimerase	1.44841	5.39348e-10	2.33835e-09	0.902338	9.0294e-05	0.00026166	1.87066	2.3975e-15	4.13236e-14	1.68398	7.46733e-13	1.3532e-11
23618	7450591	Zn-finger, RING	1.44628	4.18709e-12	2.21782e-11	1.487	8.28786e-13	5.29014e-12	1.63508	6.03661e-15	1.00449e-13	1.40726	1.08726e-11	1.73813e-10
7692	7449843	hypothetical protein	1.4393	2.13856e-23	2.58066e-22	0.83633	6.65121e-09	3.13122e-08	0.744378	4.22666e-08	3.31339e-07	0.377289	0.00482934	0.0177154
11346	7444392	hypothetical protein	1.43483	3.21724e-24	4.06302e-23	0.898869	5.89824e-11	3.33446e-10	0.959394	3.339e-12	4.33047e-11	0.651349	1.87705e-06	1.5459e-05
20576	7445063	Ankyrin	1.43455	1.2229e-09	5.11134e-09	1.17104	1.05863e-07	4.40042e-07	0.905726	3.50658e-05	0.00016953	0.750572	0.000472451	0.0023496
38190	7442954	Protein of unknown function DUF202	1.42994	2.54968e-06	7.33839e-06	2.02401	8.85345e-10	4.48951e-09	0.936476	6.83874e-05	0.00031062	1.65802	4.22626e-12	7.12205e-11
10353	7442490	hypothetical protein	1.42972	1.95602e-18	1.70656e-17	1.3185	1.90387e-16	1.5416e-15	1.52735	3.47714e-21	9.81296e-20	0.656571	3.11933e-05	0.000203275
7704	7452860	FAD-dependent pyridine nucleotide-disulphide oxidoreductase	1.42913	9.09646e-05	0.000213407	3.29419	4.37369e-17	3.69113e-16	3.18291	2.85262e-16	5.36222e-15	1.82515	7.54182e-07	6.6568e-06
263327	7443424	MFS transporter	1.42653	2.07753e-13	1.23036e-12	1.02165	6.95213e-08	2.93359e-07	1.50587	4.62211e-15	7.80157e-14	1.03883	3.54031e-08	3.82317e-07
22097	7446751	hypothetical protein	1.4239	1.9246e-23	2.32778e-22	0.671669	1.40347e-07	5.77486e-07	0.916964	3.86352e-12	4.98629e-11	0.920421	2.50309e-13	4.76443e-12
23366	7446198	hypothetical protein	1.41553	2.57965e-12	1.39359e-11	0.787462	7.34179e-05	0.000215529	1.10919	2.88834e-08	2.33339e-07	0.610949	0.00201651	0.00836234
3554	7451704	hypothetical protein	1.41122	1.39249e-05	3.65585e-05	2.55161	8.99708e-15	6.49939e-14	1.72934	3.97668e-08	3.13834e-07	1.66119	5.86839e-08	6.11272e-07
22848	7448193	Bacterial sensor protein, C-terminal	1.40948	6.80193e-15	4.5445e-14	1.66514	4.16236e-20	4.19927e-19	1.02627	9.61845e-09	8.29601e-08	1.18714	3.48305e-11	5.25837e-10
263504	7449293	pas-domain protein	1.40612	1.51645e-12	8.36302e-12	1.5504	7.38236e-15	5.37328e-14	1.34916	8.39528e-12	1.04281e-10	1.26843	1.28848e-10	1.84769e-09
2973	7450469	hypothetical protein	1.39238	3.32611e-10	1.47035e-09	0.875501	4.76997e-05	0.00014386	0.596018	0.00547779	0.0158474	0.684439	0.00135889	0.00593771
4349	7447902	Ankyrin	1.39146	1.84954e-06	5.40412e-06	1.83094	4.20266e-10	2.20291e-09	1.17849	4.67321e-05	0.000220175	1.67125	1.01388e-08	1.1663e-07
30846	7453410	hypothetical protein	1.38573	5.14797e-13	2.96253e-12	1.623	1.58782e-17	1.37063e-16	0.923638	3.71486e-07	2.54133e-06	0.949117	1.10093e-07	1.10647e-06
5291	7449593	hypothetical protein	1.37975	1.84685e-18	1.61531e-17	0.542281	0.000419921	0.00109973	0.413515	0.00715045	0.0199718	0.452916	0.0031513	0.0122386
261925	7452068	Protein phosphatase 2C-like	1.37937	7.09993e-13	4.0181e-12	0.54797	0.0034159	0.00749387	0.618633	0.00100749	0.00359484	0.547043	0.00353927	0.0135416
19632	7450703	(Tp_CBF/NF1b) regulator [Rayko]	1.37885	1.46365e-10	6.68819e-10	0.928948	4.68927e-06	1.63245e-05	0.675101	0.000650222	0.00243586	1.10784	2.84589e-08	3.12428e-07
5297	7449598	G-protein beta WD-40 repeat	1.37413	5.98501e-15	4.02922e-14	0.706197	1.24537e-05	4.07789e-05	0.444187	0.0061891	0.0176168	0.595968	0.00020203	0.00110267
8862	7445410	hypothetical protein	1.37284	1.05686e-11	5.4059e-11	1.72145	2.24259e-17	1.91398e-16	1.3403	2.04096e-11	2.43512e-10	0.874959	9.64738e-06	7.04612e-05
4818	7452208	hypothetical protein	1.36874	7.64036e-12	3.96362e-11	0.75977	0.000106996	0.00030745	0.830068	2.50366e-05	0.000124395	0.780787	6.9348e-05	0.000420097
10892	7444276	hypothetical protein	1.36599	1.79425e-21	1.93563e-20	1.28917	2.59409e-20	2.64228e-19	0.651864	3.65429e-06	2.10639e-05	0.453219	0.00120758	0.00535843
268024	7442888	hypothetical protein	1.36259	9.46404e-09	3.59633e-08	1.67416	3.16199e-12	1.94103e-11	1.83597	2.85836e-14	4.44853e-13	1.77105	1.76653e-13	3.40532e-12
41690	7449295	hypothetical protein	1.36066	1.55101e-14	1.00517e-13	1.29857	9.38029e-14	6.33514e-13	0.529131	0.00220086	0.00711197	0.755644	1.13843e-05	8.22393e-05
3328	7441703	hypothetical protein	1.35465	8.2123e-15	5.44895e-14	1.71392	4.43194e-24	5.50508e-23	0.499218	0.00214328	0.00695139	0.63095	8.63671e-05	0.000512632
15819	7446792	Histone deacetylase superfamily	1.35438	0.000115773	0.000268043	1.33161	0.000134783	0.000381903	1.07658	0.00184066	0.00611609	0.884438	0.00992382	0.0326668
10055	7441955	Endoplasmic reticulum targeting sequence	1.34387	1.49446e-09	6.18776e-09	0.807387	0.000197447	0.000545157	0.794373	0.000225383	0.000924149	0.576161	0.00687318	0.0239194
1446	7445130	hypothetical protein	1.33281	4.68232e-11	2.25754e-10	0.758582	0.000109561	0.000314651	0.748163	0.000150169	0.000639789	0.915109	3.5034e-06	2.75048e-05
4409	7447930	hypothetical protein	1.32764	8.44298e-10	3.59566e-09	0.827551	7.71125e-05	0.000225375	0.77093	0.000310699	0.00124174	0.843715	5.87066e-05	0.000360378
5038	7447273	hypothetical protein	1.32248	5.23778e-13	3.00767e-12	0.557489	0.00162505	0.00380846	0.600851	0.000659382	0.0024693	0.557781	0.00139845	0.00608624
1204	7451514	Carbohydrate kinase, PfkB	1.31916	5.64905e-18	4.76746e-17	0.718247	7.61933e-07	2.9016e-06	0.574545	6.56203e-05	0.000299078	0.390054	0.00675131	0.0235495
11098	7446266	Peptidase S26, signal peptidase I	1.30846	3.09492e-06	8.82606e-06	1.12622	1.75105e-05	5.59692e-05	1.75693	3.01686e-11	3.48934e-10	0.846023	0.000967853	0.00442075
7537	7450153	Protein of unknown function DUF590	1.30782	1.07951e-17	8.94629e-17	0.952597	1.30016e-10	7.14041e-10	0.584406	7.72795e-05	0.000347429	0.580422	8.27211e-05	0.000493204
24644	7453024	hypothetical protein	1.30168	2.13877e-11	1.06366e-10	1.57528	1.00183e-16	8.25729e-16	0.516795	0.00469469	0.0139093	0.676198	0.000178305	0.000984866
263742	7449348	synaptobrevin	1.29996	1.52354e-13	9.09397e-13	1.16926	2.08694e-11	1.22974e-10	0.956025	3.37211e-08	2.69133e-07	0.795659	3.84499e-06	2.99598e-05
262593	7448174	(MTH1_2) hypothetical protein	1.29395	3.06711e-09	1.2258e-08	0.674523	0.00101643	0.00247399	0.691124	0.00070727	0.00262725	0.86768	2.1292e-05	0.000144909
262099	7452616	alanine racemase	1.28547	5.49698e-09	2.14587e-08	1.03247	7.89447e-07	2.99882e-06	0.88474	2.76935e-05	0.000136253	1.07391	2.76454e-07	2.62867e-06
20892	7443132	hypothetical protein	1.28114	6.90151e-07	2.12817e-06	1.56686	1.68187e-09	8.31742e-09	0.898674	0.000446472	0.00172761	1.00109	9.1226e-05	0.000537553
268368	7450415	(Tp_HSF_3.6a) regulator [Rayko]	1.26745	1.81439e-08	6.70449e-08	0.693804	0.000866329	0.00213715	1.08708	1.54817e-07	1.12298e-06	1.23502	2.00046e-09	2.4907e-08
23651	7443427	Nuclear protein SET	1.26148	3.86385e-10	1.69602e-09	1.36669	1.02044e-11	6.11858e-11	0.72396	0.000264413	0.00107255	0.674164	0.000650153	0.00311338
263848	7445451	chloride channel protein 7	1.25247	2.55771e-21	2.72042e-20	0.562573	1.26705e-05	4.14247e-05	0.80602	5.1333e-10	5.21861e-09	0.44047	0.000607344	0.00292825
34738	7444569	hypothetical protein	1.25051	0.00171474	0.00332182	2.84671	5.93479e-12	3.59931e-11	2.8302	1.28188e-11	1.56292e-10	2.85724	2.27619e-12	3.96852e-11
21713	7444744	Aromatic-ring hydroxylase	1.2497	1.67458e-10	7.62242e-10	0.577706	0.00209425	0.00479936	0.621129	0.00092383	0.00333499	0.54399	0.00336423	0.0129609
37911	7444222	Peptidylprolyl isomerase, FKBP-type	1.23677	2.34107e-13	1.38072e-12	0.616617	0.000197517	0.000545207	0.629901	0.000137401	0.000590383	0.465414	0.00486765	0.0178374
10526	7442585	Glycosyl transferase, family 8	1.23377	5.24502e-17	4.1393e-16	0.570097	7.91744e-05	0.000231018	0.62076	1.59643e-05	8.18955e-05	0.456263	0.00146564	0.00634651
20680	7449787	hypothetical protein	1.23327	1.26208e-10	5.81227e-10	1.38625	5.20017e-14	3.55973e-13	0.983163	1.20397e-07	8.86063e-07	0.636501	0.000404625	0.00204203
7716	7449856	(Tp_CCCH27_RING95) regulator [Rayko]	1.23205	1.25815e-08	4.73001e-08	1.31212	7.90082e-10	4.0335e-09	0.963009	3.59913e-06	2.07572e-05	1.005	5.40651e-07	4.89454e-06
9911	7441801	Protein-L-isoaspartate(D-aspartate) O-methyltransferase	1.22885	1.04854e-14	6.88384e-14	1.24979	8.65495e-16	6.74984e-15	0.78993	2.40104e-07	1.68839e-06	0.842767	2.22251e-08	2.46808e-07
25382	7444781	hypothetical protein	1.22291	3.02627e-14	1.90864e-13	0.870366	1.88151e-08	8.48767e-08	1.09535	1.65982e-12	2.22071e-11	0.895204	6.23349e-09	7.32176e-08
8514	7450739	hypothetical protein	1.22185	4.91188e-05	0.000119445	1.34522	6.61823e-06	2.25865e-05	1.3205	1.8625e-05	9.4265e-05	1.40173	3.45297e-06	2.7129e-05
22437	7451350	hypothetical protein	1.21694	1.35571e-11	6.88131e-11	0.948083	7.64132e-08	3.21032e-07	0.641591	0.000284329	0.00114283	0.46442	0.00815708	0.027634
268344	7452327	(Tp_bZIP12) regulator [Rayko]	1.21647	2.4668e-08	8.95272e-08	0.640034	0.00294237	0.00655835	1.97106	7.26399e-19	1.70454e-17	1.68184	1.93269e-14	4.04222e-13
4104	7442047	TGF-beta receptor, type I/II extracellular region	1.20411	4.17962e-20	4.11086e-19	0.768354	8.3909e-10	4.26951e-09	0.799603	3.41099e-10	3.55301e-09	0.682817	5.27122e-08	5.53976e-07
8964	7443244	Leucine-rich repeat	1.19518	1.42828e-15	1.01039e-14	0.884315	3.83896e-10	2.02228e-09	0.398116	0.00493217	0.0145073	0.605474	1.48132e-05	0.000104027
4570	7446126	Nucleoside diphosphate kinase	1.19194	9.22176e-13	5.17739e-12	0.812687	6.81701e-07	2.61298e-06	0.637406	9.67291e-05	0.000426535	0.461875	0.00455462	0.0168419
25518	7444367	hypothetical protein	1.18338	3.85883e-06	1.08814e-05	0.880974	0.000550694	0.00141114	2.29798	5.06212e-18	1.08227e-16	1.40009	5.24889e-08	5.52727e-07
6122	7448613	Peptidase M14, carboxypeptidase A	1.16881	2.70834e-07	8.74652e-07	0.875831	0.00012305	0.000350723	0.788457	0.000219889	0.000905832	0.561761	0.00784187	0.0267108
7939	7443508	hypothetical protein	1.16381	6.84315e-05	0.000163368	2.26336	6.19118e-14	4.21358e-13	1.31292	7.1899e-06	3.9222e-05	1.57547	8.19699e-08	8.38963e-07
6547	7444615	Forkhead-associated	1.16344	2.82803e-15	1.96127e-14	0.611719	2.26795e-05	7.14974e-05	0.894133	8.16513e-10	8.12903e-09	0.761086	1.56404e-07	1.54261e-06
2087	7442186	hypothetical protein	1.15764	2.02627e-08	7.44066e-08	0.932229	5.53183e-06	1.90694e-05	1.40118	1.17826e-11	1.44491e-10	1.31274	1.60618e-10	2.27249e-09
22075	7446731	Aldo/keto reductase	1.15483	1.1174e-17	9.25307e-17	0.576733	1.25457e-05	4.10548e-05	0.978351	2.49269e-13	3.58426e-12	0.423804	0.00131467	0.00576591
8068	7453053	calcium/proton exchanger, calcium antiporter	1.14723	2.46137e-14	1.5692e-13	0.502716	0.000593893	0.00151122	0.752953	3.57768e-07	2.45224e-06	0.515791	0.000433463	0.00217409
1912	7445501	Prolyl 4-hydroxylase, alpha subunit	1.14425	1.68436e-11	8.47222e-11	0.467021	0.00509189	0.0107646	0.571446	0.000586489	0.00221672	0.490046	0.0030932	0.0120572
25338	7450954	hypothetical protein	1.13225	2.15266e-18	1.87349e-17	0.748525	2.86626e-09	1.39401e-08	1.01244	9.53218e-16	1.71563e-14	0.510298	3.96729e-05	0.000251714
6734	7448946	Galactose-binding like	1.12983	1.36107e-14	8.87502e-14	0.877712	1.30862e-09	6.52031e-09	0.959623	3.91321e-11	4.47714e-10	0.500048	0.000500696	0.00246752
15285	7451869	Serine/threonine protein kinase	1.12888	1.26067e-12	6.99615e-12	0.758686	3.9945e-07	1.57562e-06	0.614384	4.40202e-05	0.000209096	0.411539	0.00416476	0.015591
2317	7450199	Mitochondrial carrier protein	1.12219	2.80036e-14	1.77356e-13	0.949561	4.89661e-11	2.79057e-10	0.406615	0.00378435	0.0115119	0.681713	1.00273e-06	8.66281e-06
10045	7441949	hypothetical protein	1.12073	0.000361028	0.000778475	1.36207	2.12645e-06	7.68585e-06	0.868399	0.00262509	0.00832523	0.836862	0.00346045	0.0132784
5496	7450098	hypothetical protein	1.12056	3.42745e-13	1.9996e-12	0.636067	1.02987e-05	3.42308e-05	0.872012	3.9393e-09	3.61889e-08	0.691695	2.27034e-06	1.83974e-05
11853	7443912	Lipase, class 3	1.10982	3.14403e-12	1.68302e-11	0.780387	5.3741e-07	2.08942e-06	0.492169	0.00158588	0.00537411	0.494936	0.00142458	0.00618389
28842	7446569	Endoplasmic reticulum targeting sequence	1.10936	1.7373e-10	7.89093e-10	0.730665	2.30043e-05	7.24352e-05	0.950729	4.04926e-08	3.19087e-07	0.694623	5.67354e-05	0.000348885
11529	7448535	hypothetical protein	1.10226	1.64234e-05	4.26628e-05	0.859204	0.000472059	0.00122626	1.26491	2.85659e-07	1.98498e-06	0.65203	0.00733068	0.0252541
7601	7445610	G-protein beta WD-40 repeat	1.1	2.40546e-10	1.07869e-09	1.04073	1.04778e-09	5.27276e-09	0.812527	1.58163e-06	9.78282e-06	1.12307	5.09617e-11	7.55361e-10
25796	7449444	hypothetical protein	1.096	1.10706e-11	5.65444e-11	0.62123	8.58958e-05	0.000249461	0.488532	0.00194156	0.00639511	0.651118	3.70168e-05	0.000236135
2988	7452929	hypothetical protein	1.09442	9.2162e-10	3.91079e-09	0.823257	6.62643e-07	2.54361e-06	0.68912	4.9934e-05	0.000233621	0.589472	0.000371533	0.00189506
268840	7451744	CBS	1.09338	9.06589e-09	3.45372e-08	1.18826	4.37269e-10	2.2875e-09	0.842416	8.61262e-06	4.62677e-05	0.830002	1.15224e-05	8.30096e-05
7036	7444151	G-protein beta WD-40 repeat	1.08761	2.05135e-10	9.27357e-10	0.989691	5.0844e-10	2.63766e-09	0.826024	8.87624e-08	6.66222e-07	1.09803	1.39348e-12	2.47437e-11
22842	7445200	Lipocalin-related protein and Bos/Can/Equ allergen	1.08608	1.21127e-14	7.92756e-14	0.580823	2.70443e-05	8.42291e-05	0.888747	1.19937e-10	1.3072e-09	0.455964	0.000859535	0.00399142
23572	7450708	hypothetical protein	1.08448	2.96801e-14	1.87413e-13	0.699208	6.35994e-07	2.44843e-06	0.693245	8.48929e-07	5.4983e-06	0.389294	0.0054278	0.0196049
7874	7444992	hypothetical protein	1.08422	7.50876e-14	4.58277e-13	0.597399	2.55095e-05	7.98484e-05	0.418708	0.00309228	0.00964787	0.372096	0.00815728	0.027634
25068	7443979	hypothetical protein	1.08022	3.27645e-08	1.17144e-07	1.17158	1.73259e-09	8.55223e-09	1.14048	4.26147e-09	3.8845e-08	0.922085	1.62243e-06	1.35733e-05
24425	7443241	Protein of unknown function DUF6	1.07378	4.7562e-07	1.49672e-06	1.95857	3.48684e-19	3.30065e-18	1.02279	1.84584e-06	1.13112e-05	1.94807	9.01523e-19	2.65761e-17
2808	7452324	Protein kinase	1.07114	5.63029e-14	3.47842e-13	0.845737	1.2348e-09	6.17844e-09	0.456848	0.000943298	0.00339786	0.817687	3.74757e-09	4.54823e-08
2623	7443048	hypothetical protein	1.07079	1.93619e-14	1.24564e-13	0.843828	2.92225e-10	1.55878e-09	0.650479	1.00069e-06	6.40281e-06	0.640221	1.26618e-06	1.07457e-05
22079	7446733	hypothetical protein	1.06837	2.69935e-08	9.74408e-08	1.2317	8.75336e-11	4.88076e-10	0.751187	8.29571e-05	0.00037028	0.541506	0.0038295	0.0144897
10457	7450022	MHCK/EF2 kinase	1.06667	4.4551e-05	0.000109013	1.81518	8.33964e-12	5.01753e-11	1.21	3.90885e-06	2.24456e-05	1.14109	1.20759e-05	8.65265e-05
6480	7444578	Prolyl 4-hydroxylase, alpha subunit	1.06324	4.08745e-09	1.61348e-08	0.785058	1.05024e-05	3.48643e-05	0.737562	3.3762e-05	0.000163601	0.551057	0.00185359	0.00778744
3020	7452123	hypothetical protein	1.06026	1.67455e-11	8.42687e-11	0.857662	4.38239e-08	1.8988e-07	1.09267	2.25502e-12	2.97567e-11	0.792788	3.48638e-07	3.25365e-06
22177	7447492	hypothetical protein	1.05828	8.62023e-20	8.31613e-19	0.916773	6.81206e-17	5.67207e-16	0.379155	0.000737866	0.00272465	0.520248	2.43387e-06	1.95727e-05
24066	7446972	hypothetical protein	1.05415	1.98253e-11	9.88745e-11	0.585184	0.000141678	0.000400582	0.755695	7.25782e-07	4.77077e-06	0.420274	0.00566836	0.0203354
22382	7443726	hypothetical protein	1.04919	8.12001e-08	2.76315e-07	1.25067	1.77419e-10	9.66351e-10	0.705746	0.000285446	0.00114688	0.664296	0.000619023	0.00298049
24137	7451071	Tyrosine specific protein phosphatase and dual specificity protein phosphatase	1.04665	1.95749e-13	1.16057e-12	0.61728	9.87228e-06	3.29689e-05	0.73242	1.62917e-07	1.17529e-06	0.396965	0.00419608	0.0156797
37443	7452434	Acireductone dioxygenase, ARD	1.04223	4.33353e-10	1.89511e-09	0.760044	4.34829e-06	1.51724e-05	0.825533	5.92562e-07	3.93912e-06	0.539064	0.00104069	0.0047127
11614	7443632	ATP binding protein	1.04168	8.4008e-10	3.57913e-09	0.542644	0.00107769	0.00261228	0.990507	3.11869e-09	2.91051e-08	0.890117	7.11376e-08	7.35922e-07
11966	7449456	hypothetical protein	1.0357	8.52115e-16	6.12216e-15	0.472213	0.000173913	0.000485082	0.404776	0.00114725	0.00402966	0.372866	0.002671	0.0106709
24602	7452982	hypothetical protein	1.02331	0.000237313	0.000526076	1.08458	9.08529e-05	0.000262991	0.784502	0.00469248	0.0139066	0.921865	0.000828748	0.00386883
17024	7450032	Protein kinase	1.02093	2.34282e-11	1.15969e-10	1.06882	4.54262e-13	2.95661e-12	0.821863	4.15163e-08	3.26425e-07	0.602072	4.03934e-05	0.000256132
8511	7450738	hypothetical protein	1.00352	4.26218e-05	0.000104656	0.751341	0.0009339	0.00228943	0.856562	0.00012545	0.000541895	0.632926	0.00380859	0.0144209
3768	7445322	hypothetical protein	1.00012	6.34626e-10	2.72907e-09	0.732254	3.31829e-06	1.17686e-05	0.468748	0.00300405	0.0093892	0.759644	1.17358e-06	1.00242e-05
25468	7446286	hypothetical protein	0.992543	2.40697e-12	1.30297e-11	0.767421	4.33292e-08	1.87854e-07	0.610881	1.2622e-05	6.60628e-05	0.521221	0.000179617	0.000990561
17314	7452944	Protein of unknown function	0.971445	1.08707e-06	3.27855e-06	0.99877	1.46378e-07	6.00238e-07	0.586675	0.00183777	0.00611031	0.650169	0.000386348	0.0019582
25072	7450307	hypothetical protein	0.967503	2.06922e-08	7.5855e-08	0.888478	2.28185e-07	9.19605e-07	0.870518	3.32483e-07	2.28782e-06	0.757272	8.47756e-06	6.28278e-05
269557	7444537	hypothetical protein	0.960707	1.27506e-05	3.36592e-05	1.16785	1.3707e-07	5.64882e-07	0.864774	7.98471e-05	0.000357786	0.787325	0.000320369	0.00166522
23958	7449312	Galactose mutarotase-like	0.959569	6.93593e-06	1.89427e-05	0.573069	0.00648308	0.0134188	0.633976	0.00260496	0.00826636	0.631064	0.00258693	0.010382
11939	7448242	hypothetical protein	0.949214	1.52032e-07	5.03586e-07	0.568872	0.000900005	0.00221712	0.766424	4.7196e-06	2.67528e-05	0.52491	0.00161426	0.00688581
21591	7452790	Peptidase M48, Ste24p	0.948489	3.87251e-08	1.37204e-07	0.883494	2.59539e-07	1.04239e-06	0.540256	0.00153883	0.00522638	0.827628	1.18987e-06	1.01552e-05
4512	7447976	Orn/DAP/Arg decarboxylase 2	0.946178	2.76138e-11	1.35735e-10	0.752934	4.98092e-08	2.14542e-07	0.649671	3.08867e-06	1.80893e-05	0.4575	0.000897335	0.00414694
6680	7446613	hypothetical protein	0.943209	4.96219e-06	1.38052e-05	0.991297	1.3073e-06	4.83241e-06	1.01455	8.86274e-07	5.72369e-06	0.825268	6.26512e-05	0.000382816
21681	7444704	Basic-leucine zipper (bZIP) transcription factor	0.9395	2.58771e-11	1.27672e-10	0.935274	4.59694e-12	2.79916e-11	0.622081	4.40859e-06	2.51373e-05	0.828951	4.15208e-10	5.62631e-09
26224	7451415	Prohibitin	0.93033	5.74448e-08	1.98868e-07	0.438424	0.00989404	0.0196304	0.826036	1.38446e-06	8.68509e-06	0.650354	0.000135455	0.000768642
20920	7443164	Peptidase M50	0.928794	3.74243e-11	1.81847e-10	0.901179	9.82365e-11	5.44598e-10	0.645172	3.65936e-06	2.10817e-05	0.760999	4.33306e-08	4.62733e-07
25651	7447751	hypothetical protein	0.924931	0.00187021	0.00360256	1.3664	4.70266e-06	1.63657e-05	1.82626	2.0224e-09	1.92647e-08	2.34472	4.67062e-14	9.46918e-13
26136	NA	Posttranslational modification, protein turnover, chaperones	0.92472	1.00474e-06	3.04153e-06	0.914272	1.26684e-06	4.69104e-06	0.848888	6.67389e-06	3.66717e-05	0.625966	0.000854793	0.00397289
3287	7444063	ATP-dependent DNA ligase	0.90435	4.35426e-10	1.90182e-09	0.704594	3.95026e-07	1.55875e-06	0.391585	0.00451116	0.013437	0.39005	0.00432084	0.0161069
22882	7444878	TPR repeat	0.89492	8.39482e-09	3.20963e-08	1.01314	4.418e-11	2.5246e-10	0.521592	0.000596968	0.0022499	0.435935	0.0038465	0.0145488
9822	7451232	Carbohydrate kinase, PfkB	0.878792	4.93217e-06	1.37289e-05	0.825913	1.63461e-05	5.25328e-05	0.620849	0.00101756	0.00362495	0.696773	0.000227595	0.00123204
10856	7442962	hypothetical protein	0.877871	3.81462e-08	1.35334e-07	0.855121	4.98956e-08	2.14827e-07	0.442847	0.005046	0.0147846	0.546304	0.000498868	0.00246246
22639	7446399	hypothetical protein	0.873712	3.78824e-05	9.36924e-05	1.00129	1.4542e-06	5.35112e-06	1.22306	6.773e-09	5.97322e-08	1.30587	4.82813e-10	6.49251e-09
3564	7441901	hypothetical protein	0.869193	0.000256198	0.000565453	1.00187	2.60096e-05	8.12934e-05	0.723133	0.0021657	0.00700689	0.92344	9.2173e-05	0.000541926
24189	7445906	(Tp_bZIP14) regulator [Rayko]	0.864951	3.03796e-05	7.61505e-05	1.85735	2.0862e-18	1.87421e-17	2.37509	4.15063e-28	1.73621e-26	2.03257	1.43923e-21	5.19843e-20
29322	7448065	hypothetical protein	0.859292	0.00220216	0.00418862	1.77395	5.88305e-10	3.03561e-09	0.789955	0.00477046	0.0141022	0.766375	0.00595816	0.0211737
8552	7450759	H+-transporting two-sector ATPase, alpha/beta subunit, central region	0.846355	4.38409e-10	1.91406e-09	0.457181	0.000552015	0.00141349	0.417411	0.00159068	0.00538692	0.352753	0.00730543	0.0251917
22127	7442091	hypothetical protein	0.820647	1.97856e-06	5.76676e-06	1.0525	1.08449e-09	5.44975e-09	0.605205	0.000412804	0.00160744	0.50581	0.00306438	0.0119802
9036	7447520	hypothetical protein	0.817256	7.2819e-08	2.48755e-07	0.919128	9.98883e-10	5.03629e-09	0.594752	7.53984e-05	0.000340128	0.678424	5.79797e-06	4.42074e-05
2222	7448663	Ankyrin	0.802671	9.14275e-11	4.26063e-10	0.687128	1.8098e-08	8.17463e-08	0.758934	3.74215e-10	3.85961e-09	0.363206	0.00255759	0.0102955
4114	7446743	hypothetical protein	0.801924	7.02195e-06	1.91727e-05	0.485389	0.00402673	0.00872183	0.45403	0.0062772	0.017834	0.513508	0.00158714	0.00679755
14347	7445893	amino acid transporter	0.800183	5.22136e-07	1.63339e-06	1.46731	7.50828e-20	7.44706e-19	0.968485	1.65738e-09	1.59455e-08	1.40115	1.42721e-18	4.12682e-17
25803	7448251	Acylphosphatase	0.798622	2.81255e-08	1.01346e-07	0.903169	2.89421e-10	1.54538e-09	0.551112	0.000107825	0.000471728	0.708209	6.37103e-07	5.72852e-06
20924	7446818	hypothetical protein	0.766992	6.65415e-06	1.82343e-05	0.478483	0.00478619	0.0101814	1.02916	1.81477e-09	1.73965e-08	1.39681	6.106e-16	1.43281e-14
24159	7445872	BTB/POZ	0.762928	3.77097e-05	9.3287e-05	1.01114	2.48544e-08	1.10472e-07	0.513701	0.00442218	0.0132129	0.688362	0.000129917	0.000742391
11433	7448487	Ankyrin	0.761161	0.000178721	0.000402427	0.821406	4.1712e-05	0.000126523	0.554004	0.00618239	0.0176024	0.689145	0.000632346	0.00304049
9500	7446943	hypothetical protein	0.737267	2.94673e-05	7.39162e-05	1.07222	3.98116e-10	2.09303e-09	0.635925	0.000125999	0.000544044	0.451295	0.00616635	0.0217894
17349	7445092	Prohibitin	0.736613	0.000251318	0.000555376	0.553456	0.0059294	0.0123867	1.21884	2.23311e-09	2.11955e-08	1.10699	5.33782e-08	5.59863e-07
29237	7452884	(TUB4) tubulin gamma	0.729303	2.34895e-09	9.51719e-09	0.357837	0.00242271	0.00549027	0.398168	0.00079781	0.00293269	0.408949	0.000469912	0.00233917
1797	7445110	Cupin region	0.721244	0.000585733	0.00122579	1.76158	1.79197e-16	1.45656e-15	0.927553	1.09066e-05	5.79148e-05	0.998975	1.86485e-06	1.53705e-05
4002	7452756	hypothetical protein	0.718624	0.00359953	0.00657469	1.48973	3.80939e-09	1.83499e-08	0.973986	6.65912e-05	0.000302981	0.927573	0.000138158	0.000783145
24014	7453061	hypothetical protein	0.711155	0.00142685	0.00280051	1.34738	2.41138e-10	1.29673e-09	1.25705	2.19532e-09	2.08555e-08	0.615741	0.00276025	0.0109777
24346	7448328	hypothetical protein	0.710617	0.00111864	0.00223284	1.26224	1.0315e-08	4.76906e-08	1.14768	1.59092e-07	1.15241e-06	1.12849	2.50745e-07	2.40148e-06
264005	7445761	hypothetical protein	0.699963	0.000499151	0.00105461	0.618788	0.00186641	0.00432026	0.732623	0.000212754	0.000878833	0.505655	0.00974166	0.0321435
35025	7442343	Lung seven transmembrane receptor	0.694207	7.97559e-05	0.000188574	0.865411	7.84488e-07	2.98212e-06	0.602476	0.000534965	0.00203946	0.611868	0.000397124	0.00200897
25240	7453141	hypothetical protein	0.690102	2.24654e-08	8.19615e-08	0.614667	2.26175e-07	9.11851e-07	0.579618	1.3282e-06	8.35194e-06	0.586331	7.31982e-07	6.4988e-06
25235	7444187	Basic-leucine zipper (bZIP) transcription factor	0.68774	0.00314607	0.00581772	0.705096	0.00238959	0.00542101	0.756072	0.00111879	0.00393622	1.03415	9.49267e-06	6.95231e-05
261971	7452746	ankyrn related animal-like protein	0.680765	1.69398e-05	4.38967e-05	1.17019	7.17084e-14	4.86156e-13	0.84515	1.26497e-07	9.27732e-07	0.729651	4.41438e-06	3.41252e-05
5137	7451755	hypothetical protein	0.665183	1.07387e-05	2.86628e-05	0.418998	0.00424913	0.00915483	0.546106	0.000210803	0.000871795	0.516678	0.000382449	0.00194216
5595	7448167	Leucine-rich repeat	0.657408	3.81991e-05	9.44536e-05	0.83201	1.85397e-07	7.51745e-07	0.876951	3.77658e-08	2.99382e-07	0.569519	0.00033008	0.00170902
23516	7447098	hypothetical protein	0.65367	3.7689e-05	9.32575e-05	0.494506	0.00165486	0.00387208	0.437864	0.00511708	0.0149473	0.428422	0.0058937	0.0209725
6651	7446594	hypothetical protein	0.651043	0.00203637	0.00390202	0.65982	0.0015793	0.00370511	0.72596	0.000497541	0.00191055	0.852257	3.88708e-05	0.000246921
26470	7448218	(GFS1) gdp-fucose synthetase	0.643417	1.23919e-05	3.28106e-05	0.407124	0.00552268	0.0116127	0.640593	1.32054e-05	6.87138e-05	0.476181	0.00118286	0.00525927
9378	7452999	Zn-finger, RING	0.641269	0.000135512	0.00031082	0.782597	2.79789e-06	9.96973e-06	0.456276	0.00589581	0.0169139	0.64907	8.9312e-05	0.000528334
961	7446803	Beta-ketoacyl synthase	0.636596	0.00462419	0.00830722	0.789296	0.000447797	0.00116696	0.740655	0.00095554	0.00343495	0.585627	0.00895452	0.0299229
28410	7442260	phospholipase	0.636337	0.00905234	0.0154169	1.5436	4.80951e-10	2.50241e-09	0.89191	0.000264875	0.00107401	0.841931	0.000549528	0.00267633
38011	7444233	Serine/threonine protein kinase, active site	0.631932	0.000469872	0.000997723	0.500789	0.00491273	0.0104254	0.488432	0.00639138	0.0181146	0.825623	4.17679e-06	3.24306e-05
25290	7442138	hypothetical protein	0.627557	0.00019984	0.00044722	0.800121	1.61467e-06	5.91897e-06	0.751678	6.89763e-06	3.7803e-05	0.512332	0.0021406	0.00880791
23081	7448614	hypothetical protein	0.620902	0.000163152	0.000369888	0.492474	0.00255514	0.00576446	0.551453	0.000722921	0.00267693	0.611141	0.000166441	0.0009261
11779	7443870	Nuclear protein SET	0.615746	1.63523e-06	4.82186e-06	0.374753	0.00323447	0.00712689	0.385932	0.00269971	0.00853121	0.459369	0.000354672	0.00181855
23821	7452861	hypothetical protein	0.606092	0.000113563	0.000263214	1.1486	6.14831e-13	3.96511e-12	0.72228	2.9575e-06	1.73691e-05	1.24796	1.53819e-15	3.51591e-14
269556	7443261	dead box family RNA helicase	0.605634	1.16569e-05	3.09729e-05	0.468896	0.000672935	0.00169402	0.800749	7.43415e-09	6.52909e-08	0.566392	4.12065e-05	0.000260662
5824	7447215	hypothetical protein	0.601673	0.00064038	0.00132833	0.569119	0.00119964	0.00287366	0.626551	0.000344053	0.00135863	0.621036	0.000385063	0.00195262
7012	7447057	hypothetical protein	0.594218	0.000354378	0.000765072	0.567367	0.000620572	0.00157343	0.983802	4.17807e-09	3.81835e-08	0.897122	6.52787e-08	6.76635e-07
22121	7442082	Inorganic pyrophosphatase	0.589539	3.65935e-05	9.07379e-05	0.475864	0.000680435	0.00171046	0.628462	8.18939e-06	4.41734e-05	0.593333	2.1436e-05	0.000145637
31121	7447610	RNA-binding region RNP-1 (RNA recognition motif)	0.586117	6.44558e-05	0.000154609	0.376954	0.00877856	0.0176087	0.377449	0.00938693	0.0253488	0.464213	0.00131968	0.00578548
1843	7449148	Protein of unknown function UPF0187	0.56566	0.000533195	0.00112205	1.48062	2.37333e-20	2.43145e-19	0.544433	0.00101765	0.00362495	0.543614	0.00194019	0.00809982
25166	7442562	hypothetical protein	0.558195	4.27497e-05	0.000104946	0.411585	0.00245039	0.00554942	0.421727	0.00198236	0.0065214	0.364786	0.00743178	0.0255119
8827	7445393	hypothetical protein	0.557837	6.26852e-05	0.000150498	0.693255	5.04927e-07	1.96882e-06	0.465165	0.000799831	0.0029391	0.485178	0.000427064	0.00214301
10073	7441964	hypothetical protein	0.552376	0.00216567	0.00413108	0.918909	2.59885e-07	1.04339e-06	0.626776	0.000367354	0.00144043	0.830007	2.2252e-06	1.80606e-05
25789	7449435	hypothetical protein	0.546096	0.000322061	0.000700056	0.843458	2.69157e-08	1.19134e-07	0.663274	1.269e-05	6.63527e-05	0.569294	0.000174147	0.000965428
261126	7447608	D-amino acid dehydrogenase	0.540298	0.000678468	0.00140047	0.427209	0.00698858	0.0143584	0.439868	0.00537708	0.0155949	0.50883	0.00129441	0.00569593
7250	7447177	hypothetical protein	0.505067	0.00139775	0.00274695	0.599343	0.000147367	0.000415997	0.484696	0.00207253	0.00676753	0.463911	0.00307413	0.0120094
24991	7441991	hypothetical protein	0.493599	7.30267e-05	0.000173711	0.425844	0.000587724	0.00149732	0.77711	3.74546e-10	3.85961e-09	0.346646	0.0049488	0.0181034
21087	7445474	TonB box, N-terminal	0.490486	0.00357154	0.0065277	1.58352	6.72522e-20	6.68291e-19	0.717166	2.16441e-05	0.000108662	1.17201	3.77158e-12	6.42748e-11
263515	7443519	hypothetical protein	0.485738	0.00736326	0.0127726	0.535936	0.00173708	0.00404388	0.563875	0.000713912	0.00264787	0.570131	0.000596665	0.00287939
3773	7445326	hypothetical protein	0.370631	0.00469865	0.00842811	0.618104	7.13627e-07	2.73041e-06	0.360086	0.00376508	0.0114664	0.429465	0.000365303	0.00186854

## Sheet: Midday_David
Annotation Cluster 1	Enrichment Score: 6.183241955272102
Category	Term	Count	%	PValue	Genes	List Total	Pop Hits	Pop Total	Fold Enrichment	Bonferroni	Benjamini	FDR
GOTERM_CC_DIRECT	GO:0016021~integral component of membrane	146	24.7878	1.83726e-07	7453024, 7445401, 7449709, 7445501, 7443726, 7448337, 7443507, 7448238, 7442888, 7448983, 7447504, 7453122, 7447138, 7442259, 7447136, 7443241, 7452929, 7445608, 7441972, 7450985, 7446594, 7452944, 7445605, 7444781, 7447789, 7446266, 7448246, 7450745, 7444976, 7442373, 7445326, 7449416, 7442816, 7450397, 7449726, 7453149, 7445731, 7445730, 7448297, 7447972, 7448719, 7447976, 7448614, 7447025, 745…	250	1991	4693	1.37655	1.10235e-05	1.10235e-05	0.000184124
UP_KEYWORDS	Transmembrane	152	25.8065	2.79116e-07	7453024, 7445893, 7445401, 7449709, 7445501, 7443726, 7448337, 7443507, 7448238, 7442888, 7448983, 7447504, 7453122, 7447138, 7442259, 7447136, 7443241, 7452929, 7445608, 7443736, 7441972, 7450985, 7453035, 7446594, 7452944, 7445605, 7444781, 7447789, 7446266, 7448246, 7450745, 7444976, 7442373, 7445326, 7449416, 7442816, 7450397, 7453149, 7445731, 7445730, 7448297, 7447972, 7448719, 7447976, 744…	589	2052	11672	1.4679	2.65157e-05	2.65157e-05	0.000306806
UP_KEYWORDS	Membrane	153	25.9762	3.90861e-07	7453024, 7445893, 7445401, 7449709, 7445501, 7443726, 7448337, 7443507, 7448238, 7442888, 7448983, 7447504, 7453122, 7447138, 7442259, 7447136, 7443241, 7452929, 7445608, 7443736, 7441972, 7450985, 7453035, 7446594, 7452944, 7445605, 7444781, 7447789, 7446266, 7448246, 7450745, 7444976, 7442373, 7445326, 7449517, 7449416, 7442816, 7450397, 7453149, 7445731, 7445730, 7448297, 7447972, 7448719, 744…	589	2080	11672	1.45767	3.71311e-05	1.85657e-05	0.000429635
UP_KEYWORDS	Transmembrane helix	142	24.1087	9.22687e-06	7453024, 7445893, 7445401, 7445501, 7443726, 7448337, 7443507, 7448238, 7442888, 7448983, 7447504, 7453122, 7447138, 7442259, 7447136, 7443241, 7452929, 7445608, 7443736, 7441972, 7450985, 7453035, 7446594, 7452944, 7445605, 7447789, 7446266, 7448246, 7450745, 7444976, 7442373, 7445326, 7450397, 7453149, 7445731, 7445730, 7448297, 7447972, 7448719, 7447976, 7448614, 7447025, 7450738, 7451737, 744…	589	2001	11672	1.40628	0.000876172	0.000292143	0.0101417
Annotation Cluster 2	Enrichment Score: 2.106301484716656
Category	Term	Count	%	PValue	Genes	List Total	Pop Hits	Pop Total	Fold Enrichment	Bonferroni	Benjamini	FDR
GOTERM_BP_DIRECT	GO:0018298~protein-chromophore linkage	9	1.52801	0.000975735	7449709, 7442816, 7443860, 7443950, 7444036, 7449416, 7448193, 7452218, 7442860	178	46	3859	4.2417	0.150432	0.150432	1.18036
UP_KEYWORDS	Chromophore	9	1.52801	0.0018901	7449709, 7442816, 7443860, 7443950, 7444036, 7449416, 7448193, 7452218, 7442860	589	46	11672	3.87717	0.164504	0.0439378	2.0581
INTERPRO	IPR022796:Chlorophyll A-B binding protein	8	1.35823	0.00433592	7449709, 7442816, 7443860, 7443950, 7444036, 7449416, 7452218, 7442860	394	43	8071	3.81112	0.910723	0.553063	6.15337
GOTERM_BP_DIRECT	GO:0009416~response to light stimulus	8	1.35823	0.00444996	7449709, 7442816, 7443860, 7443950, 7444036, 7449416, 7452218, 7442860	178	46	3859	3.7704	0.525172	0.219849	5.28013
GOTERM_BP_DIRECT	GO:0009768~photosynthesis, light harvesting in photosystem I	8	1.35823	0.00444996	7449709, 7442816, 7443860, 7443950, 7444036, 7449416, 7452218, 7442860	178	46	3859	3.7704	0.525172	0.219849	5.28013
INTERPRO	IPR001344:Chlorophyll A-B binding protein, plant	8	1.35823	0.00494564	7449709, 7442816, 7443860, 7443950, 7444036, 7449416, 7452218, 7442860	394	44	8071	3.7245	0.936493	0.497997	6.98981
INTERPRO	IPR023329:Chlorophyll a/b binding protein domain	8	1.35823	0.00561768	7449709, 7442816, 7443860, 7443950, 7444036, 7449416, 7452218, 7442860	394	45	8071	3.64174	0.95638	0.465513	7.90369
UP_KEYWORDS	Chlorophyll	8	1.35823	0.00679814	7449709, 7442816, 7443860, 7443950, 7444036, 7449416, 7452218, 7442860	589	45	11672	3.52296	0.476924	0.121558	7.22386
GOTERM_MF_DIRECT	GO:0031409~pigment binding	8	1.35823	0.00729964	7449709, 7442816, 7443860, 7443950, 7444036, 7449416, 7452218, 7442860	265	46	5270	3.45857	0.78843	0.78843	8.85373
UP_KEYWORDS	Thylakoid	8	1.35823	0.0108277	7449709, 7442816, 7443860, 7443950, 7444036, 7449416, 7452218, 7442860	589	49	11672	3.23537	0.644503	0.137352	11.2785
GOTERM_MF_DIRECT	GO:0016168~chlorophyll binding	8	1.35823	0.0114947	7449709, 7442816, 7443860, 7443950, 7444036, 7449416, 7452218, 7442860	265	50	5270	3.18189	0.913792	0.706389	13.6094
UP_KEYWORDS	Photosynthesis	8	1.35823	0.0163594	7449709, 7442816, 7443860, 7443950, 7444036, 7449416, 7452218, 7442860	589	53	11672	2.99119	0.791329	0.159796	16.5824
GOTERM_CC_DIRECT	GO:0009535~chloroplast thylakoid membrane	8	1.35823	0.0170295	7449709, 7442816, 7443860, 7443950, 7444036, 7449416, 7452218, 7442860	250	51	4693	2.94463	0.643196	0.402669	15.8133
UP_KEYWORDS	Plastid	8	1.35823	0.0579692	7449709, 7442816, 7443860, 7443950, 7444036, 7449416, 7452218, 7442860	589	69	11672	2.29758	0.996563	0.376721	48.1292
UP_KEYWORDS	Chloroplast	8	1.35823	0.0579692	7449709, 7442816, 7443860, 7443950, 7444036, 7449416, 7452218, 7442860	589	69	11672	2.29758	0.996563	0.376721	48.1292
Annotation Cluster 3	Enrichment Score: 0.9816949569581732
Category	Term	Count	%	PValue	Genes	List Total	Pop Hits	Pop Total	Fold Enrichment	Bonferroni	Benjamini	FDR
INTERPRO	IPR019794:Peroxidase, active site	3	0.509338	0.0214423	7448940, 7443633, 7449482	394	5	8071	12.2909	0.999994	0.865824	27.1519
UP_KEYWORDS	Peroxidase	3	0.509338	0.0449459	7448940, 7443633, 7449482	589	7	11672	8.49285	0.987334	0.327776	39.6793
INTERPRO	IPR019793:Peroxidases heam-ligand binding site	3	0.509338	0.129544	7448940, 7443633, 7449482	394	13	8071	4.72725	1	0.997351	86.8361
INTERPRO	IPR002016:Haem peroxidase, plant/fungal/bacterial	3	0.509338	0.181521	7448940, 7443633, 7449482	394	16	8071	3.84089	1	0.999052	94.6471
INTERPRO	IPR010255:Haem peroxidase	3	0.509338	0.199474	7448940, 7443633, 7449482	394	17	8071	3.61496	1	0.998964	96.1291
GOTERM_BP_DIRECT	GO:0042744~hydrogen peroxide catabolic process	3	0.509338	0.284866	7448940, 7443633, 7449482	178	23	3859	2.8278	1	0.981675	98.3061
Annotation Cluster 4	Enrichment Score: 0.4899581320188049
Category	Term	Count	%	PValue	Genes	List Total	Pop Hits	Pop Total	Fold Enrichment	Bonferroni	Benjamini	FDR
SMART	SM00702:P4Hc	4	0.679117	0.282049	7445501, 7444578, 7451246, 7453432	111	42	2494	2.13985	1	0.990952	96.7909
GOTERM_MF_DIRECT	GO:0016705~oxidoreductase activity, acting on paired donors, with incorporation or reduction of molecular oxygen	5	0.848896	0.307764	7445501, 7451837, 7444578, 7451246, 7453432	265	56	5270	1.77561	1	0.979737	99.0479
INTERPRO	IPR006620:Prolyl 4-hydroxylase, alpha subunit	4	0.679117	0.335779	7445501, 7444578, 7451246, 7453432	394	42	8071	1.95093	1	0.999491	99.747
INTERPRO	IPR005123:Oxoglutarate/iron-dependent dioxygenase	5	0.848896	0.345822	7445501, 7444578, 7451246, 7453432, 7441926	394	61	8071	1.67908	1	0.999372	99.7975
GOTERM_MF_DIRECT	GO:0031418~L-ascorbic acid binding	4	0.679117	0.352177	7445501, 7444578, 7451246, 7453432	265	42	5270	1.89398	1	0.984755	99.5886
Annotation Cluster 5	Enrichment Score: 0.42964646071160656
Category	Term	Count	%	PValue	Genes	List Total	Pop Hits	Pop Total	Fold Enrichment	Bonferroni	Benjamini	FDR
SMART	SM00320:WD40	7	1.18846	0.28505	7444151, 7449598, 7449872, 7448663, 7445610, 7442812, 7447445	111	101	2494	1.55722	1	0.981138	96.9274
INTERPRO	IPR015943:WD40/YVTN repeat-like-containing domain	8	1.35823	0.367593	7444164, 7444151, 7449598, 7449872, 7448663, 7445610, 7442812, 7447445	394	120	8071	1.36565	1	0.999556	99.8765
INTERPRO	IPR001680:WD40 repeat	7	1.18846	0.377911	7444151, 7449598, 7449872, 7448663, 7445610, 7442812, 7447445	394	102	8071	1.40582	1	0.999575	99.9029
INTERPRO	IPR017986:WD40-repeat-containing domain	7	1.18846	0.482765	7444151, 7449598, 7449872, 7448663, 7445610, 7442812, 7447445	394	114	8071	1.25784	1	0.999838	99.9935
Annotation Cluster 6	Enrichment Score: 0.3527699665072339
Category	Term	Count	%	PValue	Genes	List Total	Pop Hits	Pop Total	Fold Enrichment	Bonferroni	Benjamini	FDR
SMART	SM00028:TPR	5	0.848896	0.321706	7441713, 7445241, 7445146, 7443599, 7444878	111	65	2494	1.72834	1	0.980497	98.2207
INTERPRO	IPR019734:Tetratricopeptide repeat	5	0.848896	0.446064	7441713, 7445241, 7445146, 7443599, 7444878	394	70	8071	1.4632	1	0.99978	99.9822
INTERPRO	IPR013026:Tetratricopeptide repeat-containing domain	4	0.679117	0.609305	7441713, 7445241, 7443599, 7444878	394	64	8071	1.2803	1	0.999985	99.9999
Annotation Cluster 7	Enrichment Score: 0.3443272900634426
Category	Term	Count	%	PValue	Genes	List Total	Pop Hits	Pop Total	Fold Enrichment	Bonferroni	Benjamini	FDR
SMART	SM00248:ANK	5	0.848896	0.362637	7446635, 7451056, 7452746, 7452921, 7447902	111	69	2494	1.62815	1	0.981637	99.0674
UP_KEYWORDS	ANK repeat	4	0.679117	0.464695	7446635, 7451056, 7452746, 7452921	589	50	11672	1.58533	1	0.906957	99.8961
INTERPRO	IPR002110:Ankyrin repeat	5	0.848896	0.467804	7446635, 7451056, 7452746, 7452921, 7447902	394	72	8071	1.42255	1	0.999807	99.9901
INTERPRO	IPR020683:Ankyrin repeat-containing domain	6	1.01868	0.532092	7446635, 7451056, 7445063, 7452746, 7452921, 7447902	394	99	8071	1.2415	1	0.999916	99.9985
Annotation Cluster 8	Enrichment Score: 0.29268464970496694
Category	Term	Count	%	PValue	Genes	List Total	Pop Hits	Pop Total	Fold Enrichment	Bonferroni	Benjamini	FDR
INTERPRO	IPR013525:ABC-2 type transporter	3	0.509338	0.0821634	7442791, 7441972, 7453122	394	10	8071	6.14543	1	0.986879	71.4368
GOTERM_MF_DIRECT	GO:0042626~ATPase activity, coupled to transmembrane movement of substances	3	0.509338	0.545104	7442791, 7441972, 7453122	265	36	5270	1.65723	1	0.999049	99.9953
INTERPRO	IPR003439:ABC transporter-like	3	0.509338	0.781674	7442791, 7441972, 7453122	394	58	8071	1.05956	1	1	100
SMART	SM00382:AAA	3	0.509338	0.989145	7442791, 7441972, 7453122	111	142	2494	0.474686	1	1	100
INTERPRO	IPR003593:AAA+ ATPase domain	3	0.509338	0.993421	7442791, 7441972, 7453122	394	142	8071	0.432777	1	1	100
Annotation Cluster 9	Enrichment Score: 0.27034561607452134
Category	Term	Count	%	PValue	Genes	List Total	Pop Hits	Pop Total	Fold Enrichment	Bonferroni	Benjamini	FDR
INTERPRO	IPR018108:Mitochondrial substrate/solute carrier	5	0.848896	0.278961	7450091, 7446810, 7445605, 7449381, 7450199	394	55	8071	1.86225	1	0.999488	99.1605
INTERPRO	IPR023395:Mitochondrial carrier domain	5	0.848896	0.312222	7450091, 7446810, 7445605, 7449381, 7450199	394	58	8071	1.76593	1	0.999235	99.579
GOTERM_BP_DIRECT	GO:0006412~translation	5	0.848896	0.965815	7450091, 7446810, 7445605, 7449381, 7450199	178	176	3859	0.615903	1	1	100
GOTERM_MF_DIRECT	GO:0003735~structural constituent of ribosome	5	0.848896	0.985635	7450091, 7446810, 7445605, 7449381, 7450199	265	185	5270	0.537481	1	1	100
Annotation Cluster 10	Enrichment Score: 0.27003290417002657
Category	Term	Count	%	PValue	Genes	List Total	Pop Hits	Pop Total	Fold Enrichment	Bonferroni	Benjamini	FDR
UP_KEYWORDS	Metalloprotease	3	0.509338	0.228976	7452562, 7452790, 7448308	589	18	11672	3.30277	1	0.746505	94.2635
GOTERM_MF_DIRECT	GO:0004222~metalloendopeptidase activity	3	0.509338	0.770627	7452562, 7452790, 7448308	265	55	5270	1.08473	1	0.99997	100
UP_KEYWORDS	Protease	4	0.679117	0.877542	7447241, 7452562, 7452790, 7448308	589	98	11672	0.808842	1	0.998396	100
Annotation Cluster 11	Enrichment Score: 0.06350026843781682
Category	Term	Count	%	PValue	Genes	List Total	Pop Hits	Pop Total	Fold Enrichment	Bonferroni	Benjamini	FDR
SMART	SM00415:HSF	4	0.679117	0.678408	7450428, 7450415, 7442477, 7453044	111	78	2494	1.15223	1	0.999682	99.9992
INTERPRO	IPR000232:Heat shock factor (HSF)-type, DNA-binding	4	0.679117	0.871927	7450428, 7450415, 7442477, 7453044	394	100	8071	0.819391	1	1	100
UP_KEYWORDS	DNA-binding	5	0.848896	0.955118	7450428, 7450415, 7441746, 7442477, 7453044	589	154	11672	0.643397	1	0.999781	100
INTERPRO	IPR011991:Winged helix-turn-helix DNA-binding domain	4	0.679117	0.986214	7450428, 7450415, 7442477, 7453044	394	160	8071	0.512119	1	1	100
