# Supplementary material for: Fe limitation decreases transcriptional regulation over the diel cycle in the model diatom Thalassiosira pseudonana
Source: PLoS One. 2019 Sep 11;14(9):e0222325. doi: 10.1371/journal.pone.0222325 (PMC6738920; doi:10.1371/journal.pone.0222325)
Supplement: S5 Table — A Fisher exact test was performed for each of the 101 pathways, to determine the number of genes differentially expressed between the day and night time points. We then performed a Benjamini Hochburg procedure to remove false positives. (XLSX) [file pone.0222325.s013.xlsx]

## Sheet: 1160pM
Pathway name	in_path_is_diel	in_path_not_diel	not_path_is_diel	not_path_not_diel	Fisher_pVal	BH
Ribosome	98	10	1494	920	2.60102e-11	0
Phenylalanine metabolism	41	0	1551	930	5.30236e-09	0
Ribosome biogenesis in eukaryotes	59	4	1533	926	1.46713e-08	0
Phenylalanine, tyrosine and tryptophan biosynthesis	42	3	1550	927	2.78658e-06	7e-05
Alanine, aspartate and glutamate metabolism	62	12	1530	918	6.73142e-05	0.00137
Nitrogen metabolism	31	5	1561	925	0.0020669	0.03514
Photosynthesis	13	0	1579	930	0.00248138	0.03616
Arginine biosynthesis	45	11	1547	919	0.003896	0.04967
Arginine and proline metabolism	75	24	1517	906	0.00445697	0.05051
Aminoacyl-tRNA biosynthesis	39	9	1553	921	0.00498342	0.05083
Valine, leucine and isoleucine biosynthesis	30	6	1562	924	0.00683652	0.06339
Ascorbate and aldarate metabolism	56	18	1536	912	0.0139736	0.11878
Sulfur metabolism	29	7	1563	923	0.0189208	0.14846
Tyrosine metabolism	33	9	1559	921	0.0236113	0.16826
Carbon fixation in photosynthetic organisms	66	24	1526	906	0.0247442	0.16826
Fatty acid biosynthesis	36	11	1556	919	0.0345554	0.22029
Autophagy - other	21	5	1571	925	0.043014	0.25808
Glycine, serine and threonine metabolism	74	30	1518	900	0.0498619	0.28255
Ubiquinone and other terpenoid-quinone biosynthesis	17	4	1575	926	0.0658992	0.35377
Protein export	30	10	1562	920	0.0775293	0.38818
Valine, leucine and isoleucine degradation	115	53	1477	877	0.079919	0.38818
Tryptophan metabolism	80	35	1512	895	0.0846525	0.39248
Glycerophospholipid metabolism	43	17	1549	913	0.103739	0.45052
Pantothenate and CoA biosynthesis	22	7	1570	923	0.106005	0.45052
Sphingolipid metabolism	10	2	1582	928	0.121637	0.49628
RNA transport	65	29	1527	901	0.129729	0.50894
ABC transporters	12	3	1580	927	0.136489	0.51562
D-Arginine and D-ornithine metabolism	4	0	1588	930	0.158558	0.5776
Inositol phosphate metabolism	51	23	1541	907	0.177529	0.5783
Riboflavin metabolism	11	3	1581	927	0.179196	0.5783
Biotin metabolism	11	3	1581	927	0.179196	0.5783
Lysine degradation	79	38	1513	892	0.181428	0.5783
Glycolysis / Gluconeogenesis	145	75	1447	855	0.205792	0.63608
Purine metabolism	89	45	1503	885	0.236882	0.69666
Selenocompound metabolism	20	8	1572	922	0.23905	0.69666
Caffeine metabolism	3	0	1589	930	0.251358	0.71218
One carbon pool by folate	23	10	1569	920	0.275905	0.7606
Other glycan degradation	5	1	1587	929	0.284732	0.76428
Thiamine metabolism	13	5	1579	925	0.294438	0.77007
Peroxisome	63	33	1529	897	0.34373	0.87651
Sulfur relay system	10	4	1582	926	0.365387	0.88051
Histidine metabolism	39	20	1553	910	0.369756	0.88051
Porphyrin and chlorophyll metabolism	30	15	1562	915	0.371196	0.88051
Citrate cycle (TCA cycle)	52	28	1540	902	0.410534	0.95169
Vitamin B6 metabolism	11	5	1581	925	0.426783	0.95459
Cysteine and methionine metabolism	81	45	1511	885	0.430502	0.95459
Phosphatidylinositol signaling system	49	27	1543	903	0.453486	0.98416
Fatty acid elongation	24	13	1568	917	0.486218	1
Propanoate metabolism	73	42	1519	888	0.510498	1
Lipoic acid metabolism	3	1	1589	929	0.529757	1
Biosynthesis of unsaturated fatty acids	14	8	1578	922	0.575398	1
SNARE interactions in vesicular transport	9	5	1583	925	0.583217	1
beta-Alanine metabolism	62	37	1530	893	0.586732	1
Glycerolipid metabolism	55	33	1537	897	0.59659	1
Folate biosynthesis	19	12	1573	918	0.660177	1
Ether lipid metabolism	8	5	1584	925	0.664992	1
Protein processing in endoplasmic reticulum	75	47	1517	883	0.68751	1
Fructose and mannose metabolism	36	24	1556	906	0.741931	1
Other types of O-glycan biosynthesis	4	3	1588	927	0.768398	1
Ubiquitin mediated proteolysis	46	31	1546	899	0.77313	1
Starch and sucrose metabolism	33	23	1559	907	0.788771	1
Non-homologous end-joining	5	4	1587	926	0.79548	1
AGE-RAGE signaling pathway in diabetic complications	5	4	1587	926	0.79548	1
Pyruvate metabolism	91	60	1501	870	0.799561	1
Steroid biosynthesis	6	5	1586	925	0.818191	1
Monobactam biosynthesis	10	8	1582	922	0.820272	1
Arachidonic acid metabolism	10	8	1582	922	0.820272	1
Cyanoamino acid metabolism	12	10	1580	920	0.855038	1
RNA polymerase	13	11	1579	919	0.869322	1
Butanoate metabolism	39	29	1553	901	0.869743	1
Amino sugar and nucleotide sugar metabolism	73	52	1519	878	0.887813	1
Endocytosis	47	35	1545	895	0.88888	1
Glutathione metabolism	42	32	1550	898	0.897876	1
Fatty acid degradation	81	58	1511	872	0.904157	1
Pentose phosphate pathway	54	41	1538	889	0.91851	1
Pentose and glucuronate interconversions	15	14	1577	916	0.927829	1
alpha-Linolenic acid metabolism	5	6	1587	924	0.934549	1
mRNA surveillance pathway	28	25	1564	905	0.955089	1
Pyrimidine metabolism	27	25	1565	905	0.9653	1
Phosphonate and phosphinate metabolism	3	5	1589	925	0.967142	1
Nucleotide excision repair	53	44	1539	886	0.968306	1
RNA degradation	36	32	1556	898	0.969347	1
N-Glycan biosynthesis	21	21	1571	909	0.972131	1
Glyoxylate and dicarboxylate metabolism	53	45	1539	885	0.976097	1
Base excision repair	21	22	1571	908	0.981535	1
Glycosylphosphatidylinositol (GPI)-anchor biosynthesis	4	7	1588	923	0.982909	1
Terpenoid backbone biosynthesis	22	23	1570	907	0.983036	1
Basal transcription factors	9	12	1583	918	0.98306	1
Various types of N-glycan biosynthesis	15	18	1577	912	0.988071	1
Homologous recombination	22	24	1570	906	0.988909	1
Mismatch repair	27	30	1565	900	0.995173	1
Nicotinate and nicotinamide metabolism	8	14	1584	916	0.997262	1
Lysine biosynthesis	5	11	1587	919	0.997864	1
Spliceosome	61	60	1531	870	0.998739	1
DNA replication	33	43	1559	887	0.999874	1
Phagosome	28	41	1564	889	0.999965	1
Galactose metabolism	23	37	1569	893	0.999977	1
Synthesis and degradation of ketone bodies	3	14	1589	916	0.999983	1
Oxidative phosphorylation	29	44	1563	886	0.999989	1
Proteasome	7	33	1585	897	1	1
Taurine and hypotaurine metabolism	0	8	1592	922	1	1
Glycosphingolipid biosynthesis - ganglio series	0	1	1592	929	1	1

## Sheet: 233pM
Pathway name	in_path_is_diel	in_path_not_diel	not_path_is_diel	not_path_not_diel	Fisher_pVal	BH
Ribosome	101	7	1319	1095	1.5454e-18	0
Ribosome biogenesis in eukaryotes	58	5	1362	1097	2.82004e-10	0
Phenylalanine, tyrosine and tryptophan biosynthesis	43	2	1377	1100	2.92857e-09	0
Cysteine and methionine metabolism	98	28	1322	1074	2.10483e-07	1e-05
Glycine, serine and threonine metabolism	83	21	1337	1081	2.50406e-07	1e-05
Purine metabolism	103	31	1317	1071	2.95915e-07	1e-05
Aminoacyl-tRNA biosynthesis	43	5	1377	1097	4.85333e-07	1e-05
Pantothenate and CoA biosynthesis	27	2	1393	1100	1.42879e-05	0.00018
Valine, leucine and isoleucine biosynthesis	32	4	1388	1098	2.35388e-05	0.00027
Glutathione metabolism	57	17	1363	1085	0.000137947	0.00141
Cyanoamino acid metabolism	20	2	1400	1100	0.000488444	0.00453
Glyoxylate and dicarboxylate metabolism	70	28	1350	1074	0.00122919	0.01045
Alanine, aspartate and glutamate metabolism	54	20	1366	1082	0.00203461	0.01596
Carbon fixation in photosynthetic organisms	64	26	1356	1076	0.00237936	0.01734
Riboflavin metabolism	13	1	1407	1101	0.00374372	0.02546
Protein export	31	9	1389	1093	0.00418891	0.0267
Arginine biosynthesis	41	15	1379	1087	0.00635496	0.03813
Tyrosine metabolism	31	11	1389	1091	0.0142364	0.08067
Nitrogen metabolism	27	9	1393	1093	0.0156842	0.0842
Fatty acid biosynthesis	34	13	1386	1089	0.0168586	0.08598
Phenylalanine metabolism	30	11	1390	1091	0.019136	0.09295
Citrate cycle (TCA cycle)	54	26	1366	1076	0.0252645	0.11714
Porphyrin and chlorophyll metabolism	32	13	1388	1089	0.0291073	0.12908
RNA transport	62	32	1358	1070	0.0335935	0.14277
Lysine biosynthesis	13	3	1407	1099	0.0350109	0.14284
One carbon pool by folate	24	9	1396	1093	0.038969	0.15288
Monobactam biosynthesis	14	4	1406	1098	0.051091	0.1797
Arachidonic acid metabolism	14	4	1406	1098	0.051091	0.1797
Thiamine metabolism	14	4	1406	1098	0.051091	0.1797
RNA polymerase	17	7	1403	1095	0.107123	0.36422
Pyrimidine metabolism	34	18	1386	1084	0.115865	0.37144
Arginine and proline metabolism	62	37	1358	1065	0.116529	0.37144
Folate biosynthesis	21	10	1399	1092	0.133057	0.41127
Glycolysis / Gluconeogenesis	131	89	1289	1013	0.172849	0.51855
Caffeine metabolism	3	0	1417	1102	0.178332	0.51971
Pentose phosphate pathway	57	38	1363	1064	0.26368	0.74709
Pentose and glucuronate interconversions	18	11	1402	1091	0.33223	0.90471
Sphingolipid metabolism	8	4	1412	1098	0.337047	0.90471
Biotin metabolism	9	5	1411	1097	0.374017	0.95597
RNA degradation	40	28	1380	1074	0.383701	0.95597
Ubiquinone and other terpenoid-quinone biosynthesis	13	8	1407	1094	0.386296	0.95597
Pyruvate metabolism	87	64	1333	1038	0.4023	0.95597
Vitamin B6 metabolism	10	6	1410	1096	0.406361	0.95597
Lipoic acid metabolism	3	1	1417	1101	0.412379	0.95597
Photosynthesis	8	5	1412	1097	0.464745	1
Fructose and mannose metabolism	34	26	1386	1076	0.531744	1
Basal transcription factors	12	9	1408	1093	0.560272	1
Sulfur relay system	8	6	1412	1096	0.585716	1
Other types of O-glycan biosynthesis	4	3	1416	1099	0.635896	1
Biosynthesis of unsaturated fatty acids	12	10	1408	1092	0.65151	1
alpha-Linolenic acid metabolism	6	5	1414	1097	0.666542	1
Glycerolipid metabolism	48	40	1372	1062	0.674057	1
Starch and sucrose metabolism	30	26	1390	1076	0.711065	1
Galactose metabolism	32	28	1388	1074	0.727148	1
Taurine and hypotaurine metabolism	4	4	1416	1098	0.76431	1
Histidine metabolism	31	28	1389	1074	0.765602	1
Other glycan degradation	3	3	1417	1099	0.766135	1
Fatty acid elongation	19	18	1401	1084	0.782576	1
Sulfur metabolism	18	18	1402	1084	0.825868	1
Peroxisome	50	46	1370	1056	0.830308	1
AGE-RAGE signaling pathway in diabetic complications	4	5	1416	1097	0.854046	1
Phagosome	35	34	1385	1068	0.857703	1
Base excision repair	21	22	1399	1080	0.874821	1
Ascorbate and aldarate metabolism	37	37	1383	1065	0.890097	1
Mismatch repair	28	29	1392	1073	0.892293	1
Selenocompound metabolism	13	15	1407	1087	0.894104	1
Glycerophospholipid metabolism	29	31	1391	1071	0.917501	1
Phosphonate and phosphinate metabolism	3	5	1417	1097	0.923517	1
DNA replication	37	39	1383	1063	0.929728	1
ABC transporters	6	9	1414	1093	0.937518	1
Glycosylphosphatidylinositol (GPI)-anchor biosynthesis	4	7	1416	1095	0.949428	1
Nucleotide excision repair	47	50	1373	1052	0.954405	1
Non-homologous end-joining	3	6	1417	1096	0.958252	1
SNARE interactions in vesicular transport	5	9	1415	1093	0.966082	1
N-Glycan biosynthesis	18	24	1402	1078	0.972662	1
Propanoate metabolism	55	60	1365	1042	0.975338	1
Amino sugar and nucleotide sugar metabolism	60	65	1360	1037	0.977554	1
Terpenoid backbone biosynthesis	19	26	1401	1076	0.980556	1
Ether lipid metabolism	4	9	1416	1093	0.98415	1
Steroid biosynthesis	3	8	1417	1094	0.988343	1
Phosphatidylinositol signaling system	33	43	1387	1059	0.991945	1
Autophagy - other	9	17	1411	1085	0.992605	1
Protein processing in endoplasmic reticulum	56	66	1364	1036	0.993016	1
Various types of N-glycan biosynthesis	12	21	1408	1081	0.993716	1
Homologous recombination	18	28	1402	1074	0.993983	1
Nicotinate and nicotinamide metabolism	7	15	1413	1087	0.994535	1
Endocytosis	35	47	1385	1055	0.995731	1
beta-Alanine metabolism	43	56	1377	1046	0.996787	1
Valine, leucine and isoleucine degradation	78	90	1342	1012	0.996932	1
Oxidative phosphorylation	29	44	1391	1058	0.998675	1
Inositol phosphate metabolism	29	45	1391	1057	0.999095	1
mRNA surveillance pathway	18	35	1402	1067	0.99972	1
Fatty acid degradation	56	83	1364	1019	0.999967	1
Butanoate metabolism	21	47	1399	1055	0.999995	1
Lysine degradation	41	76	1379	1026	0.999999	1
Tryptophan metabolism	40	75	1380	1027	0.999999	1
Spliceosome	42	79	1378	1023	1	1
Proteasome	4	36	1416	1066	1	1
Ubiquitin mediated proteolysis	11	66	1409	1036	1	1
Synthesis and degradation of ketone bodies	0	17	1420	1085	1	1
D-Arginine and D-ornithine metabolism	0	4	1420	1098	1	1
Glycosphingolipid biosynthesis - ganglio series	0	1	1420	1101	1	1

## Sheet: 58pM
Pathway name	in_path_is_diel	in_path_not_diel	not_path_is_diel	not_path_not_diel	Fisher_pVal	BH
Glycolysis / Gluconeogenesis	155	65	810	1492	3.9048e-24	0
Ascorbate and aldarate metabolism	66	8	899	1549	2.95727e-20	0
Arginine and proline metabolism	77	22	888	1535	3.37681e-16	0
Glycerolipid metabolism	64	24	901	1533	2.56636e-11	0
Carbon fixation in photosynthetic organisms	63	27	902	1530	5.25201e-10	0
Histidine metabolism	45	14	920	1543	2.09207e-09	0
Lysine degradation	75	42	890	1515	6.26738e-09	0
Pyruvate metabolism	91	60	874	1497	1.38261e-08	0
Tryptophan metabolism	73	42	892	1515	1.89272e-08	0
Arginine biosynthesis	41	15	924	1542	8.48096e-08	0
Pentose phosphate pathway	60	35	905	1522	4.89574e-07	0
Alanine, aspartate and glutamate metabolism	48	26	917	1531	2.34933e-06	2e-05
Purine metabolism	77	57	888	1500	2.89934e-06	2e-05
Photosynthesis	13	0	952	1557	3.58399e-06	3e-05
Glycine, serine and threonine metabolism	62	42	903	1515	5.47699e-06	4e-05
Fructose and mannose metabolism	39	21	926	1536	2.00287e-05	0.00013
Pentose and glucuronate interconversions	22	7	943	1550	3.91894e-05	0.00024
Porphyrin and chlorophyll metabolism	30	15	935	1542	9.28704e-05	0.00053
Starch and sucrose metabolism	35	21	930	1536	0.000176207	0.00095
Folate biosynthesis	22	9	943	1548	0.000208345	0.00106
Riboflavin metabolism	12	2	953	1555	0.000362953	0.00176
Monobactam biosynthesis	14	4	951	1553	0.000730328	0.00339
Citrate cycle (TCA cycle)	44	36	921	1521	0.00149169	0.00645
Nitrogen metabolism	23	13	942	1544	0.0015175	0.00645
Amino sugar and nucleotide sugar metabolism	64	61	901	1496	0.00174083	0.0071
Fatty acid biosynthesis	28	19	937	1538	0.00227449	0.00892
Galactose metabolism	34	26	931	1531	0.00262142	0.0099
Valine, leucine and isoleucine degradation	81	87	884	1470	0.00416336	0.01517
Valine, leucine and isoleucine biosynthesis	22	14	943	1543	0.00431636	0.01518
Glyoxylate and dicarboxylate metabolism	50	48	915	1509	0.00595921	0.02026
Glutathione metabolism	39	35	926	1522	0.00731285	0.02406
Aminoacyl-tRNA biosynthesis	27	21	938	1536	0.00809688	0.02581
Lysine biosynthesis	11	5	954	1552	0.0130113	0.04022
Fatty acid elongation	21	16	944	1541	0.0164886	0.04947
AGE-RAGE signaling pathway in diabetic complications	7	2	958	1555	0.0190298	0.05546
D-Arginine and D-ornithine metabolism	4	0	961	1557	0.021353	0.0605
Sulfur metabolism	20	16	945	1541	0.0253962	0.07001
Phenylalanine, tyrosine and tryptophan biosynthesis	24	21	941	1536	0.0272913	0.07326
Other glycan degradation	5	1	960	1556	0.0333553	0.08724
beta-Alanine metabolism	47	52	918	1505	0.0355684	0.0907
Biotin metabolism	9	5	956	1552	0.0434829	0.10818
Caffeine metabolism	3	0	962	1557	0.0559129	0.13579
Ubiquinone and other terpenoid-quinone biosynthesis	12	9	953	1548	0.0609678	0.14141
Phenylalanine metabolism	21	20	944	1537	0.0610013	0.14141
Inositol phosphate metabolism	35	39	930	1518	0.0677573	0.15216
Fatty acid degradation	62	77	903	1480	0.06862	0.15216
Selenocompound metabolism	15	13	950	1544	0.0709932	0.15407
Pantothenate and CoA biosynthesis	15	14	950	1543	0.096691	0.20366
Phosphatidylinositol signaling system	35	41	930	1516	0.097835	0.20366
Sphingolipid metabolism	7	5	958	1552	0.128772	0.2627
Tyrosine metabolism	20	22	945	1535	0.136506	0.27301
Lipoic acid metabolism	3	1	962	1556	0.159593	0.31305
Arachidonic acid metabolism	9	9	956	1548	0.214484	0.41278
Cysteine and methionine metabolism	52	74	913	1483	0.266889	0.50412
Thiamine metabolism	8	10	957	1547	0.376645	0.6985
Vitamin B6 metabolism	7	9	958	1548	0.415429	0.75667
Protein export	16	24	949	1533	0.469623	0.84038
Propanoate metabolism	44	71	921	1486	0.536542	0.92168
Other types of O-glycan biosynthesis	3	4	962	1553	0.541907	0.92168
ABC transporters	6	9	959	1548	0.542164	0.92168
Cyanoamino acid metabolism	8	14	957	1543	0.651143	1
Sulfur relay system	5	9	960	1548	0.67455	1
Peroxisome	35	61	930	1496	0.681434	1
Glycerophospholipid metabolism	21	39	944	1518	0.743621	1
Pyrimidine metabolism	18	34	947	1523	0.753239	1
One carbon pool by folate	11	22	954	1535	0.776412	1
Terpenoid backbone biosynthesis	15	30	950	1527	0.798815	1
Biosynthesis of unsaturated fatty acids	7	15	958	1542	0.799226	1
Steroid biosynthesis	3	8	962	1549	0.856824	1
Glycosylphosphatidylinositol (GPI)-anchor biosynthesis	3	8	962	1549	0.856824	1
SNARE interactions in vesicular transport	3	11	962	1546	0.948317	1
Nicotinate and nicotinamide metabolism	5	17	960	1540	0.962416	1
Non-homologous end-joining	1	8	964	1549	0.987087	1
Various types of N-glycan biosynthesis	7	26	958	1531	0.989143	1
Butanoate metabolism	17	51	948	1506	0.993284	1
N-Glycan biosynthesis	9	33	956	1524	0.994099	1
mRNA surveillance pathway	12	41	953	1516	0.995265	1
Ribosome	29	79	936	1478	0.995993	1
RNA degradation	16	52	949	1505	0.996978	1
Oxidative phosphorylation	17	56	948	1501	0.998045	1
Base excision repair	8	35	957	1522	0.998551	1
Basal transcription factors	2	19	963	1538	0.999462	1
Autophagy - other	3	23	962	1534	0.999517	1
Endocytosis	18	64	947	1493	0.99956	1
Protein processing in endoplasmic reticulum	30	92	935	1465	0.999631	1
Proteasome	5	35	960	1522	0.999939	1
Ribosome biogenesis in eukaryotes	10	53	955	1504	0.999978	1
Homologous recombination	5	41	960	1516	0.999994	1
RNA transport	16	78	949	1479	0.999999	1
Ubiquitin mediated proteolysis	11	66	954	1491	0.999999	1
DNA replication	9	67	956	1490	1	1
Phagosome	6	63	959	1494	1	1
Nucleotide excision repair	10	87	955	1470	1	1
Spliceosome	14	107	951	1450	1	1
Mismatch repair	1	56	964	1501	1	1
Synthesis and degradation of ketone bodies	0	17	965	1540	1	1
Taurine and hypotaurine metabolism	0	8	965	1549	1	1
Phosphonate and phosphinate metabolism	0	8	965	1549	1	1
Ether lipid metabolism	0	13	965	1544	1	1
alpha-Linolenic acid metabolism	0	11	965	1546	1	1
Glycosphingolipid biosynthesis - ganglio series	0	1	965	1556	1	1
RNA polymerase	0	24	965	1533	1	1

## Sheet: 12pM
Pathway name	in_path_is_diel	in_path_not_diel	not_path_is_diel	not_path_not_diel	Fisher_pVal	BH
Ribosome	82	26	820	1594	3.74248e-18	0
Carbon fixation in photosynthetic organisms	65	25	837	1595	8.31474e-13	0
Glycolysis / Gluconeogenesis	113	107	789	1513	5.19904e-07	2e-05
Purine metabolism	75	59	827	1561	7.55463e-07	2e-05
Fructose and mannose metabolism	40	20	862	1600	8.31269e-07	2e-05
Pentose phosphate pathway	55	40	847	1580	6.17781e-06	0.00011
Pentose and glucuronate interconversions	22	7	880	1613	1.12795e-05	0.00016
Aminoacyl-tRNA biosynthesis	31	17	871	1603	3.90656e-05	0.00045
Glycine, serine and threonine metabolism	57	47	845	1573	3.99416e-05	0.00045
Porphyrin and chlorophyll metabolism	29	16	873	1604	7.40864e-05	0.00076
Arginine biosynthesis	34	22	868	1598	0.000105859	0.00098
Riboflavin metabolism	12	2	890	1618	0.000172274	0.00146
Ascorbate and aldarate metabolism	41	33	861	1587	0.000363943	0.00286
Folate biosynthesis	20	11	882	1609	0.000988045	0.0072
Valine, leucine and isoleucine biosynthesis	22	14	880	1606	0.00159452	0.01084
Starch and sucrose metabolism	31	25	871	1595	0.0019275	0.01229
Arginine and proline metabolism	49	50	853	1570	0.00294319	0.01678
Photosynthesis	10	3	892	1617	0.00296088	0.01678
Monobactam biosynthesis	12	6	890	1614	0.0073346	0.03758
Alanine, aspartate and glutamate metabolism	37	37	865	1583	0.00756116	0.03758
Galactose metabolism	31	29	871	1591	0.0077373	0.03758
Fatty acid biosynthesis	25	22	877	1598	0.0101921	0.04725
Phenylalanine, tyrosine and tryptophan biosynthesis	24	21	878	1599	0.0112547	0.04991
D-Arginine and D-ornithine metabolism	4	0	898	1620	0.0162925	0.06924
Amino sugar and nucleotide sugar metabolism	56	69	846	1551	0.0204652	0.0835
Protein export	21	19	881	1601	0.0214004	0.08396
Lysine biosynthesis	10	6	892	1614	0.0263471	0.09953
Biotin metabolism	9	5	893	1615	0.0278104	0.10131
Phenylalanine metabolism	21	20	881	1600	0.0294621	0.10363
Caffeine metabolism	3	0	899	1620	0.0456515	0.15522
Pantothenate and CoA biosynthesis	15	14	887	1606	0.0560847	0.18454
Histidine metabolism	27	32	875	1588	0.0705154	0.22477
Tyrosine metabolism	20	22	882	1598	0.0747435	0.23103
Citrate cycle (TCA cycle)	35	45	867	1575	0.0826497	0.24224
Selenocompound metabolism	14	14	888	1606	0.0853427	0.24224
Glycerolipid metabolism	38	50	864	1570	0.0873628	0.24224
Ubiquinone and other terpenoid-quinone biosynthesis	11	10	891	1610	0.0878721	0.24224
Lipoic acid metabolism	3	1	899	1619	0.133729	0.35896
Thiamine metabolism	9	9	893	1611	0.154385	0.40378
Nitrogen metabolism	16	20	886	1600	0.178348	0.45479
Glycerophospholipid metabolism	25	35	877	1585	0.202533	0.50386
Pyruvate metabolism	59	92	843	1528	0.214856	0.52179
Sulfur metabolism	15	21	887	1599	0.281248	0.66715
Glutathione metabolism	29	45	873	1575	0.305546	0.70831
Cysteine and methionine metabolism	48	78	854	1542	0.318942	0.72294
Vitamin B6 metabolism	7	9	895	1611	0.335072	0.74299
Other glycan degradation	3	3	899	1617	0.368338	0.79937
Sulfur relay system	6	8	896	1612	0.382519	0.81285
Pyrimidine metabolism	20	32	882	1588	0.391354	0.81466
AGE-RAGE signaling pathway in diabetic complications	4	5	898	1615	0.410281	0.83697
Other types of O-glycan biosynthesis	3	4	899	1616	0.48532	0.97064
Cyanoamino acid metabolism	8	14	894	1606	0.556903	1
Terpenoid backbone biosynthesis	16	29	886	1591	0.568334	1
Phosphonate and phosphinate metabolism	3	5	899	1615	0.590552	1
Fatty acid elongation	13	24	889	1596	0.593909	1
Sphingolipid metabolism	4	8	898	1612	0.674234	1
Inositol phosphate metabolism	25	49	877	1571	0.682645	1
Biosynthesis of unsaturated fatty acids	7	15	895	1605	0.724451	1
Phosphatidylinositol signaling system	24	52	878	1568	0.813895	1
Steroid biosynthesis	3	8	899	1612	0.81486	1
Glyoxylate and dicarboxylate metabolism	30	68	872	1552	0.884491	1
Ether lipid metabolism	3	10	899	1610	0.897839	1
Peroxisome	29	67	873	1553	0.898582	1
Arachidonic acid metabolism	4	14	898	1606	0.931612	1
ABC transporters	3	12	899	1608	0.945711	1
One carbon pool by folate	8	25	894	1595	0.946009	1
Lysine degradation	34	83	868	1537	0.952118	1
Tryptophan metabolism	33	82	869	1538	0.958963	1
DNA replication	20	56	882	1564	0.971355	1
Base excision repair	10	33	892	1587	0.973765	1
Nicotinate and nicotinamide metabolism	4	18	898	1602	0.979719	1
Non-homologous end-joining	1	8	901	1612	0.98153	1
Ribosome biogenesis in eukaryotes	15	48	887	1572	0.985972	1
Glycosylphosphatidylinositol (GPI)-anchor biosynthesis	1	10	901	1610	0.992411	1
Homologous recombination	9	37	893	1583	0.995051	1
beta-Alanine metabolism	24	75	878	1545	0.995549	1
Nucleotide excision repair	23	74	879	1546	0.996634	1
Propanoate metabolism	28	87	874	1533	0.99734	1
RNA degradation	14	54	888	1566	0.998067	1
Mismatch repair	11	46	891	1574	0.998086	1
N-Glycan biosynthesis	7	35	895	1585	0.998311	1
Protein processing in endoplasmic reticulum	29	93	873	1527	0.998715	1
Basal transcription factors	2	19	900	1601	0.998874	1
Autophagy - other	3	23	899	1597	0.998884	1
RNA transport	20	74	882	1546	0.999349	1
Various types of N-glycan biosynthesis	4	29	898	1591	0.999523	1
mRNA surveillance pathway	8	45	894	1575	0.999804	1
Butanoate metabolism	11	57	891	1563	0.999917	1
Oxidative phosphorylation	12	61	890	1559	0.999939	1
Valine, leucine and isoleucine degradation	38	130	864	1490	0.999949	1
Fatty acid degradation	29	110	873	1510	0.99997	1
RNA polymerase	1	23	901	1597	0.999977	1
Phagosome	7	62	895	1558	1	1
Spliceosome	19	102	883	1518	1	1
Ubiquitin mediated proteolysis	8	69	894	1551	1	1
Endocytosis	9	73	893	1547	1	1
Synthesis and degradation of ketone bodies	0	17	902	1603	1	1
Taurine and hypotaurine metabolism	0	8	902	1612	1	1
alpha-Linolenic acid metabolism	0	11	902	1609	1	1
Glycosphingolipid biosynthesis - ganglio series	0	1	902	1619	1	1
Proteasome	0	40	902	1580	1	1
SNARE interactions in vesicular transport	0	14	902	1606	1	1

## Sheet: summary
1160 pM	233 pM	58 pM	12 pM
Alanine, aspartate and glutamate metabolism	Alanine, aspartate and glutamate metabolism	Alanine, aspartate and glutamate metabolism	Alanine, aspartate and glutamate metabolism
Arginine biosynthesis	Aminoacyl-tRNA biosynthesis	Amino sugar and nucleotide sugar metabolism	Aminoacyl-tRNA biosynthesis
Nitrogen metabolism	Arginine biosynthesis	Aminoacyl-tRNA biosynthesis	Arginine and proline metabolism
Phenylalanine metabolism	Carbon fixation in photosynthetic organisms	Arginine and proline metabolism	Arginine biosynthesis			present at 4 Fe' levels
Phenylalanine, tyrosine and tryptophan biosynthesis	Cyanoamino acid metabolism	Arginine biosynthesis	Ascorbate and aldarate metabolism			present at 233, 58 and 12 pM
Photosynthesis	Cysteine and methionine metabolism	Ascorbate and aldarate metabolism	Carbon fixation in photosynthetic organisms			present at 58 and 12 pM
Ribosome	Glutathione metabolism	Carbon fixation in photosynthetic organisms	Fatty acid biosynthesis			present at 1160,233, and 12 pM
Ribosome biogenesis in eukaryotes	Glycine, serine and threonine metabolism	Citrate cycle (TCA cycle)	Folate biosynthesis			present at 1160 and 58 pM (CO2=400ppm)
	Glyoxylate and dicarboxylate metabolism	Fatty acid biosynthesis	Fructose and mannose metabolism			present at 1160 and 233 pM
	Pantothenate and CoA biosynthesis	Fatty acid elongation	Galactose metabolism			present at 233 and 58 pM
	Phenylalanine, tyrosine and tryptophan biosynthesis	Folate biosynthesis	Glycine, serine and threonine metabolism			present at 1160,58, and 12 pM
	Protein export	Fructose and mannose metabolism	Glycolysis / Gluconeogenesis
	Purine metabolism	Galactose metabolism	Monobactam biosynthesis
	Riboflavin metabolism	Glutathione metabolism	Pentose and glucuronate interconversions
	Ribosome	Glycerolipid metabolism	Pentose phosphate pathway
	Ribosome biogenesis in eukaryotes	Glycine, serine and threonine metabolism	Phenylalanine, tyrosine and tryptophan biosynthesis
	Valine, leucine and isoleucine biosynthesis	Glycolysis / Gluconeogenesis	Photosynthesis
		Glyoxylate and dicarboxylate metabolism	Porphyrin and chlorophyll metabolism
		Histidine metabolism	Purine metabolism
		Lysine biosynthesis	Riboflavin metabolism
		Lysine degradation	Ribosome
		Monobactam biosynthesis	Starch and sucrose metabolism
		Nitrogen metabolism	Valine, leucine and isoleucine biosynthesis
		Pentose and glucuronate interconversions
		Pentose phosphate pathway
		Photosynthesis
		Porphyrin and chlorophyll metabolism
		Purine metabolism
		Pyruvate metabolism
		Riboflavin metabolism
		Starch and sucrose metabolism
		Tryptophan metabolism
		Valine, leucine and isoleucine biosynthesis
		Valine, leucine and isoleucine degradation

## Sheet: Jgi ID to KOID
Jgi ID	Kegg ID
40	K22066
46	K02872
55
93
105	K03237
168	K03006
174
181	K03857
204	K01537
225	K02838
233
240	K04487
273	K03243
277	K01853
283	K01522
337	K14416
354	K13025
370	K10807
385	K20791
406	K11517
411	K01899
412
413	K00020
416	K10755
428	K01624
444	K16276
454	K19788
460	K00816
508	K11131
511
516	K03065
517	K02725
518	K04345
547	K00627
573	K02155
574	K01662
575	K01845
586	K11253
595	K03236
596	K12400
644	K00856
649	K11594
656	K07393
661	K03404
669	K07936
681
687	K17871
693	K00548
711	K03453
719	K01599
723	K10756
728	K10203
735	K03941
750	K12479
771
780	K01854
789	K13412
795	K00166
797	K09565
799	K05657
802	K02932
803	K08515
814
821	K12196
832
843	K07874
866
867
869
870
873
874
875
879
882
885	K01309
887
889
896
899	K20370
900	K01164
904
907
908
909
912
913
914
915
916
918
919
921
923
924	K09874
926
928
931
932
934	K06066
935
937
940
942
943
950
951
953
954
957
960
961
968
972
974	K12405
976
979
980
985
988
990
991	K12856
992
993	K12856
997	K00611
1000
1005
1009
1010
1011
1014
1015
1017
1020
1022
1023
1031
1036
1038
1040
1042
1044
1049
1051
1052
1053
1054
1055
1056
1057	K19751
1058
1060
1063
1069
1071
1075	K15032
1077
1079
1080
1081
1082
1083	K03327
1086	K09668
1088
1091
1093
1094
1095	K01419
1101
1102
1109
1111
1116
1118
1122	K15272
1125	K19787
1131
1132
1134
1135
1136
1137
1140
1145
1149
1150
1155
1160
1161
1165	K01519
1166
1170
1172
1173
1175
1181
1186
1192
1193
1194
1195
1196
1197
1201
1202
1203
1204
1205	K02090
1210
1214
1215	K10684
1216
1217
1218
1219
1224
1225	K00898
1230
1237	K19365
1238
1241
1243
1244
1247
1248
1249
1252
1254
1255	K14309
1268
1274
1275
1280
1283	K00773
1288
1291
1294	K10740
1302
1303	K20241
1305
1308
1309	K00472
1310	K00273
1311
1316
1322
1324
1326	K00958
1337
1338
1339
1341
1344
1353
1354
1355
1356
1357
1365
1366
1367
1372
1373
1374
1376
1381
1382
1383	K02293
1385	K14347
1388
1393	K06674
1394
1397	K11303
1407
1408
1412
1415
1417
1418
1420
1422	K06678
1426
1428
1429
1432
1436
1440
1444
1446
1449
1450
1451
1455
1456
1457
1460
1463	K20029
1464
1465
1467
1470
1471	K17637
1477
1479
1481
1487	K22763
1492
1495
1499	K01883
1500
1502
1505
1506
1512
1515
1520
1526
1527
1528	K10758
1533
1537
1539
1543
1549
1551
1553	K07376
1554
1555
1557
1563
1564
1566
1568
1569
1584
1585	K04382
1586
1587
1588	K15082
1591
1594
1595
1597
1599
1600	K00726
1602	K20310
1611
1615
1620
1621
1622	K02684
1626	K17619
1628
1629
1634
1636
1637
1638
1643
1644
1645
1649
1650
1653
1665
1666
1668
1672	K01062
1674
1676
1680
1681	K11137
1684
1685
1687
1692
1693
1696
1701
1704	K01551
1706
1711
1713
1716
1720
1724
1725
1726
1727
1732
1734
1738
1740
1741
1743	K22804
1744
1747	K10768
1748
1750
1751
1753
1754	K00799
1755
1758
1761
1762
1764
1765
1768
1770
1771
1773
1778
1779
1783	K19348
1785
1786
1788
1791
1797
1798
1799
1804
1806
1807
1814
1817
1818
1819
1820
1822
1827
1833
1835
1836
1838
1840
1841	K11094
1842
1843	K08994
1845	K03039
1849
1850
1852
1855
1856
1857
1861
1863
1869
1870
1871
1873
1875
1880
1882
1884
1888
1889	K02356
1896
1899
1900
1903
1904
1905
1906
1907
1908
1909
1911
1912
1913
1914
1915
1921
1926
1927
1930
1931
1932
1934
1937
1938
1940
1941
1942
1943
1945
1946
1947
1949
1951
1953
1954
1955	K14347
1957
1959
1960
1961
1962
1964
1965
1967
1968
1969
1971
1972	K13806
1973
1975
1976
1977
1979
1981
1985
1986	K03327
1989
1995
2000
2001
2003
2004
2006
2008
2009
2010
2012
2015
2016
2017
2018
2019
2021
2022
2023
2024	K16196
2027
2028
2031
2032
2033
2034
2035
2036
2037
2038
2039
2042
2045
2047
2049
2050
2052
2053
2055
2058
2060
2063
2064
2065
2066
2068
2069
2070
2073
2074
2075
2078
2081
2084	K11253
2085	K10751
2086
2087
2088	K15277
2092	K17609
2094
2095
2097
2100
2107
2116
2118	K01408
2119	K15728
2120
2122	K15078
2124
2126
2128
2130	K15196
2131
2132
2133
2137	K11446
2141
2145	K17900
2148
2150
2154
2157
2159
2160
2170
2171
2173
2178
2182	K10610
2184
2186
2190
2194	K19619
2200
2206
2209
2211
2215
2217
2218
2219
2220
2222
2224
2227
2233	K02155
2235
2237
2240
2241
2243
2244
2247
2250
2253
2262
2267
2270
2272
2273
2278	K15108
2280
2282
2284
2287
2291
2292
2293
2294
2295
2301
2303
2309
2310
2311
2312
2314
2317	K15111
2318
2319
2320
2321
2322
2325
2327
2328
2331
2332	K01409
2333
2335
2343
2344
2345
2350
2352	K06891
2353
2356
2362
2365
2369
2371
2375
2376	K00869
2377
2378
2380	K07200
2386
2387
2390
2392
2399	K21407
2400	K12307
2407
2409	K14015
2412
2418
2420
2425
2426
2433
2434
2435
2436
2441	K00943
2442
2443
2447
2451
2452
2454	K08496
2455
2462
2463
2465
2467	K08489
2479
2481
2483
2484
2487
2488
2492
2494	K15275
2495
2496
2497
2502
2505	K22684
2509
2513
2514	K09537
2515	K15272
2516
2519
2521
2523
2524
2525	K01578
2526
2530
2535
2537
2538	K06269
2540
2543
2550	K20003
2552	K05539
2553
2557
2562
2564
2569
2571
2573	K18170
2574
2575	K07178
2576
2577
2578
2580	K08869
2581
2587
2592
2593
2594
2595
2597
2598
2600
2601
2604
2605
2609	K14829
2611
2612
2613
2621
2622
2623
2628
2632
2633
2634
2635
2637
2641
2642
2645
2646
2647
2648
2649	K16056
2653	K16743
2657
2659
2660
2663	K10862
2666	K00784
2669	K18121
2671
2673
2674
2678
2679
2684
2690
2693
2698
2702
2703	K15175
2705
2711
2714
2717
2720
2725
2728
2731
2732	K12734
2733
2734
2735
2737
2742
2755
2759
2767	K08869
2769	K15109
2770
2771
2772	K14567
2773
2774
2775	K14286
2777
2779	K00620
2782
2790	K01626
2791	K19730
2792
2797
2799
2804
2808
2812
2814	K13118
2816
2818
2824
2826
2831
2832
2837
2838
2844
2845
2846
2848	K02719
2852
2855
2856	K18587
2862
2865
2874
2877
2880	K05770
2885
2886
2890
2892
2893
2895
2897	K15172
2906
2909
2910
2911
2912
2916
2919
2920
2921
2922
2923
2927
2928
2934
2936
2938
2941
2942	K16172
2944	K17803
2946	K13800
2950	K01719
2951
2954
2956
2957
2958	K12856
2959
2965
2973
2974
2977
2983
2984	K10408
2985
2987
2988
2990
2991
2992
2996
2999	K10746
3001
3006
3007
3009
3011
3013	K10575
3017
3018	K00831
3020
3021	K03131
3022
3026
3030
3032
3034
3035
3036
3037
3038
3040
3043
3047
3049
3051
3052
3054
3055
3056
3057
3058	K02180
3064
3065
3067
3069
3071
3073
3075
3078
3081
3085
3091
3092
3093
3098	K07575
3099
3101
3103
3105	K21850
3107	K13706
3108
3110
3111
3113
3114	K03564
3116
3118
3119
3123
3124	K06676
3126
3131
3132
3135
3136
3137
3139
3141
3142	K15111
3143
3146
3148
3149	K00799
3153
3154
3157
3158
3159
3160
3161
3163
3166
3167
3174	K23164
3176
3179	K10570
3180
3183	K11253
3184	K11254
3186
3189
3190
3192	K11166
3196
3197
3201
3202
3204
3206
3212
3215
3222
3223
3228
3229
3230
3233
3235
3238
3241
3242
3243
3244
3250
3255
3256	K16780
3257
3258	K08902
3260
3261
3264
3265
3266
3267
3270
3275
3279
3280
3284
3286
3287
3292
3298	K15382
3299
3300
3302
3304	K00671
3305
3308
3310
3313	K00434
3314
3315
3318
3320
3321
3322
3323
3326
3327
3328
3330
3331
3341
3344	K13348
3345
3348
3349	K10903
3353
3354
3359
3361
3370
3375
3378	K23327
3379
3383
3384
3387
3389
3393
3394	K19750
3397	K00311
3398
3402
3404
3405
3408	K10606
3409
3413
3414
3415
3416	K09553
3418
3422
3424
3426
3428
3435
3436
3438
3439	K22761
3447
3448	K00942
3450	K22842
3452
3453
3454
3456
3458
3459	K12195
3461	K01867
3462
3463
3477
3478
3481
3482
3483
3486
3487
3493
3494
3500
3502
3506
3508	K16478
3516	K20304
3517
3520
3524
3529
3537
3538
3539
3541
3551
3553
3554
3560
3563
3564
3570	K17506
3577
3579
3580
3581
3582	K07893
3583
3587
3588
3590	K05389
3591
3592
3594
3598
3600
3601
3604
3607
3608
3611
3614
3617
3621
3622	K00991
3625	K00327
3627	K07509
3629	K11986
3630
3632
3635
3637
3640
3646
3647
3649
3650
3653
3655	K13806
3659
3660
3661
3663
3674
3676
3680
3688
3690	K11434
3691
3693	K15223
3694
3698
3702
3704
3706
3707
3708
3710
3715
3718
3719	K06877
3725
3730
3731
3734
3741	K10249
3744
3748
3750
3751	K10728
3752
3754
3755
3756
3763
3765
3768
3770
3773
3776
3777
3779	K00940
3781
3784
3785	K14760
3787	K02321
3788
3790	K15109
3793
3795
3797
3800
3803
3804
3811
3814
3815	K08907
3817
3822
3824
3837
3839
3840
3842
3845
3848	K00059
3850	K13144
3853
3854
3858	K03231
3861
3863
3866	K15289
3867
3868
3869
3870
3874
3876
3878	K09565
3879
3882
3883
3884
3890
3893
3895	K21286
3897
3898
3901
3903
3904
3906	K15119
3913	K18203
3914
3916
3919
3922
3924
3926	K20293
3928	K04708
3929
3932
3933
3934	K08333
3935
3936
3943
3944
3945
3946
3947
3949	K15188
3951
3952
3953
3954
3956
3959	K00606
3963
3966
3970
3973	K09391
3974
3975
3976
3979
3980	K23222
3981
3987
3998
4000
4002
4006	K15283
4007	K18980
4012
4016
4017
4019
4020	K06911
4022
4026	K16344
4027
4033
4034
4038
4040
4041	K11547
4042
4043
4045
4046
4047
4048
4049
4050
4051
4058
4061
4062
4064
4065
4066
4067
4068
4070
4071
4074
4075
4076
4077
4082
4084
4086
4091
4095
4096
4100
4104	K03305
4105	K08853
4108
4111
4114
4115
4116
4117
4121
4126
4130
4131
4136
4138
4142	K14319
4143
4146
4147
4150
4157
4159
4160	K07151
4166
4167
4168
4170
4171
4174
4175
4179
4182
4184
4186
4189
4190
4191
4192
4193
4199
4202
4207
4214
4215
4217
4218
4223
4224
4225
4229
4237
4243	K11833
4249
4253	K12611
4254
4256
4260	K08266
4261
4263
4264
4267
4268
4270
4271
4276
4277	K05294
4278
4282
4287
4288
4290
4292
4293
4294
4295
4296
4300
4302
4306
4308
4312
4315
4318	K17796
4320
4321	K07025
4322
4323
4326
4330
4331	K00616
4333
4334
4336
4338
4340	K03681
4341
4347
4348
4349
4350
4352
4353
4355
4357
4358
4359
4362
4363
4370
4372
4376	K00855
4379
4382
4385
4386
4387	K15102
4395
4399
4402
4403
4404
4405
4408
4409
4411
4415
4422
4423
4424
4431
4433
4438
4439
4440
4441	K12244
4445
4448	K15287
4452
4454	K09592
4455
4456
4460
4462
4463
4465
4466
4467
4470
4481
4482
4483
4487
4490
4491
4495
4501	K20347
4502
4503
4507
4510
4512	K20781
4516
4517
4518
4523
4524	K01735
4525
4531
4535
4536
4540
4543
4547
4551
4552
4555
4556
4563
4565
4567
4568
4569
4570
4571	K00472
4573
4574
4575
4576
4578
4580	K01082
4581
4589
4590
4596
4599	K12839
4603	K20367
4604
4607
4608
4609
4612
4616
4624
4629
4630
4632
4633
4640
4646
4650
4653
4654
4655
4659
4660
4666
4668
4672
4674	K20027
4676
4677
4679
4680
4688
4691
4696
4700
4701
4704	K13507
4705
4708
4709
4710
4712
4713
4718
4722
4725
4726
4729	K09480
4730
4732
4736
4737
4740
4742	K10746
4743
4744
4745
4747
4751
4752
4755	K00799
4756
4757	K15177
4758
4760
4761
4765	K13091
4767
4771
4772
4774
4775
4781
4782
4783
4793
4796
4800
4803
4804
4807
4808
4813
4814
4816
4818
4819	K08994
4820	K08994
4821
4824
4825
4829
4830	K05765
4834
4842
4844
4845
4853
4858
4860
4862
4863
4864
4865
4866	K12856
4867
4871
4873
4875
4876
4878
4879
4888
4891
4894
4896
4898
4900
4903
4907
4908
4909
4914	K02641
4915
4916
4917
4919
4920
4921
4922
4923
4936
4937
4938
4940	K00791
4946
4947
4948
4955
4957
4958
4959
4960
4961
4969
4971
4972
4973
4976
4978
4980
4981	K09650
4985
4991
4997
5001	K11786
5004
5007
5008
5009
5010
5013
5017
5018	K04371
5021	K09458
5026	K02136
5028
5034	K00731
5035
5036	K11863
5038
5039
5043
5045
5046
5047
5051
5053
5063
5066
5074
5075
5077	K00218
5078	K01892
5079	K15446
5083	K22210
5087
5089	K19684
5090
5093
5094
5098
5099
5101	K06127
5104
5105
5106
5108
5110
5114
5116
5117
5119	K03327
5120
5121
5125
5128
5130
5132
5133
5134
5135	K00592
5136
5137
5141
5144	K22071
5147
5153
5154
5155
5161
5167
5168
5171
5172
5174
5175	K00861
5178	K23569
5180
5182
5185	K12175
5186
5188	K01507
5191
5192
5193
5197
5198	K06891
5201
5204
5205
5209
5210
5212
5216
5217
5219	K00645
5220
5221
5223
5224	K17434
5225	K14306
5232
5233
5236
5237
5240	K01698
5241	K03539
5246
5250
5256
5259	K02929
5262
5263
5265	K11463
5266
5270
5272
5273	K21989
5276
5283
5284
5285
5286
5287
5288
5289
5291
5293	K00052
5294	K14786
5295
5296
5297
5298
5301
5304
5308
5309
5313
5314
5315
5317
5318
5319	K08674
5321	K03403
5322
5323
5325
5328
5330
5332
5334
5335	K08360
5336
5337
5339
5340
5342
5351	K19679
5352
5353	K13176
5357
5360
5361
5362
5367
5370
5371
5377
5380
5381
5387
5388
5393	K19759
5394
5400
5401
5405
5409
5410	K11886
5414
5415
5419
5420
5421
5424
5425
5428
5431
5434
5439
5452
5456
5457
5470	K07200
5476	K15109
5479
5484	K15287
5485
5487
5488
5496
5497
5499
5500	K01006
5502
5503
5504
5509
5510	K00753
5511
5513
5514
5515
5519
5532
5533	K08907
5538
5540
5545
5548
5551
5552
5553
5555
5557	K05542
5563
5573
5574
5576
5579	K13703
5580
5582
5584	K00472
5585	K14137
5586	K05906
5588
5589
5590
5595
5599
5600	K17609
5602
5604
5605
5607
5614
5615
5622
5623
5624
5626
5630	K20296
5631	K12403
5632
5635
5636	K01934
5638
5641
5643
5647
5653
5655
5656
5657
5658
5659
5660
5662
5664
5666	K16912
5667
5668
5669
5671
5672
5675
5677
5686	K12898
5687
5688
5689
5690
5692	K01304
5694
5695
5698	K06662
5699
5701
5706
5708
5711
5713
5715
5717
5722
5725
5728
5729
5734
[truncated: 9,391 more rows]
