# Supplementary material for: Fe limitation decreases transcriptional regulation over the diel cycle in the model diatom Thalassiosira pseudonana
Source: PLoS One. 2019 Sep 11;14(9):e0222325. doi: 10.1371/journal.pone.0222325 (PMC6738920; doi:10.1371/journal.pone.0222325)
Supplement: S6 Table — Summarized data are shown in Fig 2. (XLSX) [file pone.0222325.s014.xlsx]

## Sheet: summary
CO2		400ppm	800ppm	400ppm	800ppm		400ppm	800ppm	400ppm	800ppm
Fe'		1160pM	233pM	58pM	12pM	total genes expressed in our datasets	1160pM-%	233pM-%	58pM-%	12pM-%
photosynthesis	night	17	6	28	14	43	39.5349	13.9535	65.1163	32.5581
	day	23	25	4	7		53.4884	58.1395	9.30233	16.2791
	not significant	3	12	11	22		6.97674	27.907	25.5814	51.1628
C fixation	night	14	12	14	15	28	50	42.8571	50	53.5714
	day	3	4	3	3		10.7143	14.2857	10.7143	10.7143
	not significant	11	12	11	10		39.2857	42.8571	39.2857	35.7143
glycolysis	night	33	33	31	28	75	44	44	41.3333	37.3333
	day	20	19	18	15		26.6667	25.3333	24	20
	not significant	22	23	26	32		29.3333	30.6667	34.6667	42.6667
TCA	night	7	9	5	5	22	31.8182	40.9091	22.7273	22.7273
	day	8	5	7	6		36.3636	22.7273	31.8182	27.2727
	not significant	7	8	10	11		31.8182	36.3636	45.4545	50
Pentose phosphate pathway	night	9	9	8	9	26	34.6154	34.6154	30.7692	34.6154
	day	6	9	7	4		23.0769	34.6154	26.9231	15.3846
	not significant	11	8	11	13		42.3077	30.7692	42.3077	50
oxidative phosphorylation	night	16	8	13	6	49	32.6531	16.3265	26.5306	12.2449
	day	6	11	2	3		12.2449	22.449	4.08163	6.12245
	not significant	27	30	34	40		55.102	61.2245	69.3878	81.6327
TF	night	76	59	50	44	225	33.7778	26.2222	22.2222	19.5556
	day	59	48	21	19		26.2222	21.3333	9.33333	8.44444
	not significant	90	118	154	162		40	52.4444	68.4444	72
Signaling molecules	night	34	23	28	22	143	23.7762	16.0839	19.5804	15.3846
	day	55	44	29	23		38.4615	30.7692	20.2797	16.0839
	not significant	54	76	86	98		37.7622	53.1469	60.1399	68.5315
N metabolism	night	9	9	6	7	14	64.2857	64.2857	42.8571	50
	day	3	1	2	0		21.4286	7.14286	14.2857	0
	not significant	2	4	6	7		14.2857	28.5714	42.8571	50

## Sheet: signaling
					1160 pM			233 pM			58 pM			12 pM
ID	Photoreceptors_and_PAS/PAC	Gene.Ontology	Interpro	Domains	logFC.HF_400_LvsD	PValue.HF_400_LvsD	FDR.HF_400_LvsD	logFC.HF_800_LvsD	PValue.HF_800_LvsD	FDR.HF_800_LvsD	logFC.LF_400_LvsD	PValue.LF_400_LvsD	FDR.LF_400_LvsD	logFC.LF_800_LvsD	PValue.LF_800_LvsD	FDR.LF_800_LvsD
843		GO:0005525~GTP binding~Interacting selectively and non-covalently with GTP, guanosine triphosphate.|GO:0007264~small GTPase mediated signal transduction~Any series of molecular signals in which a small monomeric GTPase relays one or more of the signals.|GO:0000160~two-component signal transduction system (phosphorelay)~A conserved series of molecular signals found in prokaryotes and eukaryotes; i…	IPR001806~Ras GTPase|IPR002078~Sigma-54 factor, interaction region|IPR003577~Ras small GTPase, Ras type|IPR003578~Ras small GTPase, Rho type|IPR003579~Ras small GTPase, Rab type|IPR002041~GTP-binding nuclear protein Ran|IPR005225~Small GTP-binding protein domain	HMMPfam~PF00071~Ras|FPrintScan~PR00449~RASTRNSFRMNG|ScanRegExp~PS00675~SIGMA54_INTERACT_1|HMMSmart~SM00173~RAS|HMMSmart~SM00174~RHO|HMMSmart~SM00175~RAB|HMMSmart~SM00176~RAN|HMMTigr~TIGR00231~small_GTP	0.167205	0.275557	0.337174	0.390529	0.00984382	0.0195382	-0.221894	0.137598	0.239585	0.0104526	0.944052	0.971783
1079		GO:0001584~rhodopsin-like receptor activity~OBSOLETE. A G-protein coupled receptor that is structurally/functionally related to the rhodopsin receptor.|GO:0007186~G-protein coupled receptor protein signaling pathway~The series of molecular signals generated as a consequence of a G-protein coupled receptor binding to its physiological ligand.|GO:0016021~integral to membrane~Penetrating at least on…	IPR000276~Rhodopsin-like GPCR superfamily	ScanRegExp~PS00237~G_PROTEIN_RECEP_F1_1	1.4091	0.000429272	0.000915211	-0.0997703	0.797889	0.847458	0.326337	0.402486	0.543233	0.30304	0.436538	0.608512
1225		GO:0005524~ATP binding~Interacting selectively and non-covalently with ATP, adenosine 5'-triphosphate, a universally important coenzyme and enzyme regulator.|GO:0000155~two-component sensor activity~Catalysis of the phosphorylation of a specific transcription regulator in response to the presence of a particular signal substance outside the cell.|GO:0007165~signal transduction~The process whereby…	IPR003594~ATP-binding region, ATPase-like|IPR004358~Bacterial sensor protein, C-terminal	HMMPfam~PF02518~HATPase_c|FPrintScan~PR00344~BCTRLSENSOR	0.552377	0.00356023	0.00651078	-0.11234	0.542535	0.625316	0.151996	0.401683	0.54229	0.85655	2.2206e-06	1.80606e-05
1415		GO:0001584~rhodopsin-like receptor activity~OBSOLETE. A G-protein coupled receptor that is structurally/functionally related to the rhodopsin receptor.|GO:0007186~G-protein coupled receptor protein signaling pathway~The series of molecular signals generated as a consequence of a G-protein coupled receptor binding to its physiological ligand.|GO:0016021~integral to membrane~Penetrating at least on…	IPR000276~Rhodopsin-like GPCR superfamily	ScanRegExp~PS00237~G_PROTEIN_RECEP_F1_1	1.07564	9.53546e-05	0.000223014	1.28077	1.63154e-06	5.97459e-06	0.882128	0.000867734	0.00316118	0.422609	0.106276	0.224691
1585		GO:0016787~hydrolase activity~Catalysis of the hydrolysis of various bonds, e.g. C-O, C-N, C-C, phosphoric anhydride bonds, etc. Hydrolase is the systematic name for any enzyme of EC class 3.|GO:0004721~phosphoprotein phosphatase activity~Catalysis of the reaction: a phosphoprotein + H2O = a protein + phosphate. Together with protein kinases, these enzymes control the state of phosphorylation of …	IPR006186~Serine/threonine-specific protein phosphatase and bis(5-nucleosyl)-tetraphosphatase|IPR004843~Metallophosphoesterase	BlastProDom~PD000252~sp_Q9Y0B7_DICDI_Q9Y0B7;|HMMPfam~PF00149~Metallophos|FPrintScan~PR00114~STPHPHTASE|ScanRegExp~PS00125~SER_THR_PHOSPHATASE|ProfileScan~PS50185~PHOSPHO_ESTER|HMMSmart~SM00156~PP2Ac	0.468386	0.0071276	0.0124004	-0.0446148	0.793778	0.844236	-0.220264	0.196012	0.315545	-0.0852811	0.616121	0.757221
1783		GO:0001584~rhodopsin-like receptor activity~OBSOLETE. A G-protein coupled receptor that is structurally/functionally related to the rhodopsin receptor.|GO:0007186~G-protein coupled receptor protein signaling pathway~The series of molecular signals generated as a consequence of a G-protein coupled receptor binding to its physiological ligand.|GO:0016021~integral to membrane~Penetrating at least on…	IPR000276~Rhodopsin-like GPCR superfamily	ScanRegExp~PS00237~G_PROTEIN_RECEP_F1_1	-2.89877	1.33841e-33	2.83287e-32	-2.14607	6.63424e-20	6.60491e-19	-1.90551	1.42317e-16	2.7585e-15	-1.80404	4.31265e-15	9.46903e-14
2808		GO:0004672~protein kinase activity~Catalysis of the phosphorylation of an amino acid residue in a protein, usually according to the reaction: a protein + ATP = a phosphoprotein + ADP.|GO:0005524~ATP binding~Interacting selectively and non-covalently with ATP, adenosine 5'-triphosphate, a universally important coenzyme and enzyme regulator.|GO:0006468~protein amino acid phosphorylation~The process…	IPR000719~Protein kinase|IPR001245~Tyrosine protein kinase|IPR002290~Serine/threonine protein kinase	BlastProDom~PD000001~sp_Q86AD7_DICDI_Q86AD7;|HMMPfam~PF00069~Pkinase|ProfileScan~PS50011~PROTEIN_KINASE_DOM|HMMSmart~SM00219~TyrKc|HMMSmart~SM00220~S_TKc	1.07114	5.63029e-14	3.47842e-13	0.845737	1.2348e-09	6.17844e-09	0.456848	0.000943298	0.00339786	0.817687	3.74757e-09	4.54823e-08
4202	bHLH4_PAS	GO:0004871~signal transducer activity~Mediates the transfer of a signal from the outside to the inside of a cell by means other than the introduction of the signal molecule itself into the cell.|GO:0007165~signal transduction~The process whereby an activated receptor conveys information down the signaling pathway, resulting in a change in the function or state of a cell.|GO:0007165~signal transdu…	IPR001092~Basic helix-loop-helix dimerisation region bHLH|IPR000014~PAS	HMMPfam~PF00010~HLH|ScanRegExp~PS00038~HLH_1|ProfileScan~PS50112~PAS|ProfileScan~PS50888~HLH_2|HMMSmart~SM00091~PAS|HMMSmart~SM00353~HLH	-7.55737	3.09357e-12	1.65684e-11	-9.0768	1.89422e-15	1.4349e-14	-10.2192	9.36472e-18	1.95863e-16	-10.4515	1.47479e-18	4.25277e-17
4322			IPR001611~Leucine-rich repeat|IPR007090~Leucine-rich repeat, plant specific	HMMPfam~PF00560~LRR|FPrintScan~PR00019~LEURICHRPT|ProfileScan~PS50502~LRR_PS|HMMSmart~SM00366~LRR_PS	1.22269	1.00024e-14	6.58305e-14	0.65446	1.64096e-05	5.2673e-05	0.0140136	0.926337	0.956618	0.0489388	0.744599	0.846502
4523		GO:0004383~guanylate cyclase activity~Catalysis of the reaction: GTP = 3',5'-cyclic GMP + diphosphate.	IPR001054~Guanylate cyclase	ProfileScan~PS50125~GUANYLATE_CYCLASES_2	2.44354	7.55443e-14	4.60799e-13	-0.302893	0.217384	0.295102	1.11836	2.48759e-05	0.000123713	0.305437	0.225631	0.388838
4552		GO:0003854~3-beta-hydroxy-delta5-steroid dehydrogenase activity~Catalysis of the reaction: 3-beta-hydroxy-delta(5)-steroid + NAD+ = 3-oxo-delta(5)-steroid + NADH + H+.|GO:0006694~steroid biosynthetic process~The chemical reactions and pathways resulting in the formation of steroids, compounds with a 1,2,cyclopentanoperhydrophenanthrene nucleus; includes de novo formation and steroid interconversi…	IPR002225~3-beta hydroxysteroid dehydrogenase/isomerase|IPR000276~Rhodopsin-like GPCR superfamily|IPR000205~NAD-binding site	HMMPfam~PF01073~3Beta_HSD|ScanRegExp~PS00237~G_PROTEIN_RECEP_F1_1|ProfileScan~PS50205~NAD_BINDING	0.644185	0.00554424	0.00983814	0.647113	0.00461778	0.00985282	0.109784	0.631396	0.74635	0.509352	0.0258617	0.0730045
5018		GO:0004672~protein kinase activity~Catalysis of the phosphorylation of an amino acid residue in a protein, usually according to the reaction: a protein + ATP = a phosphoprotein + ADP.|GO:0005524~ATP binding~Interacting selectively and non-covalently with ATP, adenosine 5'-triphosphate, a universally important coenzyme and enzyme regulator.|GO:0006468~protein amino acid phosphorylation~The process…	IPR000719~Protein kinase|IPR008271~Serine/threonine protein kinase, active site|IPR003527~MAP kinase|IPR001245~Tyrosine protein kinase|IPR002290~Serine/threonine protein kinase	BlastProDom~PD000001~sp_Q86AD7_DICDI_Q86AD7;|HMMPfam~PF00069~Pkinase|ScanRegExp~PS00107~PROTEIN_KINASE_ATP|ScanRegExp~PS00108~PROTEIN_KINASE_ST|ScanRegExp~PS01351~MAPK|ProfileScan~PS50011~PROTEIN_KINASE_DOM|HMMSmart~SM00219~TyrKc|HMMSmart~SM00220~S_TKc	1.08224	0.0122036	0.0202178	0.53015	0.213599	0.290966	-0.270099	0.525304	0.656351	-0.51076	0.230664	0.393602
5225		GO:0005634~nucleus~A membrane-bounded organelle of eukaryotic cells in which chromosomes are housed and replicated. In most cells, the nucleus contains all of the cell's chromosomes except the organellar chromosomes, and is the site of RNA synthesis and processing. In some species, or in specialized cell types, RNA metabolism or DNA replication may be absent.|GO:0005643~nuclear pore~Any of the nu…	IPR009082~Histidine kinase, homodimeric	superfamily~SSF47384~Homodimeric domain of signal transducing histidine kinase	-0.102099	0.58226	0.641948	-0.178502	0.335898	0.42542	-0.368879	0.0468269	0.0987976	-0.263798	0.154723	0.296975
5595			IPR001611~Leucine-rich repeat|IPR007090~Leucine-rich repeat, plant specific|IPR003591~Leucine-rich repeat, typical subtype	HMMPfam~PF00560~LRR|FPrintScan~PR00019~LEURICHRPT|ProfileScan~PS50502~LRR_PS|HMMSmart~SM00366~LRR_PS|HMMSmart~SM00369~LRR_TYP	0.657408	3.81991e-05	9.44536e-05	0.83201	1.85397e-07	7.51745e-07	0.876951	3.77658e-08	2.99382e-07	0.569519	0.00033008	0.00170902
5790		GO:0004672~protein kinase activity~Catalysis of the phosphorylation of an amino acid residue in a protein, usually according to the reaction: a protein + ATP = a phosphoprotein + ADP.|GO:0005524~ATP binding~Interacting selectively and non-covalently with ATP, adenosine 5'-triphosphate, a universally important coenzyme and enzyme regulator.|GO:0006468~protein amino acid phosphorylation~The process…	IPR006977~Protein of unknown function DUF649|IPR000719~Protein kinase	HMMPfam~PF04893~Yip1|ScanRegExp~PS00107~PROTEIN_KINASE_ATP	0.951949	0.00390684	0.00709804	-0.138677	0.66899	0.736418	0.191402	0.554757	0.682118	0.21679	0.503566	0.66967
6893		GO:0005515~protein binding~Interacting selectively and non-covalently with any protein or protein complex (a complex of two or more proteins that may include other nonprotein molecules).|GO:0001584~rhodopsin-like receptor activity~OBSOLETE. A G-protein coupled receptor that is structurally/functionally related to the rhodopsin receptor.|GO:0007186~G-protein coupled receptor protein signaling path…	IPR002110~Ankyrin|IPR001440~TPR repeat|IPR001478~PDZ/DHR/GLGF|IPR000276~Rhodopsin-like GPCR superfamily|IPR000183~Orn/DAP/Arg decarboxylase 2|IPR001388~Synaptobrevin	HMMPfam~PF00023~Ank|HMMPfam~PF00515~TPR|HMMPfam~PF00595~PDZ|FPrintScan~PR01415~ANKYRIN|ScanRegExp~PS00237~G_PROTEIN_RECEP_F1_1|ScanRegExp~PS00879~ODR_DC_2_2|ProfileScan~PS50005~TPR_REPEAT|ProfileScan~PS50088~ANK_REPEAT|ProfileScan~PS50106~PDZ|ProfileScan~PS50293~TPR_REGION|ProfileScan~PS50297~ANK_REP_REGION|ProfileScan~PS50892~V_SNARE|HMMSmart~SM00028~TPR|HMMSmart~SM00248~ANK	0.39611	0.0146952	0.0239698	0.010951	0.945766	0.959363	0.249402	0.12101	0.216034	-0.0177845	0.911824	0.953607
7188		GO:0004672~protein kinase activity~Catalysis of the phosphorylation of an amino acid residue in a protein, usually according to the reaction: a protein + ATP = a phosphoprotein + ADP.|GO:0005524~ATP binding~Interacting selectively and non-covalently with ATP, adenosine 5'-triphosphate, a universally important coenzyme and enzyme regulator.|GO:0006468~protein amino acid phosphorylation~The process…	IPR000719~Protein kinase|IPR000024~Frizzled CRD region|IPR002290~Serine/threonine protein kinase	BlastProDom~PD000001~sp_Q86AD7_DICDI_Q86AD7;|HMMPfam~PF00069~Pkinase|ProfileScan~PS50011~PROTEIN_KINASE_DOM|ProfileScan~PS50038~FZ|HMMSmart~SM00220~S_TKc	2.73522	3.32015e-52	1.68929e-50	1.19599	7.07661e-13	4.54716e-12	0.960449	7.84591e-09	6.87931e-08	0.331191	0.0439594	0.112863
7368	CPD2			CPD2	-1.04026	0.0103969	0.0174956	-0.899507	0.0254448	0.0456102	-0.737679	0.0660813	0.131653	-0.51623	0.197965	0.353657
7582		GO:0004383~guanylate cyclase activity~Catalysis of the reaction: GTP = 3',5'-cyclic GMP + diphosphate.	IPR001054~Guanylate cyclase	ProfileScan~PS50125~GUANYLATE_CYCLASES_2|HMMSmart~SM00044~CYCc	0.695494	0.000259169	0.000571652	0.369232	0.0464011	0.0773815	0.0219164	0.905849	0.944037	0.0421768	0.819066	0.89575
7830		GO:0008067~metabotropic glutamate, GABA-B-like receptor activity~OBSOLETE. A G-protein coupled receptor that is structurally/functionally related to the metabotropic glutamate receptor.|GO:0016020~membrane~Double layer of lipid molecules that encloses all cells, and, in eukaryotes, many organelles; may be a single or double lipid bilayer; also includes associated proteins.	IPR000337~GPCR, family 3, metabotropic glutamate receptor-like	HMMPfam~PF00003~7tm_3|ProfileScan~PS50259~G_PROTEIN_RECEP_F3_4	-0.655125	0.00411986	0.00746456	0.250574	0.271694	0.355902	0.17524	0.442079	0.57894	0.0774218	0.7331	0.838564
7839		GO:0008067~metabotropic glutamate, GABA-B-like receptor activity~OBSOLETE. A G-protein coupled receptor that is structurally/functionally related to the metabotropic glutamate receptor.|GO:0016020~membrane~Double layer of lipid molecules that encloses all cells, and, in eukaryotes, many organelles; may be a single or double lipid bilayer; also includes associated proteins.	IPR000337~GPCR, family 3, metabotropic glutamate receptor-like	HMMPfam~PF00003~7tm_3|FPrintScan~PR00248~GPCRMGR|ProfileScan~PS50259~G_PROTEIN_RECEP_F3_4	-0.00407485	0.976899	0.979583	0.0744033	0.597222	0.674535	-0.24698	0.078833	0.152132	-0.0350943	0.802331	0.884762
7937	GC_PAS	GO:0004383~guanylate cyclase activity~Catalysis of the reaction: GTP = 3',5'-cyclic GMP + diphosphate.|GO:0006355~regulation of transcription, DNA-dependent~Any process that modulates the frequency, rate or extent of cellular DNA-dependent transcription.|GO:0007165~signal transduction~The process whereby an activated receptor conveys information down the signaling pathway, resulting in a change i…	IPR001054~Guanylate cyclase|IPR001610~PAC motif|IPR000014~PAS	HMMPfam~PF00211~Guanylate_cyc|HMMPfam~PF00785~PAC|ProfileScan~PS50112~PAS|ProfileScan~PS50125~GUANYLATE_CYCLASES_2|HMMSmart~SM00044~CYCc|HMMSmart~SM00091~PAS|HMMTigr~TIGR00229~sensory_box	2.17008	8.50927e-09	3.25103e-08	1.65151	7.73446e-06	2.61242e-05	0.917609	0.011322	0.0297322	1.04833	0.0039304	0.0148132
8258		GO:0004383~guanylate cyclase activity~Catalysis of the reaction: GTP = 3',5'-cyclic GMP + diphosphate.|GO:0004114~3',5'-cyclic-nucleotide phosphodiesterase activity~Catalysis of the reaction: nucleoside 3',5'-cyclic phosphate + H2O = nucleoside 5'-phosphate.|GO:0007165~signal transduction~The process whereby an activated receptor conveys information down the signaling pathway, resulting in a chan…	IPR001054~Guanylate cyclase|IPR002073~3'5'-cyclic nucleotide phosphodiesterase	HMMPfam~PF00211~Guanylate_cyc|HMMPfam~PF00233~PDEase_I|ProfileScan~PS50125~GUANYLATE_CYCLASES_2|HMMSmart~SM00044~CYCc	-0.67675	0.281977	0.343837	0.124778	0.842083	0.881449	0.595961	0.342745	0.48325	0.23811	0.703858	0.818205
8798		GO:0004383~guanylate cyclase activity~Catalysis of the reaction: GTP = 3',5'-cyclic GMP + diphosphate.	IPR001054~Guanylate cyclase	HMMPfam~PF00211~Guanylate_cyc|ProfileScan~PS50125~GUANYLATE_CYCLASES_2	0.748135	0.000326629	0.000709505	0.782557	0.000100474	0.000289495	0.274479	0.175652	0.290366	0.248837	0.21133	0.370651
8820		GO:0004383~guanylate cyclase activity~Catalysis of the reaction: GTP = 3',5'-cyclic GMP + diphosphate.	IPR001054~Guanylate cyclase|IPR003018~GAF	HMMPfam~PF00211~Guanylate_cyc|HMMPfam~PF01590~GAF|ProfileScan~PS50125~GUANYLATE_CYCLASES_2|HMMSmart~SM00044~CYCc	1.19294	0.0911158	0.125443	0.559517	0.422995	0.513366	0.471467	0.498913	0.632941	0.261748	0.706999	0.820234
8821		GO:0004383~guanylate cyclase activity~Catalysis of the reaction: GTP = 3',5'-cyclic GMP + diphosphate.	IPR001054~Guanylate cyclase|IPR003018~GAF	HMMPfam~PF00211~Guanylate_cyc|HMMPfam~PF01590~GAF|ProfileScan~PS50125~GUANYLATE_CYCLASES_2|HMMSmart~SM00044~CYCc|HMMSmart~SM00065~GAF	1.15442	0.00307116	0.00569013	0.156953	0.68225	0.748058	0.390678	0.307592	0.446046	0.257001	0.502239	0.668409
9688	bZIP7a_PAS	GO:0004871~signal transducer activity~Mediates the transfer of a signal from the outside to the inside of a cell by means other than the introduction of the signal molecule itself into the cell.|GO:0007165~signal transduction~The process whereby an activated receptor conveys information down the signaling pathway, resulting in a change in the function or state of a cell.	IPR000014~PAS	ProfileScan~PS50112~PAS|HMMSmart~SM00091~PAS	-3.65589	0.000485427	0.00102787	-1.87139	0.0546642	0.0893004	-5.9912	3.09629e-07	2.13751e-06	-4.8375	1.26832e-05	9.04491e-05
9689	bZIP7b_PAS	GO:0005489~electron transporter activity~OBSOLETE. Enables the directed movement of electrons into, out of, within or between cells.|GO:0006118~electron transport~OBSOLETE. The transport of electrons from an electron donor to an electron acceptor.|GO:0020037~heme binding~Interacting selectively and non-covalently with heme, any compound of iron complexed in a porphyrin (tetrapyrrole) ring.|GO:000…	IPR000345~Cytochrome c heme-binding site|IPR000014~PAS	ScanRegExp~PS00190~CYTOCHROME_C|ProfileScan~PS50112~PAS|HMMSmart~SM00091~PAS|HMMTigr~TIGR00229~sensory_box	-5.21322	1.54835e-06	4.581e-06	-2.51186	0.00876988	0.017598	-5.85829	1.62682e-07	1.17439e-06	-5.23557	1.42594e-06	1.20629e-05
10414	CPD4			CPD4	-0.775006	0.055776	0.0807825	-2.70352	2.526e-10	1.3563e-09	-2.42807	9.89209e-09	8.50431e-08	-2.70303	3.43503e-10	4.70283e-09
11091		GO:0004672~protein kinase activity~Catalysis of the phosphorylation of an amino acid residue in a protein, usually according to the reaction: a protein + ATP = a phosphoprotein + ADP.|GO:0005524~ATP binding~Interacting selectively and non-covalently with ATP, adenosine 5'-triphosphate, a universally important coenzyme and enzyme regulator.|GO:0006468~protein amino acid phosphorylation~The process…	IPR000719~Protein kinase|IPR002290~Serine/threonine protein kinase	BlastProDom~PD000001~sp_Q86AD7_DICDI_Q86AD7;|HMMPfam~PF00069~Pkinase|ProfileScan~PS50011~PROTEIN_KINASE_DOM|HMMSmart~SM00220~S_TKc	-0.752818	0.000248761	0.000549842	0.611602	0.00219248	0.00500821	-0.244357	0.208446	0.33127	-0.305955	0.114914	0.238084
11180		GO:0004672~protein kinase activity~Catalysis of the phosphorylation of an amino acid residue in a protein, usually according to the reaction: a protein + ATP = a phosphoprotein + ADP.|GO:0005524~ATP binding~Interacting selectively and non-covalently with ATP, adenosine 5'-triphosphate, a universally important coenzyme and enzyme regulator.|GO:0006468~protein amino acid phosphorylation~The process…	IPR000719~Protein kinase	BlastProDom~PD000001~sp_Q86AD7_DICDI_Q86AD7;|HMMPfam~PF00069~Pkinase|ProfileScan~PS50011~PROTEIN_KINASE_DOM	1.09986	7.99231e-11	3.74591e-10	0.450986	0.0042094	0.00907931	0.501624	0.00142769	0.0048846	0.319192	0.0373844	0.0989097
11478		GO:0001584~rhodopsin-like receptor activity~OBSOLETE. A G-protein coupled receptor that is structurally/functionally related to the rhodopsin receptor.|GO:0007186~G-protein coupled receptor protein signaling pathway~The series of molecular signals generated as a consequence of a G-protein coupled receptor binding to its physiological ligand.|GO:0016021~integral to membrane~Penetrating at least on…	IPR000276~Rhodopsin-like GPCR superfamily	ScanRegExp~PS00237~G_PROTEIN_RECEP_F1_1	-0.113189	0.531727	0.593849	-0.526516	0.00275013	0.00616362	-0.652918	0.000213744	0.000881891	-0.903442	2.49048e-07	2.38739e-06
13134		GO:0004672~protein kinase activity~Catalysis of the phosphorylation of an amino acid residue in a protein, usually according to the reaction: a protein + ATP = a phosphoprotein + ADP.|GO:0005524~ATP binding~Interacting selectively and non-covalently with ATP, adenosine 5'-triphosphate, a universally important coenzyme and enzyme regulator.|GO:0006468~protein amino acid phosphorylation~The process…	IPR000719~Protein kinase|IPR004147~ABC-1	BlastProDom~PD000001~sp_Q86AD7_DICDI_Q86AD7;|HMMPfam~PF03109~ABC1	0.252211	0.251043	0.310083	0.352705	0.106728	0.160122	-0.942413	2.08006e-05	0.000104725	-0.417164	0.0578763	0.140629
13326		GO:0001584~rhodopsin-like receptor activity~OBSOLETE. A G-protein coupled receptor that is structurally/functionally related to the rhodopsin receptor.|GO:0007186~G-protein coupled receptor protein signaling pathway~The series of molecular signals generated as a consequence of a G-protein coupled receptor binding to its physiological ligand.|GO:0016021~integral to membrane~Penetrating at least on…	IPR007603~Protein of unknown function DUF580|IPR000276~Rhodopsin-like GPCR superfamily	HMMPfam~PF04515~DUF580|ScanRegExp~PS00237~G_PROTEIN_RECEP_F1_1	-1.03629	1.42686e-07	4.73813e-07	-0.714313	0.000269184	0.000725618	-1.04393	8.26122e-08	6.22267e-07	-0.326627	0.0900099	0.199409
14315	CPD1	GO:0003913~DNA photolyase activity~Catalysis of the repair of a photoproduct resulting from ultraviolet irradiation of two adjacent pyrimidine residues in DNA.|GO:0006281~DNA repair~The process of restoring DNA after damage. Genomes are subject to damage by chemical and physical agents in the environment (e.g. UV and ionizing radiations, chemical mutagens, fungal and bacterial toxins, etc.) and b…	IPR006051~DNA photolyase, FAD- binding N-terminal|IPR005101~DNA photolyase, FAD-binding|IPR002081~Deoxyribodipyrimidine photolyase, class 1	BlastProDom~PD004390~sp_Q8TIS6_METAC_Q8TIS6;|HMMPfam~PF03441~FAD_binding_7|FPrintScan~PR00147~DNAPHOTLYASE	1.05022	3.65243e-09	1.44933e-08	0.180696	0.275273	0.359647	0.119239	0.470002	0.606146	0.123017	0.451812	0.622189
16501		GO:0004672~protein kinase activity~Catalysis of the phosphorylation of an amino acid residue in a protein, usually according to the reaction: a protein + ATP = a phosphoprotein + ADP.|GO:0005524~ATP binding~Interacting selectively and non-covalently with ATP, adenosine 5'-triphosphate, a universally important coenzyme and enzyme regulator.|GO:0006468~protein amino acid phosphorylation~The process…	IPR000719~Protein kinase|IPR008271~Serine/threonine protein kinase, active site|IPR001245~Tyrosine protein kinase|IPR002290~Serine/threonine protein kinase	BlastProDom~PD000001~sp_Q86AD7_DICDI_Q86AD7;|HMMPfam~PF00069~Pkinase|ScanRegExp~PS00107~PROTEIN_KINASE_ATP|ScanRegExp~PS00108~PROTEIN_KINASE_ST|ProfileScan~PS50011~PROTEIN_KINASE_DOM|HMMSmart~SM00219~TyrKc|HMMSmart~SM00220~S_TKc	-0.635837	0.0556731	0.0806665	-0.284419	0.388604	0.479771	0.126149	0.702898	0.801131	0.241454	0.463988	0.63368
16961		GO:0004672~protein kinase activity~Catalysis of the phosphorylation of an amino acid residue in a protein, usually according to the reaction: a protein + ATP = a phosphoprotein + ADP.|GO:0005524~ATP binding~Interacting selectively and non-covalently with ATP, adenosine 5'-triphosphate, a universally important coenzyme and enzyme regulator.|GO:0006468~protein amino acid phosphorylation~The process…	IPR000719~Protein kinase|IPR001245~Tyrosine protein kinase|IPR008271~Serine/threonine protein kinase, active site|IPR002290~Serine/threonine protein kinase	BlastProDom~PD000001~sp_Q86AD7_DICDI_Q86AD7;|HMMPfam~PF00069~Pkinase|FPrintScan~PR00109~TYRKINASE|ScanRegExp~PS00107~PROTEIN_KINASE_ATP|ScanRegExp~PS00108~PROTEIN_KINASE_ST|ProfileScan~PS50011~PROTEIN_KINASE_DOM|HMMSmart~SM00219~TyrKc|HMMSmart~SM00220~S_TKc	-0.140021	0.634644	0.690637	0.232696	0.428976	0.51904	0.0864665	0.76905	0.848323	-0.0231595	0.936989	0.967902
17208		GO:0005956~protein kinase CK2 complex~A protein complex that possesses protein serine/threonine kinase activity, and contains two catalytic alpha subunits and two regulatory beta subunits. Protein kinase CK2 complexes are found in nearly every subcellular compartment, and can phosphorylate many protein substrates in addition to casein.|GO:0008605~protein kinase CK2 regulator activity~OBSOLETE. Mo…	IPR000704~Casein kinase II, regulatory subunit	BlastProDom~PD003829~sp_Q9FQF8_MAIZE_Q9FQF8;|HMMPfam~PF01214~CK_II_beta|FPrintScan~PR00472~CASNKINASEII	0.421272	0.00279228	0.00521635	0.333985	0.0147922	0.0281565	0.151534	0.268544	0.403121	0.255661	0.0604393	0.145668
17468		GO:0005956~protein kinase CK2 complex~A protein complex that possesses protein serine/threonine kinase activity, and contains two catalytic alpha subunits and two regulatory beta subunits. Protein kinase CK2 complexes are found in nearly every subcellular compartment, and can phosphorylate many protein substrates in addition to casein.|GO:0008605~protein kinase CK2 regulator activity~OBSOLETE. Mo…	IPR000704~Casein kinase II, regulatory subunit	BlastProDom~PD003829~sp_Q9FQF8_MAIZE_Q9FQF8;|HMMPfam~PF01214~CK_II_beta|FPrintScan~PR00472~CASNKINASEII|ScanRegExp~PS01101~CK2_BETA	0.426362	0.106477	0.144172	-0.28266	0.278254	0.363058	-0.175601	0.501128	0.634914	-0.400362	0.12578	0.255692
18220		GO:0005525~GTP binding~Interacting selectively and non-covalently with GTP, guanosine triphosphate.|GO:0007264~small GTPase mediated signal transduction~Any series of molecular signals in which a small monomeric GTPase relays one or more of the signals.|GO:0000160~two-component signal transduction system (phosphorelay)~A conserved series of molecular signals found in prokaryotes and eukaryotes; i…	IPR001806~Ras GTPase|IPR002078~Sigma-54 factor, interaction region|IPR003577~Ras small GTPase, Ras type|IPR003578~Ras small GTPase, Rho type|IPR003579~Ras small GTPase, Rab type|IPR002041~GTP-binding nuclear protein Ran|IPR005225~Small GTP-binding protein domain	HMMPfam~PF00071~Ras|FPrintScan~PR00449~RASTRNSFRMNG|ScanRegExp~PS00675~SIGMA54_INTERACT_1|HMMSmart~SM00173~RAS|HMMSmart~SM00174~RHO|HMMSmart~SM00175~RAB|HMMSmart~SM00176~RAN|HMMTigr~TIGR00231~small_GTP	0.595107	0.00197085	0.00378402	0.518494	0.0065995	0.0136385	0.216234	0.256708	0.388883	-0.0380117	0.842191	0.911444
18841		GO:0003723~RNA binding~Interacting selectively and non-covalently with an RNA molecule or a portion thereof.|GO:0005634~nucleus~A membrane-bounded organelle of eukaryotic cells in which chromosomes are housed and replicated. In most cells, the nucleus contains all of the cell's chromosomes except the organellar chromosomes, and is the site of RNA synthesis and processing. In some species, or in s…	IPR000504~RNA-binding region RNP-1 (RNA recognition motif)|IPR008111~RNA binding motif protein 8|IPR000276~Rhodopsin-like GPCR superfamily	HMMPfam~PF00076~RRM_1|FPrintScan~PR01738~RNABINDINGM8|ScanRegExp~PS00237~G_PROTEIN_RECEP_F1_1|ProfileScan~PS50102~RRM|HMMSmart~SM00360~RRM	1.4886	3.10857e-15	2.1502e-14	0.741683	1.95738e-05	6.21138e-05	0.691454	5.68349e-05	0.000262657	0.44321	0.00740028	0.0254359
20065	AUREO1B	GO:0004871~signal transducer activity~Mediates the transfer of a signal from the outside to the inside of a cell by means other than the introduction of the signal molecule itself into the cell.|GO:0007165~signal transduction~The process whereby an activated receptor conveys information down the signaling pathway, resulting in a change in the function or state of a cell.	IPR000014~PAS	ProfileScan~PS50112~PAS	0.44653	0.0260449	0.0404332	1.51071	6.34239e-14	4.31372e-13	-0.443723	0.0281145	0.0646114	0.323775	0.109341	0.229503
20732		GO:0004672~protein kinase activity~Catalysis of the phosphorylation of an amino acid residue in a protein, usually according to the reaction: a protein + ATP = a phosphoprotein + ADP.|GO:0005524~ATP binding~Interacting selectively and non-covalently with ATP, adenosine 5'-triphosphate, a universally important coenzyme and enzyme regulator.|GO:0006468~protein amino acid phosphorylation~The process…	IPR000719~Protein kinase|IPR003006~Immunoglobulin/major histocompatibility complex|IPR002290~Serine/threonine protein kinase	BlastProDom~PD000001~sp_Q86AD7_DICDI_Q86AD7;|ScanRegExp~PS00290~IG_MHC|ProfileScan~PS50011~PROTEIN_KINASE_DOM|HMMSmart~SM00220~S_TKc	-1.67874	6.98043e-20	6.79612e-19	-0.619681	0.000698976	0.00175249	0.447695	0.0139069	0.0353534	0.187457	0.300105	0.474592
20899	bHLH2_PAS	GO:0004871~signal transducer activity~Mediates the transfer of a signal from the outside to the inside of a cell by means other than the introduction of the signal molecule itself into the cell.|GO:0007165~signal transduction~The process whereby an activated receptor conveys information down the signaling pathway, resulting in a change in the function or state of a cell.	IPR001092~Basic helix-loop-helix dimerisation region bHLH|IPR000014~PAS	HMMPfam~PF00010~HLH|ScanRegExp~PS00038~HLH_1|ProfileScan~PS50888~HLH_2|HMMSmart~SM00091~PAS|HMMSmart~SM00353~HLH	-2.48599	1.313e-09	5.46635e-09	-1.26383	0.00133229	0.00316418	-3.83888	1.03553e-18	2.37208e-17	-3.16613	5.84737e-14	1.16981e-12
21161		GO:0008158~hedgehog receptor activity~Combining with the hedgehog protein to initiate a change in cell activity.|GO:0016020~membrane~Double layer of lipid molecules that encloses all cells, and, in eukaryotes, many organelles; may be a single or double lipid bilayer; also includes associated proteins.|GO:0016020~membrane~Double layer of lipid molecules that encloses all cells, and, in eukaryotes,…	IPR003392~Patched|IPR000731~Sterol-sensing 5TM box	HMMPfam~PF02460~Patched|ProfileScan~PS50156~SSD	-2.42277	2.20325e-09	8.96463e-09	-0.0983725	0.798082	0.847576	-0.225494	0.557708	0.684712	0.0752394	0.844837	0.91327
21249		GO:0000155~two-component sensor activity~Catalysis of the phosphorylation of a specific transcription regulator in response to the presence of a particular signal substance outside the cell.|GO:0000160~two-component signal transduction system (phosphorelay)~A conserved series of molecular signals found in prokaryotes and eukaryotes; involves autophosphorylation of a histidine kinase and the trans…	IPR008207~Hpt	ProfileScan~PS50894~HPT	0.35384	0.0149774	0.0243892	0.0928867	0.51916	0.604363	-0.0318308	0.824842	0.886312	-0.0980835	0.496	0.662245
22118		GO:0004672~protein kinase activity~Catalysis of the phosphorylation of an amino acid residue in a protein, usually according to the reaction: a protein + ATP = a phosphoprotein + ADP.|GO:0005524~ATP binding~Interacting selectively and non-covalently with ATP, adenosine 5'-triphosphate, a universally important coenzyme and enzyme regulator.|GO:0006468~protein amino acid phosphorylation~The process…	IPR000719~Protein kinase|IPR008271~Serine/threonine protein kinase, active site|IPR001245~Tyrosine protein kinase|IPR002290~Serine/threonine protein kinase	BlastProDom~PD000001~sp_Q86AD7_DICDI_Q86AD7;|HMMPfam~PF00069~Pkinase|ScanRegExp~PS00107~PROTEIN_KINASE_ATP|ScanRegExp~PS00108~PROTEIN_KINASE_ST|ProfileScan~PS50011~PROTEIN_KINASE_DOM|HMMSmart~SM00219~TyrKc|HMMSmart~SM00220~S_TKc	0.0154641	0.943999	0.953641	0.0577211	0.793016	0.843636	-0.250849	0.254466	0.386483	0.0451374	0.837429	0.908696
22202		GO:0004383~guanylate cyclase activity~Catalysis of the reaction: GTP = 3',5'-cyclic GMP + diphosphate.	IPR001054~Guanylate cyclase	ProfileScan~PS50125~GUANYLATE_CYCLASES_2	0.714641	4.67627e-07	1.47307e-06	-0.00669314	0.961264	0.971453	0.0532644	0.701525	0.800284	0.0204704	0.881958	0.936372
22234	PAS	GO:0004871~signal transducer activity~Mediates the transfer of a signal from the outside to the inside of a cell by means other than the introduction of the signal molecule itself into the cell.|GO:0007165~signal transduction~The process whereby an activated receptor conveys information down the signaling pathway, resulting in a change in the function or state of a cell.|GO:0000155~two-component …	IPR000014~PAS|IPR000700~PAS-associated, C-terminal	HMMPfam~PF00989~PAS|ProfileScan~PS50112~PAS|ProfileScan~PS50113~PAC|HMMSmart~SM00091~PAS|HMMTigr~TIGR00229~sensory_box	0.0373157	0.934166	0.945784	1.78574	0.000121363	0.000346382	1.53433	0.000885425	0.00321456	1.30845	0.00409454	0.0153716
22442		GO:0004383~guanylate cyclase activity~Catalysis of the reaction: GTP = 3',5'-cyclic GMP + diphosphate.	IPR001054~Guanylate cyclase	ProfileScan~PS50125~GUANYLATE_CYCLASES_2	-0.921043	1.91273e-09	7.83982e-09	0.0606354	0.689687	0.753791	-0.0431615	0.777211	0.854004	-0.0868436	0.568073	0.723728
22792		GO:0005525~GTP binding~Interacting selectively and non-covalently with GTP, guanosine triphosphate.|GO:0007264~small GTPase mediated signal transduction~Any series of molecular signals in which a small monomeric GTPase relays one or more of the signals.|GO:0000160~two-component signal transduction system (phosphorelay)~A conserved series of molecular signals found in prokaryotes and eukaryotes; i…	IPR001806~Ras GTPase|IPR002078~Sigma-54 factor, interaction region|IPR003577~Ras small GTPase, Ras type|IPR003578~Ras small GTPase, Rho type|IPR003579~Ras small GTPase, Rab type|IPR002041~GTP-binding nuclear protein Ran|IPR006688~ADP-ribosylation factor|IPR005225~Small GTP-binding protein domain	HMMPfam~PF00071~Ras|FPrintScan~PR00449~RASTRNSFRMNG|ScanRegExp~PS00675~SIGMA54_INTERACT_1|HMMSmart~SM00173~RAS|HMMSmart~SM00174~RHO|HMMSmart~SM00175~RAB|HMMSmart~SM00176~RAN|HMMSmart~SM00177~ARF|HMMTigr~TIGR00231~small_GTP	-0.0794774	0.711372	0.759299	0.876929	5.10957e-05	0.000153099	0.080349	0.708332	0.805272	0.23516	0.273619	0.44481
22848	Dph	GO:0000156~two-component response regulator activity~Alters the level of transcription of target genes, usually by binding to a transcription factor, when phosphorylated by a sensor that detects the presence of a particular signal substance outside the cell.|GO:0000160~two-component signal transduction system (phosphorelay)~A conserved series of molecular signals found in prokaryotes and eukaryot…	IPR001789~Response regulator receiver|IPR003661~Histidine kinase A, N-terminal|IPR003018~GAF|IPR003594~ATP-binding region, ATPase-like|IPR004358~Bacterial sensor protein, C-terminal|IPR001294~Phytochrome|IPR000504~RNA-binding region RNP-1 (RNA recognition motif)|IPR005467~Histidine kinase	BlastProDom~PD000039~sp_Q9URL9_CANAL_Q9URL9;|HMMPfam~PF00072~Response_reg|HMMPfam~PF00512~HisKA|HMMPfam~PF01590~GAF|HMMPfam~PF02518~HATPase_c|FPrintScan~PR00344~BCTRLSENSOR|FPrintScan~PR01033~PHYTOCHROME|ScanRegExp~PS00030~RRM_RNP_1|ProfileScan~PS50046~PHYTOCHROME_2|ProfileScan~PS50109~HIS_KIN|ProfileScan~PS50110~RESPONSE_REGULATORY|HMMSmart~SM00387~HATPase_c|HMMSmart~SM00388~HisKA|HMMSmart~SM004…	1.40948	6.80193e-15	4.5445e-14	1.66514	4.16236e-20	4.19927e-19	1.02627	9.61845e-09	8.29601e-08	1.18714	3.48305e-11	5.25837e-10
23208	bHLH3_PAS	GO:0004871~signal transducer activity~Mediates the transfer of a signal from the outside to the inside of a cell by means other than the introduction of the signal molecule itself into the cell.|GO:0007165~signal transduction~The process whereby an activated receptor conveys information down the signaling pathway, resulting in a change in the function or state of a cell.	IPR001092~Basic helix-loop-helix dimerisation region bHLH|IPR000014~PAS	HMMPfam~PF00010~HLH|ScanRegExp~PS00038~HLH_1|ProfileScan~PS50888~HLH_2|HMMSmart~SM00091~PAS|HMMSmart~SM00353~HLH	-0.406767	0.158339	0.205986	1.74834	3.50538e-09	1.69472e-08	-1.63129	3.29866e-08	2.64067e-07	-0.443484	0.124022	0.252944
23500	CPF4			CPF4	-0.158366	0.468127	0.533257	0.044923	0.836315	0.876917	0.0964585	0.656278	0.765501	-0.117155	0.5868	0.738067
23528		GO:0005525~GTP binding~Interacting selectively and non-covalently with GTP, guanosine triphosphate.|GO:0007264~small GTPase mediated signal transduction~Any series of molecular signals in which a small monomeric GTPase relays one or more of the signals.|GO:0000160~two-component signal transduction system (phosphorelay)~A conserved series of molecular signals found in prokaryotes and eukaryotes; i…	IPR001806~Ras GTPase|IPR002078~Sigma-54 factor, interaction region|IPR003577~Ras small GTPase, Ras type|IPR003578~Ras small GTPase, Rho type|IPR003579~Ras small GTPase, Rab type|IPR002041~GTP-binding nuclear protein Ran|IPR005225~Small GTP-binding protein domain	HMMPfam~PF00071~Ras|FPrintScan~PR00449~RASTRNSFRMNG|ScanRegExp~PS00675~SIGMA54_INTERACT_1|HMMSmart~SM00173~RAS|HMMSmart~SM00174~RHO|HMMSmart~SM00175~RAB|HMMSmart~SM00176~RAN|HMMTigr~TIGR00231~small_GTP	0.472253	0.000408081	0.000873174	0.798462	2.02289e-09	9.94347e-09	0.362509	0.00632249	0.0179386	0.292115	0.0277192	0.077356
24007	bHLH1_PAS			bHLH1_PAS	4.81136	7.19398e-14	4.40335e-13	2.1227	0.000187196	0.000518613	2.3284	4.7863e-05	0.000224926	2.36561	3.68439e-05	0.000235192
24364		GO:0004672~protein kinase activity~Catalysis of the phosphorylation of an amino acid residue in a protein, usually according to the reaction: a protein + ATP = a phosphoprotein + ADP.|GO:0005524~ATP binding~Interacting selectively and non-covalently with ATP, adenosine 5'-triphosphate, a universally important coenzyme and enzyme regulator.|GO:0006468~protein amino acid phosphorylation~The process…	IPR000719~Protein kinase|IPR004147~ABC-1	BlastProDom~PD000001~sp_Q86AD7_DICDI_Q86AD7;|HMMPfam~PF03109~ABC1|ProfileScan~PS50011~PROTEIN_KINASE_DOM	-0.101644	0.482193	0.546306	-0.492939	0.000658929	0.00166272	-0.0134222	0.925786	0.956516	-0.142641	0.321578	0.495524
24507	bZIP5_PAS			bZIP5_PAS	-8.45836	9.29509e-20	8.92649e-19	-9.02007	1.19671e-22	1.36034e-21	-7.42008	4.00857e-19	9.53318e-18	-10.0098	1.69123e-26	8.77367e-25
24575		GO:0004383~guanylate cyclase activity~Catalysis of the reaction: GTP = 3',5'-cyclic GMP + diphosphate.	IPR001054~Guanylate cyclase	HMMPfam~PF00211~Guanylate_cyc|ProfileScan~PS50125~GUANYLATE_CYCLASES_2|HMMSmart~SM00044~CYCc	-0.471262	0.118385	0.158772	0.191091	0.525656	0.610583	-1.01256	0.000878337	0.00319651	-0.737409	0.0149426	0.0465248
24729		GO:0001584~rhodopsin-like receptor activity~OBSOLETE. A G-protein coupled receptor that is structurally/functionally related to the rhodopsin receptor.|GO:0007186~G-protein coupled receptor protein signaling pathway~The series of molecular signals generated as a consequence of a G-protein coupled receptor binding to its physiological ligand.|GO:0016021~integral to membrane~Penetrating at least on…	IPR000276~Rhodopsin-like GPCR superfamily	ScanRegExp~PS00237~G_PROTEIN_RECEP_F1_1	-0.0492643	0.743182	0.786903	-0.175083	0.241104	0.322213	-0.140317	0.347178	0.487372	-0.178022	0.232729	0.396167
24827		GO:0004383~guanylate cyclase activity~Catalysis of the reaction: GTP = 3',5'-cyclic GMP + diphosphate.|GO:0003824~catalytic activity~Catalysis of a biochemical reaction at physiological temperatures. In biologically catalyzed reactions, the reactants are known as substrates, and the catalysts are naturally occurring macromolecular substances known as enzymes. Enzymes possess specific binding site…	IPR001054~Guanylate cyclase|IPR003607~Metal-dependent phosphohydrolase, HD region	ProfileScan~PS50125~GUANYLATE_CYCLASES_2|HMMSmart~SM00471~HDc	-0.0364734	0.847173	0.87444	0.391152	0.0389096	0.0665558	0.179084	0.344166	0.484607	0.0853022	0.652053	0.781787
25078		GO:0005509~calcium ion binding~Interacting selectively and non-covalently with calcium ions (Ca2+).	IPR001611~Leucine-rich repeat|IPR002048~Calcium-binding EF-hand|IPR007090~Leucine-rich repeat, plant specific	HMMPfam~PF00560~LRR|FPrintScan~PR00019~LEURICHRPT|ScanRegExp~PS00018~EF_HAND_1|ProfileScan~PS50502~LRR_PS|HMMSmart~SM00366~LRR_PS	-1.66686	5.93396e-06	1.63497e-05	0.0249878	0.944506	0.958453	-0.430074	0.231479	0.359568	-0.373844	0.298088	0.472751
25531			IPR001611~Leucine-rich repeat|IPR007090~Leucine-rich repeat, plant specific	HMMPfam~PF00560~LRR|ProfileScan~PS50502~LRR_PS|HMMSmart~SM00366~LRR_PS	-2.72571	1.22893e-06	3.68332e-06	0.866086	0.103279	0.155499	0.0325612	0.950817	0.971579	0.260128	0.622251	0.761392
25613		GO:0016773~phosphotransferase activity, alcohol group as acceptor~Catalysis of the transfer of a phosphorus-containing group from one compound (donor) to an alcohol group (acceptor).|GO:0005351~sugar:hydrogen symporter activity~Catalysis of the transfer of a solute or solutes from one side of a membrane to the other according to the reaction: sugar(out) + H+(out) = sugar(in) + H+(in).|GO:0009401~…	IPR000403~Phosphatidylinositol 3- and 4-kinase|IPR003151~PIK-related kinase, FAT|IPR002114~HPr serine phosphorylation site|IPR002088~Protein prenyltransferase, alpha subunit|IPR001440~TPR repeat	HMMPfam~PF00454~PI3_PI4_kinase|HMMPfam~PF02259~FAT|ScanRegExp~PS00589~PTS_HPR_SER|ScanRegExp~PS00904~PPTA|ProfileScan~PS50005~TPR_REPEAT|HMMSmart~SM00146~PI3Kc	-0.469049	0.00265972	0.00498457	-0.113966	0.464133	0.553082	-0.21595	0.165109	0.276005	-0.243586	0.117241	0.242147
25911	bZIP6_PAS			bZIP6_PAS	-2.31246	7.74611e-06	2.10576e-05	-4.05612	3.12157e-13	2.04555e-12	-1.22131	0.0141583	0.0358989	-2.95932	2.14585e-08	2.38797e-07
30963		GO:0004672~protein kinase activity~Catalysis of the phosphorylation of an amino acid residue in a protein, usually according to the reaction: a protein + ATP = a phosphoprotein + ADP.|GO:0005524~ATP binding~Interacting selectively and non-covalently with ATP, adenosine 5'-triphosphate, a universally important coenzyme and enzyme regulator.|GO:0006468~protein amino acid phosphorylation~The process…	IPR000719~Protein kinase|IPR008271~Serine/threonine protein kinase, active site|IPR000961~Protein kinase, C-terminal|IPR001245~Tyrosine protein kinase|IPR002290~Serine/threonine protein kinase	BlastProDom~PD000001~sp_Q86AD7_DICDI_Q86AD7;|HMMPfam~PF00069~Pkinase|ScanRegExp~PS00107~PROTEIN_KINASE_ATP|ScanRegExp~PS00108~PROTEIN_KINASE_ST|ProfileScan~PS50011~PROTEIN_KINASE_DOM|HMMSmart~SM00133~S_TK_X|HMMSmart~SM00219~TyrKc|HMMSmart~SM00220~S_TKc	1.34654	4.42285e-09	1.74198e-08	1.4063	1.34521e-11	8.01147e-11	-0.0675687	0.75215	0.835696	0.150324	0.446385	0.618256
31075		GO:0004383~guanylate cyclase activity~Catalysis of the reaction: GTP = 3',5'-cyclic GMP + diphosphate.	IPR001054~Guanylate cyclase	ProfileScan~PS50125~GUANYLATE_CYCLASES_2	0.276566	0.382365	0.447877	0.574646	0.0621645	0.0998917	-0.174435	0.573009	0.698189	0.259377	0.392862	0.56853
32230		GO:0004672~protein kinase activity~Catalysis of the phosphorylation of an amino acid residue in a protein, usually according to the reaction: a protein + ATP = a phosphoprotein + ADP.|GO:0005524~ATP binding~Interacting selectively and non-covalently with ATP, adenosine 5'-triphosphate, a universally important coenzyme and enzyme regulator.|GO:0006468~protein amino acid phosphorylation~The process…	IPR000719~Protein kinase|IPR001245~Tyrosine protein kinase|IPR002290~Serine/threonine protein kinase	BlastProDom~PD000001~sp_Q86AD7_DICDI_Q86AD7;|HMMPfam~PF00069~Pkinase|ScanRegExp~PS00107~PROTEIN_KINASE_ATP|ProfileScan~PS50011~PROTEIN_KINASE_DOM|HMMSmart~SM00219~TyrKc|HMMSmart~SM00220~S_TKc	1.11569	0.000360838	0.000778225	-0.48781	0.113023	0.168349	0.322712	0.294041	0.4316	0.103364	0.736359	0.841019
33193	PAS	GO:0004871~signal transducer activity~Mediates the transfer of a signal from the outside to the inside of a cell by means other than the introduction of the signal molecule itself into the cell.|GO:0007165~signal transduction~The process whereby an activated receptor conveys information down the signaling pathway, resulting in a change in the function or state of a cell.|GO:0007165~signal transdu…	IPR000014~PAS	ProfileScan~PS50112~PAS	-1.23644	0.129943	0.172394	-3.63285	4.90016e-05	0.000147409	-0.23298	0.771191	0.84945	-0.0759032	0.924536	0.960004
33288		GO:0000156~two-component response regulator activity~Alters the level of transcription of target genes, usually by binding to a transcription factor, when phosphorylated by a sensor that detects the presence of a particular signal substance outside the cell.|GO:0000160~two-component signal transduction system (phosphorelay)~A conserved series of molecular signals found in prokaryotes and eukaryot…	IPR001789~Response regulator receiver|IPR000792~Bacterial regulatory protein, LuxR	BlastProDom~PD000039~sp_Q9URL9_CANAL_Q9URL9;|BlastProDom~PD000307~sp_Q8YW80_ANASP_Q8YW80;|HMMPfam~PF00072~Response_reg|HMMPfam~PF00196~GerE|ProfileScan~PS50043~HTH_LUXR|ProfileScan~PS50110~RESPONSE_REGULATORY|HMMSmart~SM00421~HTH_LUXR|HMMSmart~SM00448~REC	0.434813	0.0839418	0.116812	-0.832544	0.000568521	0.0014512	0.198292	0.39822	0.539474	-0.139874	0.537378	0.6984
33340	AUREO1A	GO:0004871~signal transducer activity~Mediates the transfer of a signal from the outside to the inside of a cell by means other than the introduction of the signal molecule itself into the cell.|GO:0007165~signal transduction~The process whereby an activated receptor conveys information down the signaling pathway, resulting in a change in the function or state of a cell.|GO:0000155~two-component …	IPR000014~PAS|IPR000700~PAS-associated, C-terminal	ProfileScan~PS50112~PAS|ProfileScan~PS50113~PAC	1.43485	1.13168e-07	3.79725e-07	0.270497	0.294973	0.381021	-0.114158	0.662734	0.771416	-0.039707	0.878682	0.934112
33389		GO:0004672~protein kinase activity~Catalysis of the phosphorylation of an amino acid residue in a protein, usually according to the reaction: a protein + ATP = a phosphoprotein + ADP.|GO:0005524~ATP binding~Interacting selectively and non-covalently with ATP, adenosine 5'-triphosphate, a universally important coenzyme and enzyme regulator.|GO:0006468~protein amino acid phosphorylation~The process…	IPR000719~Protein kinase|IPR000595~Cyclic nucleotide-binding|IPR002373~cAMP-dependent protein kinase|IPR008271~Serine/threonine protein kinase, active site|IPR001245~Tyrosine protein kinase|IPR002290~Serine/threonine protein kinase	BlastProDom~PD000001~sp_Q86AD7_DICDI_Q86AD7;|HMMPfam~PF00027~cNMP_binding|HMMPfam~PF00069~Pkinase|FPrintScan~PR00103~CAMPKINASE|ScanRegExp~PS00107~PROTEIN_KINASE_ATP|ScanRegExp~PS00108~PROTEIN_KINASE_ST|ScanRegExp~PS00888~CNMP_BINDING_1|ScanRegExp~PS00889~CNMP_BINDING_2|ProfileScan~PS50011~PROTEIN_KINASE_DOM|ProfileScan~PS50042~CNMP_BINDING_3|HMMSmart~SM00100~cNMP|HMMSmart~SM00219~TyrKc|HMMSmart~…	2.1867	1.08077e-31	2.07959e-30	1.10165	7.61514e-11	4.26913e-10	0.420585	0.0141587	0.0358989	0.757889	7.60837e-06	5.67438e-05
33407	AUREO2	GO:0004871~signal transducer activity~Mediates the transfer of a signal from the outside to the inside of a cell by means other than the introduction of the signal molecule itself into the cell.|GO:0007165~signal transduction~The process whereby an activated receptor conveys information down the signaling pathway, resulting in a change in the function or state of a cell.|GO:0000155~two-component …	IPR000014~PAS|IPR000700~PAS-associated, C-terminal	ProfileScan~PS50112~PAS|ProfileScan~PS50113~PAC	-0.520348	0.00788008	0.0135955	-0.381093	0.0485129	0.0805732	-0.751725	0.000116603	0.000507195	-0.711503	0.000254289	0.00136329
33578		GO:0005525~GTP binding~Interacting selectively and non-covalently with GTP, guanosine triphosphate.|GO:0007264~small GTPase mediated signal transduction~Any series of molecular signals in which a small monomeric GTPase relays one or more of the signals.|GO:0000160~two-component signal transduction system (phosphorelay)~A conserved series of molecular signals found in prokaryotes and eukaryotes; i…	IPR001806~Ras GTPase|IPR002078~Sigma-54 factor, interaction region|IPR003577~Ras small GTPase, Ras type|IPR003578~Ras small GTPase, Rho type|IPR003579~Ras small GTPase, Rab type|IPR005225~Small GTP-binding protein domain	HMMPfam~PF00071~Ras|FPrintScan~PR00449~RASTRNSFRMNG|ScanRegExp~PS00675~SIGMA54_INTERACT_1|HMMSmart~SM00173~RAS|HMMSmart~SM00174~RHO|HMMSmart~SM00175~RAB|HMMTigr~TIGR00231~small_GTP	0.756925	0.00226959	0.00430604	0.569144	0.0188283	0.0350008	0.142722	0.553815	0.681514	0.193463	0.420865	0.594213
33777		GO:0004672~protein kinase activity~Catalysis of the phosphorylation of an amino acid residue in a protein, usually according to the reaction: a protein + ATP = a phosphoprotein + ADP.|GO:0005524~ATP binding~Interacting selectively and non-covalently with ATP, adenosine 5'-triphosphate, a universally important coenzyme and enzyme regulator.|GO:0006468~protein amino acid phosphorylation~The process…	IPR000719~Protein kinase|IPR002110~Ankyrin|IPR008271~Serine/threonine protein kinase, active site|IPR002114~HPr serine phosphorylation site|IPR001245~Tyrosine protein kinase|IPR002290~Serine/threonine protein kinase	BlastProDom~PD000001~sp_Q86AD7_DICDI_Q86AD7;|HMMPfam~PF00069~Pkinase|FPrintScan~PR01415~ANKYRIN|ScanRegExp~PS00107~PROTEIN_KINASE_ATP|ScanRegExp~PS00108~PROTEIN_KINASE_ST|ScanRegExp~PS00589~PTS_HPR_SER|ProfileScan~PS50011~PROTEIN_KINASE_DOM|HMMSmart~SM00219~TyrKc|HMMSmart~SM00220~S_TKc	4.73667	1.123e-46	4.50176e-45	2.90951	5.57411e-25	7.33717e-24	3.58501	3.38405e-35	2.17051e-33	2.21997	3.25186e-17	8.71252e-16
34618		GO:0005525~GTP binding~Interacting selectively and non-covalently with GTP, guanosine triphosphate.|GO:0007264~small GTPase mediated signal transduction~Any series of molecular signals in which a small monomeric GTPase relays one or more of the signals.|GO:0000160~two-component signal transduction system (phosphorelay)~A conserved series of molecular signals found in prokaryotes and eukaryotes; i…	IPR001806~Ras GTPase|IPR002078~Sigma-54 factor, interaction region|IPR003577~Ras small GTPase, Ras type|IPR003578~Ras small GTPase, Rho type|IPR003579~Ras small GTPase, Rab type|IPR002041~GTP-binding nuclear protein Ran|IPR005225~Small GTP-binding protein domain	HMMPfam~PF00071~Ras|FPrintScan~PR00449~RASTRNSFRMNG|ScanRegExp~PS00675~SIGMA54_INTERACT_1|HMMSmart~SM00173~RAS|HMMSmart~SM00174~RHO|HMMSmart~SM00175~RAB|HMMSmart~SM00176~RAN|HMMTigr~TIGR00231~small_GTP	0.702258	0.0158193	0.0256302	1.02523	0.000392719	0.00103464	0.548669	0.0559299	0.114577	0.510274	0.0729228	0.169033
34876		GO:0006886~intracellular protein transport~The directed movement of proteins in a cell, including the movement of proteins between specific compartments or structures within a cell, such as organelles of a eukaryotic cell.|GO:0008565~protein transporter activity~Enables the directed movement of proteins into, out of or within a cell, or between cells.|GO:0001584~rhodopsin-like receptor activity~O…	IPR001680~G-protein beta WD-40 repeat|IPR006692~Coatomer WD associated region|IPR010714~Coatomer alpha subunit, C-terminal|IPR000276~Rhodopsin-like GPCR superfamily	BlastProDom~PD000018~sp_Q9FN19_ARATH_Q9FN19;|HMMPfam~PF00400~WD40|HMMPfam~PF04053~Coatomer_WDAD|HMMPfam~PF06957~COPI_C|FPrintScan~PR00320~GPROTEINBRPT|ScanRegExp~PS00237~G_PROTEIN_RECEP_F1_1|ScanRegExp~PS00678~WD_REPEATS_1|ProfileScan~PS50082~WD_REPEATS_2|ProfileScan~PS50294~WD_REPEATS_REGION|HMMSmart~SM00320~WD40	0.0737158	0.698363	0.747676	0.153629	0.419261	0.509477	0.376271	0.0482063	0.101244	0.175771	0.355484	0.530694
35005	CPF2	GO:0003913~DNA photolyase activity~Catalysis of the repair of a photoproduct resulting from ultraviolet irradiation of two adjacent pyrimidine residues in DNA.|GO:0006281~DNA repair~The process of restoring DNA after damage. Genomes are subject to damage by chemical and physical agents in the environment (e.g. UV and ionizing radiations, chemical mutagens, fungal and bacterial toxins, etc.) and b…	IPR006051~DNA photolyase, FAD- binding N-terminal|IPR005101~DNA photolyase, FAD-binding|IPR002081~Deoxyribodipyrimidine photolyase, class 1	BlastProDom~PD004390~sp_Q8TIS6_METAC_Q8TIS6;|HMMPfam~PF03441~FAD_binding_7|FPrintScan~PR00147~DNAPHOTLYASE|ScanRegExp~PS00394~DNA_PHOTOLYASES_1_1	-3.83099	3.4661e-30	6.165e-29	-5.14183	3.22182e-57	2.07906e-55	-3.17995	2.35832e-31	1.19991e-29	-3.07987	2.97333e-29	1.9187e-27
35206		GO:0007169~transmembrane receptor protein tyrosine kinase signaling pathway~The series of molecular signals generated as a consequence of a transmembrane receptor tyrosine kinase binding to its physiological ligand.|GO:0006468~protein amino acid phosphorylation~The process of introducing a phosphate group on to a protein.|GO:0007165~signal transduction~The process whereby an activated receptor co…	IPR001611~Leucine-rich repeat|IPR007090~Leucine-rich repeat, plant specific|IPR003591~Leucine-rich repeat, typical subtype	HMMPfam~PF00560~LRR|FPrintScan~PR00019~LEURICHRPT|ProfileScan~PS50502~LRR_PS|HMMSmart~SM00366~LRR_PS|HMMSmart~SM00369~LRR_TYP	-0.0165148	0.934115	0.945784	0.226767	0.243677	0.325323	0.122532	0.521444	0.653225	-0.00712704	0.969881	0.986109
35643		GO:0004672~protein kinase activity~Catalysis of the phosphorylation of an amino acid residue in a protein, usually according to the reaction: a protein + ATP = a phosphoprotein + ADP.|GO:0005524~ATP binding~Interacting selectively and non-covalently with ATP, adenosine 5'-triphosphate, a universally important coenzyme and enzyme regulator.|GO:0006468~protein amino acid phosphorylation~The process…	IPR000719~Protein kinase|IPR008271~Serine/threonine protein kinase, active site|IPR001245~Tyrosine protein kinase|IPR002290~Serine/threonine protein kinase	BlastProDom~PD000001~sp_Q86AD7_DICDI_Q86AD7;|HMMPfam~PF00069~Pkinase|ScanRegExp~PS00108~PROTEIN_KINASE_ST|ProfileScan~PS50011~PROTEIN_KINASE_DOM|HMMSmart~SM00219~TyrKc|HMMSmart~SM00220~S_TKc	0.0207618	0.933791	0.945585	-0.0574762	0.813925	0.859756	-1.03079	3.1736e-05	0.00015442	-0.974846	8.33719e-05	0.000496525
35726		GO:0003676~nucleic acid binding~Interacting selectively and non-covalently with any nucleic acid.|GO:0004386~helicase activity~Catalysis of the reaction: NTP + H2O = NDP + phosphate, to drive the unwinding of a DNA or RNA helix.|GO:0005524~ATP binding~Interacting selectively and non-covalently with ATP, adenosine 5'-triphosphate, a universally important coenzyme and enzyme regulator.|GO:0005634~n…	IPR011545~DEAD/DEAH box helicase, N-terminal|IPR001650~Helicase, C-terminal|IPR004179~Sec63|IPR006935~Type III restriction enzyme, res subunit|IPR000169~Peptidase, eukaryotic cysteine peptidase active site|IPR000276~Rhodopsin-like GPCR superfamily|IPR001410~DEAD/DEAH box helicase|IPR003593~AAA+ ATPase, core	HMMPfam~PF00270~DEAD|HMMPfam~PF00271~Helicase_C|HMMPfam~PF02889~Sec63|HMMPfam~PF04851~ResIII|ScanRegExp~PS00139~THIOL_PROTEASE_CYS|ScanRegExp~PS00237~G_PROTEIN_RECEP_F1_1|ProfileScan~PS50136~HELICASE|HMMSmart~SM00382~no description|HMMSmart~SM00487~DEXDc|HMMSmart~SM00490~HELICc|HMMSmart~SM00611~SEC63	-0.578903	0.000551732	0.00115945	-0.228142	0.172137	0.24225	0.342902	0.0402984	0.0875365	0.0142519	0.93202	0.964558
35818		GO:0005525~GTP binding~Interacting selectively and non-covalently with GTP, guanosine triphosphate.|GO:0007264~small GTPase mediated signal transduction~Any series of molecular signals in which a small monomeric GTPase relays one or more of the signals.|GO:0000160~two-component signal transduction system (phosphorelay)~A conserved series of molecular signals found in prokaryotes and eukaryotes; i…	IPR001806~Ras GTPase|IPR002078~Sigma-54 factor, interaction region|IPR003577~Ras small GTPase, Ras type|IPR003578~Ras small GTPase, Rho type|IPR003579~Ras small GTPase, Rab type|IPR005225~Small GTP-binding protein domain	HMMPfam~PF00071~Ras|FPrintScan~PR00449~RASTRNSFRMNG|ScanRegExp~PS00675~SIGMA54_INTERACT_1|HMMSmart~SM00173~RAS|HMMSmart~SM00174~RHO|HMMSmart~SM00175~RAB|HMMTigr~TIGR00231~small_GTP	1.01336	3.96398e-13	2.30372e-12	0.924397	1.57262e-12	9.86549e-12	0.265023	0.037866	0.0832092	0.0504655	0.688501	0.807346
37198	AUREO1C	GO:0004871~signal transducer activity~Mediates the transfer of a signal from the outside to the inside of a cell by means other than the introduction of the signal molecule itself into the cell.|GO:0007165~signal transduction~The process whereby an activated receptor conveys information down the signaling pathway, resulting in a change in the function or state of a cell.|GO:0000155~two-component …	IPR000014~PAS|IPR000700~PAS-associated, C-terminal	ProfileScan~PS50112~PAS|ProfileScan~PS50113~PAC	0.231157	0.355752	0.420991	1.93237	6.84973e-14	4.64982e-13	-2.50408	5.12495e-21	1.43485e-19	-0.962307	0.000149898	0.000840239
37571		GO:0005524~ATP binding~Interacting selectively and non-covalently with ATP, adenosine 5'-triphosphate, a universally important coenzyme and enzyme regulator.|GO:0000155~two-component sensor activity~Catalysis of the phosphorylation of a specific transcription regulator in response to the presence of a particular signal substance outside the cell.|GO:0007165~signal transduction~The process whereby…	IPR003594~ATP-binding region, ATPase-like|IPR004358~Bacterial sensor protein, C-terminal|IPR005467~Histidine kinase	HMMPfam~PF02518~HATPase_c|FPrintScan~PR00344~BCTRLSENSOR|ProfileScan~PS50109~HIS_KIN|HMMSmart~SM00387~HATPase_c	0.669205	4.867e-05	0.000118408	-0.0465853	0.77374	0.826787	0.188136	0.244345	0.374226	0.0892385	0.579701	0.732622
37609		GO:0004672~protein kinase activity~Catalysis of the phosphorylation of an amino acid residue in a protein, usually according to the reaction: a protein + ATP = a phosphoprotein + ADP.|GO:0005524~ATP binding~Interacting selectively and non-covalently with ATP, adenosine 5'-triphosphate, a universally important coenzyme and enzyme regulator.|GO:0006468~protein amino acid phosphorylation~The process…	IPR000719~Protein kinase|IPR008271~Serine/threonine protein kinase, active site|IPR001245~Tyrosine protein kinase|IPR002290~Serine/threonine protein kinase	BlastProDom~PD000001~sp_Q86AD7_DICDI_Q86AD7;|HMMPfam~PF00069~Pkinase|ScanRegExp~PS00107~PROTEIN_KINASE_ATP|ScanRegExp~PS00108~PROTEIN_KINASE_ST|ProfileScan~PS50011~PROTEIN_KINASE_DOM|HMMSmart~SM00219~TyrKc|HMMSmart~SM00220~S_TKc	-1.26382	1.74277e-09	7.17654e-09	-0.97129	3.55389e-06	1.25495e-05	-0.539206	0.00877223	0.0239331	-0.526591	0.0100992	0.0331515
37638		GO:0003676~nucleic acid binding~Interacting selectively and non-covalently with any nucleic acid.|GO:0004386~helicase activity~Catalysis of the reaction: NTP + H2O = NDP + phosphate, to drive the unwinding of a DNA or RNA helix.|GO:0005524~ATP binding~Interacting selectively and non-covalently with ATP, adenosine 5'-triphosphate, a universally important coenzyme and enzyme regulator.|GO:0001584~r…	IPR011545~DEAD/DEAH box helicase, N-terminal|IPR001650~Helicase, C-terminal|IPR007502~Helicase-associated region|IPR000276~Rhodopsin-like GPCR superfamily|IPR001410~DEAD/DEAH box helicase	HMMPfam~PF00270~DEAD|HMMPfam~PF00271~Helicase_C|HMMPfam~PF04408~HA2|ScanRegExp~PS00237~G_PROTEIN_RECEP_F1_1|ProfileScan~PS50136~HELICASE|HMMSmart~SM00487~DEXDc|HMMSmart~SM00490~HELICc	-0.172245	0.356073	0.421277	0.0165997	0.928374	0.946074	-0.220881	0.230755	0.358707	-0.259942	0.158575	0.302401
38559		GO:0004672~protein kinase activity~Catalysis of the phosphorylation of an amino acid residue in a protein, usually according to the reaction: a protein + ATP = a phosphoprotein + ADP.|GO:0005524~ATP binding~Interacting selectively and non-covalently with ATP, adenosine 5'-triphosphate, a universally important coenzyme and enzyme regulator.|GO:0006468~protein amino acid phosphorylation~The process…	IPR000719~Protein kinase|IPR008271~Serine/threonine protein kinase, active site|IPR001245~Tyrosine protein kinase|IPR002290~Serine/threonine protein kinase	BlastProDom~PD000001~sp_Q86AD7_DICDI_Q86AD7;|HMMPfam~PF00069~Pkinase|ScanRegExp~PS00107~PROTEIN_KINASE_ATP|ScanRegExp~PS00108~PROTEIN_KINASE_ST|ProfileScan~PS50011~PROTEIN_KINASE_DOM|HMMSmart~SM00219~TyrKc|HMMSmart~SM00220~S_TKc	3.49029	1.83206e-75	2.65598e-73	1.58157	3.22199e-20	3.26613e-19	1.42736	6.5662e-17	1.30375e-15	1.08825	1.16778e-10	1.68373e-09
38647		GO:0000156~two-component response regulator activity~Alters the level of transcription of target genes, usually by binding to a transcription factor, when phosphorylated by a sensor that detects the presence of a particular signal substance outside the cell.|GO:0000160~two-component signal transduction system (phosphorelay)~A conserved series of molecular signals found in prokaryotes and eukaryot…	IPR001789~Response regulator receiver	BlastProDom~PD000039~sp_Q9URL9_CANAL_Q9URL9;|HMMPfam~PF00072~Response_reg|ProfileScan~PS50110~RESPONSE_REGULATORY|HMMSmart~SM00448~REC	3.6019	2.39523e-56	1.50885e-54	0.984908	3.85372e-10	2.02905e-09	1.10731	2.23974e-11	2.64249e-10	0.938144	3.66957e-09	4.4638e-08
38732			IPR003018~GAF	HMMPfam~PF01590~GAF	3.53778	6.07645e-33	1.23906e-31	0.685287	0.0029482	0.00656998	0.732036	0.00168217	0.00565516	0.896494	0.000111135	0.000645876
39149		GO:0003754~chaperone activity~OBSOLETE. Assists in the correct non-covalent assembly of polypeptide-containing structures in vivo, but is not a component of these assembled structures when they are performing their normal biological function.|GO:0006457~protein folding~The process of assisting in the covalent and noncovalent assembly of single chain polypeptides or multisubunit complexes into the…	IPR001404~Heat shock protein Hsp90|IPR003594~ATP-binding region, ATPase-like	HMMPfam~PF00183~HSP90|HMMPfam~PF02518~HATPase_c|FPrintScan~PR00775~HEATSHOCK90	-0.340374	0.0540515	0.0786184	-0.13947	0.430673	0.520774	1.14732	1.64995e-10	1.77273e-09	0.911973	3.30787e-07	3.10347e-06
39241		GO:0005525~GTP binding~Interacting selectively and non-covalently with GTP, guanosine triphosphate.|GO:0007264~small GTPase mediated signal transduction~Any series of molecular signals in which a small monomeric GTPase relays one or more of the signals.|GO:0000160~two-component signal transduction system (phosphorelay)~A conserved series of molecular signals found in prokaryotes and eukaryotes; i…	IPR001806~Ras GTPase|IPR002078~Sigma-54 factor, interaction region|IPR003577~Ras small GTPase, Ras type|IPR003578~Ras small GTPase, Rho type|IPR003579~Ras small GTPase, Rab type|IPR002041~GTP-binding nuclear protein Ran|IPR005225~Small GTP-binding protein domain	HMMPfam~PF00071~Ras|FPrintScan~PR00449~RASTRNSFRMNG|ScanRegExp~PS00675~SIGMA54_INTERACT_1|HMMSmart~SM00173~RAS|HMMSmart~SM00174~RHO|HMMSmart~SM00175~RAB|HMMSmart~SM00176~RAN|HMMTigr~TIGR00231~small_GTP	-0.550017	0.0879215	0.121631	0.470481	0.148136	0.212862	-0.0117095	0.971102	0.983373	-0.0160965	0.959938	0.980223
40995	CPD3			CPD3	-0.0902813	0.563224	0.624147	-0.218708	0.159357	0.226704	-0.0416677	0.788032	0.862346	0.118291	0.444739	0.616459
41754		GO:0004672~protein kinase activity~Catalysis of the phosphorylation of an amino acid residue in a protein, usually according to the reaction: a protein + ATP = a phosphoprotein + ADP.|GO:0005524~ATP binding~Interacting selectively and non-covalently with ATP, adenosine 5'-triphosphate, a universally important coenzyme and enzyme regulator.|GO:0006468~protein amino acid phosphorylation~The process…	IPR000719~Protein kinase|IPR008271~Serine/threonine protein kinase, active site|IPR001427~Pancreatic ribonuclease|IPR000215~Proteinase inhibitor I4, serpin|IPR001245~Tyrosine protein kinase|IPR002290~Serine/threonine protein kinase	BlastProDom~PD000001~sp_Q86AD7_DICDI_Q86AD7;|HMMPfam~PF00069~Pkinase|ScanRegExp~PS00108~PROTEIN_KINASE_ST|ScanRegExp~PS00127~RNASE_PANCREATIC|ScanRegExp~PS00284~SERPIN|ProfileScan~PS50011~PROTEIN_KINASE_DOM|HMMSmart~SM00219~TyrKc|HMMSmart~SM00220~S_TKc	1.84237	1.17988e-06	3.54836e-06	0.811089	0.0272271	0.0484327	0.32697	0.372148	0.512952	0.603619	0.100086	0.215537
42133		GO:0004383~guanylate cyclase activity~Catalysis of the reaction: GTP = 3',5'-cyclic GMP + diphosphate.	IPR001054~Guanylate cyclase	ProfileScan~PS50125~GUANYLATE_CYCLASES_2	-0.437766	0.0555417	0.0804981	0.0733539	0.746985	0.804615	0.156295	0.492781	0.627268	0.191487	0.400019	0.575894
260939		GO:0006470~protein amino acid dephosphorylation~The process of removing one or more phosphoric residues from a protein.|GO:0008138~protein tyrosine/serine/threonine phosphatase activity~Catalysis of the reactions: protein serine + H2O = protein serine + phosphate; protein threonine phosphate + H2O = protein threonine + phosphate; and protein tyrosine phosphate + H2O = protein tyrosine + phosphate…	IPR000340~Dual specificity protein phosphatase|IPR000387~Tyrosine specific protein phosphatase and dual specificity protein phosphatase	HMMPfam~PF00782~DSPc|ProfileScan~PS50054~TYR_PHOSPHATASE_DUAL|ProfileScan~PS50056~TYR_PHOSPHATASE_2|HMMSmart~SM00195~DSPc	-3.09845	1.86116e-06	5.43507e-06	0.723354	0.237678	0.318398	0.48366	0.427077	0.565747	0.276612	0.64863	0.779786
261018		GO:0004114~3',5'-cyclic-nucleotide phosphodiesterase activity~Catalysis of the reaction: nucleoside 3',5'-cyclic phosphate + H2O = nucleoside 5'-phosphate.|GO:0007165~signal transduction~The process whereby an activated receptor conveys information down the signaling pathway, resulting in a change in the function or state of a cell.|GO:0003824~catalytic activity~Catalysis of a biochemical reactio…	IPR002073~3'5'-cyclic nucleotide phosphodiesterase|IPR003018~GAF|IPR003607~Metal-dependent phosphohydrolase, HD region	HMMPfam~PF00233~PDEase_I|HMMPfam~PF01590~GAF|FPrintScan~PR00387~PDIESTERASE1|ScanRegExp~PS00126~PDEASE_I|HMMSmart~SM00065~GAF|HMMSmart~SM00471~HDc	-0.279716	0.167044	0.215588	0.856312	2.0795e-05	6.58508e-05	-0.108779	0.580147	0.704579	0.0556397	0.775916	0.866468
261036		GO:0007169~transmembrane receptor protein tyrosine kinase signaling pathway~The series of molecular signals generated as a consequence of a transmembrane receptor tyrosine kinase binding to its physiological ligand.|GO:0006468~protein amino acid phosphorylation~The process of introducing a phosphate group on to a protein.|GO:0005524~ATP binding~Interacting selectively and non-covalently with ATP,…	IPR001611~Leucine-rich repeat|IPR007090~Leucine-rich repeat, plant specific	HMMPfam~PF00560~LRR|FPrintScan~PR00019~LEURICHRPT|ProfileScan~PS50502~LRR_PS|HMMSmart~SM00366~LRR_PS	-0.382843	0.146386	0.191804	0.731676	0.00566268	0.0118811	0.14736	0.575384	0.700346	-0.0591814	0.821785	0.897704
261064		GO:0000156~two-component response regulator activity~Alters the level of transcription of target genes, usually by binding to a transcription factor, when phosphorylated by a sensor that detects the presence of a particular signal substance outside the cell.|GO:0000160~two-component signal transduction system (phosphorelay)~A conserved series of molecular signals found in prokaryotes and eukaryot…	IPR001789~Response regulator receiver	BlastProDom~PD000039~sp_Q9URL9_CANAL_Q9URL9;|ProfileScan~PS50110~RESPONSE_REGULATORY	-0.609265	0.0114678	0.0190973	0.0161155	0.947525	0.960819	-0.0333361	0.893304	0.935653	0.0877087	0.716128	0.826668
261065		GO:0007165~signal transduction~The process whereby an activated receptor conveys information down the signaling pathway, resulting in a change in the function or state of a cell.|GO:0004114~3',5'-cyclic-nucleotide phosphodiesterase activity~Catalysis of the reaction: nucleoside 3',5'-cyclic phosphate + H2O = nucleoside 5'-phosphate.	IPR003018~GAF	HMMPfam~PF01590~GAF|HMMSmart~SM00065~GAF	-0.434488	0.0483838	0.0711372	0.034473	0.875472	0.906604	0.293717	0.182885	0.299562	0.181819	0.407635	0.582558
261233		GO:0005524~ATP binding~Interacting selectively and non-covalently with ATP, adenosine 5'-triphosphate, a universally important coenzyme and enzyme regulator.|GO:0000155~two-component sensor activity~Catalysis of the phosphorylation of a specific transcription regulator in response to the presence of a particular signal substance outside the cell.|GO:0007165~signal transduction~The process whereby…	IPR003594~ATP-binding region, ATPase-like|IPR004358~Bacterial sensor protein, C-terminal|IPR005467~Histidine kinase	HMMPfam~PF02518~HATPase_c|FPrintScan~PR00344~BCTRLSENSOR|ProfileScan~PS50109~HIS_KIN	-3.7816	1.52135e-20	1.53924e-19	-1.84097	1.26626e-06	4.69054e-06	-1.92794	4.66016e-07	3.15336e-06	-0.485753	0.196077	0.350936
261384		null	null	null	-6.36542	4.89593e-06	1.36388e-05	-2.02848	0.075722	0.118651	-6.23582	7.80373e-06	4.22223e-05	-4.65421	0.000360255	0.00184539
261595		GO:0005887~integral to plasma membrane~Penetrating at least one phospholipid bilayer of a plasma membrane. May also refer to the state of being buried in the bilayer with no exposure outside the bilayer.|GO:0007169~transmembrane receptor protein tyrosine kinase signaling pathway~The series of molecular signals generated as a consequence of a transmembrane receptor tyrosine kinase binding to its p…	IPR001611~Leucine-rich repeat|IPR007090~Leucine-rich repeat, plant specific|IPR003591~Leucine-rich repeat, typical subtype	HMMPfam~PF00560~LRR|FPrintScan~PR00019~LEURICHRPT|ProfileScan~PS50502~LRR_PS|HMMSmart~SM00366~LRR_PS|HMMSmart~SM00369~LRR_TYP	3.66225	1.31593e-31	2.50928e-30	1.26633	3.14864e-08	1.38784e-07	1.07336	2.27037e-06	1.36364e-05	1.04147	2.11212e-06	1.72607e-05
261606	PAS	GO:0004871~signal transducer activity~Mediates the transfer of a signal from the outside to the inside of a cell by means other than the introduction of the signal molecule itself into the cell.|GO:0007165~signal transduction~The process whereby an activated receptor conveys information down the signaling pathway, resulting in a change in the function or state of a cell.	IPR000014~PAS	ProfileScan~PS50112~PAS|HMMSmart~SM00091~PAS	3.78709	2.66452e-09	1.0726e-08	3.31844	9.13381e-08	3.81766e-07	3.33317	8.53183e-08	6.41281e-07	5.39031	4.46745e-15	9.78862e-14
261631	PAS	GO:0004871~signal transducer activity~Mediates the transfer of a signal from the outside to the inside of a cell by means other than the introduction of the signal molecule itself into the cell.|GO:0007165~signal transduction~The process whereby an activated receptor conveys information down the signaling pathway, resulting in a change in the function or state of a cell.|GO:0004871~signal transdu…	IPR000014~PAS	ProfileScan~PS50112~PAS|HMMTigr~TIGR00229~sensory_box	0.525304	0.00155459	0.003031	-0.503188	0.00141699	0.0033533	0.0629214	0.680725	0.784781	0.127025	0.394502	0.570351
261678		GO:0004383~guanylate cyclase activity~Catalysis of the reaction: GTP = 3',5'-cyclic GMP + diphosphate.|GO:0008075~receptor guanylate cyclase activity~OBSOLETE. Catalysis of the reaction: GTP = 3',5'-cyclic GMP + diphosphate.|GO:0006182~cGMP biosynthetic process~The chemical reactions and pathways resulting in the formation of cyclic GMP, guanosine 3',5'-phosphate.	IPR001054~Guanylate cyclase	HMMPfam~PF00211~Guanylate_cyc|ScanRegExp~PS00452~GUANYLATE_CYCLASES_1|ProfileScan~PS50125~GUANYLATE_CYCLASES_2|HMMSmart~SM00044~CYCc	-0.206384	0.440965	0.506813	-0.341125	0.182244	0.253942	-0.923945	0.000573685	0.00217065	-1.1467	3.83043e-05	0.000243468
261932		GO:0000156~two-component response regulator activity~Alters the level of transcription of target genes, usually by binding to a transcription factor, when phosphorylated by a sensor that detects the presence of a particular signal substance outside the cell.|GO:0000160~two-component signal transduction system (phosphorelay)~A conserved series of molecular signals found in prokaryotes and eukaryot…	IPR001789~Response regulator receiver	BlastProDom~PD000039~sp_Q9URL9_CANAL_Q9URL9;|HMMPfam~PF00072~Response_reg|ProfileScan~PS50110~RESPONSE_REGULATORY|HMMSmart~SM00448~REC	0.255447	0.484852	0.548599	-1.24079	0.000556081	0.00142253	-0.690363	0.0515057	0.107068	-0.792116	0.0257801	0.0728427
261973		GO:0004672~protein kinase activity~Catalysis of the phosphorylation of an amino acid residue in a protein, usually according to the reaction: a protein + ATP = a phosphoprotein + ADP.|GO:0005524~ATP binding~Interacting selectively and non-covalently with ATP, adenosine 5'-triphosphate, a universally important coenzyme and enzyme regulator.|GO:0006468~protein amino acid phosphorylation~The process…	IPR000719~Protein kinase|IPR008271~Serine/threonine protein kinase, active site|IPR001245~Tyrosine protein kinase|IPR002290~Serine/threonine protein kinase	BlastProDom~PD000001~sp_Q86AD7_DICDI_Q86AD7;|HMMPfam~PF00069~Pkinase|ScanRegExp~PS00107~PROTEIN_KINASE_ATP|ScanRegExp~PS00108~PROTEIN_KINASE_ST|ProfileScan~PS50011~PROTEIN_KINASE_DOM|HMMSmart~SM00219~TyrKc|HMMSmart~SM00220~S_TKc	0.429686	0.00204756	0.00392134	0.232373	0.0934884	0.142419	0.412891	0.00294243	0.00920206	-0.11301	0.414356	0.588687
262088		GO:0004383~guanylate cyclase activity~Catalysis of the reaction: GTP = 3',5'-cyclic GMP + diphosphate.|GO:0004016~adenylate cyclase activity~Catalysis of the reaction: ATP = 3',5'-cyclic AMP + diphosphate.|GO:0006171~cAMP biosynthetic process~The chemical reactions and pathways resulting in the formation of the nucleotide cAMP (cyclic AMP, adenosine 3',5'-cyclophosphate).|GO:0004383~guanylate cyc…	IPR001054~Guanylate cyclase	HMMPfam~PF00211~Guanylate_cyc|ProfileScan~PS50125~GUANYLATE_CYCLASES_2|HMMSmart~SM00044~CYCc	-0.714241	0.000332017	0.000720176	0.137603	0.485635	0.572962	0.0900284	0.651035	0.761063	0.083094	0.674093	0.797328
262217		GO:0007169~transmembrane receptor protein tyrosine kinase signaling pathway~The series of molecular signals generated as a consequence of a transmembrane receptor tyrosine kinase binding to its physiological ligand.	IPR001611~Leucine-rich repeat|IPR007090~Leucine-rich repeat, plant specific|IPR003591~Leucine-rich repeat, typical subtype	HMMPfam~PF00560~LRR|FPrintScan~PR00019~LEURICHRPT|ProfileScan~PS50502~LRR_PS|HMMSmart~SM00366~LRR_PS|HMMSmart~SM00369~LRR_TYP	-0.102682	0.675068	0.727224	0.662451	0.00655422	0.0135555	1.10242	7.02817e-06	3.84786e-05	0.25342	0.295362	0.469464
262251		GO:0004383~guanylate cyclase activity~Catalysis of the reaction: GTP = 3',5'-cyclic GMP + diphosphate.	IPR001054~Guanylate cyclase	ProfileScan~PS50125~GUANYLATE_CYCLASES_2	0.769224	0.00199857	0.00383516	-0.197798	0.403285	0.493855	-0.262929	0.27389	0.409462	-0.188503	0.425339	0.597553
262298		GO:0005524~ATP binding~Interacting selectively and non-covalently with ATP, adenosine 5'-triphosphate, a universally important coenzyme and enzyme regulator.|GO:0000155~two-component sensor activity~Catalysis of the phosphorylation of a specific transcription regulator in response to the presence of a particular signal substance outside the cell.|GO:0007165~signal transduction~The process whereby…	IPR003594~ATP-binding region, ATPase-like|IPR004358~Bacterial sensor protein, C-terminal|IPR005467~Histidine kinase	HMMPfam~PF02518~HATPase_c|FPrintScan~PR00344~BCTRLSENSOR|ProfileScan~PS50109~HIS_KIN|HMMSmart~SM00387~HATPase_c	2.88323	2.24807e-12	1.22069e-11	1.01493	0.00826063	0.0166805	3.07071	1.39491e-13	2.04465e-12	2.32176	6.50507e-09	7.6154e-08
262395		GO:0007165~signal transduction~The process whereby an activated receptor conveys information down the signaling pathway, resulting in a change in the function or state of a cell.|GO:0004114~3',5'-cyclic-nucleotide phosphodiesterase activity~Catalysis of the reaction: nucleoside 3',5'-cyclic phosphate + H2O = nucleoside 5'-phosphate.	IPR003018~GAF	HMMPfam~PF01590~GAF|ProfileScan~PS50813~GAF|HMMSmart~SM00065~GAF	1.0042	1.39537e-09	5.78652e-09	0.146085	0.359236	0.44997	0.506302	0.00135953	0.00468051	0.493526	0.00157976	0.00677535
262559		GO:0005525~GTP binding~Interacting selectively and non-covalently with GTP, guanosine triphosphate.|GO:0007264~small GTPase mediated signal transduction~Any series of molecular signals in which a small monomeric GTPase relays one or more of the signals.|GO:0000160~two-component signal transduction system (phosphorelay)~A conserved series of molecular signals found in prokaryotes and eukaryotes; i…	IPR001806~Ras GTPase|IPR002078~Sigma-54 factor, interaction region|IPR003577~Ras small GTPase, Ras type|IPR003578~Ras small GTPase, Rho type|IPR003579~Ras small GTPase, Rab type|IPR002041~GTP-binding nuclear protein Ran|IPR006688~ADP-ribosylation factor|IPR005225~Small GTP-binding protein domain	HMMPfam~PF00071~Ras|FPrintScan~PR00449~RASTRNSFRMNG|ScanRegExp~PS00675~SIGMA54_INTERACT_1|HMMSmart~SM00173~RAS|HMMSmart~SM00174~RHO|HMMSmart~SM00175~RAB|HMMSmart~SM00176~RAN|HMMSmart~SM00177~ARF|HMMTigr~TIGR00231~small_GTP	0.963488	4.76019e-08	1.66756e-07	0.706661	2.36398e-05	7.43036e-05	0.0245279	0.881933	0.927322	0.300344	0.0692217	0.162325
262646		GO:0005634~nucleus~A membrane-bounded organelle of eukaryotic cells in which chromosomes are housed and replicated. In most cells, the nucleus contains all of the cell's chromosomes except the organellar chromosomes, and is the site of RNA synthesis and processing. In some species, or in specialized cell types, RNA metabolism or DNA replication may be absent.|GO:0003676~nucleic acid binding~Inter…	IPR001611~Leucine-rich repeat|IPR007091~Leucine-rich repeat, ribonuclease inhibitor type|IPR003590~Leucine-rich repeat, ribonuclease inhibitor subtype	HMMPfam~PF00560~LRR|ProfileScan~PS50503~LRR_RI|HMMSmart~SM00368~LRR_RI	-0.201635	0.22947	0.286174	-0.0607726	0.716967	0.778462	-0.195147	0.243539	0.37337	-0.40189	0.016418	0.0502028
262719		GO:0004383~guanylate cyclase activity~Catalysis of the reaction: GTP = 3',5'-cyclic GMP + diphosphate.|GO:0006171~cAMP biosynthetic process~The chemical reactions and pathways resulting in the formation of the nucleotide cAMP (cyclic AMP, adenosine 3',5'-cyclophosphate).|GO:0004016~adenylate cyclase activity~Catalysis of the reaction: ATP = 3',5'-cyclic AMP + diphosphate.|GO:0004383~guanylate cyc…	IPR001054~Guanylate cyclase	HMMPfam~PF00211~Guanylate_cyc|ProfileScan~PS50125~GUANYLATE_CYCLASES_2|HMMSmart~SM00044~CYCc	2.98969	4.14104e-22	4.66716e-21	1.85573	4.06997e-11	2.33329e-10	1.82681	1.07204e-10	1.17204e-09	1.35217	7.15011e-07	6.35346e-06
262720	PAS	GO:0004871~signal transducer activity~Mediates the transfer of a signal from the outside to the inside of a cell by means other than the introduction of the signal molecule itself into the cell.|GO:0007165~signal transduction~The process whereby an activated receptor conveys information down the signaling pathway, resulting in a change in the function or state of a cell.	IPR000014~PAS	HMMPfam~PF00989~PAS|ProfileScan~PS50112~PAS|HMMSmart~SM00091~PAS|HMMTigr~TIGR00229~sensory_box	3.1061	2.38999e-28	3.79209e-27	1.7807	3.60042e-14	2.49041e-13	1.92099	1.94817e-15	3.38546e-14	1.34728	1.11055e-09	1.4298e-08
262721	PAS	GO:0004871~signal transducer activity~Mediates the transfer of a signal from the outside to the inside of a cell by means other than the introduction of the signal molecule itself into the cell.|GO:0007165~signal transduction~The process whereby an activated receptor conveys information down the signaling pathway, resulting in a change in the function or state of a cell.	IPR000014~PAS	HMMPfam~PF00989~PAS|ProfileScan~PS50112~PAS|HMMSmart~SM00091~PAS|HMMTigr~TIGR00229~sensory_box	3.21612	2.49975e-18	2.16311e-17	1.5135	2.11183e-06	7.64084e-06	1.74833	6.98286e-08	5.31652e-07	1.25818	3.50748e-05	0.000225926
262828		GO:0007169~transmembrane receptor protein tyrosine kinase signaling pathway~The series of molecular signals generated as a consequence of a transmembrane receptor tyrosine kinase binding to its physiological ligand.|GO:0006468~protein amino acid phosphorylation~The process of introducing a phosphate group on to a protein.|GO:0005524~ATP binding~Interacting selectively and non-covalently with ATP,…	IPR001611~Leucine-rich repeat	HMMPfam~PF00560~LRR|FPrintScan~PR00019~LEURICHRPT|HMMSmart~SM00366~LRR_PS	0.00839343	0.969347	0.973856	0.313012	0.146614	0.21096	0.111876	0.605647	0.726543	0.296129	0.171385	0.319664
262946	CPF1	GO:0003913~DNA photolyase activity~Catalysis of the repair of a photoproduct resulting from ultraviolet irradiation of two adjacent pyrimidine residues in DNA.|GO:0006281~DNA repair~The process of restoring DNA after damage. Genomes are subject to damage by chemical and physical agents in the environment (e.g. UV and ionizing radiations, chemical mutagens, fungal and bacterial toxins, etc.) and b…	IPR006051~DNA photolyase, FAD- binding N-terminal|IPR006050~DNA photolyase, N-terminal|IPR005101~DNA photolyase, FAD-binding	BlastProDom~PD004390~sp_Q8TIS6_METAC_Q8TIS6;|HMMPfam~PF00875~DNA_photolyase|HMMPfam~PF03441~FAD_binding_7	-2.56495	2.20233e-07	7.17809e-07	-1.12604	0.0134439	0.0259204	-4.45521	1.70619e-16	3.27705e-15	-3.17566	2.39087e-10	3.32928e-09
263128		GO:0007165~signal transduction~The process whereby an activated receptor conveys information down the signaling pathway, resulting in a change in the function or state of a cell.|GO:0003824~catalytic activity~Catalysis of a biochemical reaction at physiological temperatures. In biologically catalyzed reactions, the reactants are known as substrates, and the catalysts are naturally occurring macro…	IPR003018~GAF	HMMSmart~SM00065~GAF	-0.622997	0.0123921	0.0205012	0.52604	0.0273714	0.0486271	0.519678	0.0324609	0.0730612	0.410243	0.0901216	0.199489
263361		GO:0004383~guanylate cyclase activity~Catalysis of the reaction: GTP = 3',5'-cyclic GMP + diphosphate.|GO:0004383~guanylate cyclase activity~Catalysis of the reaction: GTP = 3',5'-cyclic GMP + diphosphate.	IPR001054~Guanylate cyclase	HMMPfam~PF00211~Guanylate_cyc|ProfileScan~PS50125~GUANYLATE_CYCLASES_2|HMMSmart~SM00044~CYCc	0.252704	0.161287	0.209179	0.272584	0.127109	0.186263	0.0557572	0.755243	0.838428	0.175908	0.324914	0.498806
263389		GO:0000156~two-component response regulator activity~Alters the level of transcription of target genes, usually by binding to a transcription factor, when phosphorylated by a sensor that detects the presence of a particular signal substance outside the cell.|GO:0000160~two-component signal transduction system (phosphorelay)~A conserved series of molecular signals found in prokaryotes and eukaryot…	IPR001789~Response regulator receiver	BlastProDom~PD000039~sp_Q9URL9_CANAL_Q9URL9;|ProfileScan~PS50110~RESPONSE_REGULATORY	1.31949	0.000953625	0.00192379	0.632522	0.0462209	0.0771539	0.326462	0.304897	0.443736	0.43977	0.168034	0.315414
263483		GO:0004383~guanylate cyclase activity~Catalysis of the reaction: GTP = 3',5'-cyclic GMP + diphosphate.|GO:0004016~adenylate cyclase activity~Catalysis of the reaction: ATP = 3',5'-cyclic AMP + diphosphate.|GO:0003824~catalytic activity~Catalysis of a biochemical reaction at physiological temperatures. In biologically catalyzed reactions, the reactants are known as substrates, and the catalysts ar…	IPR001054~Guanylate cyclase	ProfileScan~PS50125~GUANYLATE_CYCLASES_2	0.499744	0.0110102	0.0184078	0.508213	0.00715651	0.0146664	0.227893	0.231969	0.36017	0.0760083	0.686245	0.806052
263504	PAS/PAC	GO:0006355~regulation of transcription, DNA-dependent~Any process that modulates the frequency, rate or extent of cellular DNA-dependent transcription.|GO:0007165~signal transduction~The process whereby an activated receptor conveys information down the signaling pathway, resulting in a change in the function or state of a cell.|GO:0004871~signal transducer activity~Mediates the transfer of a sig…	IPR001610~PAC motif|IPR000014~PAS|IPR000700~PAS-associated, C-terminal	HMMPfam~PF00785~PAC|HMMPfam~PF00989~PAS|ProfileScan~PS50112~PAS|ProfileScan~PS50113~PAC|HMMSmart~SM00091~PAS|HMMTigr~TIGR00229~sensory_box	1.40612	1.51645e-12	8.36302e-12	1.5504	7.38236e-15	5.37328e-14	1.34916	8.39528e-12	1.04281e-10	1.26843	1.28848e-10	1.84769e-09
263505		GO:0004383~guanylate cyclase activity~Catalysis of the reaction: GTP = 3',5'-cyclic GMP + diphosphate.|GO:0004016~adenylate cyclase activity~Catalysis of the reaction: ATP = 3',5'-cyclic AMP + diphosphate.|GO:0004383~guanylate cyclase activity~Catalysis of the reaction: GTP = 3',5'-cyclic GMP + diphosphate.	IPR001054~Guanylate cyclase	HMMPfam~PF00211~Guanylate_cyc|ProfileScan~PS50125~GUANYLATE_CYCLASES_2|HMMSmart~SM00044~CYCc	1.55965	1.52492e-14	9.89471e-14	1.72878	1.26116e-17	1.09851e-16	1.55844	9.2574e-15	1.52841e-13	1.35242	1.2886e-11	2.04764e-10
263554		GO:0004765~shikimate kinase activity~Catalysis of the reaction: ATP + shikimate = ADP + shikimate 3-phosphate.|GO:0005524~ATP binding~Interacting selectively and non-covalently with ATP, adenosine 5'-triphosphate, a universally important coenzyme and enzyme regulator.|GO:0008652~cellular amino acid biosynthetic process~The chemical reactions and pathways resulting in the formation of amino acids,…	IPR000623~Shikimate kinase|IPR002040~Tachykinin/Neurokinin	HMMPfam~PF01202~SKI|FPrintScan~PR01100~SHIKIMTKNASE|ScanRegExp~PS00267~TACHYKININ|ScanRegExp~PS01128~SHIKIMATE_KINASE	-1.43914	8.04904e-17	6.22228e-16	-1.15384	4.18739e-11	2.39801e-10	-0.0253934	0.881932	0.927322	0.141452	0.410952	0.585423
263557		GO:0007169~transmembrane receptor protein tyrosine kinase signaling pathway~The series of molecular signals generated as a consequence of a transmembrane receptor tyrosine kinase binding to its physiological ligand.|GO:0003676~nucleic acid binding~Interacting selectively and non-covalently with any nucleic acid.	IPR001611~Leucine-rich repeat|IPR007090~Leucine-rich repeat, plant specific	HMMPfam~PF00560~LRR|FPrintScan~PR00019~LEURICHRPT|ProfileScan~PS50502~LRR_PS|HMMSmart~SM00366~LRR_PS	-1.13936	1.53417e-06	4.54285e-06	-0.00634594	0.978397	0.983788	-0.342347	0.144312	0.249185	-0.465762	0.0471959	0.119778
263928		GO:0007169~transmembrane receptor protein tyrosine kinase signaling pathway~The series of molecular signals generated as a consequence of a transmembrane receptor tyrosine kinase binding to its physiological ligand.|GO:0006468~protein amino acid phosphorylation~The process of introducing a phosphate group on to a protein.|GO:0007165~signal transduction~The process whereby an activated receptor co…	IPR001611~Leucine-rich repeat|IPR007090~Leucine-rich repeat, plant specific	HMMPfam~PF00560~LRR|ProfileScan~PS50502~LRR_PS|HMMSmart~SM00366~LRR_PS	0.818529	0.000423403	0.000903585	0.11399	0.583244	0.662071	0.0916426	0.643812	0.755708	0.451522	0.0217968	0.0636667
263935	PAC	GO:0006355~regulation of transcription, DNA-dependent~Any process that modulates the frequency, rate or extent of cellular DNA-dependent transcription.|GO:0007165~signal transduction~The process whereby an activated receptor conveys information down the signaling pathway, resulting in a change in the function or state of a cell.|GO:0007601~visual perception~The series of events required for an or…	IPR001610~PAC motif	HMMPfam~PF00785~PAC	-2.08123	4.46699e-05	0.000109254	-1.31515	0.00824655	0.0166552	-2.88233	4.52809e-08	3.53138e-07	-1.64144	0.00114097	0.00509919
263953		GO:0004383~guanylate cyclase activity~Catalysis of the reaction: GTP = 3',5'-cyclic GMP + diphosphate.|GO:0006182~cGMP biosynthetic process~The chemical reactions and pathways resulting in the formation of cyclic GMP, guanosine 3',5'-phosphate.|GO:0004383~guanylate cyclase activity~Catalysis of the reaction: GTP = 3',5'-cyclic GMP + diphosphate.|GO:0004872~receptor activity~Combining with an extr…	IPR001054~Guanylate cyclase	HMMPfam~PF00211~Guanylate_cyc|ProfileScan~PS50125~GUANYLATE_CYCLASES_2|HMMSmart~SM00044~CYCc	-0.584593	0.00724958	0.0125898	-0.188825	0.379594	0.47101	-0.502954	0.0195319	0.0475404	-0.486185	0.0236669	0.0681543
263979		GO:0004672~protein kinase activity~Catalysis of the phosphorylation of an amino acid residue in a protein, usually according to the reaction: a protein + ATP = a phosphoprotein + ADP.|GO:0005524~ATP binding~Interacting selectively and non-covalently with ATP, adenosine 5'-triphosphate, a universally important coenzyme and enzyme regulator.|GO:0006468~protein amino acid phosphorylation~The process…	IPR000719~Protein kinase|IPR001245~Tyrosine protein kinase|IPR008271~Serine/threonine protein kinase, active site|IPR002290~Serine/threonine protein kinase	BlastProDom~PD000001~sp_Q86AD7_DICDI_Q86AD7;|HMMPfam~PF00069~Pkinase|FPrintScan~PR00109~TYRKINASE|ScanRegExp~PS00107~PROTEIN_KINASE_ATP|ScanRegExp~PS00108~PROTEIN_KINASE_ST|ProfileScan~PS50011~PROTEIN_KINASE_DOM|HMMSmart~SM00219~TyrKc|HMMSmart~SM00220~S_TKc	2.34754	5.30957e-11	2.53914e-10	0.880976	0.00831534	0.0167798	1.01808	0.00239922	0.00768027	0.826497	0.0129762	0.0412147
264122		GO:0004672~protein kinase activity~Catalysis of the phosphorylation of an amino acid residue in a protein, usually according to the reaction: a protein + ATP = a phosphoprotein + ADP.|GO:0005524~ATP binding~Interacting selectively and non-covalently with ATP, adenosine 5'-triphosphate, a universally important coenzyme and enzyme regulator.|GO:0006468~protein amino acid phosphorylation~The process…	IPR000719~Protein kinase|IPR001245~Tyrosine protein kinase|IPR008271~Serine/threonine protein kinase, active site|IPR002290~Serine/threonine protein kinase	BlastProDom~PD000001~sp_Q86AD7_DICDI_Q86AD7;|HMMPfam~PF00069~Pkinase|FPrintScan~PR00109~TYRKINASE|ScanRegExp~PS00107~PROTEIN_KINASE_ATP|ScanRegExp~PS00108~PROTEIN_KINASE_ST|ProfileScan~PS50011~PROTEIN_KINASE_DOM|HMMSmart~SM00219~TyrKc|HMMSmart~SM00220~S_TKc	0.990851	0.0153461	0.0249353	-0.0442115	0.912838	0.933839	0.922915	0.0234811	0.0556053	0.751988	0.0640102	0.152332
264268		GO:0000156~two-component response regulator activity~Alters the level of transcription of target genes, usually by binding to a transcription factor, when phosphorylated by a sensor that detects the presence of a particular signal substance outside the cell.|GO:0000160~two-component signal transduction system (phosphorelay)~A conserved series of molecular signals found in prokaryotes and eukaryot…	IPR001789~Response regulator receiver	BlastProDom~PD000039~sp_Q9URL9_CANAL_Q9URL9;|HMMPfam~PF00072~Response_reg|ProfileScan~PS50110~RESPONSE_REGULATORY|HMMSmart~SM00448~REC	2.07112	7.38916e-06	2.01286e-05	-1.51737	3.81629e-05	0.000116391	-0.0206242	0.949189	0.97093	-0.155143	0.622116	0.761316
264653		GO:0000160~two-component signal transduction system (phosphorelay)~A conserved series of molecular signals found in prokaryotes and eukaryotes; involves autophosphorylation of a histidine kinase and the transfer of the phosphate group to an aspartate that then acts as a phospho-donor to response regulator proteins.|GO:0003677~DNA binding~Any molecular function by which a gene product interacts se…	IPR002078~Sigma-54 factor, interaction region	ScanRegExp~PS00043~HTH_GNTR_FAMILY|ScanRegExp~PS00675~SIGMA54_INTERACT_1	-0.816153	6.95184e-05	0.000165775	-1.55936	4.83847e-14	3.31857e-13	-1.68304	3.97601e-16	7.35631e-15	-1.68123	3.89659e-16	9.35093e-15
264726		GO:0000156~two-component response regulator activity~Alters the level of transcription of target genes, usually by binding to a transcription factor, when phosphorylated by a sensor that detects the presence of a particular signal substance outside the cell.|GO:0000160~two-component signal transduction system (phosphorelay)~A conserved series of molecular signals found in prokaryotes and eukaryot…	IPR001789~Response regulator receiver	BlastProDom~PD000039~sp_Q9URL9_CANAL_Q9URL9;|HMMPfam~PF00072~Response_reg|ProfileScan~PS50110~RESPONSE_REGULATORY|HMMSmart~SM00448~REC	-0.735695	0.0371601	0.0560606	-0.543772	0.115881	0.172001	-1.47502	3.41723e-05	0.000165513	-0.786308	0.02235	0.0649664
268270		GO:0008158~hedgehog receptor activity~Combining with the hedgehog protein to initiate a change in cell activity.|GO:0016020~membrane~Double layer of lipid molecules that encloses all cells, and, in eukaryotes, many organelles; may be a single or double lipid bilayer; also includes associated proteins.|GO:0005764~lysosome~A small lytic vacuole that has cell cycle-independent morphology and is foun…	IPR003392~Patched|IPR000731~Sterol-sensing 5TM box	HMMPfam~PF02460~Patched|ProfileScan~PS50156~SSD	-5.77356	1.48433e-05	3.87965e-05	-1.91073	0.0886576	0.136039	-4.95608	0.000111443	0.000486954	-4.18563	0.000714762	0.00338904
268301		GO:0009058~biosynthetic process~The chemical reactions and pathways resulting in the formation of substances; typically the energy-requiring part of metabolism in which simpler substances are transformed into more complex ones.|GO:0003824~catalytic activity~Catalysis of a biochemical reaction at physiological temperatures. In biologically catalyzed reactions, the reactants are known as substrates…	IPR005801~Anthranilate synthase component I and chorismate binding protein|IPR000991~Glutamine amidotransferase class-I|IPR006805~Anthranilate synthase component I, N-terminal|IPR006220~Anthranilate synthase component II/delta crystallin|IPR001789~Response regulator receiver|IPR006221~Glutamine amidotransferase of anthranilate synthase|IPR010112~Anthranilate synthase, alpha proteobacterial and cy…	BlastProDom~PD000779~sp_Q98HP5_RHILO_Q98HP5;|HMMPfam~PF00117~GATase|HMMPfam~PF00425~Chorismate_bind|HMMPfam~PF04715~Anth_synt_I_N|FPrintScan~PR00095~ANTSNTHASEI|FPrintScan~PR00096~GATASE|FPrintScan~PR00097~ANTSNTHASEII|ProfileScan~PS50110~RESPONSE_REGULATORY|HMMTigr~TIGR00566~trpG_papA|HMMTigr~TIGR01815~TrpE-clade3	-2.00088	4.43651e-25	5.89104e-24	-1.98499	6.68521e-25	8.72374e-24	-1.98453	7.27787e-25	2.55886e-23	-2.28051	1.3557e-31	1.03967e-29
268988	CPF3	GO:0003913~DNA photolyase activity~Catalysis of the repair of a photoproduct resulting from ultraviolet irradiation of two adjacent pyrimidine residues in DNA.|GO:0006281~DNA repair~The process of restoring DNA after damage. Genomes are subject to damage by chemical and physical agents in the environment (e.g. UV and ionizing radiations, chemical mutagens, fungal and bacterial toxins, etc.) and b…	IPR006051~DNA photolyase, FAD- binding N-terminal|IPR006050~DNA photolyase, N-terminal|IPR005101~DNA photolyase, FAD-binding|IPR002081~Deoxyribodipyrimidine photolyase, class 1	BlastProDom~PD004390~sp_Q8TIS6_METAC_Q8TIS6;|HMMPfam~PF00875~DNA_photolyase|HMMPfam~PF03441~FAD_binding_7|FPrintScan~PR00147~DNAPHOTLYASE|ScanRegExp~PS00394~DNA_PHOTOLYASES_1_1	1.61855	7.66884e-10	3.27784e-09	1.09898	1.90438e-05	6.05408e-05	1.37394	1.34427e-07	9.83167e-07	0.379563	0.136641	0.271716
269281		GO:0004672~protein kinase activity~Catalysis of the phosphorylation of an amino acid residue in a protein, usually according to the reaction: a protein + ATP = a phosphoprotein + ADP.|GO:0005524~ATP binding~Interacting selectively and non-covalently with ATP, adenosine 5'-triphosphate, a universally important coenzyme and enzyme regulator.|GO:0006468~protein amino acid phosphorylation~The process…	IPR000719~Protein kinase	BlastProDom~PD000001~sp_Q86AD7_DICDI_Q86AD7;|ProfileScan~PS50011~PROTEIN_KINASE_DOM	-0.414914	0.138263	0.182154	0.502646	0.0709544	0.112026	-0.622261	0.0242288	0.0571204	-0.318242	0.248079	0.415218
269725		GO:0003676~nucleic acid binding~Interacting selectively and non-covalently with any nucleic acid.	IPR001611~Leucine-rich repeat|IPR007090~Leucine-rich repeat, plant specific	HMMPfam~PF00560~LRR|FPrintScan~PR00019~LEURICHRPT|ProfileScan~PS50502~LRR_PS|HMMSmart~SM00366~LRR_PS	-1.50781	4.03205e-10	1.76473e-09	-0.252151	0.285818	0.371508	-0.973209	4.48362e-05	0.0002124	-0.633942	0.00752207	0.0257542
269874		GO:0004672~protein kinase activity~Catalysis of the phosphorylation of an amino acid residue in a protein, usually according to the reaction: a protein + ATP = a phosphoprotein + ADP.|GO:0005524~ATP binding~Interacting selectively and non-covalently with ATP, adenosine 5'-triphosphate, a universally important coenzyme and enzyme regulator.|GO:0006468~protein amino acid phosphorylation~The process…	IPR000719~Protein kinase|IPR008271~Serine/threonine protein kinase, active site|IPR001245~Tyrosine protein kinase|IPR002290~Serine/threonine protein kinase	BlastProDom~PD000001~sp_Q86AD7_DICDI_Q86AD7;|HMMPfam~PF00069~Pkinase|ScanRegExp~PS00108~PROTEIN_KINASE_ST|ProfileScan~PS50011~PROTEIN_KINASE_DOM|HMMSmart~SM00219~TyrKc|HMMSmart~SM00220~S_TKc	0.975469	0.000459979	0.000977697	0.615683	0.0238551	0.0430595	0.620266	0.0237489	0.0561642	0.482152	0.0753353	0.172952
269927		null	null	null	0.176448	0.515727	0.578478	-0.152607	0.563344	0.644805	-1.33669	2.15444e-06	1.29917e-05	-1.07803	9.1821e-05	0.000540157
270005		GO:0005489~electron transporter activity~OBSOLETE. Enables the directed movement of electrons into, out of, within or between cells.|GO:0005506~iron ion binding~Interacting selectively and non-covalently with iron (Fe) ions.|GO:0006118~electron transport~OBSOLETE. The transport of electrons from an electron donor to an electron acceptor.|GO:0007169~transmembrane receptor protein tyrosine kinase s…	IPR001611~Leucine-rich repeat|IPR001450~4Fe-4S ferredoxin, iron-sulfur binding|IPR007090~Leucine-rich repeat, plant specific	HMMPfam~PF00560~LRR|FPrintScan~PR00019~LEURICHRPT|ScanRegExp~PS00198~4FE4S_FERREDOXIN|ProfileScan~PS50502~LRR_PS|HMMSmart~SM00366~LRR_PS	-0.659155	7.21657e-05	0.000171818	-0.378766	0.0219373	0.0399936	-0.405615	0.0144198	0.0364473	-0.155356	0.349524	0.524831

## Sheet: TF
		1160 pM			233 pM			58 pM			12 pM
ID	desc	logFC.HF_400_LvsD	PValue.HF_400_LvsD	FDR.HF_400_LvsD	logFC.HF_800_LvsD	PValue.HF_800_LvsD	FDR.HF_800_LvsD	logFC.LF_400_LvsD	PValue.LF_400_LvsD	FDR.LF_400_LvsD	logFC.LF_800_LvsD	PValue.LF_800_LvsD	FDR.LF_800_LvsD
25797	Tp_bHLH3	9.84796	1.44068e-24	1.85936e-23	8.50652	5.46081e-21	5.79657e-20	8.57347	1.71321e-21	4.9538e-20	7.84344	2.2268e-19	6.83079e-18
8055	Tp_HSF_1d	5.1402	1.10165e-37	2.78919e-36	2.11831	7.9379e-10	4.05047e-09	2.71663	2.66944e-14	4.17292e-13	2.64715	8.3034e-14	1.6364e-12
3154	Tp_HSF_1b	5.0098	2.11205e-126	2.23518e-123	0.982776	2.66444e-10	1.42774e-09	2.91982	1.35397e-67	4.62226e-65	2.41892	4.14596e-49	9.14098e-47
24007	Tp_bHLH1_PAS	4.81136	7.19398e-14	4.40335e-13	2.1227	0.000187196	0.000518613	2.3284	4.7863e-05	0.000224926	2.36561	3.68439e-05	0.000235192
8497	Tp_bZIP9	4.44139	1.00579e-40	3.07639e-39	7.41733	5.18181e-84	1.24634e-81	2.12661	2.29372e-13	3.30265e-12	3.60889	3.39688e-31	2.53163e-29
21513	Tp_HSF_4.7c	3.40296	6.91437e-16	5.00854e-15	4.44184	9.67421e-24	1.18224e-22	3.66733	1.08978e-17	2.2614e-16	2.61974	1.3159e-10	1.88191e-09
20640	Tp_CCCH11	3.31664	6.42217e-27	9.53237e-26	2.38144	8.62129e-16	6.72855e-15	0.38943	0.167176	0.278726	0.279979	0.320375	0.494446
261479	Tp_E2F-DP1a_SET1a	3.16327	1.06041e-07	3.57173e-07	1.8727	0.000550651	0.00141114	1.23518	0.0215717	0.0516968	0.663536	0.216241	0.376395
264590	Tp_HSF_3.5c	3.04304	3.76157e-07	1.19797e-06	0.996516	0.0319997	0.0559723	0.176035	0.778502	0.854833	1.72043	0.268113	0.438146
262815	Tp_Myb1R_SHAQKYF2	2.96347	6.3682e-09	2.47411e-08	-0.303382	0.42781	0.518023	0.68051	0.0503974	0.105095	0.753199	0.0323572	0.0878267
11643	Tp_AP2-EREBP3	2.25552	6.13514e-11	2.92075e-10	1.61203	6.82217e-08	2.88105e-07	-0.200503	0.494886	0.628963	-0.682775	0.0229425	0.0664296
24178	Tp_Hox3	2.02965	5.88483e-19	5.34585e-18	0.750304	0.000484243	0.00125299	0.147663	0.48854	0.623368	0.214081	0.313694	0.48778
262141	Tp_AP2-EREBP5	1.92215	2.45903e-08	8.9276e-08	0.582239	0.0330803	0.0575899	-0.121218	0.65231	0.762133	0.143443	0.590364	0.741142
25558	Tp_Myb1R_SHAQKYF10	1.88835	3.42263e-25	4.57923e-24	0.972018	1.10893e-08	5.1025e-08	0.826111	9.75039e-07	6.25006e-06	0.751896	6.84403e-06	5.126e-05
9607	Tp_HSF_3.7e	1.82433	3.52212e-10	1.55311e-09	1.90591	4.51307e-11	2.57754e-10	0.885976	0.00175455	0.00588168	0.639865	0.0228178	0.0661049
5010	Tp_HSF_3.6b	1.77206	5.79004e-06	1.59698e-05	-1.04959	0.0029501	0.00657283	-1.00211	0.00175787	0.00588907	-0.601327	0.0466775	0.118776
260879	Tp_Hox5a	1.69557	0.00218683	0.00416545	0.399612	0.437263	0.526937	-0.166904	0.720261	0.813416	0.291415	0.560428	0.717171
10806	Tp_HSF_2.4b	1.67904	3.01681e-07	9.69466e-07	-0.800352	0.00719152	0.0147324	-1.55879	2.97969e-07	2.06328e-06	-0.900256	0.00142859	0.00619874
269254	Tp_E2F-DP2	1.64774	8.97381e-05	0.000210857	0.486254	0.23033	0.310085	0.732109	0.0724745	0.141926	-0.955458	0.0198767	0.0589394
20954	Tp_CXC3	1.62388	0.000133081	0.000305508	1.01597	0.0144798	0.0276108	-0.0564124	0.890908	0.933791	-0.643188	0.119324	0.245528
10360	Tp_bZIP24a	1.56591	0.0187218	0.0298933	2.91542	3.03292e-05	9.37696e-05	-1.27275	0.0542265	0.111671	0.409778	0.53158	0.693933
9353	Tp_HSF_1c	1.51797	7.73478e-19	6.96657e-18	0.740082	5.54674e-06	1.91085e-05	0.41498	0.0105126	0.0278833	0.501926	0.00177885	0.00750022
268601	Tp_CCCH25	1.51474	2.20151e-11	1.09332e-10	0.122416	0.552691	0.634533	1.62698	1.07519e-13	1.59589e-12	0.895045	2.57507e-05	0.000171828
4150	Tp_bZIP11	1.48949	1.21396e-08	4.56874e-08	0.269319	0.269386	0.353579	0.375271	0.123805	0.220021	-0.180971	0.456204	0.626589
263001	Tp_Myb3R6	1.44269	5.15228e-09	2.01279e-08	0.25623	0.247009	0.329149	0.293891	0.185058	0.302046	0.28969	0.182783	0.33438
33340	Tp_aureochrome1	1.43485	1.13168e-07	3.79725e-07	0.270497	0.294973	0.381021	-0.114158	0.662734	0.771416	-0.039707	0.878682	0.934112
11296	Tp_fungal_TRF3	1.3969	0.0435836	0.064818	0.5706	0.402153	0.492933	0.465476	0.493538	0.627846	0.527662	0.438033	0.609881
19632	Tp_CBF/NF1b	1.37885	1.46365e-10	6.68819e-10	0.928948	4.68927e-06	1.63245e-05	0.675101	0.000650222	0.00243586	1.10784	2.84589e-08	3.12428e-07
24603	Tp_HSF_2.6b	1.3621	2.35577e-05	5.97295e-05	0.287267	0.371657	0.462735	-0.521197	0.0952657	0.177625	-0.282442	0.364516	0.53961
5212	Tp_CCCH26	1.32794	2.37952e-05	6.02452e-05	0.446901	0.146868	0.211243	-0.259455	0.399691	0.540741	-0.112754	0.714002	0.825193
20778	Tp_TAZ6	1.30197	4.17239e-17	3.32754e-16	0.555133	0.000238633	0.000650722	0.23662	0.113803	0.205419	0.19413	0.193984	0.348509
263002	Tp_HSF_2.7b	1.29471	0.000114816	0.000266003	0.106845	0.736565	0.795415	0.420151	0.18282	0.299536	0.00436737	0.988882	0.99452
23915	Tp_Myb2R1	1.27211	1.64044e-06	4.83317e-06	1.0684	4.04814e-05	0.000123179	0.420175	0.102907	0.188992	0.00948017	0.970602	0.986353
268368	Tp_HSF_3.6a	1.26745	1.81439e-08	6.70449e-08	0.693804	0.000866329	0.00213715	1.08708	1.54817e-07	1.12298e-06	1.23502	2.00046e-09	2.4907e-08
20688	Tp_CBF/NF5	1.23674	1.11816e-06	3.36848e-06	0.201847	0.405475	0.495971	-0.130451	0.589447	0.712423	-0.0796566	0.741808	0.844953
7716	Tp_CCCH27_RING95	1.23205	1.25815e-08	4.73001e-08	1.31212	7.90082e-10	4.0335e-09	0.963009	3.59913e-06	2.07572e-05	1.005	5.40651e-07	4.89454e-06
268344	Tp_bZIP12	1.21647	2.4668e-08	8.95272e-08	0.640034	0.00294237	0.00655835	1.97106	7.26399e-19	1.70454e-17	1.68184	1.93269e-14	4.04222e-13
2335	Tp_CXC4	1.18623	0.000209843	0.000468812	0.891225	0.00479473	0.010195	-0.153769	0.624203	0.74103	-0.46431	0.140698	0.277696
25438	Tp_fungal_TRF1b	1.1474	0.0470197	0.0693023	0.500187	0.381426	0.472673	0.553322	0.332825	0.473237	0.311574	0.584839	0.736235
23656	Tp_AP2-EREBP7	1.12894	3.60588e-10	1.58806e-09	0.382139	0.0328916	0.057299	-0.203496	0.368016	0.508781	0.627043	3.56512e-06	2.79479e-05
24118	Tp_Myb1R_SHAQKYF1	1.12816	1.80015e-07	5.91831e-07	1.11941	2.21701e-07	8.94496e-07	0.318333	0.13614	0.237516	-0.125628	0.555978	0.71424
1943	Tp_HSF_2.6e	1.0739	5.49858e-11	2.62597e-10	0.634766	6.73817e-05	0.000199059	0.317224	0.044792	0.0953598	0.0766698	0.626881	0.76423
263491	Tp_AP2-EREBP10	1.02446	0.000202925	0.000453933	0.554172	0.0283925	0.0502865	0.343965	0.172531	0.286056	0.591559	0.0215135	0.0629814
261965	Tp_HSF_3.4c	0.975218	0.0051599	0.00920399	-0.172059	0.570243	0.650942	0.118862	0.698565	0.798026	0.153959	0.642931	0.775843
9903	Tp_bZIP24b	0.973526	0.00108369	0.00216635	1.25441	2.7517e-05	8.5575e-05	-0.743685	0.0124998	0.032304	-0.734165	0.0144476	0.0451563
6911	Tp_CCCH10	0.947639	1.1658e-06	3.50801e-06	0.796372	2.9281e-05	9.07412e-05	0.701036	0.000224785	0.000922771	0.430439	0.021558	0.0630942
22989	Tp_Myb1R_SHAQKYF9a	0.936615	9.67266e-07	2.93564e-06	0.415336	0.0281791	0.0499363	-0.00271147	0.988566	0.993672	-0.013804	0.941792	0.970589
24189	Tp_bZIP14	0.864951	3.03796e-05	7.61505e-05	1.85735	2.0862e-18	1.87421e-17	2.37509	4.15063e-28	1.73621e-26	2.03257	1.43923e-21	5.19843e-20
261453	Tp_Hox8	0.864703	0.0258529	0.0401587	-0.291421	0.337989	0.427454	-0.907782	0.00258614	0.00821401	0.0116935	0.968669	0.985578
268221	Tp_Myb1R10	0.825028	0.0041151	0.00745721	1.15734	1.17128e-05	3.8484e-05	-0.308634	0.241743	0.371154	-0.588311	0.0265315	0.074597
264346	Tp_HSF_3.7b	0.819189	0.00252105	0.00474823	-0.399044	0.132987	0.193618	-0.541071	0.0386132	0.0846054	-0.562577	0.0293611	0.0811089
33067	Tp_CBF/NF4	0.802587	0.0591977	0.0853412	-0.00737129	0.985962	0.989515	0.448216	0.286702	0.423234	0.0484598	0.907959	0.951194
269416	Tp_Myb1R6	0.799786	0.000543549	0.00114316	0.0650716	0.773202	0.826378	0.195185	0.380884	0.522137	0.287991	0.192309	0.346419
18795	Tp_Myb3R7	0.796366	0.00668479	0.0116953	0.532932	0.0384256	0.0658129	-0.490832	0.0531275	0.109857	-0.937653	0.000305127	0.00159464
263961	Tp_Myb1R1	0.775914	0.0442712	0.0657113	0.672066	0.0583663	0.0946363	-0.0371435	0.914488	0.949844	0.609872	0.0776911	0.177238
1217	Tp_Myb1R2	0.725625	0.000337878	0.000732137	0.675952	0.000761501	0.00189534	0.273008	0.171505	0.284877	0.479326	0.0165524	0.0505546
11295	Tp_fungal_TRF2	0.723544	0.213859	0.268893	0.223568	0.699471	0.762515	0.200198	0.729016	0.819145	0.086473	0.881072	0.935617
261894	Tp_Myb4R2	0.719339	0.00017531	0.00039525	0.696404	8.0225e-05	0.00023389	0.23861	0.181793	0.298373	0.513298	0.00301809	0.0118298
21909	Tp_bZIP17	0.69545	0.00180612	0.00348417	0.244978	0.265136	0.349109	0.167069	0.447986	0.584591	0.296091	0.178938	0.330259
264853	Tp_Myb3R1	0.66999	0.00160392	0.00312028	0.589129	0.00151803	0.00357324	-0.232148	0.184416	0.301324	-0.227621	0.191074	0.344898
4758	Tp_HSF_2.2e	0.668348	0.00668878	0.0117004	0.0216693	0.928128	0.945915	-0.707545	0.00348714	0.0107031	-0.727244	0.00253808	0.0102248
7359	Tp_AP2-EREBP8	0.661813	0.0442405	0.065675	0.125805	0.631205	0.704274	-0.659577	0.0223165	0.0532647	-0.664246	0.00867934	0.0291214
23411	Tp_HSF_2.7g	0.646449	0.0118763	0.0197279	0.629518	0.0139974	0.0268311	-0.851753	0.000977538	0.00349976	-0.484291	0.0598549	0.14449
2390	Tp_Myb1R_SHAQKYF5	0.619025	0.0121907	0.0202043	0.491146	0.0458224	0.0765853	0.0744351	0.759888	0.842074	0.394061	0.106105	0.224403
268362	Tp_AP2-EREBP2	0.612677	0.0033566	0.00617145	0.651084	0.00166936	0.00390427	0.204472	0.322139	0.461451	-0.00320386	0.987618	0.994249
11166	Tp_CCHH12	0.575743	0.000633497	0.00131586	0.110648	0.480676	0.568507	0.219255	0.1606	0.270039	0.0904654	0.56513	0.72127
22932	Tp_HSF_4.2f	0.534062	0.00327959	0.00604141	0.199707	0.275121	0.359546	-0.0536247	0.76605	0.846519	-0.167549	0.352127	0.527021
22135	Tp_HSF_3.5d	0.516693	0.131083	0.173688	0.0293322	0.930563	0.947849	-0.137367	0.686766	0.789233	0.00654631	0.984791	0.992859
269194	Tp_HSF_2.5a	0.515197	0.285503	0.347576	0.836916	0.0828626	0.128376	-0.520197	0.280706	0.416761	-0.249657	0.604089	0.748866
11244	Tp_HSF_3.5f	0.478945	0.0231029	0.0362972	0.849932	5.27333e-05	0.000157783	-0.352368	0.0873471	0.165548	-0.175003	0.402756	0.578261
22124	Tp_HSF_1.2a	0.476314	0.000818826	0.00166871	0.143641	0.309775	0.397616	0.289056	0.0391706	0.0855785	0.226441	0.104001	0.221412
8269	Tp_CXC1	0.460331	0.00237972	0.00449806	0.31944	0.0305214	0.0537709	-0.216573	0.143893	0.248624	-0.390911	0.00852831	0.028698
20065	Tp_aureochrome3	0.44653	0.0260449	0.0404332	1.51071	6.34239e-14	4.31372e-13	-0.443723	0.0281145	0.0646114	0.323775	0.109341	0.229503
262668	Tp_HSF_4.2g	0.409003	0.15475	0.201715	-0.0422414	0.880251	0.910092	-0.323521	0.243422	0.37337	-0.494678	0.0733782	0.16974
12066	Tp_HSF_3.7a	0.402492	0.367798	0.432902	0.378116	0.6473	0.717617	0.197432	0.692571	0.793481	-0.039041	0.925495	0.960677
24495	Tp_CCHH26	0.379933	0.0546388	0.0793419	0.0569928	0.772401	0.825689	0.594268	0.00256888	0.00816764	0.302733	0.123518	0.252208
19897	Tp_Myb4R3	0.367	0.0767218	0.1077	0.335804	0.0864751	0.133212	0.247711	0.212078	0.335791	0.121632	0.535801	0.697207
6765	Tp_HSF_1.3g	0.339523	0.481733	0.546019	-0.406491	0.426769	0.51688	0.161056	0.765067	0.846046	-0.406182	0.471385	0.640486
269327	Tp_sigma70.2	0.333277	0.147688	0.193391	0.927081	5.99353e-05	0.000177823	-0.451583	0.0503807	0.105081	0.146922	0.523162	0.687181
5717	Tp_CBF/NF2	0.330603	0.0185774	0.0296807	0.1231	0.372823	0.464023	-0.0876101	0.521877	0.653458	0.151333	0.275059	0.446397
264718	Tp_Myb1R3	0.316118	0.0522156	0.0762625	0.465666	0.00314231	0.00695566	0.0766308	0.620045	0.737649	0.122007	0.423615	0.596317
7025	Tp_Myb2R6	0.313741	0.0690613	0.0981173	0.349417	0.0341866	0.0593402	-0.158132	0.331753	0.472108	0.127223	0.430273	0.602405
33891	Tp_sigma70.4	0.30615	0.369509	0.434453	1.63263	2.81361e-06	1.00224e-05	-1.7582	5.60032e-07	3.73225e-06	-0.00130959	0.996936	0.998185
3487	Tp_CCCH24	0.302556	0.319546	0.383767	-1.81327	7.361e-10	3.77064e-09	-0.569349	0.0379102	0.0832718	0.0135247	0.960179	0.980374
23654	Tp_AP2-EREBP6	0.297532	0.0396314	0.0594078	0.485932	0.000434062	0.0011334	-0.0337115	0.80748	0.874767	0.296781	0.030666	0.0839468
264838	Tp_HSF_2.5e	0.294139	0.433308	0.499313	-0.685811	0.0569101	0.0925872	-0.330833	0.36597	0.506879	-0.253137	0.493726	0.660569
7842	Tp_AP2-EREBP11	0.275557	0.273809	0.335268	0.028942	0.906437	0.928909	-0.326866	0.238625	0.367807	-0.255379	0.309957	0.484675
22570	Tp_HSF_3.7d	0.273797	0.0720014	0.101816	0.198364	0.18865	0.261731	-0.300967	0.0460888	0.0976296	-0.323082	0.0318078	0.086602
24377	Tp_CCHH22	0.266674	0.102865	0.139782	0.784296	1.24829e-06	4.63045e-06	-0.175501	0.274571	0.410132	-0.0668314	0.676618	0.798866
9571	Tp_HSF_3.2i	0.266106	0.218367	0.273868	-0.975136	5.20645e-06	1.79963e-05	-0.27172	0.191856	0.310603	-0.62786	0.00240865	0.00976284
268194	Tp_Myb4R1b	0.233561	0.196785	0.249709	-0.450402	0.011572	0.0226455	-0.218125	0.219812	0.345554	-0.28715	0.105232	0.22318
22009	Tp_CCHH21	0.23193	0.479722	0.544206	-0.464917	0.15634	0.223225	-0.150384	0.645649	0.756834	-0.0122114	0.970215	0.986255
37198	Tp_aureochrome2	0.231157	0.355752	0.420991	1.93237	6.84973e-14	4.64982e-13	-2.50408	5.12495e-21	1.43485e-19	-0.962307	0.000149898	0.000840239
21165	Tp_TAF9	0.224334	0.158072	0.205665	-0.245449	0.11587	0.172001	-0.00733245	0.962717	0.979092	0.0307023	0.843783	0.91269
269233	Tp_HSF_3.4d	0.217858	0.245944	0.304388	0.688032	0.000213469	0.000586182	0.116248	0.528986	0.660063	0.198848	0.281293	0.453592
269474	Tp_HSF_1.2c	0.135073	0.676917	0.729067	0.600641	0.0648593	0.103687	0.361905	0.264427	0.39773	0.42872	0.186551	0.339279
39677	Tp_Myb3R4	0.125105	0.664765	0.718319	0.992191	0.000564527	0.00144135	0.556402	0.0516224	0.107269	0.418666	0.141761	0.279221
23922	Tp_AP2-EREBP9	0.121467	0.669279	0.722458	0.403217	0.157048	0.224055	1.65828	1.36939e-08	1.15568e-07	1.48567	3.23895e-07	3.04427e-06
23188	Tp_HSF_1.4b	0.11527	0.691189	0.741796	-0.580253	0.0446963	0.0750232	-0.536355	0.0624235	0.12581	-0.490119	0.0887766	0.197462
7022	Tp_CCHH27	0.109187	0.85978	0.885294	0.79339	0.0967489	0.14669	0.411634	0.465699	0.601484	-0.0753886	0.876568	0.932802
262617	Tp_Myb2R7	0.098811	0.661827	0.715801	-0.372346	0.0869745	0.133767	-0.378684	0.0851155	0.162098	-0.395599	0.0724109	0.168127
2074	Tp_CBF/NF1a	0.0955682	0.51276	0.575759	-0.372624	0.0101205	0.0200347	-0.245953	0.0846016	0.161322	-0.160731	0.25974	0.428367
25480	Tp_Myb2R8	0.0713342	0.725747	0.77184	0.221532	0.272323	0.356594	-0.605891	0.00276307	0.00871322	-0.419927	0.0379236	0.100119
30969	Tp_Myb1R11	0.0561754	0.708472	0.756891	0.101108	0.498547	0.585415	-0.0521801	0.727245	0.818335	-0.0814978	0.584856	0.736235
31110	Tp_CSF2	0.039128	0.892757	0.912062	-1.71832	2.33281e-08	1.04301e-07	-0.0192632	0.946518	0.969137	-0.823111	0.00531126	0.0192365
23991	Tp_HSF_2.5g	0.0306355	0.857872	0.883587	0.144024	0.40167	0.49257	-0.344392	0.0424113	0.0913015	-0.295346	0.0816514	0.184601
269496	Tp_TAZ3_PHD1	0.0215433	0.913183	0.928537	0.524144	0.00807247	0.0163442	0.00139624	0.99435	0.996686	0.17867	0.364702	0.53974
25284	Tp_CCCH6	0.0194252	0.907934	0.924265	-0.174692	0.296108	0.382253	-0.191295	0.253655	0.385472	-0.209803	0.209875	0.369077
3375	Tp_Myb2R2	0.0114086	0.96634	0.971274	-0.332548	0.212825	0.290099	-0.769498	0.00404581	0.0122264	-0.314322	0.237201	0.40174
21432	Tp_AP2-EREBP4	-0.034586	0.809979	0.843287	0.0213893	0.881754	0.911467	-0.232833	0.104014	0.190578	-0.0491434	0.731513	0.837354
35129	Tp_Myb2R9	-0.0456292	0.762319	0.803211	-0.682421	5.92791e-06	2.03619e-05	-0.439063	0.00341064	0.0105079	-0.344934	0.0212796	0.0624002
263580	Tp_CSF1	-0.0482429	0.813071	0.84584	-0.628257	0.002012	0.00462389	0.552866	0.00660714	0.0186413	0.115896	0.564228	0.720292
5913	Tp_bZIP10	-0.057925	0.729039	0.774796	-0.185787	0.252028	0.33453	0.00427643	0.978109	0.987048	-0.150877	0.331796	0.506329
10613	Tp_HSF_4.2c	-0.0604498	0.775674	0.814219	-0.891506	1.95303e-05	6.19945e-05	-0.328259	0.115075	0.207292	-0.48212	0.0200668	0.0594365
23261	Tp_fungal_TRF1a	-0.0674477	0.74666	0.789788	0.674074	0.00115954	0.00278388	0.371661	0.0728821	0.142571	0.101009	0.623925	0.762317
19126	Tp_CCCH12	-0.0945508	0.683227	0.734817	-0.525634	0.0204767	0.0376682	0.0529074	0.813235	0.87848	-0.0363995	0.873248	0.931142
23801	Tp_HSF_4c	-0.0985381	0.698752	0.748016	0.215659	0.396982	0.487781	-0.140301	0.581358	0.705805	-0.210713	0.407348	0.582558
24292	Tp_CCCH9	-0.099524	0.680954	0.732819	-0.663869	0.00620627	0.0129039	-0.756657	0.00177027	0.00592311	-0.751006	0.00190001	0.00795405
10807	Tp_HSF_2.4f	-0.11093	0.467512	0.532696	0.310983	0.0418604	0.0708153	-0.0584611	0.700194	0.799281	0.0810835	0.592977	0.742453
25179	Tp_CCCH7_RING62	-0.167086	0.431888	0.497948	-1.3019	1.39278e-09	6.92984e-09	-0.391108	0.0634525	0.127447	-0.108337	0.606502	0.750715
4315	Tp_HSF_1.2b	-0.167927	0.559111	0.620043	0.212257	0.46105	0.549904	-0.195605	0.494144	0.628382	-0.243533	0.392931	0.568551
40233	Tp_CSF3	-0.187907	0.369363	0.434378	-0.87266	3.66192e-05	0.000112006	1.20243	1.63264e-08	1.36479e-07	0.820268	0.000108981	0.000635101
12116	Tp_HSF_3.5b	-0.189159	0.815236	0.847093	0.179772	0.824052	0.867739	0.528184	0.514972	0.647185	0.50077	0.547614	0.707446
261974	Tp_HSF_2.7c	-0.220406	0.440579	0.506543	0.238568	0.402805	0.493408	-0.19675	0.487903	0.62317	-0.354267	0.210177	0.369255
269503	Tp_HSF_1e	-0.236121	0.115802	0.155648	-0.71119	2.21394e-06	7.97757e-06	-0.340923	0.0207665	0.0500734	-0.197581	0.181239	0.333053
22620	Tp_AP2-EREBP1	-0.237514	0.149643	0.195757	-0.299391	0.0689674	0.109247	-0.188679	0.251881	0.383317	-0.278741	0.0906094	0.200284
270037	Tp_CCCH5	-0.245627	0.179367	0.230077	-0.0789518	0.665592	0.733517	-0.0880355	0.631803	0.746663	0.206999	0.264047	0.433329
8654	Tp_HSF_2.5c	-0.302533	0.433405	0.499372	-0.066519	0.857815	0.893354	-0.03756	0.924948	0.955986	-0.501699	0.224332	0.387293
34293	Tp_CCCH3	-0.340126	0.0283548	0.0437433	-0.464228	0.00273039	0.00612716	-0.20035	0.194208	0.3135	-0.122602	0.424049	0.596771
264533	Tp_bZIP13	-0.356429	0.349727	0.414742	0.379286	0.273912	0.358365	0.16572	0.650306	0.760379	-0.544131	0.126126	0.256206
4470	Tp_CXC2	-0.390824	0.01214	0.0201282	0.135181	0.380626	0.471903	0.585341	0.000171917	0.000723131	0.0968215	0.533909	0.695961
23208	Tp_bHLH7_PAS	-0.406767	0.158339	0.205986	1.74834	3.50538e-09	1.69472e-08	-1.63129	3.29866e-08	2.64067e-07	-0.443484	0.124022	0.252944
20959	Tp_Myb1R4	-0.426226	0.0951258	0.130352	-0.690122	0.00709753	0.0145653	0.675967	0.00810407	0.0223522	0.183763	0.469799	0.639635
263154	Tp_HSF_3.8b	-0.440171	0.456126	0.521801	1.19704	0.00860061	0.0172878	-0.947441	0.0323137	0.0727762	0.273617	0.512585	0.677954
2991	Tp_CCCH22	-0.452562	0.277262	0.339065	1.11172	0.00809708	0.0163815	-2.61056	3.57112e-09	3.30071e-08	-1.32579	0.00174641	0.00737816
3973	Tp_E2F-DP3	-0.466092	0.0016773	0.00325464	-0.404002	0.00612635	0.0127603	-0.489696	0.00086545	0.00315395	-0.488248	0.000890805	0.00411856
31881	Tp_cdc5	-0.500195	0.0894482	0.123484	-0.275666	0.361975	0.452757	-0.134969	0.644708	0.75634	-0.164067	0.580514	0.733182
33946	Tp_CCHH3	-0.508729	0.000285012	0.00062436	-0.465009	0.000781093	0.00193863	0.244751	0.082754	0.158141	-0.0297468	0.830278	0.904088
33407	Tp_aureochrome4	-0.520348	0.00788008	0.0135955	-0.381093	0.0485129	0.0805732	-0.751725	0.000116603	0.000507195	-0.711503	0.000254289	0.00136329
8215	Tp_HSF_3.5h	-0.526427	0.00629591	0.0110625	0.426403	0.0264714	0.0472344	0.430363	0.0249883	0.0586205	0.121694	0.525492	0.688732
264350	Tp_Myb2R10_CCHH1	-0.566425	0.00023417	0.000519434	-1.05407	1.03013e-11	6.1697e-11	-0.253153	0.0928796	0.174003	-0.433729	0.00367826	0.0140126
2218	Tp_HSF_2.4a	-0.572707	0.0362852	0.0548895	-0.295648	0.278826	0.363645	-0.0797371	0.769305	0.848432	-0.0710572	0.791631	0.877535
264847	Tp_HSF_2.5d	-0.594505	0.162773	0.210797	-0.0855989	0.832805	0.874486	-0.189742	0.676959	0.782465	-0.895677	0.0746134	0.171734
22045	Tp_CCHH10	-0.630938	0.0843826	0.117348	-1.36135	0.00025674	0.000695973	0.861052	0.0187998	0.0460127	1.05895	0.00390458	0.0147385
24331	Tp_TAZ5_PHD3_ZZ3	-0.6794	0.00673823	0.0117827	0.2636	0.291281	0.377034	-0.181454	0.467417	0.603327	-0.152192	0.542096	0.702633
262941	Tp_HSF_1.4c	-0.692453	0.053517	0.0779373	0.335045	0.320666	0.409016	-0.489693	0.142588	0.246731	-0.183471	0.570567	0.725846
268351	Tp_Hox2	-0.693656	5.67631e-06	1.56806e-05	-0.0926501	0.542877	0.625642	-0.441924	0.00375996	0.0114541	-0.397543	0.00908825	0.0302741
1161	Tp_CCHH11	-0.711308	0.00152095	0.00297429	-0.134147	0.535037	0.619101	-0.475466	0.0269832	0.0623499	-0.205084	0.340028	0.515399
263785	Tp_TAZ4_PHD2_ZZ2	-0.736997	0.00135619	0.00267174	-0.680939	0.00306606	0.00680254	0.0345641	0.879892	0.926005	0.0724044	0.751725	0.850901
11148	Tp_HSF_3.8a	-0.739917	0.127166	0.169155	-0.535074	0.266989	0.351043	-2.79244	5.74733e-08	4.41073e-07	-1.80903	0.000269736	0.0014316
262266	Tp_Myb1R9	-0.771701	0.0523067	0.0763745	1.0175	0.00420979	0.00907931	-0.383326	0.281091	0.417011	0.613072	0.0799528	0.181381
2220	Tp_HSF_2.4e	-0.776662	0.000746864	0.0015315	-1.06413	2.04068e-06	7.38595e-06	-0.849568	0.000224163	0.000920931	-0.374788	0.0911859	0.201068
269238	Tp_HSF_1.3e	-0.796552	3.68171e-05	9.12494e-05	-1.12809	5.28682e-09	2.51011e-08	-0.69173	0.000314028	0.0012541	-0.538743	0.00505795	0.018439
1173	Tp_HSF_2.7f	-0.825727	6.7061e-06	1.83671e-05	-0.48931	0.00698336	0.0143505	-1.54795	3.66227e-17	7.38245e-16	-1.22459	1.48169e-11	2.34041e-10
35544	Tp_Myb2R4	-0.830483	2.68039e-05	6.75073e-05	0.218886	0.266226	0.350258	0.268023	0.164752	0.275592	0.432481	0.0253504	0.0720225
21840	Tp_HSF_2b	-0.835201	0.0603515	0.0867564	-0.920499	0.0437094	0.0735533	-0.6375	0.152513	0.259045	-0.595504	0.173444	0.322649
264575	Tp_HSF_2.6a	-0.865297	0.00959006	0.0162517	0.645617	0.0559505	0.0911381	0.0650037	0.846718	0.902428	-0.185862	0.581317	0.733474
269325	Tp_HSF_2.6c	-0.878495	0.00159427	0.00310264	0.351252	0.210571	0.28754	-0.231777	0.40043	0.541151	-0.187031	0.496523	0.662553
37306	Tp_sigma70.5	-0.880496	0.153016	0.19975	0.880726	0.152382	0.218134	-2.68122	3.78212e-05	0.000181937	-0.531953	0.385496	0.560939
22018	Tp_HSF_2.7h	-0.970943	0.0359295	0.0543669	-0.147784	0.747558	0.80515	-0.91654	0.047761	0.100468	-0.917957	0.0472395	0.119848
916	Tp_CCHH2	-0.995474	1.41534e-09	5.86704e-09	-0.309829	0.0579093	0.093996	-0.0309267	0.849574	0.904238	0.132777	0.415988	0.590531
22414	Tp_HSF_3.2j	-1.04342	5.58107e-10	2.4177e-09	-0.186056	0.261936	0.345724	-1.527	3.09917e-19	7.45421e-18	-1.20272	9.30073e-13	1.67397e-11
25112	Tp_HSF_3.2b	-1.04612	0.00170863	0.0033112	0.953549	0.00418794	0.00903956	-0.830359	0.0124888	0.0322915	-0.346186	0.295321	0.469464
22454	Tp_HSF_4.7b	-1.05018	0.0407272	0.0609209	0.355394	0.484514	0.57215	-0.669057	0.189533	0.308068	-0.228864	0.652285	0.781926
264318	Tp_CCHH25	-1.1294	0.0179147	0.0287521	-0.404605	0.391093	0.482112	-1.03114	0.0305717	0.0694292	-1.19192	0.0134486	0.042513
263463	Tp_Hox6b	-1.14229	0.0256624	0.0398921	-2.19261	4.11234e-05	0.000124952	-0.180064	0.718292	0.812537	0.144072	0.775223	0.866059
9375	Tp_HSF_4d	-1.18521	0.0125692	0.0207778	0.902007	0.0529644	0.0868622	1.11123	0.0314241	0.0711057	1.02218	0.0682067	0.160371
263978	Tp_HSF_4.2b	-1.18873	1.04547e-06	3.15669e-06	-0.346701	0.150122	0.215335	-0.216038	0.373177	0.514153	-0.271241	0.26217	0.431432
19289	Tp_CBF/NF3	-1.22638	7.96766e-10	3.40007e-09	-2.04233	1.49957e-22	1.69369e-21	-0.461191	0.0157157	0.0393469	-0.201855	0.288566	0.462245
22757	Tp_Hox6a	-1.33111	2.10148e-13	1.24315e-12	-0.616903	0.000589277	0.0015002	0.0476871	0.78878	0.862896	0.233665	0.190173	0.343859
3563	Tp_CCCH2	-1.34998	9.49138e-12	4.87608e-11	-0.751858	0.000132987	0.000377218	0.11531	0.555313	0.682485	0.215092	0.272092	0.442917
36345	Tp_sigma70.3b	-1.49838	3.3077e-05	8.24821e-05	-1.20624	0.000780427	0.00193743	-0.188649	0.594152	0.716326	0.14236	0.688208	0.807346
23803	Tp_HSF_3.4b	-1.54591	0.000602365	0.00125513	0.68441	0.123167	0.181214	-0.0863372	0.84501	0.901305	0.150537	0.733453	0.838786
32996	Tp_CCCH4	-1.57702	0.000346818	0.000749975	-4.36956	2.25993e-18	2.02514e-17	0.195973	0.648719	0.759161	-0.366829	0.394713	0.570351
268481	Tp_HSF_2.2a	-1.58003	4.62217e-05	0.000112802	0.458398	0.227683	0.30699	-0.708643	0.0630324	0.126868	-0.395872	0.29734	0.471705
32561	Tp_CCHH4	-1.58623	2.52901e-06	7.28483e-06	-2.2577	2.14355e-09	1.05121e-08	-0.294248	0.369367	0.510048	-0.667294	0.0437956	0.112552
20879	Tp_CCCH21	-1.59338	0.000235089	0.000521364	-4.49775	1.95605e-19	1.89916e-18	0.46166	0.276127	0.411817	-0.0245657	0.953814	0.977269
22655	Tp_bZIP22	-1.6947	2.53394e-07	8.20334e-07	0.604154	0.0600644	0.0968701	-0.0712036	0.824009	0.885779	0.153572	0.63151	0.767687
268788	Tp_Myb1R_SHAQKYF3	-1.76784	6.98249e-17	5.4136e-16	-3.18494	2.13217e-44	7.35009e-43	0.257873	0.208072	0.330933	0.523719	0.0107426	0.0350352
23802	Tp_HSF_2.7e	-1.78449	2.80941e-06	8.05089e-06	0.0639222	0.862849	0.897536	-0.405639	0.274171	0.409708	-0.364041	0.326221	0.50038
7788	Tp_CCHH23	-1.91184	3.8173e-08	1.35384e-07	-1.49802	1.39572e-05	4.51848e-05	0.624288	0.0646931	0.129496	0.569008	0.0921023	0.20256
262414	Tp_CSF5	-2.11117	1.12734e-12	6.28257e-12	-3.2394	2.6706e-25	3.57306e-24	-0.622763	0.0298162	0.0679462	-0.956127	0.00095441	0.00436874
9643	Tp_bZIP8	-2.11433	1.74573e-12	9.54953e-12	-0.99923	0.000493021	0.00127322	-4.86581	8.13049e-46	9.45549e-44	-3.03545	8.3435e-23	3.38311e-21
20996	Tp_bZIP18	-2.1804	3.41737e-09	1.35963e-08	-0.873035	0.014172	0.0271117	-3.43774	9.38064e-19	2.15816e-17	-2.57509	6.29533e-12	1.03613e-10
3197	Tp_HSF_2.3a	-2.23401	0.000339332	0.000734988	-2.14395	0.000596418	0.00151619	-0.845723	0.160441	0.269885	-0.000208143	0.999723	0.99985
269975	Tp_TAZ2	-2.23796	0.00254485	0.00478795	-3.9682	7.01801e-07	2.68905e-06	-0.328959	0.642755	0.755309	-0.1585	0.823183	0.898489
25332	Tp_HSF_2.4g	-2.26611	0.000193808	0.00043464	0.400543	0.491669	0.578727	1.3004	0.0300479	0.0683717	1.10307	0.0623475	0.149281
24003	Tp_HSF_2.5h	-2.2848	3.85248e-11	1.86851e-10	-1.11365	0.000875002	0.00215804	-0.363364	0.2714	0.406387	-0.476754	0.149646	0.290481
25911	Tp_bZIP6_PAS	-2.31246	7.74611e-06	2.10576e-05	-4.05612	3.12157e-13	2.04555e-12	-1.22131	0.0141583	0.0358989	-2.95932	2.14585e-08	2.38797e-07
20777	Tp_TAZ1	-2.36011	1.44583e-06	4.29207e-06	-3.23126	1.74738e-10	9.53221e-10	-2.56073	1.82244e-07	1.30317e-06	-2.90024	5.84798e-09	6.90727e-08
9086	Tp_HSF_1.3i	-2.38072	1.3481e-06	4.02112e-06	-2.50791	3.36973e-07	1.34067e-06	-0.849219	0.0675885	0.134377	-1.0295	0.0270924	0.0759319
9902	Tp_bZIP25a	-2.38365	0.000552795	0.00116145	-0.0919236	0.888381	0.915807	-2.90277	3.83158e-05	0.000184149	-1.496	0.0256313	0.0725836
264865	Tp_CSF4	-2.40836	7.9318e-12	4.10475e-11	-0.460738	0.168475	0.237792	-5.06103	1.46345e-36	1.01227e-34	-3.75701	2.73365e-23	1.14802e-21
20899	Tp_bHLH2_PAS	-2.48599	1.313e-09	5.46635e-09	-1.26383	0.00133229	0.00316418	-3.83888	1.03553e-18	2.37208e-17	-3.16613	5.84737e-14	1.16981e-12
7379	Tp_HSF_2.6d	-2.50197	1.09446e-09	4.59629e-09	-0.111161	0.775537	0.827954	-0.477494	0.220983	0.346828	-0.415821	0.286158	0.459268
10766	Tp_HSF_2.4d	-2.54692	0.000347519	0.000751337	-2.80294	0.000180518	0.000501951	-1.88125	0.00784405	0.0217427	-0.862471	0.204357	0.361838
269690	Tp_Hox1	-2.64305	9.57043e-07	2.90628e-06	-0.989089	0.0529127	0.0867928	-4.06117	1.58983e-12	2.13247e-11	-2.86894	1.43469e-07	1.423e-06
5909	Tp_HSF_2.3c	-2.73267	6.68553e-09	2.59263e-08	-0.234539	0.605679	0.68205	-0.168172	0.708706	0.805524	-0.628954	0.163711	0.309219
8405	Tp_HSF_1f	-2.77496	0.00204377	0.0039148	-4.61525	2.28578e-08	1.02242e-07	-2.40761	8.61334e-05	0.000383487	-4.02705	3.96234e-10	5.38299e-09
1785	Tp_HSF_1.3d	-2.83272	2.32918e-08	8.48233e-08	-0.744822	0.117335	0.173769	-5.18666	5.73827e-20	1.48117e-18	-5.10711	1.38703e-19	4.30468e-18
261083	Tp_sigma70.1	-2.86467	6.86606e-19	6.19996e-18	-1.20125	8.44845e-05	0.000245632	-2.00127	1.81022e-10	1.93706e-09	-1.3061	2.4021e-05	0.000161509
1071	Tp_HSF_1.3k	-2.95498	3.2974e-05	8.22447e-05	-2.47957	0.000505365	0.00130351	-0.668929	0.285937	0.422341	-1.36288	0.0384844	0.101415
4740	Tp_HSF_2.2c	-3.01725	3.36388e-05	8.37647e-05	-1.66374	0.0160293	0.030298	-6.55543	2.42983e-14	3.83804e-13	-6.08044	4.66875e-13	8.59293e-12
24369	Tp_CCCH1	-3.06833	1.50239e-16	1.13814e-15	-5.41921	3.68157e-36	8.43335e-35	0.309519	0.367908	0.508711	-0.133155	0.698944	0.81422
6856	Tp_HSF_1.3f	-3.11942	0.00137193	0.00270022	-2.205	0.0183171	0.0341687	-6.0925	5.22454e-08	4.03887e-07	-5.02485	2.22514e-06	1.80606e-05
268064	Tp_HSF_2.7d	-3.16698	8.28483e-08	2.81743e-07	-0.234219	0.667796	0.735333	-0.739794	0.176838	0.291826	-0.436035	0.424133	0.596809
6760	Tp_sigma70.7	-3.20749	1.81693e-13	1.07904e-12	-0.808143	0.0440363	0.074068	-3.13986	5.94248e-13	8.26403e-12	-2.11405	4.46256e-07	4.08894e-06
6935	Tp_HSF_1.3h	-3.29823	0.000688885	0.00142031	-1.09573	0.222973	0.301716	-8.37863	9.14475e-12	1.13258e-10	-5.53627	3.01431e-07	2.84318e-06
24849	Tp_CCCH8	-3.35023	1.1914e-15	8.46781e-15	-5.81275	1.30037e-34	2.72511e-33	0.332711	0.384218	0.525142	-0.133191	0.727704	0.835553
25890	Tp_HSF_2.7a	-3.39727	4.36177e-06	1.22183e-05	1.30501	0.057301	0.0931492	-1.10043	0.107726	0.195954	0.0822948	0.902757	0.948746
6958	Tp_HSF_4e	-3.48041	2.96259e-08	1.06498e-07	-5.5911	1.8958e-15	1.4349e-14	-1.52673	0.00939031	0.0253514	-0.729854	0.238216	0.402691
3594	Tp_CCHH24	-3.51693	5.12559e-07	1.60533e-06	0.0741672	0.908949	0.931121	-3.25613	4.87858e-06	2.75949e-05	-2.66655	0.000197934	0.00108311
9688	Tp_bZIP7a/PAS	-3.65589	0.000485427	0.00102787	-1.87139	0.0546642	0.0893004	-5.9912	3.09629e-07	2.13751e-06	-4.8375	1.26832e-05	9.04491e-05
22203	Tp_CCHH28	-4.16454	1.36556e-18	1.20834e-17	-6.18843	3.42904e-31	6.20334e-30	0.716472	0.086756	0.164717	0.39091	0.34941	0.524735
24112	Tp_HSF_1.1e	-4.2217	3.97137e-15	2.71857e-14	-0.171595	0.715808	0.777521	-1.59457	0.000955325	0.00343495	-0.901857	0.057533	0.140035
33682	Tp_sigma70.3a	-4.32282	8.07208e-15	5.35927e-14	-5.79053	3.86471e-22	4.26933e-21	-1.50429	0.00234756	0.00753539	-2.23653	1.06326e-05	7.70719e-05
21989	Tp_bZIP15	-4.36098	2.53473e-22	2.90944e-21	-1.3683	0.000562893	0.00143856	-4.12028	1.56252e-20	4.24003e-19	-3.5419	2.36053e-16	5.7694e-15
11795	Tp_CCCH23	-4.69569	6.45656e-05	0.000154837	-6.95243	5.68037e-08	2.42694e-07	-4.68334	5.96597e-05	0.000274253	-7.40221	3.40413e-07	3.18531e-06
9689	Tp_bZIP7b/PAS	-5.21322	1.54835e-06	4.581e-06	-2.51186	0.00876988	0.017598	-5.85829	1.62682e-07	1.17439e-06	-5.23557	1.42594e-06	1.20629e-05
268678	Tp_Myb2R3	-6.3199	5.25579e-44	1.93805e-42	-6.08394	5.84817e-40	1.61596e-38	0.583888	0.105369	0.192421	0.0820768	0.821261	0.897409
4202	Tp_bHLH8_PAS	-7.55737	3.09357e-12	1.65684e-11	-9.0768	1.89422e-15	1.4349e-14	-10.2192	9.36472e-18	1.95863e-16	-10.4515	1.47479e-18	4.25277e-17
40966	Tp_sigma70.6	-7.81384	1.98704e-11	9.90523e-11	-3.20507	0.000648672	0.00163997	-7.79285	2.24533e-11	2.6432e-10	-5.01724	1.02781e-06	8.865e-06
24507	Tp_bZIP5_PAS	-8.45836	9.29509e-20	8.92649e-19	-9.02007	1.19671e-22	1.36034e-21	-7.42008	4.00857e-19	9.53318e-18	-10.0098	1.69123e-26	8.77367e-25
10761	Tp_HSF_2a	-11.5173	2.33585e-22	2.68407e-21	-13.3119	2.29242e-28	3.62099e-27	-12.3908	4.17954e-27	1.66914e-25	-12.9005	1.7657e-28	1.0678e-26
3698	Tp_HSF_1a	-14.5446	7.27273e-15	4.83463e-14	-11.5929	9.43794e-13	5.98811e-12	-10.7749	4.44723e-12	5.68419e-11	-10.1062	4.0839e-11	6.1218e-10

## Sheet: Photosynthesis
					1160 pM			233 pM			58 pM			12 pM
ID	localization	NCBI id	protein	desc	logFC.HF_400_LvsD	PValue.HF_400_LvsD	FDR.HF_400_LvsD	logFC.HF_800_LvsD	PValue.HF_800_LvsD	FDR.HF_800_LvsD	logFC.LF_400_LvsD	PValue.LF_400_LvsD	FDR.LF_400_LvsD	logFC.LF_800_LvsD	PValue.LF_800_LvsD	FDR.LF_800_LvsD
38494		7449416	fucoxanthin chlorophyll a/c protein 1	(Lhcf1) fucoxanthin chlorophyll a/c protein 1	6.62864	3.04617e-38	8.01979e-37	5.9473	4.67859e-33	9.35984e-32	3.06155	1.68503e-12	2.2516e-11	3.22533	1.53313e-13	2.98256e-12
34560	thylakoid lumen	7444883	Photosystem II Class I peptide chain release factor	Photosystem II Class I peptide chain release factor	-3.57254	1.05163e-31	2.02721e-30	-1.54262	7.28648e-08	3.0651e-07	-2.17209	7.06575e-14	1.06066e-12	-0.656225	0.0205758	0.0607063
268127		7445011	fucoxanthin chlorophyll a/c protein 8	(Lhcf9) fucoxanthin chlorophyll a/c protein 8	6.24596	4.0302e-23	4.78694e-22	6.83403	5.18477e-26	7.1726e-25	1.26694	0.012976	0.0333313	2.88982	8.31961e-08	8.5069e-07
5174		7449709	fucoxanthin chlorophyll a/c protein 8	(Lhcf8) fucoxanthin chlorophyll a/c protein 8	6.07569	3.23234e-22	3.67826e-21	6.91992	2.38825e-26	3.36997e-25	2.86961	1.05275e-07	7.83492e-07	3.86028	7.75651e-12	1.26094e-10
261769	plastid	7444763	Superoxide dismutase; apyrase	Superoxide dismutase; apyrase	-6.39357	2.81875e-21	2.98906e-20	-8.40691	2.50687e-23	2.96095e-22	-3.40951	9.56939e-10	9.42951e-09	-4.20851	1.06275e-11	1.70153e-10
34554	thylakoid lumen	7450088	nuclear copy of photosystem II protein psbW	(psbW) nuclear copy of photosystem II protein psbW	-3.87663	5.4661e-18	4.62412e-17	-0.993001	0.0134491	0.0259257	-4.91992	2.32917e-24	7.95147e-23	-2.55757	2.52122e-09	3.11343e-08
21545	plastid	7450468	Ferredoxin:NADPH oxidoreductase	Ferredoxin:NADPH oxidoreductase	-10.6281	2.93356e-17	2.3627e-16	-10.7161	2.03621e-17	1.74205e-16	-1.504	0.052807	0.109296	-3.91325	5.82083e-06	4.43498e-05
31128		7446812	fucoxanthin chlorophyll a/c protein, LI818 clade	(lhcx5) fucoxanthin chlorophyll a/c protein, LI818 clade	-3.0599	1.0488e-16	8.04891e-16	-0.0285188	0.933346	0.94977	-4.3568	1.22787e-28	5.32563e-27	-2.44789	1.44924e-11	2.29257e-10
37377	plastid	NA	Imm; Plastid terminal oxidase	PTOX Plastid terminal oxidase	2.00104	1.50231e-14	9.75394e-14	-0.623497	0.0127297	0.0246872	1.54255	8.14218e-10	8.11381e-09	0.908953	0.000234943	0.00126793
33018		7444045	fucoxanthin chlorophyll a/c protein 6	(Lhcf6) fucoxanthin chlorophyll a/c protein 6	2.72181	4.98542e-14	3.09085e-13	3.21261	3.12438e-18	2.78094e-17	-0.532351	0.117355	0.210753	0.627146	0.0653757	0.154989
263062	plastid	7446166	superoxide dismutase (Fe)	superoxide dismutase (Fe)	1.4893	5.78146e-13	3.30552e-12	-1.40187	4.34183e-12	2.64839e-11	0.448052	0.0193221	0.0470949	-0.0964996	0.614788	0.75649
38667		7442816	fucoxanthin chlorophyll a/c protein 4	(Lhcf4) fucoxanthin chlorophyll a/c protein 4	8.67271	9.34357e-13	5.24022e-12	6.72884	1.47682e-09	7.3342e-09	2.94217	0.00164024	0.00553001	4.23896	1.91527e-05	0.000132133
42962		7443377	fucoxanthin chlorophyll a/c protein 5	(Lhcf5) fucoxanthin chlorophyll a/c protein 5	3.67303	1.2504e-12	6.9428e-12	4.44304	1.20969e-16	9.92415e-16	0.227325	0.625332	0.741826	1.73386	0.000291809	0.00153185
30385		7444279	fucoxanthin chlorophyll a/c protein -LI818 clade	(Lhcx6_1) fucoxanthin chlorophyll a/c protein -LI818 clade	2.11829	1.73823e-12	9.52156e-12	3.04208	1.58427e-22	1.78746e-21	-0.757985	0.00894674	0.0243452	0.372821	0.196605	0.351643
4914	plastid	7452257	ferredoxin--NADP+ reductase	ferredoxin--NADP+ reductase	-2.4141	4.55748e-12	2.40198e-11	1.25911	0.000180435	0.000501852	-5.97641	6.36875e-46	7.57309e-44	-3.08404	1.67402e-17	4.56602e-16
25892	plastid	7448933	Ferredoxin:NADPH oxidoreductase	Ferredoxin:NADPH oxidoreductase	-2.72346	7.84614e-12	4.0644e-11	-0.00926429	0.9802	0.98476	-7.27286	2.4424e-49	3.40105e-47	-4.32199	6.5287e-24	2.80867e-22
24769		7451632	Photosystem II Psb31 protein	Photosystem II Psb31 protein	1.98836	3.49833e-11	1.70377e-10	2.59183	3.07921e-17	2.61535e-16	-1.37498	3.10015e-06	1.81465e-05	-0.204793	0.479482	0.647983
6361	plastid	7442728	Nadh:plastoquinone reductase (non-electrogenic); FAD-dependent pyridine nucleotide-disulphide oxidoreductase	Nadh:plastoquinone reductase (non-electrogenic); FAD-dependent pyridine nucleotide-disulphide oxidoreductase	1.55161	8.22918e-11	3.85351e-10	5.04826	1.92985e-72	2.61841e-70	-1.40956	5.14707e-09	4.62965e-08	0.319588	0.171278	0.319603
262332		7452241	fucoxanthin chlorophyll a/c light-harvesting protein, lhcr type	(Lhcr14) fucoxanthin chlorophyll a/c light-harvesting protein, lhcr type	2.32936	2.05868e-10	9.30272e-10	2.87486	1.61158e-14	1.14312e-13	-0.695277	0.0475464	0.100106	0.792286	0.0241759	0.0692243
34276		7449608	fucoxanthin chl a/c light-harvesting protein	(Lhcr3) fucoxanthin chl a/c light-harvesting protein	2.1844	2.98164e-10	1.3236e-09	2.87623	6.84262e-16	5.36411e-15	-1.22851	0.000268504	0.00108523	0.298955	0.368796	0.543968
3815		7452050	member of fucoxanthin chlorophyll a/c family, lhca clade	(Lhca6) member of fucoxanthin chlorophyll a/c family, lhca clade	3.12966	5.84163e-10	2.52334e-09	4.55257	3.21222e-17	2.72395e-16	-0.544882	0.243821	0.37364	1.1898	0.0118298	0.0381457
32964	thylakoid lumen	7449510	photosystem II reaction center M protein, plastid precursor	(PsbM) photosystem II reaction center M protein, plastid precursor	2.26465	2.35195e-09	9.52573e-09	2.58866	1.54509e-11	9.17604e-11	-2.16619	1.03092e-08	8.84856e-08	-0.812948	0.0258946	0.0730586
264714		7443379	fucoxanthin chl a/c protein-deviant sequence	fucoxanthin chl a/c protein-deviant sequence	1.3376	6.236e-09	2.42542e-08	1.07399	3.47899e-07	1.38258e-06	-1.22148	6.55566e-08	4.99846e-07	0.4903	0.0195788	0.0582522
33131		NA	lhca7	lhca7	2.49114	7.71372e-09	2.96098e-08	3.19585	6.31812e-13	4.07215e-12	-0.427483	0.29618	0.434017	1.23758	0.00283942	0.0112377
38879		7442680	fucoxanthin chlorophyll a/c protein, LI818 clade	(Lhcx2) fucoxanthin chlorophyll a/c protein, LI818 clade	-3.86499	1.76088e-08	6.50906e-08	-0.803443	0.192111	0.265974	-3.20765	1.43461e-06	8.9625e-06	-1.39711	0.0255314	0.0724199
20603	thylakoid lumen	7451524	Photosystem II Twin-arginine translocation pathway signal	Photosystem II Twin-arginine translocation pathway signal	1.46256	2.65898e-08	9.61066e-08	2.53943	1.22898e-20	1.28015e-19	-2.13651	1.86625e-15	3.25917e-14	-0.639616	0.0134603	0.0425351
2848	thylakoid lumen	7452492	Photosystem II 12 kDa extrinsic	Photosystem II 12 kDa extrinsic	1.64723	4.695e-08	1.64582e-07	2.48001	1.32367e-15	1.01879e-14	-2.04291	2.38033e-11	2.78662e-10	-0.808327	0.006343	0.022323
2601		7446639	fucoxanthin chl a/c protein, lhca clade	(Lhca2) fucoxanthin chl a/c protein, lhca clade	1.82503	5.8435e-07	1.82048e-06	2.49174	2.71755e-11	1.58544e-10	-1.17081	0.0011067	0.00390148	0.323716	0.361281	0.536322
2845		7452341	fucoxanthin-chlorophyll a-c binding protein, plastid precursor	(Lhcf11) fucoxanthin-chlorophyll a-c binding protein, plastid precursor	1.87809	6.14658e-07	1.90984e-06	3.06166	8.10853e-15	5.8816e-14	-0.634621	0.0829668	0.158493	0.428491	0.240762	0.406248
261242		7442234	PSBP, photosystem II oxygen-evolving complex 23K protein	(PSBP) PSBP, photosystem II oxygen-evolving complex 23K protein	-1.17662	2.22514e-06	6.44638e-06	-1.31119	9.24418e-08	3.86074e-07	-2.56801	1.06606e-21	3.11659e-20	-2.59887	1.35366e-19	4.23119e-18
264921		7442679	fucoxanthin chlorophyll a/c protein, LI818 clade	(lhcx1) fucoxanthin chlorophyll a/c protein, LI818 clade	-3.73563	8.67138e-06	2.34584e-05	-1.67541	0.0306758	0.0539688	-3.48972	2.53526e-05	0.000125788	-1.30007	0.091234	0.201068
34830	thylakoid lumen	7444594	oxygen-evolving enhancer protein 1 precursor	(PsbO) oxygen-evolving enhancer protein 1 precursor	1.45251	2.16442e-05	5.51688e-05	2.25551	1.29532e-10	7.11752e-10	-1.6563	1.47826e-06	9.18637e-06	0.171233	0.60962	0.752901
25223	thylakoid lumen	7453124	Photosystem II; Bromodomain	Photosystem II; Bromodomain	-0.89431	3.53316e-05	8.7811e-05	-0.115721	0.590375	0.668514	-0.0890298	0.678485	0.783374	0.061371	0.774912	0.86596
38306		NA	lhca8	lhca8	-3.97059	9.17903e-05	0.000215153	-2.23401	0.0180436	0.0337199	-1.79659	0.0526675	0.109076	-1.81488	0.0514188	0.128069
5793		7444916	Photosystem II 12 kDa extrinsic	Photosystem II 12 kDa extrinsic	-2.75343	0.00019844	0.00044437	-4.78823	4.50437e-09	2.15019e-08	-8.08422	4.74149e-17	9.48567e-16	-7.49056	2.35711e-15	5.25164e-14
25462	plastid	7446280	Alternative oxidase	Alternative oxidase	-1.52194	0.0003446	0.000745788	0.552474	0.186134	0.258716	-1.4876	0.000484992	0.00186575	-0.961035	0.0229214	0.0663868
35934	plastid	7445547	Ferredoxin:NADPH oxidoreductase; Cytochrome c, class IC	Ferredoxin:NADPH oxidoreductase; Cytochrome c, class IC	1.05154	0.000412787	0.000882709	1.49856	6.33252e-07	2.44053e-06	-2.05073	2.14151e-11	2.54647e-10	-1.22571	4.13665e-05	0.000261518
12097		7448908	fucoxanthin chlorophyll a/c protein, LI818 clade	(Lhcx6) fucoxanthin chlorophyll a/c protein, LI818 clade	-4.4841	0.000656675	0.00135973	-1.50896	0.194876	0.268958	-5.12116	0.000161022	0.000681368	-2.90526	0.0178389	0.0537553
26131	thylakoid lumen	7452334	Cytochrome b6/f complex; Ubiquinol cytochrome c reductase, subunit RIP1, Plastoquinol-plastocyanin reductase activity Chloroplast	Cytochrome b6/f complex; Ubiquinol cytochrome c reductase, subunit RIP1, Plastoquinol-plastocyanin reductase activity Chloroplast	-0.691165	0.00254782	0.00479267	1.02877	7.93588e-06	2.6764e-05	-2.50928	2.39832e-25	8.72214e-24	-1.55273	2.99392e-11	4.5787e-10
3258	thylakoid lumen	7441784	Photosystem II Twin-arginine translocation pathway signal	Photosystem II Twin-arginine translocation pathway signal	-0.91918	0.00978394	0.0165537	-0.220312	0.532238	0.616738	-4.16025	4.83776e-25	1.72384e-23	-3.62697	2.93401e-20	9.70333e-19
262279		NA	chlorophyll synthase	chlorophyll synthase	-0.787773	0.023991	0.0375254	0.558912	0.104831	0.157521	-2.88692	3.30815e-14	5.12594e-13	-2.45637	2.74717e-11	4.22505e-10
268713	plastid	7446133	Cyclic electron flow; PGR5-like protein 1	Cyclic electron flow; PGR5-like protein 1	-0.310567	0.134159	0.177298	0.781305	0.000173892	0.000485082	-1.98797	2.16509e-20	5.78616e-19	-0.859106	3.78086e-05	0.000240462
22396	plastid	7451929	Cyclic electron flow; Protein PROTON GRADIENT REGULATION 5	Cyclic electron flow; Protein PROTON GRADIENT REGULATION 5	0.0964307	0.594469	0.652756	1.21515	3.5782e-11	2.05917e-10	-0.630956	0.000543192	0.00206651	-0.127574	0.482216	0.650252

## Sheet: Glycolysis
						1160 pM			233 pM			58 pM			12 pM
ID	Localization	Overlap	description	NCBI id	desc	logFC.HF_400_LvsD	PValue.HF_400_LvsD	FDR.HF_400_LvsD	logFC.HF_800_LvsD	PValue.HF_800_LvsD	FDR.HF_800_LvsD	logFC.LF_400_LvsD	PValue.LF_400_LvsD	FDR.LF_400_LvsD	logFC.LF_800_LvsD	PValue.LF_800_LvsD	FDR.LF_800_LvsD
428	Plastid	C fixation	FBAC1 fructose-bisphosphate aldolase,	NA	Fructose 1,6-bisphosphate aldolase	-7.67911	5.28936e-17	4.17119e-16	-1.25709	0.0702195	0.111064	-10.0833	2.38855e-23	7.89939e-22	-6.54753	6.18484e-14	1.23266e-12
547		TCA	pyruvate dehydrogenase E2 component (dihydrolipoamide acetyltransferase) [EC:2.3.1.12] | (Ref K3; phosphoglycerate kinase precursor	7442750	dihydrolipamide s-acetyltransferase	-7.32553	2.01719e-19	1.89928e-18	-2.31935	0.000317477	0.000847806	-9.73938	7.35907e-26	2.76174e-24	-7.88792	2.3545e-20	7.83576e-19
1394	Cytoplasm		alcohol dehydrogenase [EC:1.1.1.1] | (RefSeq) ADH1; probable alcohol dehydrogenase	7449127	(ADH1) probable alcohol dehydrogenase	-0.0254159	0.878052	0.90008	0.204575	0.199876	0.27462	-0.49672	0.00239856	0.00768027	-0.343159	0.0313838	0.0856016
4875	Plastid		PK3 pyruvate kinase	7452237	Pyruvate kinase	-3.26674	8.10449e-23	9.47732e-22	-3.27901	5.08836e-23	5.9111e-22	-3.00072	6.89264e-20	1.77051e-18	-3.10054	7.05055e-21	2.43843e-19
5186	Mitochondrion		PEPCK	7449717	(PCK1) phosphoenolpyruvate carboxykinase	0.955	0.0599028	0.0861933	-1.18239	0.020401	0.0375551	1.5432	0.00272691	0.00861461	0.605554	0.230055	0.393149
5500	Cytoplasm	C fixation	PPDK	7450100	(PDK1_2) pyruvate phosphate dikinase	5.13391	3.41004e-19	3.16288e-18	7.54958	9.18856e-32	1.69412e-30	3.4191	1.0217e-10	1.12048e-09	3.20351	8.07186e-10	1.05593e-08
7229	Cytoplasm		TPI-SGL triosephosphate isomerase (TIM) [EC:5.3.1.1] | (RefSeq)	7450569	(tpi) triose phosphate isomerase	-5.36409	8.15783e-19	7.33512e-18	-2.512	1.51843e-06	5.57969e-06	-6.30161	6.69159e-21	1.85385e-19	-5.39047	4.62762e-18	1.29219e-16
8778	Mitochondrion	TCA	pyruvate dehydrogenase E1 component beta subunit [EC:1.2.4.1] | (RefSeq) PDHB1; pyruvate dehy	7448334	(PDHB1) pyruvate dehydrogenase	-0.437532	0.0141566	0.023156	-0.908728	4.08348e-07	1.60892e-06	-0.620467	0.000505909	0.00193987	-0.273678	0.123904	0.252817
11075	Cytoplasm	TCA	PC2	7442630	Pyruvate carboxylase	0.0187413	0.944289	0.953843	-0.264514	0.320043	0.40832	-1.65004	1.72535e-09	1.65693e-08	-0.871156	0.00105402	0.00476694
11076	Plastid		PC2	7442631	Pyruvate carboxylase	2.09372	1.63863e-16	1.2378e-15	2.01559	4.39254e-17	3.70408e-16	0.531755	0.0281347	0.0646329	0.820904	0.000264062	0.00140408
14563	Cytoplasm		P2FK/F2BP1	7446681	(PF2K1) 6-phosphofructo 2-kinase	-1.32666	1.1295e-08	4.25999e-08	-0.296954	0.195785	0.270071	-1.73188	1.71719e-13	2.49287e-12	-1.17052	4.408e-07	4.04245e-06
15858			aldose 1-epimerase [EC:5.1.3.3] | (RefSeq) hypothetical protein	7446643	Aldose 1-epimerase	-0.217728	0.349473	0.414534	-2.85662	7.42167e-30	1.26073e-28	0.0822212	0.720204	0.813416	-0.381295	0.0953417	0.207999
16169		TCA	pyruvate dehydrogenase E1 component alpha subunit [EC:1.2.4.1] | (RefSeq) predicted protein	7448626	Dehydrogenase, E1 component	-5.85771	1.53379e-17	1.26026e-16	-2.93153	9.62705e-07	3.61801e-06	-5.17008	9.40943e-15	1.54627e-13	-4.11747	7.98115e-11	1.16825e-09
16295	Plastid	PPP, C fixation	FBP1 fructose-1,6-bisphosphatase I [EC:3.1.3.11] | (RefSeq) predicted protein	7445185	hypothetical protein	0.17904	0.265448	0.326276	0.0906719	0.572977	0.653292	0.529647	0.00109901	0.00388083	0.41619	0.00907019	0.0302235
17651	Mitochondrion		2,3-bisphosphoglycerate-dependent phosphoglycerate mutase [EC:5.4.2.11] | (RefSeq) predicted	7448902	Phosphoglycerate/bisphosphoglycerate mutase	-4.74635	5.52112e-09	2.1545e-08	-3.41031	6.95475e-06	2.36131e-05	-5.03485	9.01319e-10	8.93133e-09	-4.24533	7.25742e-08	7.47133e-07
17735	Mitochondrion		2,3-bisphosphoglycerate-dependent phosphoglycerate mutase [EC:5.4.2.11] | (RefSeq) predicted	7443718	Phosphoglycerate/bisphosphoglycerate mutase	-0.299016	0.198216	0.251345	1.05886	7.39685e-06	2.50499e-05	0.794948	0.0010864	0.00384066	1.10792	3.44493e-06	2.7086e-05
20726	Mitochondrion	TCA	MDH1	7445648	(MDH1) probable malate dehydrogenase with mitochondrial or glyoxysomal precursor	0.931646	0.0221301	0.0349088	-2.72888	2.34591e-10	1.26345e-09	0.39811	0.324026	0.463714	-0.457744	0.257124	0.425311
21177		TCA	pyruvate dehydrogenase E2 component (dihydrolipoamide acetyltransferase) [EC:2.3.1.12] | (Ref	7448666	(LAT1_2) dihydrolipoamide s-acetyltransferase	-0.508274	0.00376936	0.00686121	-0.513152	0.00351408	0.00768218	-0.0444095	0.79962	0.868916	0.0275624	0.874969	0.932273
21238	Cytoplasm		aldehyde dehydrogenase (NAD+) [EC:1.2.1.3] | (RefSeq) ALD3; aldehyde dehydrogenase	7450222	(ALD3) aldehyde dehydrogenase	0.409233	0.0332245	0.050592	1.10911	6.97356e-09	3.27569e-08	0.7452	8.60485e-05	0.000383271	0.284816	0.129721	0.261432
21748	Plastid	PPP, C fixation	FBAC2 fructose-bisphosphate aldolase, class II [EC:4.1.2.13] | (RefSeq) ALDO2; fructose-bisphosphat	7448742	(ALDO2) fructose-bisphosphate aldolase	-0.795064	0.00026461	0.000583168	-0.166677	0.441902	0.531075	-1.20856	3.96873e-08	3.13675e-07	-0.938756	1.83526e-05	0.000127361
22213	Cytoplasm	PPP	PPi-PFK diphosphate-dependent phosphofructokinase [EC:2.7.1.90] | (RefSeq) PF	7447915	(PFK2) phosphofructokinase	2.88066	1.7195e-13	1.02406e-12	1.55958	2.89674e-05	8.98481e-05	2.56393	2.97936e-11	3.44974e-10	2.35845	7.10648e-10	9.36586e-09
22345	Cytoplasm		PK4 pyruvate kinase [EC:2.7.1.40] | (RefSeq) PYK2; phosphofructokinase	7446148	(PYK2) pyruvate kinase	-9.63856	3.1545e-14	1.98596e-13	-8.11709	1.04868e-11	6.27368e-11	-7.18953	3.57046e-10	3.7009e-09	-8.81061	1.92891e-12	3.39097e-11
23958			glucose-6-phosphate 1-epimerase [EC:5.1.3.15] | (RefSeq) predicted protein K2; pyruvate kinase	7449312	Galactose mutarotase-like	0.959569	6.93593e-06	1.89427e-05	0.573069	0.00648308	0.0134188	0.633976	0.00260496	0.00826636	0.631064	0.00258693	0.010382
24399		TCA	00382 dihydrolipoamide dehydrogenase [EC:1.8.1.4] | (RefSeq) DLDH2; hypothetical protein	7445436	(DLDH2) hypothetical protein	-3.86842	6.8238e-53	3.6658e-51	-1.85031	1.69542e-15	1.28898e-14	-4.3139	3.15515e-62	9.27526e-60	-3.70758	9.37814e-49	1.98498e-46
25116	Cytoplasm		PGK3 phosphoglycerate kinase [EC:2.7.2.3] | (RefSeq) PG	7449979	(PGK5) phosphoglycerate kinase	9.45415	5.74857e-109	3.37984e-106	5.03839	2.29966e-52	1.17006e-50	5.72557	1.85252e-61	5.15926e-59	4.04036	1.76076e-37	1.92105e-35
25953	Plastid		putative Malate/L-lactate dehydrogenase	7446136	(MDH2) malate dehydrogenase	-1.32286	6.52897e-18	5.4969e-17	-0.627294	3.48945e-05	0.000106978	-0.726266	2.4279e-06	1.45085e-05	-0.140348	0.356399	0.531609
26523			S-(hydroxymethyl)glutathione dehydrogenase / alcohol dehydrogenase [EC:1.1.1.284 1.1.1.1] | ( K4; pyruvate kinase	7445660	TonB box, N-terminal	0.26012	0.110349	0.148767	-0.152903	0.346399	0.436266	-0.13813	0.393259	0.534806	0.118789	0.462373	0.632045
27850	Mitochondrion		01834 2,3-bisphosphoglycerate-dependent phosphoglycerate mutase [EC:5.4.2.11] | (RefSeq) PGAM2; pho	7453352	(PGAM2) phosphoglycerate mutase	-5.46595	9.64159e-39	2.62982e-37	-5.25887	1.39536e-36	3.25266e-35	-3.46078	1.01322e-19	2.57762e-18	-3.47223	9.62109e-20	3.0485e-18
28239	Mitochondrion		TPI/GAPDH fusion glyceraldehyde 3-phosphate dehydrogenase [EC:1.2.1.12] | (RefSeq) triosephosphate isomerase/g	7449701	triosephosphate isomerase/glyceraldehyde-3-phosphate dehydrogenase precursor	-6.67023	5.66453e-50	2.62929e-48	-6.4893	3.78252e-48	1.56369e-46	-3.6707	3.25088e-21	9.22361e-20	-4.75293	4.13583e-31	2.97752e-29
28241	Mitochondrion		GAPDH1 glyceraldehyde 3-phosphate dehydrogenase [EC:1.2.1.12] | (RefSeq) gapC3; glyceraldehyde 3-pho	7451762	(gapC3) glyceraldehyde 3-phosphate dehydrogenase	-1.86111	1.80266e-11	9.04152e-11	-3.16261	2.82069e-27	4.18673e-26	-0.445063	0.0975067	0.181006	-0.555618	0.0392161	0.102882
28334	Cytoplasm		GAPDH4 glyceraldehyde 3-phosphate dehydrogenase [EC:1.2.1.12] | (RefSeq) GAPD4; glyceraldehyde-3-pho	7453188	(GAPD4) glyceraldehyde-3-phosphate dehydrogenase	7.18792	4.0762e-77	6.63669e-75	5.7955	8.83612e-58	5.8813e-56	5.10674	2.91557e-48	3.80931e-46	3.62777	8.57347e-29	5.27517e-27
28350	Plastid		2,3-bisphosphoglycerate-dependent phosphoglycerate mutase [EC:5.4.2.11] | (RefSeq) PGAM1; pho	7453216	(PGAM1) phosphoglycerate mutase	-2.74102	3.62796e-07	1.15716e-06	-7.90946	1.40775e-29	2.34249e-28	-0.109342	0.827656	0.888616	-0.93388	0.065691	0.155597
30380	Cytoplasm		TPI1 triosephosphate isomerase (TIM) [EC:5.3.1.1] | (RefSeq)	7444271	(TPI2) triose-phosphate isomerase	1.82517	5.54787e-21	5.76749e-20	1.90848	9.43236e-23	1.078e-21	1.48346	1.15323e-14	1.88343e-13	1.5604	4.92429e-16	1.1711e-14
31232	Cytoplasm	PPP	(ATP-PFK) ATP-dependent 6-phosphofructokinase 1 [EC:2.7.1.11] | (RefSeq) PF	7451444	(PFK1) 6-phosphofructokinase	0.450621	0.242457	0.300495	0.490587	0.203806	0.279352	0.802398	0.0378997	0.0832661	0.772205	0.0455302	0.116191
31383	Plastid	C fixation	GAPDH2 glyceraldehyde 3-phosphate dehydrogenase [EC:1.2.1.12] | (RefSeq) GAPD1; glyceraldehyde-3-pho K1; 6-phosphofructokinase	7445019	(GAPD1) glyceraldehyde-3-phosphate dehydrogenase precursor	-4.65766	7.14676e-23	8.38516e-22	-0.267603	0.510084	0.595764	-6.99324	7.64827e-40	6.42394e-38	-4.72	2.92222e-23	1.21755e-21
31636			glucose-6-phosphate 1-epimerase [EC:5.1.3.15] | (RefSeq) aldose-1-epimerase	7445048	aldose-1-epimerase	-11.9378	3.15055e-77	5.37778e-75	-8.28489	4.35658e-54	2.37658e-52	-12.0531	7.06856e-73	2.99226e-70	-10.468	8.40291e-63	3.42031e-60
31810	Mitochondrion		PK2 pyruvate kinase [EC:2.7.1.40] | (RefSeq) predicted protein	7452887	Pyruvate kinase	1.80288	0.000680367	0.00140412	-1.43723	0.00634166	0.0131467	4.15313	1.38535e-12	1.86529e-11	2.88096	1.95311e-07	1.90967e-06
33021	Cytoplasm	PPP	FBP3 fructose-1,6-bisphosphatase I [EC:3.1.3.11] | (RefSeq) predicted protein K5; phosphoglycerate kinase	7448743	hypothetical protein	-1.40943	0.0432386	0.0643683	4.39936	2.07518e-08	9.31762e-08	-4.67325	1.42564e-08	1.20123e-07	-3.69893	2.42414e-06	1.95539e-05
33454	Cytoplasm		acetyl-CoA synthetase [EC:6.2.1.1] | (RefSeq) ACS2_2; acetyl-coenzyme a synthetase K4; phosphoglycerate kinase	NA	Lipid transport and metabolism	-0.280499	0.190091	0.241999	-1.41934	7.55743e-11	4.24074e-10	0.501672	0.0194089	0.0472846	0.226981	0.288668	0.462245
33663	Plastid	PPP	(GPI1) glucose-6-phosphate isomerase [EC:5.3.1.9] | (RefSeq) predicted protein	7451411	hypothetical protein	1.10788	0.00058595	0.001226	1.48109	3.64338e-06	1.28526e-05	-1.16345	0.000318345	0.00126872	-0.410217	0.19602	0.350893
34030	Mitochondrion		ME1	7449669	(MAO1) NAD dependent malic enzyme	0.46216	0.015943	0.0258069	1.29576	2.49668e-11	1.46141e-10	-1.094	1.82677e-08	1.51867e-07	-0.968136	5.76027e-07	5.20145e-06
34187	Cytoplasm		acetyl-CoA synthetase [EC:6.2.1.1] | (RefSeq) ACAS2; acetyl-coenzyme a synthetase	7453218	(ACAS2) acetyl-coenzyme a synthetase	2.35498	3.63261e-13	2.11696e-12	0.608634	0.0484927	0.0805522	1.9482	9.28472e-10	9.18319e-09	0.73728	0.0167967	0.0510696
34543	Mitochondrion	C fixation	PEPC1	7447267	(PPC2) phospoenolpyruvate carboxylase	1.02897	1.53401e-06	4.54285e-06	-1.06306	7.21892e-07	2.75918e-06	0.331659	0.116724	0.209833	-0.0838652	0.691566	0.809732
35048	Cytoplasm	PPP	FBAC3 fructose-bisphosphate aldolase, class II [EC:4.1.2.13] | (RefSeq) predicted protein	7442386	hypothetical protein	2.60063	8.47097e-14	5.14629e-13	2.10368	7.69725e-10	3.93527e-09	1.41093	2.47703e-05	0.000123246	1.28782	0.000113177	0.000656302
35712	Plastid	C fixation	PGK2A phosphoglycerate kinase [EC:2.7.2.3] | (RefSeq) predicted protein	NA	Carbohydrate transport and metabolism	-4.21235	2.21725e-07	7.22451e-07	0.506005	0.479009	0.566979	-9.06204	3.95459e-19	9.44727e-18	-6.59266	4.92586e-13	9.01909e-12
35816	Cytoplasm		GAPDH3 glyceraldehyde 3-phosphate dehydrogenase [EC:1.2.1.12] | (RefSeq) GAPD2; glyceraldehyde-3-pho	7449838	(GAPD2) glyceraldehyde-3-phosphate dehydrogenase	2.40665	8.74715e-32	1.69855e-30	0.868325	8.74589e-06	2.94114e-05	-0.651283	0.000775519	0.0028577	-1.19287	1.069e-09	1.38135e-08
35878	Plastid	PPP	phosphoglucomutase [EC:5.4.2.2] | (RefSeq) predicted protein	NA	Phosphoglucomutase	-3.88907	4.02894e-25	5.37683e-24	-0.0971565	0.770119	0.823532	-7.05919	2.75189e-53	4.69729e-51	-4.82659	1.62717e-33	1.40003e-31
36462	Plastid	C fixation	TPI3 triosephosphate isomerase (TIM) [EC:5.3.1.1] | (RefSeq)	7450778	(TPI3) triose-phosphate isomerase	-0.828167	4.86253e-06	1.35529e-05	-0.671044	0.000205527	0.000566284	-2.71366	5.32802e-45	5.75372e-43	-2.08597	2.815e-28	1.67366e-26
36716	Mitochondrion	TCA	dihydrolipoamide dehydrogenase [EC:1.8.1.4] | (RefSeq) LPD; precursor of hydrogenase lipoamid	7444502	(LPD) precursor of hydrogenase lipoamide dehydrogenase	1.19603	1.70944e-07	5.6411e-07	0.596423	0.00831617	0.0167798	0.886014	9.41859e-05	0.000415667	0.497919	0.0272574	0.0762732
38051	Cytoplasm		P2FK/F2BP2	7444813	Fructose-2,6-bisphosphatase	-3.78159	8.17472e-06	2.21828e-05	-5.28413	7.75015e-09	3.6308e-08	0.170958	0.820864	0.883716	-1.45861	0.0584883	0.141763
38266	Cytoplasm		(GPI3) glucose-6-phosphate isomerase [EC:5.3.1.9] | (RefSeq) predicted protein	7446308	(GPI1) glucose-6-phosphate isomerase	5.69138	2.13108e-31	4.02018e-30	5.17876	1.13189e-27	1.7137e-26	3.35319	8.25654e-15	1.36743e-13	2.12416	2.20634e-07	2.13044e-06
39901	Mitochondrion		PGK1 phosphoglycerate kinase [EC:2.7.2.3] | (RefSeq) PG	7451667	(PGK1) phosphoglycerate kinase	-2.43869	1.13164e-23	1.40072e-22	-1.64993	3.88899e-12	2.37903e-11	-0.823629	0.00039723	0.00154839	-0.230158	0.319139	0.493376
39973	Cytoplasm	PPP	(GPI2) glucose-6-phosphate isomerase [EC:5.3.1.9] | (RefSeq) GPI3; glucose-6-phosphate isomerase K 1; phosphoglycerate kinase	7451286	(GPI3) glucose-6-phosphate isomerase	-0.741005	0.000189285	0.000424859	-0.0483466	0.807333	0.854657	0.0144414	0.942034	0.966885	0.154022	0.437166	0.608994
40021			alcohol dehydrogenase (NADP+) [EC:1.1.1.2] | (RefSeq) aldo-keto oxidoreductase	7445315	aldo-keto oxidoreductase	-0.337317	0.229451	0.286174	0.619454	0.0274474	0.0487457	-0.572839	0.0423941	0.0912831	0.0865976	0.758289	0.855814
40391	Mitochondrion		ENO1 enolase [EC:4.2.1.11] | (RefSeq) ENO1; alpha enolase	7446146	(ENO1) alpha enolase	-1.97724	2.91991e-17	2.3535e-16	-2.73714	7.23155e-30	1.23637e-28	-1.06954	2.8144e-06	1.66024e-05	-0.745182	0.00103326	0.00468306
40393	Cytoplasm		PK4 pyruvate kinase [EC:2.7.1.40] | (RefSeq) PY	7446147	(PYK1) pyruvate kinase	-9.19568	7.80486e-17	6.04235e-16	-8.517	2.20469e-15	1.65948e-14	-4.1353	2.44347e-06	1.45932e-05	-3.93572	6.18638e-06	4.68315e-05
40771	cytoplasm		ENO2 enolase [EC:4.2.1.11] | (RefSeq) ENO2; enolase K1; pyruvate kinase	7453217	(ENO2) enolase	-2.56145	3.34368e-11	1.63145e-10	-6.69048	1.25806e-45	4.73808e-44	-0.0365469	0.91994	0.952895	-1.24862	0.000724021	0.00342986
40958	Plastid	C fixation	TPI2 triosephosphate isomerase (TIM) [EC:5.3.1.1] | (RefSeq) TPI2; triose-phosphate isomerase	7448577	(TPI1) triose-phosphate isomerase	1.31262	5.16118e-05	0.000125048	-1.13544	0.000429548	0.00112383	0.61007	0.0559918	0.114682	0.206617	0.516219	0.680935
41425	Cytoplasm/Peroxysome	TCA	MDH2	7450578	cytosolic malate dehydrogenase	-1.29731	0.02934	0.0451447	0.766889	0.193438	0.267253	0.564688	0.336629	0.476914	0.784364	0.183118	0.334785
42577	Cytoplasm		PGK2B phosphoglycerate kinase [EC:2.7.2.3] | (RefSeq) PG	7449987	(PGK3) phosphoglycerate kinase precursor	3.14655	6.94101e-09	2.68384e-08	4.7729	4.12498e-16	3.28231e-15	3.40488	5.71454e-10	5.79282e-09	2.40714	4.80807e-06	3.70064e-05
260919	unclear		PGAM 2,3-bisphosphoglycerate-dependent phosphoglycerate mutase [EC:5.4.2.11] | (RefSeq) hypothetic	7451454	Phosphoglycerate/bisphosphoglycerate mutase	-0.11537	0.631334	0.6876	0.0730125	0.757647	0.81278	0.0173676	0.943678	0.967727	-0.0575245	0.812321	0.891228
261320	Cytoplasm		glucokinase [EC:2.7.1.2] | (RefSeq) GL	7450211	(GLK1) glucokinase	-0.322962	0.117451	0.15768	0.371417	0.0721775	0.113753	-0.415455	0.0442489	0.0945269	-0.413162	0.0454162	0.115956
263035	unclear		PGAM6 Phosphoglycerate Mutase	7446367	Phosphoglycerate/bisphosphoglycerate mutase	3.38082	6.82349e-28	1.04961e-26	1.5938	5.55911e-11	3.14947e-10	1.13165	1.85422e-06	1.13429e-05	1.25092	5.7165e-08	5.97213e-07
263111	peroxisome	PPP	phosphoglucomutase [EC:5.4.2.2] | (RefSeq) phosphomannomutase-like protein	7448986	phosphomannomutase-like protein	-0.384366	0.162041	0.210054	-1.5003	7.33913e-08	3.08582e-07	-0.149384	0.581449	0.705805	-0.0811097	0.764393	0.859829
263397	cytoplasm		2,3-bisphosphoglycerate-dependent phosphoglycerate mutase [EC:5.4.2.11] | (RefSeq) PGAM4; phoK1; glucokinase	7450180	(PGAM4) phosphoglycerate mutase	0.772145	4.52505e-07	1.42994e-06	-0.146835	0.30752	0.395106	0.224599	0.119518	0.214092	0.174263	0.2189	0.38046
263810	Cytoplasm		(GPI4) glucose-6-phosphate isomerase [EC:5.3.1.9] | (RefSeq) predicted protein	NA	Carbohydrate transport and metabolism	2.54204	1.57807e-42	5.39758e-41	0.236989	0.118791	0.175558	0.664254	5.24027e-06	2.94049e-05	0.510558	0.000389556	0.00197257
264556	Plastid	PPP, C fixation	FBP2 fructose-1,6-bisphosphatase I [EC:3.1.3.11] | (RefSeq) predicted protein	NA	Carbohydrate transport and metabolism	-0.584329	0.0217532	0.0343603	-1.44355	3.41635e-08	1.49897e-07	-0.166639	0.511663	0.644351	-0.0335225	0.895828	0.944654
264583	Mitochondrion		PK1 pyruvate kinase [EC:2.7.1.40] | (RefSeq) PY	7446285	(PYK4) pyruvate kinase	-4.21474	4.21269e-18	3.58961e-17	-2.35274	7.16956e-08	3.01932e-07	-9.12167	2.31204e-38	1.826e-36	-6.81769	4.54092e-33	3.81401e-31
268280	Mitochondrion	TCA	00627 pyruvate dehydrogenase E2 component (dihydrolipoamide acetyltransferase) [EC:2.3.1.12] | (Ref	7450392	(LAT2) dihydrolipoamide s-acetyltransferase	-0.214087	0.299422	0.362229	-0.273606	0.185214	0.257639	0.159291	0.440029	0.577171	0.29191	0.157315	0.300681
268374		TCA	00161 pyruvate dehydrogenase E1 component alpha subunit [EC:1.2.4.1] | (RefSeq) PDHA1; pyruvate deh	7450426	(PDHA1) pyruvate dehydrogenase	-0.825698	0.00102294	0.00205346	-0.674737	0.00722735	0.0147944	0.0919092	0.712961	0.808797	-0.188958	0.449446	0.6199
268546	Cytoplasm/Mitochondrion		PEPC2	7452058	(PPC1) phosphoenolpyruvate carboxylase	-0.762668	0.0019046	0.00366413	-1.30189	1.62612e-07	6.6368e-07	-0.0924618	0.705395	0.803227	-0.733885	0.00285075	0.0112699
268550			aldehyde dehydrogenase (NAD+) [EC:1.2.1.3] | (RefSeq) ALD1; aldehyde dehydrogenase	7445361	(ALD1) aldehyde dehydrogenase	-0.619306	0.00391552	0.00711137	-0.0221837	0.917284	0.937209	-0.555098	0.00961507	0.025879	-0.359727	0.0927665	0.203598
268621	Cytoplasm	PPP	phosphoglucomutase [EC:5.4.2.2] | (RefSeq) PGM2; phosphoglucomutase	7442076	(PGM2) phosphoglucomutase	1.06268	0.0148565	0.0242036	2.26208	5.51775e-07	2.14291e-06	-2.34959	2.21181e-07	1.56992e-06	-1.33663	0.00233975	0.00953467
269057	Cytoplasm		PGK4 phosphoglycerate kinase [EC:2.7.2.3] | (RefSeq) PG	7443583	(PGK4) phosphoglycerate kinase	-1.42962	3.3708e-08	1.20381e-07	-0.0791831	0.755867	0.811301	0.183363	0.471885	0.607612	0.152123	0.550889	0.710064
269908	Plastid	TCA	PC1	7444206	pyruvate carboxylase-like protein	-1.40054	3.19878e-07	1.02553e-06	-5.6615	1.57176e-65	1.51218e-63	0.137125	0.6104	0.730195	-0.947854	0.000490574	0.00243059

## Sheet: Cfixation
				1160 pM			233 pM			58 pM			12 pM
ID	localization	name	NCBI id	logFC.HF_400_LvsD	PValue.HF_400_LvsD	FDR.HF_400_LvsD	logFC.HF_800_LvsD	PValue.HF_800_LvsD	FDR.HF_800_LvsD	logFC.LF_400_LvsD	PValue.LF_400_LvsD	FDR.LF_400_LvsD	logFC.LF_800_LvsD	PValue.LF_800_LvsD	FDR.LF_800_LvsD
32332	Plastid	Ribose-5-phosphate isomerase	NA	-7.31085	3.37714e-45	1.29965e-43	-2.65705	7.61609e-11	4.26913e-10	-9.76261	4.68864e-58	1.12772e-55	-8.63385	4.00529e-49	9.01871e-47
36462	Plastid	TPI3 Triose-phosphate isomerase	7450778	-0.828167	4.86253e-06	1.35529e-05	-0.671044	0.000205527	0.000566284	-2.71366	5.32802e-45	5.75372e-43	-2.08597	2.815e-28	1.67366e-26
31383	Plastid	Glyceraldehyde 3-phosphate dehydrogenase (nad)	7445019	-4.65766	7.14676e-23	8.38516e-22	-0.267603	0.510084	0.595764	-6.99324	7.64827e-40	6.42394e-38	-4.72	2.92222e-23	1.21755e-21
25840	Cytoplasm	Carbonic anhydrase	7448875	-0.69963	0.0103332	0.0173912	-0.976402	0.000373517	0.000987226	-1.50823	5.50531e-08	4.24037e-07	-2.85302	1.71346e-22	6.76624e-21
32924	Plastid	D-Ribulose-5-Phosphate 3-Epimerase	NA	-6.18345	1.3521e-22	1.56385e-21	-0.404584	0.422365	0.512837	-8.56814	9.68846e-32	5.00161e-30	-6.21735	8.84714e-22	3.27375e-20
428	Plastid	Fructose-bisphosphate aldolase	NA	-7.67911	5.28936e-17	4.17119e-16	-1.25709	0.0702195	0.111064	-10.0833	2.38855e-23	7.89939e-22	-6.54753	6.18484e-14	1.23266e-12
814	Cytoplasm	Carbonic anhydrase	7446272	-5.20824	2.24429e-15	1.57086e-14	4.37409	1.57784e-10	8.64303e-10	-7.44627	8.20279e-22	2.42486e-20	-4.88735	6.8856e-14	1.36717e-12
35712	Plastid	Phosphoglycerate kinase	NA	-4.21235	2.21725e-07	7.22451e-07	0.506005	0.479009	0.566979	-9.06204	3.95459e-19	9.44727e-18	-6.59266	4.92586e-13	9.01909e-12
5500	Cytoplasm	(PDK1_2) Pyruvate phosphate dikinase	7450100	5.13391	3.41004e-19	3.16288e-18	7.54958	9.18856e-32	1.69412e-30	3.4191	1.0217e-10	1.12048e-09	3.20351	8.07186e-10	1.05593e-08
4376	Plastid	Phosphoribulokinase	7447914	-5.28262	3.2907e-12	1.75709e-11	-0.653543	0.303011	0.39026	-8.55486	2.56354e-22	7.93273e-21	-3.71432	1.39172e-07	1.38167e-06
262009	Mitochondrion	Carbonic anhydrase	7446728	-0.140416	0.456695	0.522167	0.376349	0.0389473	0.0665879	-0.284607	0.127714	0.225568	-0.895704	1.85168e-06	1.52775e-05
21748	Plastid	(ALDO2) Fructose-bisphosphate aldolase	7448742	-0.795064	0.00026461	0.000583168	-0.166677	0.441902	0.531075	-1.20856	3.96873e-08	3.13675e-07	-0.938756	1.83526e-05	0.000127361
262006	Cytoplasm	Carbonic anhydrase	7442032	-0.0446635	0.856667	0.882518	0.538781	0.0224118	0.0406973	-0.283958	0.235295	0.364107	-0.787059	0.000987731	0.00449791
34094	Mitochondrion	Carbonic anhydrase	7449704	-0.354895	0.10935	0.147628	-1.12043	7.0243e-07	2.69049e-06	-0.379767	0.0866503	0.164576	-0.735722	0.00113508	0.00507717
22391	Plastid	Carbonic anhydrase	7451924	0.13114	0.466151	0.531488	0.499363	0.00411179	0.00889696	1.10584	2.45691e-10	2.60797e-09	0.50981	0.00302592	0.0118517
233	Plastid	Carbonic anhydrase	7442183	-0.949534	0.0599217	0.0861971	3.27782	2.15305e-09	1.05538e-08	-5.73877	2.49784e-20	6.62523e-19	-1.55148	0.00310246	0.01208
16295	Plastid	beta-D-Fructose 1,6-bisphosphate 1-phosphohydrolase	7445185	0.17904	0.265448	0.326276	0.0906719	0.572977	0.653292	0.529647	0.00109901	0.00388083	0.41619	0.00907019	0.0302235
34125	Cytoplasm	Carbonic anhydrase	7449703	0.59386	0.201767	0.255297	1.07753	0.048026	0.0798521	-4.10804	2.55941e-13	3.67022e-12	-1.69525	0.00916407	0.0304692
261823	Cytoplasm	Sedoheptulose-bisphosphatase	7451690	-1.06254	1.57766e-11	7.96582e-11	-1.03918	1.23619e-10	6.81386e-10	0.285594	0.070488	0.138954	0.241872	0.126781	0.257169
261750	Mitochondrion	Glycerate kinase	7448707	-1.0886	0.0966916	0.132413	-2.84208	4.95891e-05	0.000149007	1.22245	0.0631206	0.126978	0.837167	0.203678	0.36106
41566	Cytoplasm	Carbonic anhydrase	7452813	-0.428777	0.00257738	0.0048414	-0.433093	0.00245005	0.00554942	-0.219626	0.121591	0.216888	0.113478	0.415411	0.589801
31215	Cytoplasm	Carbonic anhydrase	7453420	-1.34838	3.69558e-08	1.31463e-07	-0.558386	0.0257063	0.0460244	0.0531086	0.829476	0.890028	0.168576	0.498508	0.664699
40958	Plastid	(TPI1) Triose-phosphate isomerase	7448577	1.31262	5.16118e-05	0.000125048	-1.13544	0.000429548	0.00112383	0.61007	0.0559918	0.114682	0.206617	0.516219	0.680935
34543	Plastid	(PPC2) Phosphoenolpyruvate carboxylase	7447267	1.02897	1.53401e-06	4.54285e-06	-1.06306	7.21892e-07	2.75918e-06	0.331659	0.116724	0.209833	-0.0838652	0.691566	0.809732
22596	Mitochondrion	Carbonic anhydrase	7451750	-0.613617	5.58879e-05	0.00013504	-0.619076	4.9251e-05	0.000148117	-0.435281	0.00413959	0.0124671	-0.0405107	0.789438	0.875931
31046	Mitochondrion	Carbonic anhydrase	7449134	-0.527513	0.00389812	0.00708342	-0.264962	0.147261	0.211748	-0.476434	0.00895038	0.0243452	-0.0419068	0.818162	0.895131
32252	Cytoplasm	(RPI2) Ribose-5-phosphate isomerase	7450358	-0.875274	0.0141026	0.0230879	-2.61458	3.94021e-12	2.40897e-11	-0.171479	0.627287	0.743235	-0.0583341	0.869718	0.929223
264556	Plastid	beta-D-Fructose 1,6-bisphosphate 1-phosphohydrolase	NA	-0.584329	0.0217532	0.0343603	-1.44355	3.41635e-08	1.49897e-07	-0.166639	0.511663	0.644351	-0.0335225	0.895828	0.944654

## Sheet: PPP
					1160 pM			233 pM			58 pM			12 pM
ID	Localization	NCBI id	protein	desc	logFC.HF_400_LvsD	PValue.HF_400_LvsD	FDR.HF_400_LvsD	logFC.HF_800_LvsD	PValue.HF_800_LvsD	FDR.HF_800_LvsD	logFC.LF_400_LvsD	PValue.LF_400_LvsD	FDR.LF_400_LvsD	logFC.LF_800_LvsD	PValue.LF_800_LvsD	FDR.LF_800_LvsD
4331	Plastid	7452648	Transaldolase	Transaldolase	0.572547	0.00525467	0.00935411	0.892251	7.9236e-06	2.67311e-05	-0.137605	0.491852	0.626537	0.439222	0.026863	0.0754087
10378	Plastid	7442504	6-phosphogluconolactonase	6-phosphogluconolactonase	-9.99673	1.39293e-26	2.0111e-25	-3.91075	4.86958e-09	2.31721e-08	-11.8102	2.23698e-25	8.16342e-24	-10.9337	1.99353e-22	7.83553e-21
16114	Cytoplasm	NA	6-phosphogluconate dehydrogenase	Carbohydrate transport and metabolism	0.274389	0.0899637	0.12405	-0.159956	0.316208	0.404696	0.256118	0.108373	0.19686	-0.0944214	0.549918	0.709297
16295	Plastid	7445185	Fructose-1-6-bisphosphatase	Fructose-1-6-bisphosphatase	0.17904	0.265448	0.326276	0.0906719	0.572977	0.653292	0.529647	0.00109901	0.00388083	0.41619	0.00907019	0.0302235
21175	Cytoplasm	7448665	transketolase	(TKT2) transketolase	-6.18069	4.25353e-14	2.65263e-13	-0.90932	0.16741	0.236542	-9.18226	7.31387e-23	2.33845e-21	-7.32687	2.02714e-17	5.50084e-16
21748	Plastid	7448742	fructose-bisphosphate aldolase	(ALDO2) fructose-bisphosphate aldolase	-0.795064	0.00026461	0.000583168	-0.166677	0.441902	0.531075	-1.20856	3.96873e-08	3.13675e-07	-0.938756	1.83526e-05	0.000127361
22213	Cytoplasm	7447915	phosphofructokinase	(PFK2) phosphofructokinase	2.88066	1.7195e-13	1.02406e-12	1.55958	2.89674e-05	8.98481e-05	2.56393	2.97936e-11	3.44974e-10	2.35845	7.10648e-10	9.36586e-09
26109	Cytoplasm	7448675	ribose-phosphate diphosphokinase	ribose-phosphate diphosphokinase	-2.50318	9.76373e-28	1.48676e-26	-5.06563	8.01163e-83	1.7664e-80	-0.225053	0.30044	0.43862	-0.602773	0.0058649	0.0208843
26678	Cytoplasm	7447630	transketolase	(TKT1) transketolase	-4.45221	3.72488e-33	7.6993e-32	-7.45675	1.07884e-65	1.05717e-63	0.497661	0.122409	0.21815	-1.24149	0.000144428	0.00081259
27187	Cytoplasm	7452450	transaldolase	(TAL1_1) transaldolase	0.49133	0.0433906	0.0645583	1.14108	3.53228e-06	1.24773e-05	0.942278	0.000113355	0.000494493	0.40373	0.0955318	0.208327
31232	Cytoplasm	7451444	6-phosphofructokinase	(PFK1) 6-phosphofructokinase	0.450621	0.242457	0.300495	0.490587	0.203806	0.279352	0.802398	0.0378997	0.0832661	0.772205	0.0455302	0.116191
32252		7450358	ribose-5-phosphate isomerase	(RPI2) ribose-5-phosphate isomerase	-0.875274	0.0141026	0.0230879	-2.61458	3.94021e-12	2.40897e-11	-0.171479	0.627287	0.743235	-0.0583341	0.869718	0.929223
32332		NA	Ribose 5-phosphate isomerase	Ribose 5-phosphate isomerase	-7.31085	3.37714e-45	1.29965e-43	-2.65705	7.61609e-11	4.26913e-10	-9.76261	4.68864e-58	1.12772e-55	-8.63385	4.00529e-49	9.01871e-47
33021	Cytoplasm	7448743	Fructose-1,6-bisphosphatase	Fructose-1,6-bisphosphatase	-1.40943	0.0432386	0.0643683	4.39936	2.07518e-08	9.31762e-08	-4.67325	1.42564e-08	1.20123e-07	-3.69893	2.42414e-06	1.95539e-05
33343	Cytoplasm	7446099	6-phosphogluconate dehydrogenase	(PGD1) 6-phosphogluconate dehydrogenase	0.155122	0.742922	0.786706	1.17136	0.014583	0.0278025	2.38174	1.68169e-06	1.03594e-05	0.97974	0.0400136	0.104688
33663	Plastid	7451411	glucose-6-phosphate isomerase	glucose-6-phosphate isomerase	1.10788	0.00058595	0.001226	1.48109	3.64338e-06	1.28526e-05	-1.16345	0.000318345	0.00126872	-0.410217	0.19602	0.350893
34514	Cytoplasm	7445192	glucose-6-phosphate 1-dehydrogenase	glucose-6-phosphate 1-dehydrogenase	1.44825	6.64029e-06	1.8201e-05	1.47178	4.60187e-06	1.60308e-05	0.946012	0.00288168	0.00903608	0.735848	0.0197567	0.0586824
35048	Cytoplasm	7442386	fructose-bisphosphate aldolase	fructose-bisphosphate aldolase	2.60063	8.47097e-14	5.14629e-13	2.10368	7.69725e-10	3.93527e-09	1.41093	2.47703e-05	0.000123246	1.28782	0.000113177	0.000656302
35878	Plastid	NA	Phosphoglucomutase	Carbohydrate transport and metabolism	-3.88907	4.02894e-25	5.37683e-24	-0.0971565	0.770119	0.823532	-7.05919	2.75189e-53	4.69729e-51	-4.82659	1.62717e-33	1.40003e-31
37156	Mitochondrion	7453011	ribose-phosphat pyrophosphokinase	ribose-phosphat pyrophosphokinase	-1.68638	4.76539e-21	4.97358e-20	-1.60309	9.67431e-19	8.9184e-18	0.0603751	0.731313	0.820817	-0.0859137	0.625617	0.763482
39973	Cytoplasm	7451286	glucose-6-phosphate isomerase	(GPI3) glucose-6-phosphate isomerase	-0.741005	0.000189285	0.000424859	-0.0483466	0.807333	0.854657	0.0144414	0.942034	0.966885	0.154022	0.437166	0.608994
261750		7448707	hydroxypyruvate reductase-like protein	hydroxypyruvate reductase-like protein	-1.0886	0.0966916	0.132413	-2.84208	4.95891e-05	0.000149007	1.22245	0.0631206	0.126978	0.837167	0.203678	0.36106
262408	Cytoplasm	7451726	6-phosphogluconolactonase	6-phosphogluconolactonase	2.12388	2.25482e-14	1.44273e-13	0.697248	0.00713045	0.0146215	1.28475	5.41352e-07	3.62144e-06	1.08776	1.55633e-05	0.000109077
263111	Peroxisome	7448986	phosphomannomutase-like protein	phosphomannomutase-like protein	-0.384366	0.162041	0.210054	-1.5003	7.33913e-08	3.08582e-07	-0.149384	0.581449	0.705805	-0.0811097	0.764393	0.859829
264556	Plastid	NA	Fructose-1,6-bisphosphatase	Carbohydrate transport and metabolism	-0.584329	0.0217532	0.0343603	-1.44355	3.41635e-08	1.49897e-07	-0.166639	0.511663	0.644351	-0.0335225	0.895828	0.944654
268621	Cytoplasm	7442076	phosphoglucomutase	(PGM2) phosphoglucomutase	1.06268	0.0148565	0.0242036	2.26208	5.51775e-07	2.14291e-06	-2.34959	2.21181e-07	1.56992e-06	-1.33663	0.00233975	0.00953467

## Sheet: TCA
					1160 pM			233 pM			58 pM			12 pM
ID	localization	NCBI id	protein	desc	logFC.HF_400_LvsD	PValue.HF_400_LvsD	FDR.HF_400_LvsD	logFC.HF_800_LvsD	PValue.HF_800_LvsD	FDR.HF_800_LvsD	logFC.LF_400_LvsD	PValue.LF_400_LvsD	FDR.LF_400_LvsD	logFC.LF_800_LvsD	PValue.LF_800_LvsD	FDR.LF_800_LvsD
411	Mitochondrion	7443730	precursor of synthetase	(SCS2) precursor of synthetase	3.15207	2.22314e-29	3.74045e-28	0.348181	0.175038	0.245452	1.70131	1.0496e-10	1.1487e-09	1.08666	2.7554e-05	0.000182025
547		7442750	dihydrolipamide s-acetyltransferase	dihydrolipamide s-acetyltransferase	-7.32553	2.01719e-19	1.89928e-18	-2.31935	0.000317477	0.000847806	-9.73938	7.35907e-26	2.76174e-24	-7.88792	2.3545e-20	7.83576e-19
8778	Mitochondrion	7448334	pyruvate dehydrogenase	(PDHB1) pyruvate dehydrogenase	-0.437532	0.0141566	0.023156	-0.908728	4.08348e-07	1.60892e-06	-0.620467	0.000505909	0.00193987	-0.273678	0.123904	0.252817
9849		7452686	Succinate dehydrogenase, cytochrome b subunit	Succinate dehydrogenase, cytochrome b subunit	1.50906	6.71841e-13	3.81443e-12	0.701381	0.000646967	0.00163683	0.471096	0.0209594	0.0504695	0.582669	0.0043444	0.0161776
11075	Cytoplasm	7442630	Pyruvate carboxylase	Pyruvate carboxylase	0.0187413	0.944289	0.953843	-0.264514	0.320043	0.40832	-1.65004	1.72535e-09	1.65693e-08	-0.871156	0.00105402	0.00476694
11411		7447798	precursor of synthase	(CSN1) precursor of synthase	2.40533	6.80126e-13	3.85733e-12	0.00833538	0.979072	0.984109	2.55479	3.21629e-14	4.99824e-13	1.41013	1.33441e-05	9.4715e-05
16169		7448626	pyruvate dehydrogenase (acetyl-transferring)	pyruvate dehydrogenase (acetyl-transferring)	-5.85771	1.53379e-17	1.26026e-16	-2.93153	9.62705e-07	3.61801e-06	-5.17008	9.40943e-15	1.54627e-13	-4.11747	7.98115e-11	1.16825e-09
20726	Mitochondrion	7445648	probable malate dehydrogenase with mitochondrial or glyoxysomal precursor	(MDH1) probable malate dehydrogenase with mitochondrial or glyoxysomal precursor	0.931646	0.0221301	0.0349088	-2.72888	2.34591e-10	1.26345e-09	0.39811	0.324026	0.463714	-0.457744	0.257124	0.425311
21177		7448666	dihydrolipoamide s-acetyltransferase	(LAT1_2) dihydrolipoamide s-acetyltransferase	-0.508274	0.00376936	0.00686121	-0.513152	0.00351408	0.00768218	-0.0444095	0.79962	0.868916	0.0275624	0.874969	0.932273
22464	Mitochondrion	7451374	fumarate hydratase	(FUM1) fumarate hydratase	0.436907	0.0290234	0.0446836	-0.0226165	0.909458	0.931372	0.510442	0.010199	0.0272359	0.203845	0.302141	0.476815
24123		7451054	Fumarate lyase	Fumarate lyase	-2.5546	2.07587e-25	2.81653e-24	-4.59904	8.60447e-63	7.22707e-61	0.41795	0.072106	0.141472	-0.0341951	0.883024	0.937128
24399		7445436	FAD-dependent pyridine nucleotide-disulphide oxidoreductase	(DLDH2) hypothetical protein	-3.86842	6.8238e-53	3.6658e-51	-1.85031	1.69542e-15	1.28898e-14	-4.3139	3.15515e-62	9.27526e-60	-3.70758	9.37814e-49	1.98498e-46
31362	Mitochondrion	7449074	succinate-CoA ligase (ADP-forming)	(SCS1) precursor of synthetase	2.52106	2.06096e-29	3.47311e-28	0.603148	0.00430523	0.0092644	1.39554	7.28558e-11	8.11614e-10	0.640977	0.00236564	0.00961428
32945		7449517	Succinate dehydrogenase, Fe-S protein subunit	(SDH1) precursor of hydrogenase	1.73016	1.73129e-23	2.09637e-22	1.06557	2.88174e-10	1.5395e-09	0.762458	5.3733e-06	3.00876e-05	0.978999	5.48588e-09	6.49408e-08
36716	Mitochondrion	7444502	precursor of hydrogenase lipoamide dehydrogenase	(LPD) precursor of hydrogenase lipoamide dehydrogenase	1.19603	1.70944e-07	5.6411e-07	0.596423	0.00831617	0.0167798	0.886014	9.41859e-05	0.000415667	0.497919	0.0272574	0.0762732
36971		7447990	Beta-ketoacyl synthase	Beta-ketoacyl synthase	1.17147	1.58129e-09	6.52937e-09	-0.0897538	0.638016	0.709801	0.602241	0.00162676	0.00549504	0.265569	0.163894	0.309386
41425	Peroxysome	7450578	cytosolic malate dehydrogenase	cytosolic malate dehydrogenase	-1.29731	0.02934	0.0451447	0.766889	0.193438	0.267253	0.564688	0.336629	0.476914	0.784364	0.183118	0.334785
42475		7441832	succinate dehydrogenase flavoprotein subunit	succinate dehydrogenase flavoprotein subunit	0.515702	0.0151823	0.0246972	0.641287	0.00256458	0.00578451	1.07559	4.8502e-07	3.26732e-06	0.915771	1.69e-05	0.000117821
268280	Mitochondrion	7450392	dihydrolipoamide s-acetyltransferase	(LAT2) dihydrolipoamide s-acetyltransferase	-0.214087	0.299422	0.362229	-0.273606	0.185214	0.257639	0.159291	0.440029	0.577171	0.29191	0.157315	0.300681
268374		7450426	pyruvate dehydrogenase	(PDHA1) pyruvate dehydrogenase	-0.825698	0.00102294	0.00205346	-0.674737	0.00722735	0.0147944	0.0919092	0.712961	0.808797	-0.188958	0.449446	0.6199
269718		7450803	2-oxoglutarate dehydrogenase E1 component	2-oxoglutarate dehydrogenase E1 component	0.551833	0.000318117	0.000692437	-0.392973	0.0101224	0.0200347	0.156315	0.304974	0.443736	-0.129595	0.394695	0.570351
269908	Plastid	7444206	pyruvate carboxylase-like protein	pyruvate carboxylase-like protein	-1.40054	3.19878e-07	1.02553e-06	-5.6615	1.57176e-65	1.51218e-63	0.137125	0.6104	0.730195	-0.947854	0.000490574	0.00243059

## Sheet: Oxphospho
				1160 pM			233 pM			58 pM			12 pM
ID	NCBI id	protein	desc	logFC.HF_400_LvsD	PValue.HF_400_LvsD	FDR.HF_400_LvsD	logFC.HF_800_LvsD	PValue.HF_800_LvsD	FDR.HF_800_LvsD	logFC.LF_400_LvsD	PValue.LF_400_LvsD	FDR.LF_400_LvsD	logFC.LF_800_LvsD	PValue.LF_800_LvsD	FDR.LF_800_LvsD
269322	7452400	mitochondrial ATPase, inner membrane	(atpA) mitochondrial ATPase, inner membrane	-0.729841	3.52672e-05	8.76751e-05	-0.457221	0.00934934	0.0186581	-0.354741	0.0435497	0.0933536	-0.224119	0.201964	0.359165
2233	7448667	v-type ATPase	(atpC_1) v-type ATPase	-0.229426	0.38217	0.447698	-0.00613584	0.98132	0.985417	-0.566492	0.0308081	0.0698461	-0.509616	0.052046	0.129296
261500	7452462	ATP synthase subunit	(atpC_2) ATP synthase subunit	-0.241309	0.281962	0.343837	0.46629	0.03794	0.0650865	-0.198571	0.374321	0.515209	0.255115	0.254444	0.422662
32914	7442482	rieske iron-sulfur protein 1	(risp1) rieske iron-sulfur protein 1	-0.24216	0.170512	0.219689	-0.0557717	0.752132	0.808513	-0.505261	0.0041661	0.0125291	-0.168242	0.339158	0.514374
32945	7449517	precursor of hydrogenase	(SDH1) precursor of hydrogenase	1.73016	1.73129e-23	2.09637e-22	1.06557	2.88174e-10	1.5395e-09	0.762458	5.3733e-06	3.00876e-05	0.978999	5.48588e-09	6.49408e-08
40522	7451394	vacuolar ATPase	(VAT1) vacuolar ATPase	-0.652384	0.0200898	0.0319091	0.399995	0.153026	0.218966	0.0738882	0.791489	0.864549	0.0317871	0.909428	0.951976
37123	7447895	vacuolar proton pump alpha subunit	(VAT2) vacuolar proton pump alpha subunit	-0.889096	0.000815139	0.00166152	0.400303	0.129458	0.189313	-0.0685407	0.794796	0.866165	0.0274774	0.916951	0.956624
37509	7450857	vacuolar proton pump D subunit	(VAT3) vacuolar proton pump D subunit	-0.591689	0.00862528	0.0147609	0.176407	0.432511	0.522459	-0.402203	0.0736266	0.143895	0.0423135	0.850528	0.916613
39417	7442256	vacuolar ATP synthase	(VAT4) vacuolar ATP synthase	-0.315669	0.072399	0.102324	0.574576	0.00109258	0.00264111	-0.0829756	0.635659	0.749798	0.0241852	0.890229	0.941376
33574	7442058	Acyl carrier protein (ACP)	Acyl carrier protein (ACP)	0.0994165	0.547834	0.609261	-0.332896	0.0430885	0.0726471	0.132467	0.421087	0.559634	-0.0179194	0.913282	0.954594
40156	7442037	ATP synthase	ATP synthase	-2.65229	1.25718e-23	1.54886e-22	0.189736	0.446048	0.535511	-4.44368	6.82174e-54	1.28919e-51	-2.7088	2.09345e-24	9.26985e-23
7268	7450588	ATPase, E1-E2 type	ATPase, E1-E2 type	1.21251	6.74746e-08	2.3117e-07	0.447451	0.0398998	0.067953	0.0601549	0.783956	0.859129	0.447338	0.0410167	0.106837
264096	7450813	copper chaperone Cox17	copper chaperone Cox17	-0.30809	0.0926408	0.127294	-0.419658	0.021585	0.0394056	-0.04459	0.808198	0.875153	-0.406165	0.0275511	0.076973
37139	7452987	Cytochrome c oxidase assembly protein CtaG/Cox11	Cytochrome c oxidase assembly protein CtaG/Cox11	-0.0782441	0.766272	0.806294	-0.396676	0.125315	0.183991	-0.000402129	0.998727	0.99928	0.154704	0.541323	0.702173
42867	7444417	cytochrome c1	cytochrome c1	-0.170957	0.227434	0.283965	0.0845387	0.550329	0.632508	-0.315269	0.0259321	0.0603961	0.0128365	0.927711	0.961841
35982	7452820	Cytochrome oxidase assembly	Cytochrome oxidase assembly	0.58719	0.000273746	0.000601672	-0.143569	0.358527	0.449188	-0.230716	0.144215	0.249058	-0.184832	0.237933	0.402436
31113	7452583	Cytochrome oxidase c, subunit VIb	Cytochrome oxidase c, subunit VIb	-0.37329	0.0185283	0.0296155	0.0132637	0.932931	0.949604	-0.471172	0.0028806	0.0090354	-0.255735	0.105526	0.223581
41256	7446618	F-type H-ATPase beta subunit	F-type H-ATPase beta subunit	-0.62798	0.00562931	0.00997572	-0.65851	0.00371211	0.00808671	-0.526317	0.0201758	0.0488493	-0.18665	0.408956	0.583757
19298	7446175	F-type H-ATPase delta subunit	F-type H-ATPase delta subunit	-0.377938	0.0561442	0.0812824	-0.173094	0.381394	0.472673	-0.300331	0.128587	0.22692	0.0246381	0.900759	0.947965
687	7445412	FAD-dependent pyridine nucleotide-disulphide oxidoreductase	FAD-dependent pyridine nucleotide-disulphide oxidoreductase	-4.08365	1.17684e-25	1.60911e-24	-2.13343	2.46982e-09	1.20563e-08	-4.54137	2.19792e-28	9.3416e-27	-3.62352	8.74761e-21	2.99598e-19
38312	7444376	FAD-dependent pyridine nucleotide-disulphide oxidoreductase	FAD-dependent pyridine nucleotide-disulphide oxidoreductase	0.945795	1.03691e-05	2.77322e-05	-0.48132	0.020774	0.0381355	-1.61529	2.7028e-14	4.21884e-13	-1.47121	4.15274e-12	7.02052e-11
36673	7443264	FAD-dependent pyridine nucleotide-disulphide oxidoreductase	FAD-dependent pyridine nucleotide-disulphide oxidoreductase	-0.62949	0.000553728	0.00116318	-1.13521	5.54671e-10	2.87046e-09	-0.277255	0.124533	0.221131	-0.261181	0.147552	0.287736
6361	7442728	FAD-dependent pyridine nucleotide-disulphide oxidoreductase	FAD-dependent pyridine nucleotide-disulphide oxidoreductase	1.55161	8.22918e-11	3.85351e-10	5.04826	1.92985e-72	2.61841e-70	-1.40956	5.14707e-09	4.62965e-08	0.319588	0.171278	0.319603
5026	7448461	H+-transporting two-sector ATPase, gamma subunit	H+-transporting two-sector ATPase, gamma subunit	-0.410244	0.10392	0.141089	0.0698168	0.781728	0.833555	-0.847136	0.00083941	0.0030728	-0.0566161	0.822264	0.898134
269348	7450156	inorganic pyrophosphatase	inorganic pyrophosphatase	-8.34952	9.545e-27	1.39523e-25	-6.50353	4.28807e-20	4.31375e-19	-8.62451	2.14194e-26	8.24296e-25	-8.41241	7.17881e-26	3.60063e-24
5188	7451774	Inorganic pyrophosphatase	Inorganic pyrophosphatase	-1.12446	0.00153763	0.00300179	3.23299	2.04184e-17	1.74546e-16	-3.86408	8.43197e-18	1.77407e-16	-3.14996	8.11149e-15	1.73773e-13
26002	7445615	NADH dehydrogenase	NADH dehydrogenase	-0.386481	0.0490077	0.0719845	-0.270309	0.168542	0.237856	-0.457268	0.0197942	0.0480463	0.0753782	0.700424	0.815287
24132	7451064	NADH dehydrogenase (ubiquinone), 20 kDa subunit	NADH dehydrogenase (ubiquinone), 20 kDa subunit	-0.379291	0.0307806	0.0472035	-0.375659	0.0323586	0.0564635	-0.676943	0.000116143	0.000505551	-0.287071	0.101068	0.217002
29850	7446937	NADH-quinone oxidoreductase, F subunit	NADH-quinone oxidoreductase, F subunit	-0.85584	7.47998e-06	2.03602e-05	-0.586052	0.00208975	0.00479009	-0.809352	2.24548e-05	0.000112572	-0.588306	0.00199859	0.0083043
264347	7450319	nadh-ubiquinone oxidoreductase	nadh-ubiquinone oxidoreductase	-0.495295	0.00343608	0.00630444	-0.171639	0.30965	0.397505	-0.689391	4.73946e-05	0.000222923	-0.172052	0.308052	0.482961
34739	7442367	NADH-ubiquinone oxidoreductase B18 subunit	NADH-ubiquinone oxidoreductase B18 subunit	-0.218269	0.235547	0.292787	-0.455095	0.0133573	0.0257768	-0.428919	0.0189431	0.0463203	-0.43388	0.0184918	0.0554388
24653	7445758	NADH:ubiquinone oxidoreductase, NDUFA5/B13 subunit	NADH:ubiquinone oxidoreductase, NDUFA5/B13 subunit	-0.348505	0.0155754	0.0252581	-0.106861	0.458043	0.547057	0.00682681	0.962193	0.978936	0.0478886	0.739771	0.843518
35642	7450690	NADH:ubiquinone oxidoreductase, NDUFS6/13 kDa subunit	NADH:ubiquinone oxidoreductase, NDUFS6/13 kDa subunit	-0.453605	0.00170631	0.00330852	-0.538241	0.000221196	0.000605671	-0.527438	0.000151311	0.000644137	-0.174466	0.209378	0.368264
15142	7442783	Protoheme IX farnesyltransferase	Protoheme IX farnesyltransferase	-0.63315	6.72276e-07	2.07728e-06	-0.360089	0.00498212	0.0105638	0.0296963	0.815834	0.880389	-0.16557	0.195027	0.349711
29117	7450144	putative v-type h-ATPase subunit	putative v-type h-ATPase subunit	-0.230268	0.303838	0.367111	0.853493	0.000152844	0.000429856	0.164188	0.463044	0.599144	0.379929	0.0897547	0.199093
42475	7441832	succinate dehydrogenase flavoprotein subunit	succinate dehydrogenase flavoprotein subunit	0.515702	0.0151823	0.0246972	0.641287	0.00256458	0.00578451	1.07559	4.8502e-07	3.26732e-06	0.915771	1.69e-05	0.000117821
9849	7452686	Succinate dehydrogenase, cytochrome b subunit	Succinate dehydrogenase, cytochrome b subunit	1.50906	6.71841e-13	3.81443e-12	0.701381	0.000646967	0.00163683	0.471096	0.0209594	0.0504695	0.582669	0.0043444	0.0161776
29359	7450983	synthase of ATP synthase	synthase of ATP synthase	-0.589858	0.000746808	0.0015315	0.0784143	0.652948	0.722592	-0.3819	0.0286527	0.0655939	-0.0686128	0.693771	0.811201
264051	7447860	ubiquinol cytochrome c reductase	ubiquinol cytochrome c reductase	0.103214	0.555705	0.616719	0.209945	0.229914	0.309644	-0.0293124	0.86699	0.917536	-0.118559	0.498606	0.664746
261904	7449566	ubiquinol-cytochrome-c reductase-like protein	ubiquinol-cytochrome-c reductase-like protein	-0.0131942	0.942829	0.952731	0.127332	0.488658	0.576015	-0.163352	0.373676	0.514588	0.0250294	0.891588	0.94206
264807	7442831	v-atpase subunit	v-atpase subunit	-1.13226	0.0146591	0.0239225	0.692147	0.133369	0.194092	0.547331	0.234431	0.363142	1.15178	0.0132858	0.0420716
40728	7449626	v-type h-atpase	v-type h-atpase	-1.36206	1.77274e-05	4.57584e-05	0.139077	0.655711	0.724892	-0.213599	0.493465	0.627836	-0.150526	0.629288	0.766281
39173	7443115	v-type h-atpase subunit	v-type h-atpase subunit	-0.01056	0.952862	0.960303	0.728721	4.85686e-05	0.000146231	0.136788	0.4428	0.579467	0.38612	0.0305614	0.0837471
39278	7445087	v-type h-atpase subunit	v-type h-atpase subunit	0.100574	0.502154	0.565651	0.732668	1.10702e-06	4.1325e-06	-0.0369798	0.804551	0.872394	0.213485	0.153246	0.294981
37834	7442596	v-type h-atpase subunit	v-type h-atpase subunit	-0.0881625	0.758434	0.799771	0.625139	0.0297936	0.0525598	-0.375387	0.189514	0.308068	0.157341	0.582046	0.733745
262564	7453219	v-type h-atpase subunit	v-type h-atpase subunit	-0.217552	0.278439	0.340229	0.221153	0.269785	0.353884	0.0283492	0.887376	0.931749	0.0874117	0.661877	0.788012
29053	7443404	V-type H-ATPase subunit C	V-type H-ATPase subunit C	0.0673713	0.711834	0.759639	0.706329	0.000112437	0.000322471	0.306248	0.0927622	0.173876	0.400976	0.0276439	0.0771913
263135	7452279	V-type H-ATPase subunit H	V-type H-ATPase subunit H	-0.828736	4.51528e-05	0.000110409	0.223493	0.270209	0.354352	0.160132	0.430491	0.56906	0.114426	0.573346	0.727767
37665	7443981	v-type H+ transporting ATPase	v-type H+ transporting ATPase	-0.0359683	0.844318	0.872003	0.834998	5.59985e-06	1.92851e-05	-0.0841452	0.643633	0.755665	0.187658	0.301813	0.476504

## Sheet: Nmetabolism
				1160 pM			233 pM			58 pM			12 pM
ID	NCBI id	protein	desc	logFC.HF_400_LvsD	PValue.HF_400_LvsD	FDR.HF_400_LvsD	logFC.HF_800_LvsD	PValue.HF_800_LvsD	FDR.HF_800_LvsD	logFC.LF_400_LvsD	PValue.LF_400_LvsD	FDR.LF_400_LvsD	logFC.LF_800_LvsD	PValue.LF_800_LvsD	FDR.LF_800_LvsD
26051	7449439	Glutamine synthetase, catalytic region	(GLNA) hypothetical protein	-9.05801	4.35304e-50	2.04747e-48	-9.29464	7.67431e-51	3.48572e-49	-6.17739	1.59352e-30	7.77153e-29	-5.82207	3.82596e-28	2.23702e-26
270138	7448923	Glutamine synthetase, catalytic region	(GLNN) hypothetical protein	1.86388	6.47005e-17	5.05332e-16	-1.15123	1.41089e-07	5.80086e-07	2.41851	2.24846e-26	8.62155e-25	0.498479	0.0213837	0.0626707
40323	7446089	CPSase	CPSase	-4.06181	1.0325e-27	1.56771e-26	-4.78206	2.45481e-35	5.33456e-34	-3.45858	1.25078e-21	3.64656e-20	-2.6774	2.00933e-14	4.18557e-13
262125	7453154	nitrite reductase-ferredoxin dependent	(NIR_2) nitrite reductase-ferredoxin dependent	-2.88488	5.52695e-06	1.52919e-05	-0.555317	0.349358	0.439417	-6.04456	2.57884e-16	4.86486e-15	-5.07233	5.8032e-13	1.05706e-11
27414	7448722	nitrate transporter	(NRT1) nitrate transporter	-3.46329	2.14129e-11	1.06441e-10	-3.4251	3.27254e-11	1.89564e-10	-3.90792	1.35722e-13	1.99216e-12	-4.87443	1.23833e-18	3.61025e-17
25299	7453080	Cytochrome b5	Cytochrome b5	-3.34753	5.3092e-08	1.84584e-07	-2.49122	2.68551e-05	8.36837e-05	-4.53788	3.0661e-12	4.00106e-11	-4.19129	5.81515e-11	8.59522e-10
39592	7446659	nitrate transporter	(NRT3) nitrate transporter	-1.70391	6.61148e-15	4.42348e-14	-1.59748	1.58855e-13	1.058e-12	-1.43772	2.89713e-11	3.36188e-10	-1.73095	2.28871e-15	5.1208e-14
26192	7447481	glutamate dehydrogenase	(GDH_2) glutamate dehydrogenase	1.0909	2.8525e-06	8.16553e-06	0.196156	0.394286	0.485258	1.05507	5.87339e-06	3.2646e-05	0.573407	0.013031	0.041364
29861	7447835	Glutamate synthase, amidotransferase region	Glutamate synthase, amidotransferase region	-0.891855	0.000155423	0.000353577	-1.03365	1.23793e-05	4.05728e-05	0.56544	0.0160126	0.0399956	-0.00945983	0.967756	0.985068
264532	7444797	cyanate lyase	(CYN) cyanate lyase	-0.973136	9.77106e-06	2.62255e-05	-3.05645	1.33829e-36	3.14736e-35	-0.494244	0.0191538	0.0467816	-0.413945	0.0501052	0.125477
269900	7453132	glutamate synthase	(glsF) glutamate synthase	-3.20931	4.89481e-68	5.18018e-66	-3.94834	1.08688e-94	4.42401e-92	-0.356554	0.0353493	0.0785729	-0.356232	0.0355764	0.0948854
38359	7451828	glutmatae dehydrogenase, nadp-gdh	(GDH_1) glutmatae dehydrogenase, nadp-gdh	1.22516	1.78735e-09	7.35156e-09	0.917942	2.64006e-06	9.4455e-06	-0.366934	0.063916	0.12811	-0.504407	0.00989681	0.032588
268335	7452464	glutamate dehydrogenase	glutamate dehydrogenase	-0.323515	0.0780477	0.109314	-0.177013	0.333636	0.423264	0.322422	0.0771977	0.149548	0.0307329	0.865883	0.926321
22961	7442334	2-nitropropane dioxygenase, NPD	2-nitropropane dioxygenase, NPD	0.0316114	0.899272	0.917389	-0.416293	0.095007	0.144504	0.0975984	0.683436	0.786773	-0.0683016	0.772088	0.864291
