# Supplementary material for: Fe limitation decreases transcriptional regulation over the diel cycle in the model diatom Thalassiosira pseudonana
Source: PLoS One. 2019 Sep 11;14(9):e0222325. doi: 10.1371/journal.pone.0222325 (PMC6738920; doi:10.1371/journal.pone.0222325)
Supplement: S7 Table — An average RPKM value was calculated for each gene in a pathway and each read count was normalized by this average. For each Fe’ concentration, the average of all normalized expression value was calculated during the day and during the night. FL = 1160 pM, FH = 233 pM, L = 58 pM, and H = 12 pM. L and D indicates samples taken during the light (L) or during the dark (D). (XLSX) [file pone.0222325.s015.xlsx]

## Sheet: Nmeta
				RPKM									RPKM normalized to the average
ID	geneid	protein	desc	1160pM-Light	1160pM-Dark	233pM-Light	233pM-Dark	58pM-Light	58pM-Dark	12pM-Light	12pM-Dark	average	1160pM-Light	1160pM-Dark	233pM-Light	233pM-Dark	58pM-Light	58pM-Dark	12pM-Light	12pM-Dark
22961	7442334	2-nitropropane dioxygenase, NPD	2-nitropropane dioxygenase, NPD	4.97689	4.85661	3.52035	4.70298	5.28291	4.91939	5.28877	5.53773	4.8857	1.01866	0.994045	0.720541	0.9626	1.0813	1.00689	1.0825	1.13346
25299	7453080	Cytochrome b5	Cytochrome b5	182.341	1849.97	247.408	1392.83	49.6338	1150.78	28.1275	513.567	676.832	0.269403	2.73328	0.365538	2.05786	0.0733326	1.70024	0.0415575	0.758781
26051	7449439	Glutamine synthetase, catalytic region	(GLNA) hypothetical protein	5.03277	2682.22	1.44496	911.079	5.63689	407.78	5.26668	298.305	539.595	0.00932693	4.97079	0.00267786	1.68845	0.0104465	0.755714	0.00976043	0.552832
26192	7447481	glutamate dehydrogenase	(GDH_2) glutamate dehydrogenase	298.094	139.397	206.768	180.683	225.129	108.136	225.627	151.575	191.926	1.55317	0.726308	1.07733	0.941421	1.173	0.563423	1.17559	0.789754
27414	7448722	nitrate transporter	(NRT1) nitrate transporter	166.712	1832.89	178.569	1920.62	74.9407	1122.93	26.6291	780.914	763.026	0.218488	2.40214	0.234027	2.51711	0.0982151	1.47168	0.0348993	1.02344
29861	7447835	Glutamate synthase, amidotransferase region	Glutamate synthase, amidotransferase region	172.203	318.247	108.457	222.277	199.298	134.415	151.958	152.908	182.47	0.943729	1.7441	0.594382	1.21815	1.09222	0.736642	0.832784	0.837988
38359	7451828	glutmatae dehydrogenase, nadp-gdh	(GDH_1) glutmatae dehydrogenase, nadp-gdh	27.1367	11.5536	35.7492	18.9433	14.8925	19.1872	17.8601	25.3248	21.3309	1.27218	0.541634	1.67593	0.888066	0.698166	0.899503	0.837288	1.18724
39592	7446659	nitrate transporter	(NRT3) nitrate transporter	15.9845	51.9179	20.6215	62.4688	17.7402	47.9759	14.0155	46.5169	34.6551	0.461244	1.49813	0.59505	1.80258	0.511907	1.38438	0.404427	1.34228
40323	7446089	CPSase	CPSase	24.0412	400.233	15.0763	415.311	26.0769	286.16	29.1011	186.089	172.761	0.139159	2.31669	0.0872669	2.40396	0.150942	1.65639	0.168447	1.07715
262125	7453154	nitrite reductase-ferredoxin dependent	(NIR_2) nitrite reductase-ferredoxin dependent	81.2972	598.449	95.6624	140.783	4.21564	278.042	7.07978	238.323	180.481	0.450446	3.31585	0.53004	0.780043	0.0233578	1.54056	0.0392272	1.32048
264532	7444797	cyanate lyase	(CYN) cyanate lyase	19.6034	38.3027	6.10701	51.1445	36.4038	51.1784	34.3235	45.7309	35.3493	0.554564	1.08355	0.172762	1.44683	1.02983	1.44779	0.970982	1.29369
268335	7452464	glutamate dehydrogenase	glutamate dehydrogenase	76.6351	95.5468	82.4027	93.2749	182.166	145.403	237.164	232.09	143.085	0.535589	0.667761	0.575899	0.651883	1.27313	1.0162	1.6575	1.62204
269900	7453132	glutamate synthase	(glsF) glutamate synthase	60.2579	555.299	16.2238	250.749	108.853	139.107	93.3257	119.427	167.905	0.35888	3.30722	0.0966244	1.49339	0.6483	0.828486	0.555823	0.711275
270138	7448923	Glutamine synthetase, catalytic region	(GLNN) hypothetical protein	906.514	248.082	274.316	609.949	634.162	118.389	268.028	189.663	406.138	2.23204	0.610833	0.675425	1.50183	1.56144	0.2915	0.659942	0.466993
												avg	0.715491	1.92231	0.528821	1.45387	0.673256	1.09281	0.605052	1.00838
												stdev	0.623432	1.31863	0.445906	0.591957	0.534934	0.440713	0.515473	0.333684
												confidence interval 95%	0.326568	0.690726	0.233575	0.310081	0.28021	0.230855	0.270016	0.174791
													1160pM	233pM	58pM	12pM
												night	1.92231	1.45387	1.09281	1.00838
													0.690726	0.310081	0.230855	0.174791
												day	0.715491	0.528821	0.673256	0.605052
													0.326568	0.233575	0.28021	0.270016

## Sheet: OxPhospho
													RPKM normalized to the average
ID	geneid	protein	desc	HF_400_L	HF_400_D	HF_800_L	HF_800_D	LF_400_L	LF_800_L	LF_400_D	LF_800_D	average	1160pM-Light	1160pM-Dark	233pM-Light	233pM-Dark	58pM-Light	58pM-Dark	12pM-Light	12pM-Dark
687	7445412	FAD-dependent pyridine nucleotide-disulphide oxidoreductase	FAD-dependent pyridine nucleotide-disulphide oxidoreductase	4.17345	70.7041	8.89354	39.0507	1.2494	29.2218	2.2749	28.1938	22.9702	0.18169	3.07808	0.387177	1.70006	0.054392	1.27216	0.0990369	1.22741
2233	7448667	v-type ATPase	(atpC_1) v-type ATPase	111.52	130.27	106.444	107.019	103.314	152.693	96.3419	137.151	118.094	0.944333	1.1031	0.90135	0.906215	0.874841	1.29298	0.815806	1.16137
5026	7448461	H+-transporting two-sector ATPase, gamma subunit	H+-transporting two-sector ATPase, gamma subunit	557.894	738.523	427.892	408.157	360.065	646.487	357.023	371.239	483.41	1.15408	1.52774	0.885153	0.84433	0.744844	1.33735	0.738551	0.767958
5188	7451774	Inorganic pyrophosphatase	Inorganic pyrophosphatase	21.3958	46.4836	110.322	11.7486	0.608464	8.95957	1.55583	13.9036	26.8722	0.796204	1.7298	4.10544	0.437204	0.0226428	0.333414	0.0578975	0.517397
6361	7442728	FAD-dependent pyridine nucleotide-disulphide oxidoreductase	FAD-dependent pyridine nucleotide-disulphide oxidoreductase	25.6045	8.70711	53.0486	1.59737	5.01938	13.311	11.9804	9.58358	16.1065	1.5897	0.540596	3.29362	0.0991756	0.311637	0.826437	0.743822	0.595014
7268	7450588	ATPase, E1-E2 type	ATPase, E1-E2 type	22.7257	9.76782	36.2288	26.6064	16.7582	16.0396	23.4801	17.2154	21.1027	1.07691	0.46287	1.71678	1.2608	0.794123	0.76007	1.11265	0.81579
9849	7452686	Succinate dehydrogenase, cytochrome b subunit	Succinate dehydrogenase, cytochrome b subunit	199.529	69.8384	134.963	83.0914	170.29	122.586	171.381	114.395	133.259	1.4973	0.52408	1.01278	0.623532	1.27788	0.919911	1.28607	0.858441
15142	7442783	Protoheme IX farnesyltransferase	Protoheme IX farnesyltransferase	36.9643	57.1992	31.3549	40.2822	36.9747	36.1676	32.5005	36.4506	38.4867	0.960442	1.48621	0.814693	1.04665	0.960713	0.939741	0.844461	0.947094
19298	7446175	F-type H-ATPase delta subunit	F-type H-ATPase delta subunit	446.278	577.767	374.086	422.3	413.111	507.706	411.387	404.297	444.617	1.00374	1.29947	0.841368	0.949808	0.929139	1.1419	0.925263	0.909315
24132	7451064	NADH dehydrogenase (ubiquinone), 20 kDa subunit	NADH dehydrogenase (ubiquinone), 20 kDa subunit	137.314	177.921	116.476	151.302	124.359	198.42	133.104	162.353	150.156	0.914475	1.18491	0.775698	1.00763	0.828198	1.32143	0.886437	1.08123
24653	7445758	NADH:ubiquinone oxidoreductase, NDUFA5/B13 subunit	NADH:ubiquinone oxidoreductase, NDUFA5/B13 subunit	311.802	395.548	266.693	287.528	266.89	265.108	238.038	230.185	282.724	1.10285	1.39906	0.943299	1.01699	0.943994	0.937694	0.841944	0.814169
26002	7445615	NADH dehydrogenase	NADH dehydrogenase	228.781	297.946	177.12	213.88	218.078	298.819	237.681	225.521	237.228	0.96439	1.25595	0.746621	0.90158	0.919276	1.25963	1.00191	0.95065
29053	7443404	V-type H-ATPase subunit C	V-type H-ATPase subunit C	106.957	101.695	122.458	75.1271	106.703	86.1246	118.252	89.5415	100.857	1.06048	1.0083	1.21417	0.744886	1.05796	0.853925	1.17247	0.887804
29117	7450144	putative v-type h-ATPase subunit	putative v-type h-ATPase subunit	392.15	458.211	475.073	263.22	450.689	401.429	536.55	412.213	423.692	0.925554	1.08147	1.12127	0.621254	1.06372	0.947454	1.26637	0.972908
29359	7450983	synthase of ATP synthase	synthase of ATP synthase	475.98	713.727	477.096	452.385	462.922	602.028	520.003	545.194	531.167	0.896103	1.3437	0.898204	0.851681	0.871519	1.13341	0.978982	1.02641
29850	7446937	NADH-quinone oxidoreductase, F subunit	NADH-quinone oxidoreductase, F subunit	189.954	342.488	153.861	231.248	155.531	272.036	160.182	240.757	218.257	0.870322	1.56919	0.704955	1.05952	0.712606	1.2464	0.733915	1.10309
31113	7452583	Cytochrome oxidase c, subunit VIb	Cytochrome oxidase c, subunit VIb	339.16	437.636	380.891	377.823	302.154	418.041	304.484	363.414	365.451	0.928059	1.19752	1.04225	1.03386	0.8268	1.14391	0.833174	0.994429
32914	7442482	rieske iron-sulfur protein 1	(risp1) rieske iron-sulfur protein 1	294.72	347.273	257.693	268.174	318.448	451.111	331.314	372.201	330.117	0.892774	1.05197	0.780611	0.812361	0.964653	1.36652	1.00363	1.12748
32945	7449517	precursor of hydrogenase	(SDH1) precursor of hydrogenase	240.455	72.2159	196.449	93.966	218.636	128.599	264.049	133.907	168.535	1.42674	0.428493	1.16563	0.557547	1.29728	0.76304	1.56673	0.794538
33574	7442058	Acyl carrier protein (ACP)	Acyl carrier protein (ACP)	380.463	353.835	353.51	445.803	380.392	346.372	353.941	358.193	371.564	1.02395	0.952287	0.951411	1.1998	1.02376	0.932202	0.952573	0.964014
34739	7442367	NADH-ubiquinone oxidoreductase B18 subunit	NADH-ubiquinone oxidoreductase B18 subunit	118.173	136.993	93.2886	128.02	103.997	139.723	85.4737	115.395	115.133	1.02641	1.18987	0.810268	1.11193	0.90328	1.21358	0.742391	1.00227
35642	7450690	hypothetical protein	hypothetical protein	107.425	146.684	82.5947	120.038	121.902	175.332	132.536	149.382	129.487	0.829624	1.13281	0.637862	0.927026	0.941423	1.35405	1.02355	1.15365
35982	7452820	Cytochrome oxidase assembly	Cytochrome oxidase assembly	35.6095	23.6155	32.9999	36.5056	26.6192	31.164	29.9777	34.0881	31.3224	1.13687	0.753948	1.05355	1.16548	0.849843	0.994941	0.957068	1.0883
36673	7443264	FAD-dependent pyridine nucleotide-disulphide oxidoreductase	FAD-dependent pyridine nucleotide-disulphide oxidoreductase	19.2372	29.6506	14.909	32.7715	20.1026	24.3073	19.8611	23.8112	23.0813	0.833453	1.28461	0.645933	1.41983	0.870948	1.05312	0.860486	1.03162
37123	7447895	vacuolar proton pump alpha subunit	(VAT2) vacuolar proton pump alpha subunit	266.846	492.189	300.253	227.754	314.336	329.003	324.199	317.964	321.568	0.829829	1.53059	0.933717	0.708261	0.977511	1.02312	1.00818	0.988792
37139	7452987	Cytochrome c oxidase assembly protein CtaG/Cox11	Cytochrome c oxidase assembly protein CtaG/Cox11	18.3789	19.3692	15.7838	20.7362	20.3631	20.2817	21.5951	19.3947	19.4878	0.943096	0.993913	0.809928	1.06406	1.04491	1.04074	1.10813	0.995221
37509	7450857	vacuolar proton pump D subunit	(VAT3) vacuolar proton pump D subunit	233.642	350.723	204.037	180.758	209.643	276.518	219.121	212.735	235.897	0.990441	1.48676	0.864941	0.766258	0.888704	1.1722	0.928885	0.901812
37665	7443981	v-type H+ transporting ATPase	v-type H+ transporting ATPase	205.578	209.99	249.719	140.155	220.566	233.395	248.194	217.865	215.683	0.953149	0.973607	1.1578	0.649822	1.02264	1.08212	1.15074	1.01012
37834	7442596	v-type h-atpase subunit	v-type h-atpase subunit	134	141.893	138.763	90.0746	137.063	177.454	155.732	139.617	139.324	0.961783	1.01843	0.995973	0.64651	0.983768	1.27367	1.11776	1.0021
38312	7444376	FAD-dependent pyridine nucleotide-disulphide oxidoreductase	FAD-dependent pyridine nucleotide-disulphide oxidoreductase	28.1188	14.5377	24.6643	34.4625	17.646	53.9379	15.4359	42.7695	28.9466	0.971403	0.502225	0.852062	1.19056	0.609607	1.86336	0.533255	1.47753
39173	7443115	v-type h-atpase subunit	v-type h-atpase subunit	165.561	166.151	186.673	112.764	173.769	157.738	176.896	135.319	159.359	1.03892	1.04262	1.1714	0.707611	1.09043	0.989828	1.11005	0.849146
39278	7445087	v-type h-atpase subunit	v-type h-atpase subunit	298.308	277.195	341.633	205.823	292.69	299.71	314.829	271.455	287.705	1.03685	0.963468	1.18744	0.715393	1.01733	1.04173	1.09428	0.943518
39417	7442256	vacuolar ATP synthase	(VAT4) vacuolar ATP synthase	305.085	378.286	375.043	252.131	359.373	379.907	329.861	324.277	337.995	0.902629	1.11921	1.10961	0.745961	1.06325	1.124	0.975932	0.959412
40156	7442037	ATP synthase	ATP synthase	301.429	1887.89	1115.75	979.491	57.158	1241.62	91.5954	598.677	784.202	0.384377	2.40741	1.42279	1.24903	0.0728869	1.58329	0.116801	0.763423
40522	7451394	vacuolar ATPase	(VAT1) vacuolar ATPase	255.433	399.848	284.103	215.551	263.803	250.162	282.166	275.908	278.372	0.917596	1.43638	1.02059	0.774327	0.947666	0.89866	1.01363	0.99115
40728	7449626	v-type h-atpase	v-type h-atpase	124.635	319.057	133.966	121.793	152.211	176.168	156.561	173.717	169.764	0.73417	1.87942	0.789134	0.717429	0.896603	1.03772	0.922231	1.02329
41256	7446618	F-type H-ATPase beta subunit	F-type H-ATPase beta subunit	1002.75	1543.74	635.382	1004.09	819.196	1177.62	744.661	847.26	971.838	1.03181	1.58848	0.653795	1.03319	0.842935	1.21174	0.76624	0.871812
42475	7441832	succinate dehydrogenase flavoprotein subunit	succinate dehydrogenase flavoprotein subunit	126.384	88.0605	104.498	67.0687	185.261	87.7268	227.725	120.661	125.923	1.00366	0.69932	0.829852	0.532617	1.47122	0.69667	1.80844	0.958212
42867	7444417	cytochrome c1	cytochrome c1	188.981	211.97	174.697	164.947	160.823	199.715	167.08	165.551	179.221	1.05446	1.18273	0.974759	0.920356	0.897345	1.11435	0.932262	0.923731
261500	7452462	ATP synthase subunit	(atpC_2) ATP synthase subunit	136.658	160.948	139.971	101.426	137.301	157.228	143.587	120.281	137.175	0.996231	1.17331	1.02038	0.73939	1.00092	1.14619	1.04674	0.876843
261904	7449566	ubiquinol-cytochrome-c reductase-like protein	ubiquinol-cytochrome-c reductase-like protein	402.523	404.752	362.316	332.094	379.155	423.765	376.688	370.092	381.423	1.05532	1.06116	0.949906	0.870669	0.994054	1.11101	0.987586	0.970293
262564	7453219	v-type h-atpase subunit	v-type h-atpase subunit	138.624	160.586	149.032	128.01	146.755	143.623	166.981	157.132	148.843	0.931347	1.0789	1.00127	0.860034	0.985973	0.964928	1.12186	1.05569
263135	7452279	V-type H-ATPase subunit H	V-type H-ATPase subunit H	48.7974	86.3452	50.944	43.6842	45.8513	40.9557	42.8235	39.5638	49.8707	0.97848	1.73138	1.02152	0.875951	0.919404	0.821238	0.858692	0.793329
264051	7447860	ubiquinol cytochrome c reductase	ubiquinol cytochrome c reductase	624.225	579.008	605.004	523.571	498.159	507.364	436.026	473.16	530.815	1.17598	1.09079	1.13976	0.986354	0.938481	0.955821	0.821428	0.891384
264096	7450813	copper chaperone Cox17	copper chaperone Cox17	192.037	236.916	172.657	231.266	156.404	161.055	125.98	166.741	180.382	1.06461	1.31341	0.957175	1.28209	0.867068	0.892856	0.698407	0.924378
264347	7450319	nadh-ubiquinone oxidoreductase	nadh-ubiquinone oxidoreductase	209.44	294.144	192.157	216.692	184.035	296.198	203.063	228.73	228.057	0.918367	1.28978	0.842581	0.950166	0.806968	1.29879	0.890405	1.00295
264807	7442831	v-atpase subunit	v-atpase subunit	639.012	1394.77	293.293	181.736	287.478	196.313	281.41	126.593	425.076	1.50329	3.28123	0.689979	0.427537	0.676298	0.461831	0.662023	0.297812
269322	7452400	mitochondrial ATPase, inner membrane	(atpA) mitochondrial ATPase, inner membrane	959.217	1584.82	692.193	951.399	792.663	1011.68	700.687	818.178	938.856	1.02169	1.68804	0.737273	1.01336	0.844286	1.07757	0.746321	0.871463
269348	7450156	inorganic pyrophosphatase	inorganic pyrophosphatase	0.801589	263.24	3.82435	347.864	0.262011	107.53	0.285939	103.258	103.383	0.00775357	2.54625	0.036992	3.3648	0.00253437	1.04011	0.00276582	0.998791
												avg	0.968238	1.29928	1.03308	0.94063	0.855271	1.06671	0.89527	0.941521
												stdev	0.26695	0.579332	0.615271	0.447916	0.300065	0.255337	0.330416	0.178036
												confidence interval 95%	0.0747445	0.16221	0.172273	0.125414	0.0840167	0.071493	0.0925148	0.0498492
													1160pM	233pM	58pM	12pM
												night	1.29928	0.94063	1.06671	0.941521
													0.16221	0.125414	0.071493	0.0498492
												day	0.968238	1.03308	0.855271	0.89527
													0.0747445	0.172273	0.0840167	0.0925148

## Sheet: TCA
				RPKM									RPKM normalized to the average
ID	geneid	protein	desc	1160pM-Light	1160pM-Dark	233pM-Light	233pM-Dark	58pM-Light	58pM-Dark	12pM-Light	12pM-Dark	average	1160pM-Light	1160pM-Dark	233pM-Light	233pM-Dark	58pM-Light	58pM-Dark	12pM-Light	12pM-Dark
411	7443730	precursor of synthetase	(SCS2) precursor of synthetase	329.407	36.9164	174.467	137.213	319.784	98.1286	266.248	125.323	185.936	1.77161	0.198544	0.93832	0.737958	1.71986	0.527755	1.43194	0.674012
547	7442750	dihydrolipamide s-acetyltransferase	dihydrolipamide s-acetyltransferase	2.31968	373.4	36.7232	183.566	0.173701	154.652	0.297338	72.1566	102.911	0.0225406	3.62838	0.356844	1.78374	0.00168787	1.50277	0.00288927	0.701154
8778	7448334	pyruvate dehydrogenase	(PDHB1) pyruvate dehydrogenase	220.654	297.711	162.454	305.371	210.185	322.511	229.393	277.241	253.19	0.871497	1.17584	0.641629	1.2061	0.830146	1.27379	0.906011	1.09499
9849	7452686	Succinate dehydrogenase, cytochrome b subunit	Succinate dehydrogenase, cytochrome b subunit	199.529	69.8384	134.963	83.0914	170.29	122.586	171.381	114.395	133.259	1.4973	0.52408	1.01278	0.623532	1.27788	0.919911	1.28607	0.858441
11075	7442630	Pyruvate carboxylase	Pyruvate carboxylase	7.78324	7.65668	8.18192	9.84404	3.96377	12.4242	9.16568	16.7628	9.4728	0.821642	0.808281	0.863728	1.03919	0.418437	1.31157	0.967579	1.76957
11411	7447798	precursor of synthase	(CSN1) precursor of synthase	358.376	67.3749	144.567	143.893	328.469	55.784	242.117	91.0642	178.956	2.0026	0.376489	0.807839	0.804071	1.83548	0.31172	1.35294	0.508864
16169	7448626	Dehydrogenase, E1 component	Dehydrogenase, E1 component	4.03312	233.873	12.0087	91.7538	2.81011	101.348	4.29168	74.7294	65.6059	0.0614749	3.56481	0.183043	1.39856	0.0428332	1.5448	0.065416	1.13906
20726	7445648	probable malate dehydrogenase with mitochondrial or glyoxysomal precursor	(MDH1) probable malate dehydrogenase with mitochondrial or glyoxysomal precursor	137.759	72.0071	30.7624	204.231	173.989	131.778	113.347	155.63	127.438	1.08099	0.565037	0.241391	1.60259	1.36528	1.03406	0.889432	1.22122
21177	7448666	dihydrolipoamide s-acetyltransferase	(LAT1_2) dihydrolipoamide s-acetyltransferase	59.1885	83.8767	42.4896	60.7192	58.7562	60.4772	52.5261	51.519	58.6941	1.00842	1.42905	0.723917	1.0345	1.00106	1.03038	0.894913	0.877755
22464	7451374	fumarate hydratase	(FUM1) fumarate hydratase	41.132	30.2805	33.3538	33.9169	48.8662	34.227	54.0897	46.9552	40.3526	1.01931	0.750396	0.826557	0.840512	1.21098	0.848197	1.34043	1.16362
24123	7451054	Fumarate lyase	Fumarate lyase	40.3537	236.29	4.37858	106.604	77.9166	58.2111	51.6609	52.8837	78.5373	0.513816	3.00863	0.0557516	1.35737	0.992097	0.741191	0.657788	0.673357
24399	7445436	FAD-dependent pyridine nucleotide-disulphide oxidoreductase	(DLDH2) hypothetical protein	29.2425	425.826	60.8927	219.821	13.7759	273.597	11.5404	150.858	148.194	0.197326	2.87343	0.410898	1.48333	0.0929587	1.84621	0.0778737	1.01797
31362	7449074	precursor of synthetase	(SCS1) precursor of synthetase	215.895	37.4754	125.905	82.9731	200.818	76.1677	177.351	113.696	128.785	1.6764	0.290992	0.977637	0.644276	1.55932	0.591433	1.3771	0.882836
32945	7449517	precursor of hydrogenase	(SDH1) precursor of hydrogenase	240.455	72.2159	196.449	93.966	218.636	128.599	264.049	133.907	168.535	1.42674	0.428493	1.16563	0.557547	1.29728	0.76304	1.56673	0.794538
36716	7444502	precursor of hydrogenase lipoamide dehydrogenase	(LPD) precursor of hydrogenase lipoamide dehydrogenase	153.323	66.6678	112.879	74.7375	133.54	72.1119	125.344	88.7336	103.417	1.48257	0.64465	1.09149	0.722681	1.29127	0.697292	1.21202	0.858018
36971	7447990	Beta-ketoacyl synthase	Beta-ketoacyl synthase	178.517	78.9785	122.914	130.953	189.438	124.512	143.326	119.189	135.978	1.31284	0.580817	0.903922	0.963041	1.39315	0.915674	1.05403	0.87653
41425	7450578	cytosolic malate dehydrogenase	cytosolic malate dehydrogenase	98.7568	241.713	86.4379	50.8562	149.172	100.665	251.038	145.711	140.544	0.702677	1.71984	0.615025	0.361853	1.06139	0.716251	1.78619	1.03677
42475	7441832	succinate dehydrogenase flavoprotein subunit	succinate dehydrogenase flavoprotein subunit	126.384	88.0605	104.498	67.0687	185.261	87.7268	227.725	120.661	125.923	1.00366	0.69932	0.829852	0.532617	1.47122	0.69667	1.80844	0.958212
268280	7450392	dihydrolipoamide s-acetyltransferase	(LAT2) dihydrolipoamide s-acetyltransferase	188.269	217.549	129.104	156.248	167.543	149.736	170.651	139.352	164.806	1.14237	1.32003	0.783369	0.948067	1.01661	0.908557	1.03546	0.845548
268374	7450426	pyruvate dehydrogenase	(PDHA1) pyruvate dehydrogenase	144.664	255.397	95.4744	152.589	153.27	143.537	143.205	163.199	156.417	0.924863	1.63279	0.610384	0.975529	0.979882	0.917655	0.915535	1.04336
269718	7450803	2-oxoglutarate dehydrogenase E1 component	2-oxoglutarate dehydrogenase E1 component	120.559	81.9411	84.3284	110.861	130.242	116.635	130.415	142.626	114.701	1.05107	0.714389	0.735203	0.966525	1.13549	1.01686	1.137	1.24346
269908	7444206	pyruvate carboxylase-like protein	pyruvate carboxylase-like protein	111.865	294.304	4.10536	208.043	103.55	93.985	35.6964	68.8418	115.049	0.97233	2.55808	0.0356836	1.8083	0.900049	0.816914	0.310272	0.59837
												avg	1.02564	1.34056	0.673223	1.01781	1.04065	0.951486	1.00346	0.947167
												stdev	0.520702	1.09092	0.328171	0.407898	0.508646	0.36019	0.51928	0.27207
												confidence interval 95%	0.217584	0.455857	0.137131	0.170446	0.212546	0.150511	0.216989	0.113689
													1160pM	233pM	58pM	12pM
												night	1.34056	1.01781	0.951486	0.947167
													0.455857	0.170446	0.150511	0.113689
												day	1.02564	0.673223	1.04065	1.00346
													0.217584	0.137131	0.212546	0.216989

## Sheet: PPP
				RPKM									RPKM normalized to the average
ID	geneid	protein	desc	1160pM-Light	1160pM-Dark	233pM-Light	233pM-Dark	58pM-Light	58pM-Dark	12pM-Light	12pM-Dark	average	1160pM-Light	1160pM-Dark	233pM-Light	233pM-Dark	58pM-Light	58pM-Dark	12pM-Light	12pM-Dark
4331	7452648	Transaldolase	Transaldolase	18.2576	12.2257	20.4904	11.023	13.1128	14.3526	17.4473	12.8697	14.9724	1.21942	0.816548	1.36855	0.73622	0.875797	0.958607	1.1653	0.859563
10378	7442504	6-phosphogluconolactonase	6-phosphogluconolactonase	0.069893	89.0607	2.21351	33.3028	0	36.2465	0	19.7505	22.5805	0.00309528	3.94415	0.0980274	1.47485	0	1.60521	0	0.87467
11761	7443864	Fructose-1,6-bisphosphatase aldolase	(ALDO4) Fructose-1,6-bisphosphatase aldolase	NA	NA	NA	NA	NA	NA	NA	NA
16114	NA	6-phosphogluconate dehydrogenase	Carbohydrate transport and metabolism	30.2474	24.9175	24.3469	27.248	28.1844	23.519	27.3557	29.2131	26.879	1.12532	0.927026	0.905798	1.01373	1.04856	0.874996	1.01773	1.08684
16295	7445185	hypothetical protein	hypothetical protein	46.255	40.7173	35.4608	33.3642	38.3789	26.5287	43.664	32.6741	37.1304	1.24575	1.0966	0.955034	0.89857	1.03363	0.714474	1.17596	0.879982
21175	7448665	transketolase	(TKT2) transketolase	53.0018	3829.79	629.095	1183.44	3.15807	1833.49	5.62155	902.898	1055.06	0.0502357	3.62992	0.596264	1.12168	0.00299325	1.7378	0.00532817	0.855777
21748	7448742	fructose-bisphosphate aldolase	(ALDO2) fructose-bisphosphate aldolase	258.179	446.354	236.159	265.4	111.947	258.224	90.1003	172.667	229.879	1.12311	1.94169	1.02732	1.15452	0.486983	1.12331	0.391947	0.751122
22213	7447915	phosphofructokinase	(PFK2) phosphofructokinase	777.505	105.146	214.376	72.7919	697.355	117.695	609.089	118.732	339.086	2.29294	0.310086	0.632217	0.214671	2.05657	0.347094	1.79627	0.350152
26109	7448675	NA	NA	66.9594	378.405	7.35413	247.057	111.132	129.655	62.833	95.3949	137.349	0.487514	2.75506	0.0535435	1.79876	0.809122	0.943982	0.45747	0.694545
26678	7447630	transketolase	(TKT1) transketolase	18.2481	398.115	1.14031	200.684	140.059	99.0236	39.114	92.4515	123.604	0.147633	3.22088	0.0092255	1.6236	1.13312	0.801133	0.316445	0.747963
27187	7452450	transaldolase	(TAL1_1) transaldolase	63.1252	44.7359	53.549	24.2968	74.9192	38.9081	64.7654	48.9448	51.6556	1.22204	0.866043	1.03665	0.470363	1.45036	0.753222	1.25379	0.947523
31232	7451444	6-phosphofructokinase	(PFK1) 6-phosphofructokinase	86.7227	63.1959	55.6854	39.6772	119.308	68.2763	135.34	79.2156	80.9276	1.07161	0.780894	0.688088	0.49028	1.47426	0.843671	1.67236	0.978845
32252	7450358	ribose-5-phosphate isomerase	(RPI2) ribose-5-phosphate isomerase	23.1559	42.3486	9.97636	61.2541	28.2485	31.7571	20.0508	20.8656	29.7071	0.779472	1.42554	0.335824	2.06193	0.950901	1.06901	0.67495	0.702376
32332	NA	Ribose 5-phosphate isomerase	Carbohydrate transport and metabolism	1.66224	265.866	23.0538	145.569	0.242657	222.388	0.26614	108.996	96.0055	0.017314	2.76928	0.24013	1.51625	0.00252753	2.31641	0.00277213	1.13531
33021	7448743	FBP3 Fructose-1,6-bisphosphatase	FBP3 Fructose-1,6-bisphosphatase	11.6664	30.9329	179.961	8.53425	0.510493	13.2348	0.714939	9.36355	31.8648	0.36612	0.970755	5.64765	0.267827	0.0160206	0.415341	0.0224366	0.293852
33343	7446099	6-phosphogluconate dehydrogenase	(PGD1) 6-phosphogluconate dehydrogenase	103.039	92.156	78.5566	34.9077	188.323	36.067	141.486	71.709	93.2805	1.10461	0.987945	0.842154	0.374223	2.01889	0.386651	1.51678	0.768746
33663	7451411	glucose-6-phosphate isomerase	glucose-6-phosphate isomerase	18.6949	8.63269	34.3989	12.3393	5.87856	13.1454	9.56811	12.7093	14.4209	1.29638	0.598623	2.38535	0.855655	0.407642	0.91155	0.663489	0.881312
34514	7445192	glucose-6-phosphate 1-dehydrogenase	glucose-6-phosphate 1-dehydrogenase	79.5008	29.0184	68.1397	24.5885	57.4288	29.7431	70.1169	42.0863	50.0778	1.58754	0.579466	1.36068	0.491006	1.14679	0.593937	1.40016	0.840418
35048	7442386	hypothetical protein	hypothetical protein	1156.49	189.892	622.173	144.905	838.616	314.762	704.836	288.576	532.531	2.17168	0.356583	1.16833	0.272106	1.57477	0.591068	1.32356	0.541895
35878	NA	Phosphoglucomutase	Carbohydrate transport and metabolism	5.49145	81.3202	35.9768	38.527	0.37889	51.2228	1.43225	40.9052	31.9068	0.172109	2.54868	1.12756	1.20749	0.0118749	1.60539	0.0448885	1.28202
37156	7453011	ribose-phosphat pyrophosphokinase	ribose-phosphat pyrophosphokinase	42.6916	136.973	24.6849	75.1379	51.6165	49.4153	44.9724	47.734	59.1532	0.721713	2.31557	0.417304	1.27022	0.872589	0.835377	0.760269	0.806955
39973	7451286	glucose-6-phosphate isomerase	(GPI3) glucose-6-phosphate isomerase	33.147	55.1983	28.7353	29.7466	26.8705	26.5539	29.932	26.892	32.1344	1.03151	1.71773	0.894221	0.925692	0.83619	0.826338	0.931462	0.836858
261750	7448707	hydroxypyruvate reductase-like protein	hydroxypyruvate reductase-like protein	8.30851	17.639	2.08182	14.9876	15.111	6.46113	6.47435	3.61692	9.33505	0.890035	1.88955	0.223012	1.60552	1.61874	0.692137	0.693553	0.387456
262408	7451726	hypothetical protein	hypothetical protein	27.3497	6.24366	18.246	11.2955	32.7021	13.3648	40.4828	19.0527	21.0922	1.29668	0.296018	0.865061	0.53553	1.55044	0.633639	1.91933	0.903307
263111	7448986	phosphomannomutase-like protein	phosphomannomutase-like protein	9.43498	12.267	6.2988	17.8554	11.6651	12.9098	12.0201	12.7174	11.8961	0.793117	1.03118	0.529485	1.50095	0.980584	1.08522	1.01043	1.06904
264556	NA	Fructose-1,6-bisphosphatase	Carbohydrate transport and metabolism	15.1744	22.6801	7.9273	21.635	14.3482	16.0623	12.4488	12.732	15.376	0.986886	1.47503	0.515563	1.40706	0.933152	1.04463	0.809625	0.828043
268621	7442076	phosphoglucomutase	(PGM2) phosphoglucomutase	375.44	179.156	757.24	158.055	54.3132	276.256	64.3751	162.513	253.419	1.4815	0.706956	2.9881	0.623692	0.214322	1.09012	0.254027	0.641283
												avg	0.949436	1.53684	1.03504	0.996631	0.904109	0.953858	0.818474	0.805609
												stdev	0.601857	1.0562	1.15452	0.526185	0.621908	0.446742	0.589245	0.231463
												confidence interval 95%	0.235924	0.414023	0.452562	0.206261	0.243783	0.175119	0.23098	0.0907319
													1160pM	233pM	58pM	12pM
												night	1.53684	0.996631	0.953858	0.805609
													0.414023	0.206261	0.175119	0.0907319
												day	0.949436	1.03504	0.904109	0.818474
													0.235924	0.452562	0.243783	0.23098

## Sheet: Photosynthesis
				RPKM									RPKM normalized to the average
ID	geneid	protein	desc	1160pM-Light	1160pM-Dark	233pM-Light	233pM-Dark	58pM-Light	58pM-Dark	12pM-Light	12pM-Dark	average	1160pM-Light	1160pM-Dark	233pM-Light	233pM-Dark	58pM-Light	58pM-Dark	12pM-Light	12pM-Dark
2601	7446639	fucoxanthin chl a/c protein, lhca clade	(Lhca2) fucoxanthin chl a/c protein, lhca clade	4799.47	1349.53	5063.02	901.261	591.364	1328.73	838.815	670.069	1942.78	2.47041	0.69464	2.60607	0.463902	0.30439	0.683931	0.43176	0.344902
2845	7452341	fucoxanthin-chlorophyll a-c binding protein, plastid precursor	(Lhcf11) fucoxanthin-chlorophyll a-c binding protein, plastid precursor	5264.76	1426.85	7343.39	880.644	753.06	1166.76	1000.85	743.474	2322.47	2.26688	0.614365	3.16188	0.379184	0.324249	0.50238	0.43094	0.320122
2848	7452492	Photosystem II 12 kDa extrinsic	Photosystem II 12 kDa extrinsic	4083.83	1299.21	5965.47	1070.62	296.412	1219	482.905	845.425	1907.86	2.14053	0.680979	3.12679	0.561164	0.155363	0.638937	0.253113	0.443127
3258	7441784	Twin-arginine translocation pathway signal	Twin-arginine translocation pathway signal	259.119	488.458	445.707	519.926	35.8713	640.587	29.0277	358.615	347.164	0.746389	1.407	1.28385	1.49764	0.103327	1.8452	0.0836139	1.03298
3815	7452050	member of fucoxanthin chlorophyll a/c family, lhca clade	(Lhca6) member of fucoxanthin chlorophyll a/c family, lhca clade	833.29	94.8538	1365.17	58.2385	95.2196	138.627	163.607	71.6823	352.586	2.36337	0.269023	3.87188	0.165175	0.270061	0.393173	0.464019	0.203304
4914	7452257	ferredoxin--NADP+ reductase	ferredoxin--NADP+ reductase	91.7614	487.19	379.443	158.734	2.51871	158.668	10.949	92.8631	172.766	0.531132	2.81995	2.19629	0.91878	0.0145788	0.918397	0.0633747	0.537508
5174	7449709	fucoxanthin chlorophyll a/c protein 8	(Lhcf8) fucoxanthin chlorophyll a/c protein 8	20899.1	308.888	29630.7	245.012	2250.45	307.238	5887.49	405.249	7491.76	2.78961	0.0412304	3.9551	0.0327042	0.30039	0.0410102	0.785863	0.0540927
5793	7444916	Photosystem II 12 kDa extrinsic	Photosystem II 12 kDa extrinsic	9.08683	61.2811	3.18527	88.8293	0.63817	177.675	0.512312	95.7756	54.623	0.166355	1.12189	0.0583138	1.62623	0.0116832	3.25276	0.00937904	1.75339
6361	7442728	FAD-dependent pyridine nucleotide-disulphide oxidoreductase	FAD-dependent pyridine nucleotide-disulphide oxidoreductase	25.6045	8.70711	53.0486	1.59737	5.01938	13.311	11.9804	9.58358	16.1065	1.5897	0.540596	3.29362	0.0991756	0.311637	0.826437	0.743822	0.595014
12097	7448908	fucoxanthin chlorophyll a/c protein, LI818 clade	(Lhcx6) fucoxanthin chlorophyll a/c protein, LI818 clade	20.3141	453.442	77.3084	220.388	12.3268	428.573	5.26379	39.4911	157.138	0.129275	2.88562	0.491976	1.40251	0.0784457	2.72736	0.0334978	0.251314
20603	7451524	Twin-arginine translocation pathway signal	Twin-arginine translocation pathway signal	5131.25	1855.49	8092.23	1393.64	345.446	1515.79	614.985	957.861	2488.34	2.06212	0.745675	3.25206	0.560069	0.138826	0.609159	0.247147	0.38494
21545	7450468	hypothetical protein	hypothetical protein	0.011681	28.5665	0.0129201	31.8033	4.50883	12.7763	0.677693	10.2606	11.0772	0.0010545	2.57885	0.00116637	2.87105	0.407036	1.15338	0.0611789	0.926277
22396	7451929	Protein PROTON GRADIENT REGULATION 5	Protein PROTON GRADIENT REGULATION 5	407.638	379.873	552.521	238.272	168.961	261.115	220.101	240.347	308.603	1.32091	1.23094	1.79039	0.772098	0.5475	0.846118	0.713215	0.778822
24769	7451632	Photosystem II Psb31 protein	Photosystem II Psb31 protein	8411.21	2113.09	12960.9	2152.5	899.225	2327.55	1371.58	1580.39	3977.05	2.11494	0.531321	3.25891	0.541229	0.226103	0.585246	0.344872	0.397377
25223	7453124	Bromodomain	Bromodomain	25.5844	47.3756	22.8532	24.7905	25.0934	26.6406	27.6668	26.5068	28.3139	0.9036	1.67323	0.807136	0.875559	0.886257	0.940901	0.977145	0.936176
25462	7446280	Alternative oxidase	Alternative oxidase	16.401	46.9807	22.1384	15.1064	8.00832	22.4258	6.76454	13.1662	18.8739	0.868978	2.48918	1.17296	0.800384	0.424306	1.18819	0.358406	0.697586
25892	7448933	ferredoxin-nadp reductase	ferredoxin-nadp reductase	485.284	3192.85	1388.47	1399.4	13.3078	2055.59	38.423	768.436	1167.72	0.415583	2.73426	1.18905	1.1984	0.0113964	1.76034	0.0329043	0.658065
26131	7452334	Ubiquinol cytochrome c reductase, subunit RIP1, Plastoquinol-plastocyanin reductase activity Chloroplast	Ubiquinol cytochrome c reductase, subunit RIP1, Plastoquinol-plastocyanin reductase activity Chloroplast	1346.7	2166.67	2371.11	1163.6	298.99	1698.98	280.407	822.347	1268.6	1.06156	1.70793	1.86907	0.917229	0.235685	1.33926	0.221037	0.648232
30385	7444279	fucoxanthin chlorophyll a/c protein -LI818 clade	(Lhcx6_1) fucoxanthin chlorophyll a/c protein -LI818 clade	6931.33	1590.88	9269.21	1126.71	864.317	1458.67	1256.06	969.766	2933.37	2.36293	0.542337	3.15992	0.384102	0.29465	0.497267	0.428199	0.330598
31128	7446812	fucoxanthin chlorophyll a/c protein, LI818 clade	(lhcx5) fucoxanthin chlorophyll a/c protein, LI818 clade	111.335	925.073	247.003	252.251	29.7932	609.611	22.2881	121.615	289.871	0.384085	3.19132	0.852113	0.870216	0.102781	2.10304	0.0768896	0.419549
32964	7449510	photosystem II reaction center M protein, plastid precursor	(PsbM) photosystem II reaction center M protein, plastid precursor	3875.34	803.716	5411.14	900.703	242.841	1087.84	365.644	642.166	1666.17	2.32589	0.482373	3.24764	0.540582	0.145748	0.652894	0.219452	0.385414
33018	7444045	fucoxanthin chlorophyll a/c protein 6	(Lhcf6) fucoxanthin chlorophyll a/c protein 6	5801.79	876.366	6874.36	742.463	729.496	1052.92	979.797	634.203	2211.42	2.62356	0.39629	3.10857	0.33574	0.329876	0.476126	0.443062	0.286785
33131	NA	lhca7	lhca7	3196.63	566.479	3753.83	410.174	501.521	673.111	715.619	303.39	1265.09	2.52679	0.447777	2.96723	0.324224	0.39643	0.532064	0.565665	0.239816
34276	7449608	fucoxanthin chl a/c light-harvesting protein	(Lhcr3) fucoxanthin chl a/c light-harvesting protein	3624.41	794.543	4436.52	604.985	405.366	947.984	559.334	454.54	1478.46	2.45148	0.537413	3.00077	0.409199	0.274182	0.641197	0.378322	0.307442
34554	7450088	nuclear copy of photosystem II protein psbW	(psbW) nuclear copy of photosystem II protein psbW	18.4688	271.615	68.7121	136.907	4.38148	133.137	12.0755	71.1837	89.5601	0.206217	3.03277	0.767218	1.52866	0.0489222	1.48657	0.134831	0.794814
34560	7444883	Class I peptide chain release factor	Class I peptide chain release factor	13.0823	155.528	17.737	51.6106	15.2108	68.5643	18.9489	29.8473	46.3161	0.282457	3.35796	0.382954	1.11431	0.328413	1.48035	0.409122	0.644425
34830	7444594	oxygen-evolving enhancer protein 1 precursor	(PsbO) oxygen-evolving enhancer protein 1 precursor	4515.64	1643.87	4936.8	1035.14	536.205	1686.77	981.736	871.688	2025.98	2.22887	0.811395	2.43675	0.510931	0.264664	0.832568	0.484573	0.430255
35934	7445547	Cytochrome c, class IC	Cytochrome c, class IC	5933.1	2853.04	8327.77	2951.02	783.805	3240.91	1019.19	2383	3436.48	1.7265	0.830222	2.42334	0.858733	0.228084	0.943089	0.296581	0.693442
37377	NA	Imm	NA	95.3946	23.7674	32.821	50.6537	127.193	43.5755	106.089	56.4847	66.9975	1.42385	0.35475	0.489884	0.756053	1.89848	0.650405	1.58348	0.843087
38306	NA	lhca8	lhca8	4.96528	78.1336	6.10159	28.767	12.104	42.0158	5.53307	19.4942	24.6393	0.201519	3.17109	0.247636	1.16752	0.491248	1.70523	0.224563	0.791183
38494	7449416	fucoxanthin chlorophyll a/c protein 1	(Lhcf1) fucoxanthin chlorophyll a/c protein 1	22567.8	227.287	32604.2	529.062	3151.6	376.694	5552.34	593.525	8200.32	2.75207	0.0277168	3.97597	0.0645173	0.384327	0.0459366	0.677089	0.0723783
38667	7442816	fucoxanthin chlorophyll a/c protein 4	(Lhcf4) fucoxanthin chlorophyll a/c protein 4	1283.58	3.11658	1433.81	13.5224	84.0804	10.8956	134.4	7.09743	371.313	3.45687	0.00839341	3.86146	0.0364179	0.226441	0.0293434	0.361958	0.0191144
38879	7442680	fucoxanthin chlorophyll a/c protein, LI818 clade	(Lhcx2) fucoxanthin chlorophyll a/c protein, LI818 clade	21.0041	305.593	44.0399	76.9581	28.5556	263.398	16.6047	43.7316	99.9857	0.210071	3.05637	0.440462	0.769691	0.285597	2.63436	0.166071	0.437378
42962	7443377	fucoxanthin chlorophyll a/c protein 5	(Lhcf5) fucoxanthin chlorophyll a/c protein 5	6760.87	528.21	8353.52	384.515	1026.69	875.277	1672.39	502.647	2513.02	2.69034	0.21019	3.3241	0.153009	0.408551	0.348298	0.665492	0.200018
261242	7442234	PSBP, photosystem II oxygen-evolving complex 23K protein	(PSBP) PSBP, photosystem II oxygen-evolving complex 23K protein	20.8469	47.0066	19.5164	48.6021	8.41919	50.0548	5.49491	33.6702	29.2014	0.713902	1.60974	0.668339	1.66438	0.288315	1.71412	0.188173	1.15303
261769	7444763	apyrase	apyrase	0.411662	36.0835	0.049945	24.9093	1.83686	19.7468	0.58144	11.1524	11.8465	0.0347497	3.04592	0.00421601	2.10268	0.155055	1.66689	0.0490812	0.941405
262279	NA	chlorophyll synthase	chlorophyll synthase	22.3984	38.5482	86.2849	58.6481	3.53483	26.1499	6.33822	34.8113	34.5892	0.647553	1.11446	2.49456	1.69556	0.102195	0.756012	0.183242	1.00642
262332	7452241	fucoxanthin chlorophyll a/c light-harvesting protein, lhcr type	(Lhcr14) fucoxanthin chlorophyll a/c light-harvesting protein, lhcr type	3012.65	597.275	4052.39	553.128	419.691	678.205	633.485	365.67	1289.06	2.33708	0.463341	3.14368	0.429093	0.325579	0.526124	0.491431	0.283671
263062	7446166	superoxide dismutase (Fe)	superoxide dismutase (Fe)	45.1024	15.9757	16.0952	42.6188	62.0839	45.4153	45.3538	48.4593	40.138	1.12368	0.398018	0.400995	1.06181	1.54676	1.13148	1.12995	1.20732
264714	7443379	fucoxanthin chl a/c protein-deviant sequence	fucoxanthin chl a/c protein-deviant sequence	14.5358	5.71953	13.7786	6.55216	4.71072	10.9732	10.8129	7.66353	9.3433	1.55575	0.612152	1.4747	0.701268	0.504181	1.17444	1.15729	0.820217
264921	7442679	fucoxanthin chlorophyll a/c protein, LI818 clade	(lhcx1) fucoxanthin chlorophyll a/c protein, LI818 clade	5.68955	76.0173	8.80979	28.1754	9.20591	103.376	6.15395	15.1646	31.574	0.180197	2.40759	0.27902	0.89236	0.291566	3.27408	0.194905	0.480286
268127	7445011	fucoxanthin chlorophyll a/c protein 8	(Lhcf9) fucoxanthin chlorophyll a/c protein 8	31459.3	413.212	47666.8	418.329	1659.37	688.03	3629.71	489.56	10803	2.91208	0.0382496	4.41235	0.0387232	0.153602	0.0636886	0.335989	0.0453169
268713	7446133	PGR5-like protein 1	PGR5-like protein 1	244.661	302.324	407.826	237.572	108.241	428.555	184.035	333.714	280.866	0.871094	1.0764	1.45203	0.845855	0.385383	1.52583	0.655241	1.18816
												avg	1.44586	1.30211	2.00936	0.812514	0.33982	1.09636	0.412929	0.581041
												stdev	1.00902	1.09388	1.35024	0.602608	0.351979	0.804307	0.340183	0.372191
												confidence interval 95%	0.301586	0.326951	0.403574	0.180115	0.105204	0.240401	0.101678	0.111245
													1160pM	233pM	58pM	12pM
												night	1.30211	0.812514	1.09636	0.581041
													0.326951	0.180115	0.240401	0.111245
												day	1.44586	2.00936	0.33982	0.412929
													0.301586	0.403574	0.105204	0.101678

## Sheet: Glycolysis
					RPKM									RPKM normalized to the average
ID	description	geneid	protein	desc	1160pM-Light	1160pM-Dark	233pM-Light	233pM-Dark	58pM-Light	58pM-Dark	12pM-Light	12pM-Dark	average	1160pM-Light	1160pM-Dark	233pM-Light	233pM-Dark	58pM-Light	58pM-Dark	12pM-Light	12pM-Dark
428	FBAC1 fructose-bisphosphate aldolase,	NA	Fructose 1,6-bisphosphate aldolase	Fructose-bisphosphate aldolase	25.9638	5303.12	484.894	1160.86	1.97274	2144.25	6.41823	600.891	1216.05	0.021351	4.36095	0.398746	0.954619	0.00162226	1.7633	0.00527795	0.494135
547	pyruvate dehydrogenase E2 component (dihydrolipoamide acetyltransferase) [EC:2.3.1.12] | (Ref K3; phosphoglycerate kinase precursor	7442750	dihydrolipamide s-acetyltransferase	dihydrolipamide s-acetyltransferase	2.31968	373.4	36.7232	183.566	0.173701	154.652	0.297338	72.1566	102.911	0.0225406	3.62838	0.356844	1.78374	0.00168787	1.50277	0.00288927	0.701154
1394	alcohol dehydrogenase [EC:1.1.1.1] | (RefSeq) ADH1; probable alcohol dehydrogenase	7449127	probable alcohol dehydrogenase	(ADH1) probable alcohol dehydrogenase	16.9058	17.1151	21.8597	18.9853	13.0498	18.3926	17.4066	22.0686	18.2229	0.92772	0.939209	1.19957	1.04184	0.716118	1.00931	0.955201	1.21103
4875	PK3 pyruvate kinase	7452237	Pyruvate kinase	Pyruvate kinase	12.5793	120.815	15.8415	153.97	10.9928	87.8692	8.18063	70.2118	60.0575	0.209454	2.01165	0.263772	2.56371	0.183038	1.46308	0.136213	1.16908
5186	PEPCK	7449717	phosphoenolpyruvate carboxykinase	(PCK1) phosphoenolpyruvate carboxykinase	84.238	43.3293	31.7631	72.1827	62.3075	21.3354	80.1601	52.6607	55.9971	1.50433	0.773778	0.567227	1.28904	1.11269	0.381008	1.43151	0.940419
5500	PPDK	7450100	pyruvate phosphate dikinase	(PDK1_2) pyruvate phosphate dikinase	39.8515	1.12992	62.6938	0.328992	13.1373	1.22281	15.3643	1.66503	16.9242	2.35471	0.0667633	3.70439	0.0194391	0.776242	0.0722522	0.907829	0.0983813
7229	TPI-SGL triosephosphate isomerase (TIM) [EC:5.3.1.1] | (RefSeq)	7450569	triose phosphate isomerase	(tpi) triose phosphate isomerase	0.963338	39.654	3.71149	21.1941	0.233868	19.4634	0.48758	20.6609	13.2961	0.0724527	2.98238	0.279141	1.59401	0.0175893	1.46385	0.036671	1.55391
8778	pyruvate dehydrogenase E1 component beta subunit [EC:1.2.4.1] | (RefSeq) PDHB1; pyruvate dehy	7448334	pyruvate dehydrogenase	(PDHB1) pyruvate dehydrogenase	220.654	297.711	162.454	305.371	210.185	322.511	229.393	277.241	253.19	0.871497	1.17584	0.641629	1.2061	0.830146	1.27379	0.906011	1.09499
11075	PC2	7442630	Pyruvate carboxylase	Pyruvate carboxylase	7.78324	7.65668	8.18192	9.84404	3.96377	12.4242	9.16568	16.7628	9.4728	0.821642	0.808281	0.863728	1.03919	0.418437	1.31157	0.967579	1.76957
11076	PC2	7442631	Pyruvate carboxylase	Pyruvate carboxylase	4.75357	1.10753	5.65982	1.40165	2.25071	1.556	6.21684	3.5149	3.30763	1.43715	0.334842	1.71114	0.423763	0.680462	0.470427	1.87954	1.06267
11761	FBAC4 fructose-bisphosphate aldolase, class I [EC:4.1.2.13] | (RefSeq) ALDO4; Fructose-1,6-bisphosp	7443864	Fructose-1,6-bisphosphatase aldolase	(ALDO4) Fructose-1,6-bisphosphatase aldolase	NA	NA	NA	NA	NA	NA	NA	NA
14563	P2FK/F2BP1	7446681	6-phosphofructo 2-kinase	(PF2K1) 6-phosphofructo 2-kinase	26.6916	66.6845	28.0272	34.4682	19.0294	63.0784	21.4224	48.2171	38.4523	0.694146	1.73421	0.728881	0.896387	0.494883	1.64043	0.557115	1.25395
15858	aldose 1-epimerase [EC:5.1.3.3] | (RefSeq) hypothetical protein	7446643	Aldose 1-epimerase	Aldose 1-epimerase	14.6306	16.962	4.42238	32.0942	16.504	15.5622	14.8295	19.3086	16.7892	0.87143	1.01029	0.263407	1.9116	0.98301	0.926917	0.883279	1.15006
16169	pyruvate dehydrogenase E1 component alpha subunit [EC:1.2.4.1] | (RefSeq) predicted protein	7448626	Dehydrogenase, E1 component	Dehydrogenase, E1 component	4.03312	233.873	12.0087	91.7538	2.81011	101.348	4.29168	74.7294	65.6059	0.0614749	3.56481	0.183043	1.39856	0.0428332	1.5448	0.065416	1.13906
16295	FBP1 fructose-1,6-bisphosphatase I [EC:3.1.3.11] | (RefSeq) predicted protein	7445185	hypothetical protein	hypothetical protein	46.255	40.7173	35.4608	33.3642	38.3789	26.5287	43.664	32.6741	37.1304	1.24575	1.0966	0.955034	0.89857	1.03363	0.714474	1.17596	0.879982
17651	2,3-bisphosphoglycerate-dependent phosphoglycerate mutase [EC:5.4.2.11] | (RefSeq) predicted	7448902	Phosphoglycerate/bisphosphoglycerate mutase	Phosphoglycerate/bisphosphoglycerate mutase	1.70725	46.5056	5.09571	54.2661	2.05991	67.8157	3.35616	63.9303	30.5921	0.0558069	1.52018	0.16657	1.77386	0.0673347	2.21677	0.109707	2.08977
17735	2,3-bisphosphoglycerate-dependent phosphoglycerate mutase [EC:5.4.2.11] | (RefSeq) predicted	7443718	Phosphoglycerate/bisphosphoglycerate mutase	Phosphoglycerate/bisphosphoglycerate mutase	37.3033	45.7045	41.2158	19.804	21.821	12.539	34.7946	16.137	28.6649	1.30136	1.59444	1.43785	0.69088	0.761243	0.437434	1.21384	0.562954
20726	MDH1	7445648	probable malate dehydrogenase with mitochondrial or glyoxysomal precursor	(MDH1) probable malate dehydrogenase with mitochondrial or glyoxysomal precursor	137.759	72.0071	30.7624	204.231	173.989	131.778	113.347	155.63	127.438	1.08099	0.565037	0.241391	1.60259	1.36528	1.03406	0.889432	1.22122
21177	pyruvate dehydrogenase E2 component (dihydrolipoamide acetyltransferase) [EC:2.3.1.12] | (Ref	7448666	dihydrolipoamide s-acetyltransferase	(LAT1_2) dihydrolipoamide s-acetyltransferase	59.1885	83.8767	42.4896	60.7192	58.7562	60.4772	52.5261	51.519	58.6941	1.00842	1.42905	0.723917	1.0345	1.00106	1.03038	0.894913	0.877755
21238	aldehyde dehydrogenase (NAD+) [EC:1.2.1.3] | (RefSeq) ALD3; aldehyde dehydrogenase	7450222	aldehyde dehydrogenase	(ALD3) aldehyde dehydrogenase	30.1897	22.6386	43.5949	20.2381	42.7117	25.4207	42.4248	34.8197	32.7548	0.921688	0.691153	1.33095	0.617868	1.30398	0.77609	1.29523	1.06304
21748	FBAC2 fructose-bisphosphate aldolase, class II [EC:4.1.2.13] | (RefSeq) ALDO2; fructose-bisphosphat	7448742	fructose-bisphosphate aldolase	(ALDO2) fructose-bisphosphate aldolase	258.179	446.354	236.159	265.4	111.947	258.224	90.1003	172.667	229.879	1.12311	1.94169	1.02732	1.15452	0.486983	1.12331	0.391947	0.751122
22213	PPi-PFK diphosphate-dependent phosphofructokinase [EC:2.7.1.90] | (RefSeq) PF	7447915	phosphofructokinase	(PFK2) phosphofructokinase	777.505	105.146	214.376	72.7919	697.355	117.695	609.089	118.732	339.086	2.29294	0.310086	0.632217	0.214671	2.05657	0.347094	1.79627	0.350152
22345	PK4 pyruvate kinase [EC:2.7.1.40] | (RefSeq) PYK2; phosphofructokinase	7446148	pyruvate kinase	(PYK2) pyruvate kinase	1.22269	980.711	2.13719	594.949	2.47498	361.355	0.127372	59.0753	250.257	0.00488574	3.91882	0.00854	2.37736	0.00988978	1.44394	0.000508966	0.236059
23810	PEPS1	7449836	phosphoenol pyruvate synthase	(PPS1) phosphoenol pyruvate synthase	NA	NA	NA	NA	NA	NA	NA	NA
23958	01792 glucose-6-phosphate 1-epimerase [EC:5.1.3.15] | (RefSeq) predicted protein K2; pyruvate kinase	7449312	Galactose mutarotase-like	Galactose mutarotase-like	54.2264	27.7792	46.3611	31.1815	49.3218	31.7187	59.6095	38.4828	42.3351	1.28089	0.656175	1.0951	0.736539	1.16503	0.749229	1.40804	0.909003
24399	00382 dihydrolipoamide dehydrogenase [EC:1.8.1.4] | (RefSeq) DLDH2; hypothetical protein	7445436	FAD-dependent pyridine nucleotide-disulphide oxidoreductase	(DLDH2) hypothetical protein	29.2425	425.826	60.8927	219.821	13.7759	273.597	11.5404	150.858	148.194	0.197326	2.87343	0.410898	1.48333	0.0929587	1.84621	0.0778737	1.01797
25116	PGK3 phosphoglycerate kinase [EC:2.7.2.3] | (RefSeq) PG	7449979	phosphoglycerate kinase	(PGK5) phosphoglycerate kinase	394.567	0.556019	289.755	8.81747	175.94	3.31551	177.546	10.7715	132.659	2.9743	0.00419135	2.18421	0.0664674	1.32626	0.0249928	1.33837	0.0811975
25953	putative Malate/L-lactate dehydrogenase	7446136	malate dehydrogenase	(MDH2) malate dehydrogenase	43.2209	107.75	47.5131	73.4797	28.8847	47.7047	41.3928	45.6117	54.4448	0.793848	1.97908	0.872685	1.34962	0.530533	0.876203	0.760272	0.837761
26523	00121 S-(hydroxymethyl)glutathione dehydrogenase / alcohol dehydrogenase [EC:1.1.1.284 1.1.1.1] | ( K4; pyruvate kinase	7445660	TonB box, N-terminal	TonB box, N-terminal	97.327	80.9583	78.0175	86.8438	96.4221	105.898	110.28	101.539	94.6608	1.02817	0.855246	0.82418	0.917422	1.01861	1.11871	1.16501	1.07266
27850	01834 2,3-bisphosphoglycerate-dependent phosphoglycerate mutase [EC:5.4.2.11] | (RefSeq) PGAM2; pho	7453352	phosphoglycerate mutase	(PGAM2) phosphoglycerate mutase	11.5694	509.915	10.5895	405.997	28.682	315.368	18.1842	201.818	187.765	0.0616163	2.7157	0.0563973	2.16226	0.152754	1.67959	0.0968455	1.07484
28239	TPI/GAPDH fusion glyceraldehyde 3-phosphate dehydrogenase [EC:1.2.1.12] | (RefSeq) triosephosphate isomerase/g	7449701	triosephosphate isomerase/glyceraldehyde-3-phosphate dehydrogenase precursor	triosephosphate isomerase/glyceraldehyde-3-phosphate dehydrogenase precursor	4.37518	444.581	4.69903	422.967	15.3304	194.956	6.3721	171.928	158.151	0.0276645	2.81112	0.0297123	2.67445	0.096935	1.23272	0.0402912	1.08711
28241	GAPDH1 glyceraldehyde 3-phosphate dehydrogenase [EC:1.2.1.12] | (RefSeq) gapC3; glyceraldehyde 3-pho	7451762	glyceraldehyde 3-phosphate dehydrogenase	(gapC3) glyceraldehyde 3-phosphate dehydrogenase	80.2078	290.468	26.7176	239.638	121.426	164.99	71.6143	105.23	137.537	0.583174	2.11194	0.194258	1.74236	0.882867	1.19961	0.520692	0.765103
28334	GAPDH4 glyceraldehyde 3-phosphate dehydrogenase [EC:1.2.1.12] | (RefSeq) GAPD4; glyceraldehyde-3-pho	7453188	glyceraldehyde-3-phosphate dehydrogenase	(GAPD4) glyceraldehyde-3-phosphate dehydrogenase	2560.45	17.4939	1846.49	33.2634	1963.03	56.8495	1915.67	154.91	1068.52	2.39626	0.016372	1.72809	0.0311303	1.83715	0.053204	1.79282	0.144976
28350	01834 2,3-bisphosphoglycerate-dependent phosphoglycerate mutase [EC:5.4.2.11] | (RefSeq) PGAM1; pho	7453216	phosphoglycerate mutase	(PGAM1) phosphoglycerate mutase	9.75067	65.1109	0.610416	147.933	75.2434	81.0144	29.8624	57.0388	58.3205	0.167191	1.11643	0.0104666	2.53655	1.29017	1.38912	0.51204	0.978023
30380	01803 TPI1 triosephosphate isomerase (TIM) [EC:5.3.1.1] | (RefSeq)	7444271	triose-phosphate isomerase	(TPI2) triose-phosphate isomerase	831.986	233.954	1076.5	287.073	655.381	233.911	966.917	327.747	576.683	1.44271	0.405688	1.86671	0.497799	1.13647	0.405615	1.67669	0.568331
31232	(ATP-PFK) ATP-dependent 6-phosphofructokinase 1 [EC:2.7.1.11] | (RefSeq) PF	7451444	6-phosphofructokinase	(PFK1) 6-phosphofructokinase	86.7227	63.1959	55.6854	39.6772	119.308	68.2763	135.34	79.2156	80.9276	1.07161	0.780894	0.688088	0.49028	1.47426	0.843671	1.67236	0.978845
31383	GAPDH2 glyceraldehyde 3-phosphate dehydrogenase [EC:1.2.1.12] | (RefSeq) GAPD1; glyceraldehyde-3-pho K1; 6-phosphofructokinase	7445019	glyceraldehyde-3-phosphate dehydrogenase precursor	(GAPD1) glyceraldehyde-3-phosphate dehydrogenase precursor	144.041	3622.06	1248.01	1504.6	9.92351	1262.87	31.2521	823.591	1080.79	0.133273	3.3513	1.15472	1.39212	0.00918169	1.16846	0.0289159	0.762024
31636	01792 glucose-6-phosphate 1-epimerase [EC:5.1.3.15] | (RefSeq) aldose-1-epimerase	7445048	aldose-1-epimerase	aldose-1-epimerase	0.168436	712.938	1.03469	321.154	0.0801712	385.219	0.128246	194.511	201.904	0.000834237	3.53107	0.00512465	1.59063	0.000397076	1.90793	0.00063518	0.96338
31810	PK2 pyruvate kinase [EC:2.7.1.40] | (RefSeq) predicted protein	7452887	Pyruvate kinase	Pyruvate kinase	130.193	37.2083	14.6598	39.7472	166.399	9.32912	79.2431	10.7469	60.9408	2.13639	0.610565	0.240558	0.652226	2.7305	0.153085	1.30033	0.17635
33021	FBP3 fructose-1,6-bisphosphatase I [EC:3.1.3.11] | (RefSeq) predicted protein K5; phosphoglycerate kinase	7448743	FBP3 Fructose-1,6-bisphosphatase	FBP3 Fructose-1,6-bisphosphatase	11.6664	30.9329	179.961	8.53425	0.510493	13.2348	0.714939	9.36355	31.8648	0.36612	0.970755	5.64765	0.267827	0.0160206	0.415341	0.0224366	0.293852
33454	01895 acetyl-CoA synthetase [EC:6.2.1.1] | (RefSeq) ACS2_2; acetyl-coenzyme a synthetase K4; phosphoglycerate kinase	NA	Acyl-CoA synthetase	Lipid transport and metabolism	36.5427	44.2349	20.8093	55.7458	37.5282	26.455	35.219	30.0805	35.8269	1.01998	1.23468	0.58083	1.55598	1.04748	0.738412	0.983031	0.839605
33663	01810 (GPI1) glucose-6-phosphate isomerase [EC:5.3.1.9] | (RefSeq) predicted protein	7451411	glucose-6-phosphate isomerase	glucose-6-phosphate isomerase	18.6949	8.63269	34.3989	12.3393	5.87856	13.1454	9.56811	12.7093	14.4209	1.29638	0.598623	2.38535	0.855655	0.407642	0.91155	0.663489	0.881312
34030	ME1	7449669	NAD dependent malic enzyme	(MAO1) NAD dependent malic enzyme	62.3243	45.0796	69.628	28.3876	22.7674	48.5114	24.0838	47.1157	43.4872	1.43316	1.03662	1.60111	0.652781	0.523542	1.11553	0.553813	1.08344
34187	01895 acetyl-CoA synthetase [EC:6.2.1.1] | (RefSeq) ACAS2; acetyl-coenzyme a synthetase	7453218	acetyl-coenzyme a synthetase	(ACAS2) acetyl-coenzyme a synthetase	93.412	18.1847	53.2869	34.9883	91.9406	23.777	84.1036	50.4331	56.2658	1.66019	0.323193	0.947057	0.62184	1.63404	0.422583	1.49476	0.896338
34543	PEPC1	7447267	phospoenolpyruvate carboxylase	(PPC2) phospoenolpyruvate carboxylase	72.9602	35.6216	23.9367	50.08	59.9826	47.5775	44.7762	47.4455	47.7975	1.52644	0.745259	0.500793	1.04775	1.25493	0.995397	0.936789	0.992635
35048	01624 FBAC3 fructose-bisphosphate aldolase, class II [EC:4.1.2.13] | (RefSeq) predicted protein	7442386	hypothetical protein	hypothetical protein	1156.49	189.892	622.173	144.905	838.616	314.762	704.836	288.576	532.531	2.17168	0.356583	1.16833	0.272106	1.57477	0.591068	1.32356	0.541895
35712	PGK2A phosphoglycerate kinase [EC:2.7.2.3] | (RefSeq) predicted protein	NA	3-phosphoglycerate kinase	Carbohydrate transport and metabolism	156.878	2896.94	1169.48	824.804	3.09868	1657.53	4.1143	397.635	888.81	0.176503	3.25934	1.31578	0.927987	0.00348632	1.86489	0.00462899	0.44738
35816	GAPDH3 glyceraldehyde 3-phosphate dehydrogenase [EC:1.2.1.12] | (RefSeq) GAPD2; glyceraldehyde-3-pho	7449838	glyceraldehyde-3-phosphate dehydrogenase	(GAPD2) glyceraldehyde-3-phosphate dehydrogenase	248.134	46.6259	143.708	78.7951	145.069	227.397	117.129	267.702	159.32	1.55746	0.292656	0.902009	0.494571	0.91055	1.4273	0.735183	1.68028
35878	01835 phosphoglucomutase [EC:5.4.2.2] | (RefSeq) predicted protein	NA	Phosphoglucomutase	Carbohydrate transport and metabolism	5.49145	81.3202	35.9768	38.527	0.37889	51.2228	1.43225	40.9052	31.9068	0.172109	2.54868	1.12756	1.20749	0.0118749	1.60539	0.0448885	1.28202
36462	TPI3 triosephosphate isomerase (TIM) [EC:5.3.1.1] | (RefSeq)	7450778	triose-phosphate isomerase	(TPI3) triose-phosphate isomerase	206.662	365.571	187.462	298.848	61.0365	399.685	54.8094	232.657	225.841	0.915076	1.61871	0.83006	1.32327	0.270263	1.76976	0.24269	1.03018
36716	dihydrolipoamide dehydrogenase [EC:1.8.1.4] | (RefSeq) LPD; precursor of hydrogenase lipoamid	7444502	precursor of hydrogenase lipoamide dehydrogenase	(LPD) precursor of hydrogenase lipoamide dehydrogenase	153.323	66.6678	112.879	74.7375	133.54	72.1119	125.344	88.7336	103.417	1.48257	0.64465	1.09149	0.722681	1.29127	0.697292	1.21202	0.858018
38051	P2FK/F2BP2	7444813	Fructose-2,6-bisphosphatase	Fructose-2,6-bisphosphatase	3.55372	48.7887	1.26419	49.5485	164.576	145.848	29.0084	79.7331	65.29	0.0544298	0.747261	0.0193626	0.758898	2.52068	2.23385	0.444301	1.22121
38266	(GPI3) glucose-6-phosphate isomerase [EC:5.3.1.9] | (RefSeq) predicted protein	7446308	glucose-6-phosphate isomerase	(GPI1) glucose-6-phosphate isomerase	154.477	2.97743	95.4411	2.62965	153.246	14.9589	160.455	36.7861	77.6213	1.99014	0.0383584	1.22957	0.0338779	1.97428	0.192716	2.06715	0.473917
39901	PGK1 phosphoglycerate kinase [EC:2.7.2.3] | (RefSeq) PG	7451667	phosphoglycerate kinase	(PGK1) phosphoglycerate kinase	57.4501	310.279	39.9328	125.464	69.8248	123.351	87.567	102.679	114.568	0.501448	2.70824	0.34855	1.0951	0.609459	1.07666	0.76432	0.896225
39973	(GPI2) glucose-6-phosphate isomerase [EC:5.3.1.9] | (RefSeq) GPI3; glucose-6-phosphate isomerase K 1; phosphoglycerate kinase	7451286	glucose-6-phosphate isomerase	(GPI3) glucose-6-phosphate isomerase	33.147	55.1983	28.7353	29.7466	26.8705	26.5539	29.932	26.892	32.1344	1.03151	1.71773	0.894221	0.925692	0.83619	0.826338	0.931462	0.836858
40021	alcohol dehydrogenase (NADP+) [EC:1.1.1.2] | (RefSeq) aldo-keto oxidoreductase	7445315	aldo-keto oxidoreductase	aldo-keto oxidoreductase	75.5924	95.2076	109.832	71.5673	41.3325	61.3808	49.0769	46.1896	68.7724	1.09917	1.38439	1.59704	1.04064	0.601005	0.89252	0.713614	0.67163
40391	ENO1 enolase [EC:4.2.1.11] | (RefSeq) ENO1; alpha enolase	7446146	alpha enolase	(ENO1) alpha enolase	126.14	494.833	64.7774	432.523	128.959	270.15	130.793	219.172	233.419	0.540404	2.11994	0.277516	1.85299	0.552479	1.15736	0.560338	0.938966
40393	PK4 pyruvate kinase [EC:2.7.1.40] | (RefSeq) PY	7446147	pyruvate kinase	(PYK1) pyruvate kinase	1.95015	1146.8	2.04337	750.303	21.9187	384.453	4.94742	75.757	298.522	0.00653267	3.84161	0.00684494	2.51339	0.073424	1.28785	0.016573	0.253774
40771	ENO2 enolase [EC:4.2.1.11] | (RefSeq) ENO2; enolase K1; pyruvate kinase	7453217	enolase	(ENO2) enolase	26.7409	157.466	2.87365	297.415	175.662	179.833	74.4888	176.948	136.429	0.196006	1.1542	0.0210634	2.18001	1.28758	1.31815	0.545991	1.297
40958	TPI2 triosephosphate isomerase (TIM) [EC:5.3.1.1] | (RefSeq) TPI2; triose-phosphate isomerase	7448577	triose-phosphate isomerase	(TPI1) triose-phosphate isomerase	207.274	83.1868	98.6349	216.933	277.699	181.581	205.513	178.052	181.109	1.14447	0.459318	0.544616	1.1978	1.53332	1.0026	1.13474	0.983118
41425	MDH2	7450578	cytosolic malate dehydrogenase	cytosolic malate dehydrogenase	98.7568	241.713	86.4379	50.8562	149.172	100.665	251.038	145.711	140.544	0.702677	1.71984	0.615025	0.361853	1.06139	0.716251	1.78619	1.03677
42577	PGK2B phosphoglycerate kinase [EC:2.7.2.3] | (RefSeq) PG	7449987	phosphoglycerate kinase precursor	(PGK3) phosphoglycerate kinase precursor	374.137	42.0681	295.559	10.8179	368.87	34.7506	388.305	73.1779	198.461	1.88519	0.211972	1.48926	0.0545091	1.85865	0.175101	1.95658	0.368728
260919	PGAM 2,3-bisphosphoglycerate-dependent phosphoglycerate mutase [EC:5.4.2.11] | (RefSeq) hypothetic	7451454	Phosphoglycerate/bisphosphoglycerate mutase	Phosphoglycerate/bisphosphoglycerate mutase	8.53116	9.25777	8.08387	7.68863	6.43217	6.34957	6.47491	6.73098	7.44363	1.1461	1.24372	1.08601	1.03291	0.864117	0.853021	0.869859	0.90426
261320	glucokinase [EC:2.7.1.2] | (RefSeq) GL	7450211	glucokinase	(GLK1) glucokinase	136.563	170.16	129.017	99.8473	102.602	136.581	98.9829	131.75	125.688	1.08653	1.35383	1.02649	0.794407	0.816323	1.08667	0.787529	1.04823
263035	PGAM6 Phosphoglycerate Mutase	7446367	Phosphoglycerate/bisphosphoglycerate mutase	Phosphoglycerate/bisphosphoglycerate mutase	13.8855	1.32953	13.003	4.30047	12.5443	5.68736	15.9673	6.67076	9.17354	1.51365	0.144931	1.41745	0.46879	1.36745	0.619974	1.74058	0.727174
263111	phosphoglucomutase [EC:5.4.2.2] | (RefSeq) phosphomannomutase-like protein	7448986	phosphomannomutase-like protein	phosphomannomutase-like protein	9.43498	12.267	6.2988	17.8554	11.6651	12.9098	12.0201	12.7174	11.8961	0.793117	1.03118	0.529485	1.50095	0.980584	1.08522	1.01043	1.06904
263397	2,3-bisphosphoglycerate-dependent phosphoglycerate mutase [EC:5.4.2.11] | (RefSeq) PGAM4; phoK1; glucokinase	7450180	phosphoglycerate mutase	(PGAM4) phosphoglycerate mutase	37.2497	21.7132	32.7009	36.2931	35.9979	30.7182	40.4485	35.7846	33.8633	1.1	0.641201	0.965676	1.07175	1.06304	0.907126	1.19447	1.05674
263810	(GPI4) glucose-6-phosphate isomerase [EC:5.3.1.9] | (RefSeq) predicted protein	NA	Glucose-6-phosphate isomerase	Carbohydrate transport and metabolism	13.7371	2.33509	9.81523	8.35049	15.3585	9.6541	15.3825	10.7953	10.6785	1.28642	0.218671	0.919156	0.781989	1.43826	0.904067	1.44051	1.01093
264556	FBP2 fructose-1,6-bisphosphatase I [EC:3.1.3.11] | (RefSeq) predicted protein	NA	Fructose-1,6-bisphosphatase	Carbohydrate transport and metabolism	15.1744	22.6801	7.9273	21.635	14.3482	16.0623	12.4488	12.732	15.376	0.986886	1.47503	0.515563	1.40706	0.933152	1.04463	0.809625	0.828043
264583	PK1 pyruvate kinase [EC:2.7.1.40] | (RefSeq) PY	7446285	pyruvate kinase	(PYK4) pyruvate kinase	1.23409	22.9712	5.07612	25.9673	0.0349111	23.6669	0.268099	31.0503	13.7836	0.0895329	1.66656	0.368272	1.88393	0.0025328	1.71703	0.0194506	2.25269
268280	00627 pyruvate dehydrogenase E2 component (dihydrolipoamide acetyltransferase) [EC:2.3.1.12] | (Ref	7450392	dihydrolipoamide s-acetyltransferase	(LAT2) dihydrolipoamide s-acetyltransferase	188.269	217.549	129.104	156.248	167.543	149.736	170.651	139.352	164.806	1.14237	1.32003	0.783369	0.948067	1.01661	0.908557	1.03546	0.845548
268374	00161 pyruvate dehydrogenase E1 component alpha subunit [EC:1.2.4.1] | (RefSeq) PDHA1; pyruvate deh	7450426	pyruvate dehydrogenase	(PDHA1) pyruvate dehydrogenase	144.664	255.397	95.4744	152.589	153.27	143.537	143.205	163.199	156.417	0.924863	1.63279	0.610384	0.975529	0.979882	0.917655	0.915535	1.04336
268546	PEPC2	7452058	phosphoenolpyruvate carboxylase	(PPC1) phosphoenolpyruvate carboxylase	141.975	239.904	62.7505	154.896	88.3965	94.0683	57.8671	96.2136	117.009	1.21337	2.05031	0.536289	1.3238	0.755468	0.803941	0.494554	0.822276
268550	00128 aldehyde dehydrogenase (NAD+) [EC:1.2.1.3] | (RefSeq) ALD1; aldehyde dehydrogenase	7445361	aldehyde dehydrogenase	(ALD1) aldehyde dehydrogenase	68.0356	104.162	86.3599	87.7914	63.3576	92.9102	65.3362	83.8083	81.4702	0.835098	1.27853	1.06002	1.07759	0.777679	1.14042	0.801965	1.0287
268621	01835 phosphoglucomutase [EC:5.4.2.2] | (RefSeq) PGM2; phosphoglucomutase	7442076	phosphoglucomutase	(PGM2) phosphoglucomutase	375.44	179.156	757.24	158.055	54.3132	276.256	64.3751	162.513	253.419	1.4815	0.706956	2.9881	0.623692	0.214322	1.09012	0.254027	0.641283
269057	PGK4 phosphoglycerate kinase [EC:2.7.2.3] | (RefSeq) PG	7443583	phosphoglycerate kinase	(PGK4) phosphoglycerate kinase	35.6485	95.6626	37.9216	40.1017	39.4766	34.695	35.363	31.8103	43.8349	0.813244	2.18234	0.865102	0.914835	0.900574	0.791492	0.806731	0.725684
269908	PC1	7444206	pyruvate carboxylase-like protein	pyruvate carboxylase-like protein	111.865	294.304	4.10536	208.043	103.55	93.985	35.6964	68.8418	115.049	0.97233	2.55808	0.0356836	1.8083	0.900049	0.816914	0.310272	0.59837
													avg	0.95353	1.46019	0.905262	1.11184	0.839376	1.02288	0.806974	0.89994
													stdev	0.677988	1.07981	0.880536	0.641943	0.621191	0.499895	0.579308	0.40117
													confidence interval 95%	0.155528	0.247704	0.201992	0.147259	0.142499	0.114674	0.132891	0.0920269
														1160pM	233pM	58pM	12pM
													night	1.46019	1.11184	1.02288	0.89994
														0.247704	0.147259	0.114674	0.0920269
													day	0.95353	0.905262	0.839376	0.806974
														0.155528	0.201992	0.142499	0.132891

## Sheet: C fixation
				RPKM									RPKM normalized to the average
ID	abb	name	geneid	1160pM-Light	1160pM-Dark	233pM-Light	233pM-Dark	58pM-Light	58pM-Dark	12pM-Light	12pM-Dark	average	1160pM-Light	1160pM-Dark	233pM-Light	233pM-Dark	58pM-Light	58pM-Dark	12pM-Light	12pM-Dark
233	CA_h	Carbonic anhydrase	7442183	111.357	214.322	181.911	18.7714	2.771	148.327	4.77239	13.9994	87.0289	1.27954	2.46266	2.09024	0.215691	0.03184	1.70434	0.0548368	0.160859
428	FBA_h	Fructose-bisphosphate aldolase	NA	25.9638	5303.12	484.894	1160.86	1.97274	2144.25	6.41823	600.891	1216.05	0.021351	4.36095	0.398746	0.954619	0.00162226	1.7633	0.00527795	0.494135
814	CA_c	Carbonic anhydrase	7446272	1.02664	38.2848	6.13589	0.281109	0.147635	27.0529	0.744867	22.4005	12.0093	0.0854875	3.18793	0.510929	0.0234077	0.0122934	2.25266	0.0620243	1.86527
4376	PRK_h	Phosphoribulokinase	7447914	108.855	4219.69	579.075	912.299	3.86584	1454.17	12.2848	161.258	931.437	0.116868	4.5303	0.621701	0.979454	0.0041504	1.56121	0.0131891	0.173128
5500	PPDK_c	Pyruvate phosphate dikinase	7450100	39.8515	1.12992	62.6938	0.328992	13.1373	1.22281	15.3643	1.66503	16.9242	2.35471	0.0667633	3.70439	0.0194391	0.776242	0.0722522	0.907829	0.0983813
16295	FBP_h	beta-D-Fructose 1,6-bisphosphate 1-phosphohydrolase	7445185	46.255	40.7173	35.4608	33.3642	38.3789	26.5287	43.664	32.6741	37.1304	1.24575	1.0966	0.955034	0.89857	1.03363	0.714474	1.17596	0.879982
21748	FBA_h	Fructose-bisphosphate aldolase	7448742	258.179	446.354	236.159	265.4	111.947	258.224	90.1003	172.667	229.879	1.12311	1.94169	1.02732	1.15452	0.486983	1.12331	0.391947	0.751122
22257	CA_c	Carbonic anhydrase	7453375	NA	NA	NA	NA	NA	NA	NA	NA
22391	CA_h	Carbonic anhydrase	7451924	14.7881	13.4728	24.356	17.2361	34.7793	16.128	32.3951	22.7534	21.9886	0.672534	0.612716	1.10767	0.783867	1.5817	0.73347	1.47327	1.03478
22596	CA_m	Carbonic anhydrase	7451750	172.38	262.775	129.929	199.799	167.632	226.23	168.875	173.627	187.656	0.918597	1.4003	0.692378	1.06471	0.893296	1.20556	0.89992	0.925241
25840	CA_c	Carbonic anhydrase	7448875	468.76	758.473	189.061	372.451	231.403	656.99	41.7151	301.374	377.528	1.24166	2.00905	0.500786	0.986552	0.612943	1.74024	0.110495	0.798282
31046	CA_m	Carbonic anhydrase	7449134	204.881	294.232	159.819	192.272	202.175	280.731	191.637	197.216	215.371	0.951297	1.36617	0.742066	0.89275	0.938733	1.30348	0.889802	0.915706
31215	CA_c	Carbonic anhydrase	7453420	14.6805	37.3754	12.1015	17.7443	16.3144	15.6916	14.9926	13.3202	17.7776	0.825789	2.10239	0.68072	0.998131	0.917695	0.882663	0.843343	0.749271
31383	GAPDH_h	Glyceraldehyde 3-phosphate dehydrogenase (nad)	7445019	144.041	3622.06	1248.01	1504.6	9.92351	1262.87	31.2521	823.591	1080.79	0.133273	3.3513	1.15472	1.39212	0.00918169	1.16846	0.0289159	0.762024
32252	RPI_c	Ribose-5-phosphate isomerase	7450358	23.1559	42.3486	9.97636	61.2541	28.2485	31.7571	20.0508	20.8656	29.7071	0.779472	1.42554	0.335824	2.06193	0.950901	1.06901	0.67495	0.702376
32332	RPI_h	Ribose-5-phosphate isomerase	NA	1.66224	265.866	23.0538	145.569	0.242657	222.388	0.26614	108.996	96.0055	0.017314	2.76928	0.24013	1.51625	0.00252753	2.31641	0.00277213	1.13531
32924	RPE_h	D-Ribulose-5-Phosphate 3-Epimerase	NA	11.8048	856.402	187.652	248.764	0.490811	190.881	1.28153	96.7072	199.248	0.0592468	4.29817	0.941802	1.24851	0.00246332	0.958008	0.00643184	0.485361
34094	CA_m	Carbonic anhydrase	7449704	50.3074	64.0602	24.7923	54.0169	40.6156	52.7549	21.1148	35.1281	42.8488	1.17407	1.49503	0.578601	1.26064	0.947883	1.23119	0.492774	0.819816
34125	CA_c	Carbonic anhydrase	7449703	23.5522	15.5288	1.9543	0.916193	0.699913	12.2215	0.28503	0.936119	7.01175	3.35896	2.21468	0.278718	0.130665	0.0998199	1.74301	0.0406504	0.133507
34543	PEPC_h	Phosphoenolpyruvate carboxylase	7447267	72.9602	35.6216	23.9367	50.08	59.9826	47.5775	44.7762	47.4455	47.7975	1.52644	0.745259	0.500793	1.04775	1.25493	0.995397	0.936789	0.992635
35712	PGK_h	Phosphoglycerate kinase	NA	156.878	2896.94	1169.48	824.804	3.09868	1657.53	4.1143	397.635	888.81	0.176503	3.25934	1.31578	0.927987	0.00348632	1.86489	0.00462899	0.44738
36462	TPI_h	Triose-phosphate isomerase	7450778	206.662	365.571	187.462	298.848	61.0365	399.685	54.8094	232.657	225.841	0.915076	1.61871	0.83006	1.32327	0.270263	1.76976	0.24269	1.03018
40958	TPI_h	Triose-phosphate isomerase	7448577	207.274	83.1868	98.6349	216.933	277.699	181.581	205.513	178.052	181.109	1.14447	0.459318	0.544616	1.1978	1.53332	1.0026	1.13474	0.983118
41566	CA_c	Carbonic anhydrase	7452813	33.8633	45.3821	26.995	36.4718	29.9228	34.8257	37.2021	34.4369	34.8875	0.970644	1.30081	0.773773	1.04541	0.857696	0.998229	1.06635	0.987086
261750	GLYCK_m	Glycerate kinase	7448707	8.30851	17.639	2.08182	14.9876	15.111	6.46113	6.47435	3.61692	9.33505	0.890035	1.88955	0.223012	1.60552	1.61874	0.692137	0.693553	0.387456
261823	SBP_c	Sedoheptulose-bisphosphatase	7451690	49.7811	103.672	27.3661	56.3393	53.0542	43.4156	47.2962	39.9661	52.6114	0.946205	1.97053	0.520156	1.07086	1.00842	0.825213	0.898974	0.759647
262006	CA_c	Carbonic anhydrase	7442032	21.4836	22.1057	35.2247	24.2994	21.6766	26.3484	18.4185	31.903	25.1825	0.853117	0.877819	1.39878	0.964932	0.860782	1.0463	0.731402	1.26687
262009	CA_m	Carbonic anhydrase	7446728	66.0723	72.6019	153.414	118.305	60.9601	74.1519	48.3271	90.0069	85.48	0.772957	0.849344	1.79474	1.38401	0.713151	0.867477	0.565361	1.05296
264556	FBP_h	beta-D-Fructose 1,6-bisphosphate 1-phosphohydrolase	NA	15.1744	22.6801	7.9273	21.635	14.3482	16.0623	12.4488	12.732	15.376	0.986886	1.47503	0.515563	1.40706	0.933152	1.04463	0.809625	0.828043
												avg	0.912191	1.96919	0.892108	1.01987	0.655637	1.23749	0.541375	0.77214
												stdev	0.716732	1.18945	0.711966	0.46711	0.529743	0.508052	0.452084	0.384922
												confidence interval 95%	0.270348	0.448655	0.26855	0.176192	0.199816	0.191635	0.170524	0.145191
													1160pM	233pM	58pM	12pM
												night	1.96919	1.01987	1.23749	0.77214
													0.448655	0.176192	0.191635	0.145191
												day	0.912191	0.892108	0.655637	0.541375
													0.270348	0.26855	0.199816	0.170524

## Sheet: TF
			RPKM									RPKM normalized to the average
ID	desc	X	1160pM-Light	1160pM-Dark	233pM-Light	233pM-Dark	58pM-Light	58pM-Dark	12pM-Light	12pM-Dark	average	1160pM-Light	1160pM-Dark	233pM-Light	233pM-Dark	58pM-Light	58pM-Dark	12pM-Light	12pM-Dark
1173	Tp_HSF_2.7f		16.1945	28.6244	16.8797	23.7213	12.0705	35.2454	13.9085	32.5073	22.3939	0.723163	1.27822	0.753764	1.05927	0.53901	1.57388	0.621082	1.45161
3698	Tp_HSF_1a		0	283.25	0.0676405	241.989	0.116633	223.728	0.0829762	104.067	106.663	0	2.65557	0.000634153	2.26873	0.00109348	2.09753	0.000777931	0.975666
3973	Tp_E2F-DP3		45.2461	62.2895	46.3603	61.4211	49.3443	69.1477	48.4804	68.006	56.2869	0.803847	1.10664	0.823642	1.09121	0.876656	1.22849	0.861308	1.2082
4202	Tp_bHLH8_PAS		0.0759956	14.9555	0.091685	51.1478	0.0696022	87.5831	0.116335	168.198	40.2797	0.00188669	0.371291	0.00227621	1.26982	0.00172797	2.17437	0.00288817	4.17575
8405	Tp_HSF_1f		0.0168214	0.121714	0.0087165	0.27546	0.0436766	0.243744	0.0207403	0.383688	0.13932	0.120739	0.873629	0.0625646	1.97717	0.313498	1.74953	0.148868	2.754
9643	Tp_bZIP8		3.84668	16.6116	8.87639	17.7737	1.03562	30.2151	3.02161	24.7474	13.266	0.289965	1.25219	0.669107	1.33979	0.0780658	2.27763	0.227771	1.86548
9689	Tp_bZIP7b/PAS		8.50967	315.165	97.7372	558.299	11.4661	664.046	12.517	471.543	267.41	0.0318225	1.17858	0.365495	2.0878	0.0428781	2.48325	0.0468081	1.76337
10761	Tp_HSF_2a		0.0112051	50.8429	0.0280456	325.511	0.0472484	279.567	0.0441298	378.088	129.267	8.66813e-05	0.393316	0.000216958	2.51812	0.000365509	2.16271	0.000341384	2.92485
11795	Tp_CCCH23		0.0212015	0.61529	0.0096277	1.73782	0.0182547	0.564425	0	0.634112	0.450091	0.047105	1.36703	0.0213906	3.86104	0.0405578	1.25402	0	1.40885
20777	Tp_TAZ1		2.91442	14.9326	3.11248	29.2725	5.38513	31.7262	3.85366	28.7751	14.9965	0.19434	0.995736	0.207547	1.95195	0.359092	2.11557	0.25697	1.91879
20899	Tp_bHLH2_PAS		20.8409	116.452	38.8382	93.3772	13.3668	190.924	16.6876	149.765	80.0315	0.260409	1.45508	0.485287	1.16676	0.167019	2.38561	0.208513	1.87133
21989	Tp_bZIP15		12.7393	261.208	74.7291	193.165	12.9248	224.489	14.3316	166.909	120.062	0.106106	2.17561	0.622421	1.60887	0.107651	1.86978	0.119368	1.39019
24507	Tp_bZIP5_PAS		0.0284473	11.5591	0.0543885	30.4567	0.260985	45.2091	0.0678103	72.7431	20.0475	0.001419	0.576585	0.00271299	1.51923	0.0130184	2.2551	0.00338249	3.62855
33682	Tp_sigma70.3a		9.34367	186.992	4.8455	268.822	51.514	145.856	16.491	77.7155	95.1975	0.0981504	1.96426	0.0508995	2.82383	0.541128	1.53214	0.17323	0.81636
40966	Tp_sigma70.6		2.76174	623.458	33.4082	308.6	1.97558	438.704	2.29408	74.5302	185.716	0.0148707	3.35704	0.179888	1.66167	0.0106376	2.36223	0.0123526	0.401312
261083	Tp_sigma70.1		23.1024	168.013	34.5137	79.426	18.4349	73.6917	16.4842	40.7534	56.8024	0.406716	2.95785	0.60761	1.39829	0.324544	1.29733	0.290202	0.717459
269238	Tp_HSF_1.3e		33.0808	57.2563	32.8661	71.9221	34.4614	55.5546	30.1554	43.8062	44.8879	0.736966	1.27554	0.732182	1.60226	0.767721	1.23763	0.671794	0.975902
10806	Tp_HSF_2.4b		6.05804	1.87155	3.19062	5.54062	2.2357	6.59924	4.56149	8.5087	4.82074	1.25666	0.388229	0.661851	1.14933	0.463767	1.36892	0.94622	1.76502
916	Tp_CCHH2		55.3407	109.97	49.1771	61.012	58.1928	59.3399	54.9294	50.0819	62.2555	0.888929	1.76643	0.789924	0.980027	0.934742	0.953167	0.882323	0.804458
918	Tp_HSF_2.5b		NA	NA	NA	NA	NA	NA	NA	NA
1071	Tp_HSF_1.3k		0.738912	5.86151	0.668144	3.75224	8.02545	12.7422	1.70091	4.37812	4.73344	0.156105	1.23832	0.141154	0.79271	1.69548	2.69196	0.359339	0.924935
1161	Tp_CCHH11		5.97468	9.75302	8.59546	9.45406	8.19784	11.3874	8.48624	9.78158	8.95379	0.66728	1.08926	0.959981	1.05587	0.915572	1.2718	0.947782	1.09245
1217	Tp_Myb1R2		39.0642	23.5339	39.9313	25.0208	38.4025	31.7132	39.5825	28.3825	33.2039	1.17649	0.708769	1.20261	0.753552	1.15657	0.955106	1.1921	0.854795
1785	Tp_HSF_1.3d		15.1998	108.044	38.8377	65.1729	4.55318	165.677	5.39004	185.952	73.6033	0.20651	1.46792	0.527663	0.885462	0.0618611	2.25095	0.0732309	2.52641
1943	Tp_HSF_2.6e		55.2592	26.1434	60.4898	39.0157	63.7757	51.0652	59.7157	56.616	51.5101	1.07279	0.507539	1.17433	0.757438	1.23812	0.991363	1.1593	1.09912
2074	Tp_CBF/NF1a		43.1492	40.2433	33.3649	43.2247	42.5667	50.3901	42.0984	47.0347	42.759	1.00913	0.941165	0.780301	1.01089	0.995504	1.17847	0.984551	1.09999
2218	Tp_HSF_2.4a		9.49225	14.0866	8.57823	10.5391	9.57468	10.0784	11.2479	11.8136	10.6763	0.889092	1.31942	0.80348	0.987146	0.896813	0.943991	1.05354	1.10652
2220	Tp_HSF_2.4e		8.01262	13.6632	9.02162	18.8687	6.48009	11.6745	10.6763	13.8275	11.5281	0.695053	1.18521	0.782579	1.63676	0.562114	1.0127	0.926116	1.19946
2335	Tp_CXC4		23.807	10.4257	38.069	20.5476	22.3984	24.8719	13.9387	19.227	21.6607	1.09909	0.481318	1.75752	0.948615	1.03406	1.14825	0.643503	0.887644
2390	Tp_Myb1R_SHAQKYF5		21.9802	14.2601	19.1561	13.6409	31.8089	30.1511	35.4003	26.9313	24.1661	0.909547	0.590086	0.792686	0.564464	1.31626	1.24766	1.46487	1.11443
2720	Tp_HSF_3c		NA	NA	NA	NA	NA	NA	NA	NA
2991	Tp_CCCH22		27.2312	37.161	70.3546	32.5933	6.96754	42.4904	11.2317	28.148	32.0222	0.850384	1.16048	2.19706	1.01783	0.217584	1.3269	0.350747	0.879016
3197	Tp_HSF_2.3a		8.11221	38.0351	4.77368	21.155	7.45404	13.3774	6.75601	6.75491	13.3023	0.609836	2.85929	0.358861	1.59033	0.560358	1.00565	0.507883	0.5078
3375	Tp_Myb2R2		17.308	17.1056	20.5643	25.9186	18.6304	31.7081	23.1747	28.8078	22.9022	0.755738	0.746896	0.897918	1.13171	0.813478	1.3845	1.0119	1.25786
3487	Tp_CCCH24		10.605	8.52383	5.9738	21.2306	13.0187	19.2831	17.0758	16.92	14.0789	0.753256	0.605435	0.42431	1.50798	0.924701	1.36965	1.21287	1.2018
3563	Tp_CCCH2		75.9959	192.991	52.9192	89.229	75.6145	69.6701	68.3447	58.8579	85.4528	0.889332	2.25845	0.61928	1.04419	0.884868	0.815305	0.799795	0.688777
3594	Tp_CCHH24		0.181582	2.07502	0.442754	0.421287	0.119243	1.16444	0.106593	0.690211	0.650141	0.279296	3.19165	0.681012	0.647993	0.183411	1.79106	0.163953	1.06163
4150	Tp_bZIP11		28.0581	9.91964	29.3414	24.3764	31.0064	23.8329	26.1106	29.6077	25.2817	1.10982	0.392365	1.16058	0.964193	1.22644	0.942695	1.03279	1.17112
4315	Tp_HSF_1.2b		29.8095	33.3633	26.0802	22.5473	28.5254	32.6019	32.3916	38.3411	30.4575	0.978722	1.0954	0.856283	0.740286	0.936562	1.07041	1.0635	1.25884
4470	Tp_CXC2		15.9998	20.9076	18.5187	16.8838	19.1828	12.766	14.8799	13.9147	16.6317	0.96201	1.2571	1.11346	1.01516	1.15339	0.767575	0.894673	0.836637
4740	Tp_HSF_2.2c		14.1904	114.677	83.6751	265.486	3.19404	300.268	4.15179	281.299	133.368	0.1064	0.859855	0.627402	1.99063	0.0239492	2.25143	0.0311304	2.1092
4758	Tp_HSF_2.2e		23.1227	14.4994	35.3681	34.8879	22.0375	35.9402	30.3244	50.2014	30.7977	0.750794	0.470795	1.1484	1.13281	0.715557	1.16698	0.984631	1.63004
5010	Tp_HSF_3.6b		2.07758	0.604888	0.912321	1.8982	1.76666	3.52655	3.73642	5.67548	2.52476	0.822883	0.239582	0.361349	0.751834	0.699732	1.39679	1.47991	2.24792
5212	Tp_CCCH26		73.1022	29.0197	88.5078	65.0068	51.3028	61.2939	60.9743	65.9103	61.8897	1.18117	0.468894	1.43009	1.05036	0.828939	0.990372	0.985209	1.06496
5717	Tp_CBF/NF2		43.3748	34.3111	36.4513	33.5485	36.5323	38.7182	34.1792	30.7834	35.9874	1.20528	0.95342	1.01289	0.932231	1.01514	1.07588	0.949755	0.855396
5774	Tp_HSF_3.5e		NA	NA	NA	NA	NA	NA	NA	NA
5909	Tp_HSF_2.3c		5.57222	36.9048	3.83096	4.51221	4.96996	5.57372	4.07736	6.30456	8.96822	0.62133	4.11506	0.427171	0.503133	0.554175	0.621497	0.454645	0.702988
5913	Tp_bZIP10		11.0601	11.4522	10.4039	11.8137	14.6909	14.6169	13.6961	15.235	12.8711	0.859295	0.889762	0.808317	0.917849	1.14139	1.13564	1.0641	1.18366
6760	Tp_sigma70.7		8.12914	75.0172	26.823	47.0139	5.68881	50.1039	7.10564	30.7826	31.333	0.259443	2.39419	0.856062	1.50046	0.18156	1.59908	0.226778	0.982434
6765	Tp_HSF_1.3g		1.59139	1.24584	0.671179	0.903196	0.619456	0.550524	0.400636	0.545288	0.815939	1.95038	1.52688	0.822584	1.10694	0.759194	0.674712	0.491012	0.668294
6856	Tp_HSF_1.3f		2.01678	17.5579	11.7051	54.0616	1.12117	76.7253	2.19277	71.5659	29.6183	0.0680924	0.592806	0.395198	1.82528	0.0378539	2.59047	0.0740342	2.41627
6911	Tp_CCCH10		25.1532	12.9939	25.7348	14.8449	25.9384	15.9142	29.7877	22.0907	21.5572	1.16681	0.602763	1.19379	0.688628	1.20324	0.738229	1.3818	1.02475
6935	Tp_HSF_1.3h		23.8664	234.223	255.243	546.391	1.87133	623.505	5.55222	257.838	243.561	0.0979893	0.961661	1.04796	2.24334	0.0076832	2.55995	0.022796	1.05862
6958	Tp_HSF_4e		2.35858	26.4105	0.822269	40.3304	2.91686	8.40644	1.10895	1.85617	10.5263	0.224066	2.509	0.0781159	3.83141	0.277103	0.798615	0.105351	0.176336
7022	Tp_CCHH27		NA	NA	NA	NA	NA	NA	NA	NA
7025	Tp_Myb2R6		14.988	11.9992	18.8506	14.8023	18.1451	20.1904	22.5154	20.6157	17.7633	0.843759	0.675505	1.06121	0.833305	1.02149	1.13663	1.26752	1.16058
7343	Tp_HSF_2.3b		NA	NA	NA	NA	NA	NA	NA	NA
7359	Tp_AP2-EREBP8		1.56319	0.977037	2.00218	1.84475	1.11325	1.74871	1.6579	2.63952	1.69332	0.923156	0.576996	1.1824	1.08943	0.657435	1.03271	0.979083	1.55878
7379	Tp_HSF_2.6d		30.6731	173.033	27.2984	29.5191	30.3127	42.1241	30.7745	41.0439	50.5973	0.60622	3.4198	0.539523	0.583413	0.599097	0.832536	0.608223	0.811187
7394	Tp_HSF_2.5i		NA	NA	NA	NA	NA	NA	NA	NA
7395	Tp_HSF_2.5k		NA	NA	NA	NA	NA	NA	NA	NA
7647	Tp_Myb1R_SHAQKYF9b		NA	NA	NA	NA	NA	NA	NA	NA
7788	Tp_CCHH23		16.6746	62.5648	9.46528	26.7622	26.9008	17.4174	24.3	16.3722	25.0572	0.665464	2.49688	0.377747	1.06805	1.07358	0.695105	0.969782	0.653393
7842	Tp_AP2-EREBP11		4.41205	3.63138	3.98748	3.91797	1.41928	1.77788	2.77591	3.31955	3.15519	1.39835	1.15092	1.26378	1.24176	0.449823	0.563478	0.879792	1.05209
8215	Tp_HSF_3.5h		79.6403	114.291	111.969	83.4121	123.158	91.2187	105.514	96.9521	100.769	0.790322	1.13418	1.11114	0.827753	1.22218	0.905222	1.04708	0.962119
8269	Tp_CXC1		22.3155	16.163	29.592	23.7362	21.5672	25.0108	18.539	24.3025	22.6532	0.985088	0.713494	1.3063	1.04781	0.952056	1.10407	0.818379	1.0728
8654	Tp_HSF_2.5c		3.40107	4.16918	5.01981	5.25978	2.15577	2.21084	1.3269	1.88531	3.17858	1.07	1.31165	1.57926	1.65476	0.678218	0.695542	0.41745	0.593129
9086	Tp_HSF_1.3i		3.64908	19.0181	5.01053	28.5367	15.5486	27.9657	15.2058	31.039	18.2467	0.199986	1.04228	0.274599	1.56394	0.852134	1.53265	0.833346	1.70107
9353	Tp_HSF_1c		36.1537	12.5768	32.3465	19.4005	29.6786	22.2024	36.1194	25.5086	26.7483	1.35163	0.470192	1.20929	0.725298	1.10955	0.830047	1.35034	0.953652
9375	Tp_HSF_4d		7.03819	15.9421	24.9364	13.3595	2.80203	1.28325	1.34241	0.65574	8.41995	0.835895	1.89337	2.96159	1.58665	0.332784	0.152406	0.159432	0.0778794
9571	Tp_HSF_3.2i		15.1049	12.5174	11.0804	21.8236	22.4231	27.0197	27.3309	42.2427	22.4428	0.67304	0.557744	0.493715	0.97241	0.999121	1.20393	1.2178	1.88224
9607	Tp_HSF_3.7e		91.5948	25.7649	134.085	35.816	62.5677	33.7936	79.9469	51.2874	64.3571	1.42323	0.400343	2.08346	0.556519	0.972196	0.525095	1.24224	0.796919
9688	Tp_bZIP7a/PAS		13.4766	169.599	123	450.666	8.38424	532.499	11.9047	340.417	206.243	0.0653431	0.822323	0.596383	2.18512	0.0406522	2.5819	0.0577214	1.65056
9902	Tp_bZIP25a		14.8441	77.3315	99.4206	106.109	10.4243	77.8375	16.0129	45.1587	55.8923	0.265584	1.38358	1.77879	1.89845	0.186506	1.39263	0.286496	0.80796
9903	Tp_bZIP24b		85.9006	43.5866	84.0676	35.2726	27.1907	45.4642	16.333	27.1777	45.6241	1.88279	0.95534	1.84261	0.773114	0.595972	0.996495	0.35799	0.595688
10360	Tp_bZIP24a		110.525	37.201	180.989	24.0146	27.082	65.3089	17.7128	13.3227	59.5194	1.85695	0.625023	3.04083	0.403475	0.455011	1.09727	0.297596	0.223838
10613	Tp_HSF_4.2c		10.5943	11.0028	10.8041	20.0612	11.3202	14.1924	11.9648	16.7084	13.331	0.794707	0.825356	0.810451	1.50485	0.84916	1.06462	0.897516	1.25335
10766	Tp_HSF_2.4d		2.13734	12.4684	0.663607	4.71605	1.30499	4.83306	2.85091	5.19101	4.27067	0.50047	2.91954	0.155387	1.10429	0.30557	1.13169	0.667557	1.2155
10803	Tp_HSF_2.4c
10807	Tp_HSF_2.4f		31.6639	34.0863	29.5561	23.8601	28.5746	29.7063	29.3991	27.8	29.3308	1.07954	1.16213	1.00768	0.813484	0.974218	1.0128	1.00233	0.947811
11148	Tp_HSF_3.8a		8.24181	13.7336	13.402	19.4447	4.82757	33.4012	5.50165	19.2807	14.7291	0.559558	0.932408	0.909896	1.32015	0.327757	2.26769	0.373521	1.30902
11155	Tp_HSF_3.5g
11166	Tp_CCHH12		13.9587	9.34458	13.4385	12.4454	14.2087	12.1766	12.5846	11.8239	12.4976	1.11691	0.747709	1.07529	0.995825	1.13691	0.97431	1.00696	0.946091
11244	Tp_HSF_3.5f		22.4461	16.0381	21.9151	12.1938	17.2037	21.9627	14.3288	16.1596	17.781	1.26236	0.901978	1.2325	0.685776	0.967536	1.23518	0.805851	0.908812
11295	Tp_fungal_TRF2		43.62	26.3221	31.6254	27.113	126.466	109.842	66.9082	63.0052	61.8628	0.705108	0.425492	0.511219	0.438277	2.0443	1.77558	1.08156	1.01847
11296	Tp_fungal_TRF3		63.5542	24.0559	58.0493	39.1229	244.801	176.901	122.606	85.0321	101.765	0.624518	0.236387	0.570424	0.384443	2.40554	1.73832	1.20479	0.835571
11515	Tp_HSF_2.5f
11643	Tp_AP2-EREBP3		6.58336	1.36572	12.9959	4.24802	6.24656	7.16982	3.92611	6.31619	6.10645	1.0781	0.223651	2.12822	0.695661	1.02294	1.17414	0.642945	1.03435
12066	Tp_HSF_3.7a		1.11525	0.841981	0.10544	0.0786628	0.472302	0.409695	1.06147	1.09511	0.647489	1.72242	1.30038	0.162845	0.121489	0.729436	0.632745	1.63937	1.69132
12116	Tp_HSF_3.5b		17.434	19.8013	23.2031	20.5073	19.9235	13.7825	1.92644	1.35765	14.742	1.18261	1.34319	1.57395	1.39109	1.35148	0.934913	0.130677	0.0920942
18795	Tp_Myb3R7		15.6245	8.96475	26.1435	18.0942	20.7465	29.1096	14.271	27.4435	20.0497	0.779289	0.447127	1.30393	0.902469	1.03475	1.45187	0.711782	1.36877
18820	Tp_Myb4R1a
19126	Tp_CCCH12		21.6692	23.0165	17.6043	25.3592	22.7124	21.7913	18.6284	19.1446	21.2407	1.02017	1.0836	0.828798	1.1939	1.06928	1.02592	0.877013	0.901314
19289	Tp_CBF/NF3		34.7972	80.9	18.2347	75.3569	58.577	80.4645	64.5104	74.1735	60.8768	0.5716	1.32891	0.299534	1.23786	0.962223	1.32176	1.05969	1.21842
19897	Tp_Myb4R3		30.0208	23.0903	33.15	26.3382	29.2269	24.5513	28.783	26.4288	27.6987	1.08384	0.833626	1.19681	0.950883	1.05517	0.886372	1.03915	0.954152
20065	Tp_aureochrome3	1b	111.28	81.274	169.662	59.6045	55.8799	75.7887	70.0382	55.8703	84.9247	1.31034	0.957013	1.99779	0.701852	0.657994	0.892423	0.82471	0.65788
20640	Tp_CCCH11		240.91	24.0931	269.08	51.6967	117.456	89.4922	101.732	83.7534	122.277	1.9702	0.197038	2.20058	0.422785	0.960573	0.731883	0.831983	0.68495
20688	Tp_CBF/NF5		21.8544	9.21249	21.5034	18.7197	20.9059	22.8292	20.4331	21.5874	19.6307	1.11328	0.46929	1.0954	0.953591	1.06496	1.16293	1.04087	1.09968
20778	Tp_TAZ6		59.4299	24.0073	51.3293	34.9839	66.4791	56.3149	67.3481	58.8529	52.3432	1.13539	0.458652	0.98063	0.668357	1.27006	1.07588	1.28666	1.12437
20879	Tp_CCCH21		25.5184	76.8128	2.85606	65.0107	45.2277	32.7814	27.9306	28.4014	38.0674	0.670348	2.01781	0.0750265	1.70778	1.1881	0.861142	0.733715	0.746083
20954	Tp_CXC3		18.4304	5.95718	31.1447	15.4163	21.9947	22.8285	17.4569	27.2556	20.0605	0.918738	0.29696	1.55254	0.768491	1.09642	1.13798	0.870211	1.35867
20959	Tp_Myb1R4		40.6063	54.3504	27.7039	44.7548	86.9665	54.3274	69.9921	61.6001	55.0377	0.737791	0.987512	0.503363	0.813167	1.58013	0.987094	1.27171	1.11923
20996	Tp_bZIP18		104.885	473.987	194.863	357.349	44.204	478.028	50.6382	301.688	250.705	0.418359	1.89061	0.777258	1.42538	0.176319	1.90673	0.201983	1.20336
21165	Tp_TAF9		25.6792	21.8915	24.5198	29.107	23.3663	23.434	26.3962	25.8322	25.0283	1.02601	0.874672	0.979685	1.16297	0.933595	0.936301	1.05465	1.03212
21432	Tp_AP2-EREBP4		140.792	143.695	119.469	117.839	184.866	216.822	174.527	180.511	159.815	0.880968	0.899135	0.747543	0.737343	1.15675	1.3567	1.09206	1.1295
21840	Tp_HSF_2b		2.43029	4.32105	1.34112	2.55682	1.94757	3.02215	2.73716	4.13715	2.81166	0.864359	1.53683	0.476985	0.909362	0.692675	1.07486	0.973503	1.47142
21909	Tp_bZIP17		33.3503	20.5132	32.504	27.4552	28.8794	25.6628	29.3055	23.8573	27.691	1.20437	0.740791	1.17381	0.991486	1.04292	0.926758	1.05831	0.861556
22009	Tp_CCHH21		23.8696	20.2608	21.2504	29.3622	28.035	31.0537	27.0038	27.2235	26.0074	0.9178	0.779041	0.817092	1.12899	1.07796	1.19403	1.03831	1.04676
22018	Tp_HSF_2.7h		111.875	218.371	55.8462	61.9392	34.4864	64.9859	54.2408	102.437	88.0227	1.27098	2.48085	0.634452	0.703672	0.391789	0.738285	0.616213	1.16376
22045	Tp_CCHH10		12.9966	20.0639	6.96227	17.909	19.3548	10.6336	23.0443	11.0548	15.2524	0.8521	1.31546	0.45647	1.17417	1.26897	0.697178	1.51086	0.724789
22124	Tp_HSF_1.2a		65.1501	46.6608	51.4311	46.6022	74.4056	60.78	91.6776	78.3418	64.3811	1.01194	0.724758	0.798853	0.723848	1.1557	0.944065	1.42398	1.21684
22135	Tp_HSF_3.5d		19.2714	13.4178	32.0864	31.479	12.9991	14.2594	9.59029	9.54379	17.8309	1.08079	0.752502	1.79948	1.76542	0.72902	0.799701	0.537847	0.535239
22203	Tp_CCHH28		12.6318	226.018	1.11004	81.1594	51.9198	31.5375	29.1835	22.2448	56.9756	0.221706	3.96693	0.0194827	1.42446	0.911264	0.553526	0.51221	0.390427
22414	Tp_HSF_3.2j		50.7179	104.171	75.4527	85.948	34.2194	98.4442	43.4518	100.011	74.0521	0.684895	1.40673	1.01891	1.16064	0.462099	1.32939	0.586774	1.35056
22454	Tp_HSF_4.7b		405.551	836.273	419.545	328.268	375.059	595.365	791.352	926.937	584.794	0.693493	1.43003	0.717424	0.56134	0.641353	1.01808	1.35321	1.58507
22570	Tp_HSF_3.7d		82.0907	67.6597	87.9883	76.7813	74.754	91.9243	82.5019	103.198	83.3623	0.984746	0.811634	1.05549	0.921055	0.896737	1.10271	0.989678	1.23795
22620	Tp_AP2-EREBP1		42.986	50.5041	42.5296	52.3959	39.0334	44.4026	36.8116	44.6423	44.1632	0.973344	1.14358	0.96301	1.18642	0.883844	1.00542	0.833537	1.01085
22655	Tp_bZIP22		321.917	1037.83	343.773	226.407	260.884	273.555	291.12	261.651	377.142	0.853569	2.75183	0.91152	0.600324	0.691739	0.725337	0.77191	0.693772
22757	Tp_Hox6a		12.3865	31.0607	10.3926	15.9588	19.9236	19.239	17.5301	14.904	17.6744	0.700816	1.75738	0.588001	0.90293	1.12726	1.08852	0.991836	0.843256
22932	Tp_HSF_4.2f		67.6704	46.5719	27.399	23.8864	67.319	69.7324	71.0576	79.7836	56.6775	1.19395	0.8217	0.483419	0.421445	1.18775	1.23034	1.25372	1.40768
22989	Tp_Myb1R_SHAQKYF9a		101.806	53.0032	96.9982	72.8181	68.8109	68.8027	72.9881	73.6689	76.112	1.33758	0.696384	1.27441	0.956723	0.904074	0.903966	0.958956	0.967902
23188	Tp_HSF_1.4b		28.7993	26.4964	27.0319	40.4635	34.7715	50.3306	31.5244	44.2719	35.4612	0.812136	0.747195	0.762295	1.14106	0.980551	1.41931	0.888984	1.24846
23208	Tp_bHLH7_PAS		106.824	141.136	230.887	68.8061	54.0489	167.103	91.6937	124.642	123.143	0.867485	1.14612	1.87496	0.558751	0.438913	1.35699	0.744614	1.01218
23261	Tp_fungal_TRF1a		25.5291	26.6595	39.4686	24.7612	33.0151	25.4633	35.8829	33.4585	30.5298	0.836203	0.87323	1.29279	0.811051	1.08141	0.834048	1.17534	1.09593
23411	Tp_HSF_2.7g		50.277	31.9942	51.9914	33.6448	18.1436	32.6853	18.5557	25.9464	32.9048	1.52795	0.972327	1.58006	1.02249	0.551396	0.993329	0.563922	0.788528
23654	Tp_AP2-EREBP6		12.8614	10.4078	16.5311	11.8307	13.1679	13.4516	15.636	12.7354	13.3277	0.965008	0.780911	1.24035	0.887678	0.988009	1.0093	1.17319	0.955554
23656	Tp_AP2-EREBP7		6.61945	3.01189	3.95674	3.04446	1.69652	1.93932	11.6703	7.55478	4.93668	1.34087	0.610104	0.801497	0.616701	0.343656	0.392838	2.364	1.53034
23801	Tp_HSF_4c		193.233	206.122	205.195	176.899	214.933	236.418	335.478	388.143	244.553	0.790151	0.842852	0.839062	0.723357	0.878883	0.966736	1.3718	1.58716
23802	Tp_HSF_2.7e		73.4789	252.105	86.0804	82.4433	50.9317	67.3397	51.1756	65.8469	91.1752	0.805908	2.76506	0.94412	0.904229	0.558613	0.738575	0.561288	0.722202
23803	Tp_HSF_3.4b		44.3071	128.836	37.9809	23.6609	32.3721	34.3033	29.7095	26.7587	44.741	0.990302	2.87959	0.848905	0.528841	0.723545	0.766709	0.664033	0.59808
23848	Tp_HSF_3.5a
23915	Tp_Myb2R1		16.7339	6.90176	25.4912	12.1684	22.0927	16.4784	17.9119	17.791	16.9462	0.987477	0.407276	1.50425	0.71806	1.3037	0.972395	1.05699	1.04986
23922	Tp_AP2-EREBP9		60.9268	55.8273	44.9006	33.9879	63.7964	20.17	51.9114	18.5281	43.7561	1.39242	1.27588	1.02616	0.776758	1.458	0.460964	1.18638	0.42344
23991	Tp_HSF_2.5g		45.9983	44.8697	33.4763	30.3241	50.8546	64.4283	50.6064	62.0845	47.8303	0.961699	0.938103	0.699897	0.633993	1.06323	1.34702	1.05804	1.29802
24003	Tp_HSF_2.5h		13.3877	64.9767	13.3346	28.8921	21.4106	27.4903	18.1924	25.3124	26.6246	0.502833	2.44048	0.500836	1.08516	0.804165	1.03252	0.683293	0.950714
24112	Tp_HSF_1.1e		111.229	2066.68	157.358	177.468	87.154	262.708	177.994	332.43	421.628	0.26381	4.90167	0.373217	0.420913	0.206709	0.623081	0.422159	0.788446
24118	Tp_Myb1R_SHAQKYF1		368.125	167.798	296.97	136.84	307.586	246.23	340.094	370.854	279.312	1.31797	0.600754	1.06322	0.489917	1.10123	0.881559	1.21761	1.32774
24178	Tp_Hox3		33.0692	8.05178	33.7007	20.0621	31.765	28.624	37.792	32.5677	28.2041	1.1725	0.285483	1.19489	0.711318	1.12626	1.01489	1.33995	1.15472
24292	Tp_CCCH9		34.8268	37.1902	30.0075	47.5958	50.2477	84.7383	57.7027	97.0841	54.9241	0.63409	0.677119	0.546345	0.866573	0.914857	1.54282	1.05059	1.7676
24331	Tp_TAZ5_PHD3_ZZ3		71.1071	113.43	81.4713	67.9414	67.753	76.6851	70.9092	78.7756	78.509	0.905719	1.4448	1.03773	0.865395	0.862996	0.976767	0.903198	1.0034
24369	Tp_CCCH1		10.1138	84.6546	0.985319	42.6302	30.0458	24.1958	19.8387	21.7473	29.2764	0.345459	2.89156	0.0336557	1.45613	1.02628	0.826458	0.677634	0.742825
24377	Tp_CCHH22		22.9432	19.0064	29.8673	17.3521	22.1424	24.9628	23.4548	24.5545	23.0354	0.995995	0.825092	1.29658	0.753279	0.961233	1.08367	1.01821	1.06594
24495	Tp_CCHH26		52.1392	39.9138	39.0132	37.5542	52.8867	34.9632	46.0355	37.3021	42.476	1.2275	0.939679	0.918476	0.884128	1.2451	0.823128	1.0838	0.878193
24603	Tp_HSF_2.6b		35.4188	13.7188	10.8199	8.87695	41.2415	59.0767	50.9085	61.9054	35.2458	1.00491	0.389232	0.306985	0.251858	1.17011	1.67613	1.44438	1.75639
24849	Tp_CCCH8		35.1491	357.389	3.5283	198.673	120.042	95.1336	52.5359	57.5978	115.006	0.305628	3.10757	0.0306793	1.7275	1.04379	0.827206	0.45681	0.500824
25112	Tp_HSF_3.2b		668.403	1374.82	817.959	422.9	282.065	500.515	188.694	239.782	561.892	1.18956	2.44677	1.45572	0.752635	0.50199	0.890767	0.335818	0.42674
25179	Tp_CCCH7_RING62		28.1725	31.5121	18.4296	45.5041	28.9182	37.8566	31.4775	33.9292	31.975	0.88108	0.985525	0.576375	1.42312	0.9044	1.18394	0.984442	1.06112
25284	Tp_CCCH6		45.0589	44.3024	49.8751	56.3599	40.3264	45.9575	43.9331	50.7939	47.0759	0.957155	0.941084	1.05946	1.19721	0.856625	0.976242	0.93324	1.07898
25332	Tp_HSF_2.4g		3.81658	18.2877	6.89354	5.22726	3.86059	1.56243	5.38475	2.50231	5.94189	0.642317	3.07775	1.16016	0.87973	0.649723	0.262952	0.906235	0.42113
25438	Tp_fungal_TRF1b		60.4217	27.1876	53.2207	37.6669	168.617	114.654	90.1063	72.5907	78.0581	0.77406	0.348299	0.681808	0.48255	2.16015	1.46883	1.15435	0.929957
25480	Tp_Myb2R8		12.4293	11.7913	15.8481	13.6087	11.6248	17.6595	11.1237	14.8773	13.6203	0.912556	0.865715	1.16356	0.999144	0.853489	1.29655	0.816694	1.09229
25890	Tp_HSF_2.7a		14.8325	155.669	27.0338	10.9497	8.93966	19.1375	45.0634	42.5496	40.5219	0.366037	3.8416	0.667139	0.270218	0.220613	0.472277	1.11207	1.05004
25911	Tp_bZIP6_PAS		4.87081	24.1289	5.83421	97.1818	48.6029	113.113	26.1999	203.744	65.4594	0.0744097	0.368608	0.0891272	1.48461	0.742489	1.72798	0.400247	3.11253
30969	Tp_Myb1R11		75.8967	72.7283	77.1361	71.9958	67.8591	70.2048	72.9178	77.1227	73.2327	1.03638	0.993113	1.0533	0.98311	0.926624	0.958654	0.9957	1.05312
31110	Tp_CSF2		30.3626	29.5164	10.9461	36.4801	25.3535	25.6276	15.8671	28.0264	25.2725	1.20141	1.16793	0.433123	1.44347	1.00321	1.01405	0.627841	1.10897
31881	Tp_cdc5		19.3046	27.2612	14.0021	16.9776	18.1937	19.8819	15.7744	17.6842	18.635	1.03593	1.4629	0.751387	0.911062	0.97632	1.06692	0.846497	0.948981
32015	Tp_Myb3R2
32561	Tp_CCHH4		12.0003	35.956	4.35439	20.8867	16.9179	20.6767	13.4878	21.4535	18.2167	0.658753	1.9738	0.239033	1.14657	0.928706	1.13504	0.740412	1.17768
32996	Tp_CCCH4		26.2595	78.1534	3.67055	76.1941	54.1224	47.1576	34.8542	44.9276	45.6674	0.575016	1.71136	0.0803756	1.66846	1.18514	1.03263	0.763218	0.983799
33067	Tp_CBF/NF4		58.4538	33.3872	59.58	59.9454	58.9801	43.1419	55.534	53.6889	52.8389	1.10626	0.631868	1.12758	1.13449	1.11622	0.816481	1.05101	1.01609
33340	Tp_aureochrome1	1a	105.338	38.7504	119.608	99.2958	62.944	67.9484	75.7196	77.7886	80.9241	1.30169	0.478848	1.47803	1.22702	0.777815	0.839656	0.935687	0.961253
33407	Tp_aureochrome4	2	111.338	159.153	145.146	189.275	101.562	170.648	106.939	175.088	144.894	0.768414	1.09841	1.00174	1.3063	0.700939	1.17775	0.738054	1.20839
33891	Tp_sigma70.4		75.3212	60.7146	140.356	45.3102	24.0485	81.2006	46.4529	46.4692	64.9842	1.15907	0.934298	2.15985	0.69725	0.370067	1.24954	0.714834	0.715086
33946	Tp_CCHH3		24.5087	34.7616	24.4964	33.8759	24.0408	20.2788	25.2849	25.802	26.6311	0.920304	1.3053	0.91984	1.27204	0.902731	0.76147	0.949449	0.968865
34293	Tp_CCCH3		53.9992	68.0909	45.1771	62.4337	50.7845	58.212	58.7975	63.9961	57.6864	0.936083	1.18036	0.78315	1.08229	0.880355	1.00911	1.01926	1.10938
35129	Tp_Myb2R9		47.597	48.9474	45.9291	73.8025	58.2708	78.8442	60.29	76.5517	61.2791	0.776725	0.798762	0.749507	1.20437	0.950908	1.28664	0.983859	1.24923
35544	Tp_Myb2R4		62.1147	110.041	73.3536	63.0603	113.435	93.952	112.463	83.2933	88.9641	0.698199	1.23692	0.82453	0.708829	1.27506	1.05607	1.26413	0.936257
36345	Tp_sigma70.3b		111.208	313.264	60.2308	139.113	87.4311	99.4506	61.9767	56.1328	116.101	0.957861	2.6982	0.51878	1.19821	0.753061	0.856588	0.533818	0.483483
37198	Tp_aureochrome2	1c	356.159	302.397	889.854	233.407	60.3282	341.594	108.065	210.433	312.78	1.13869	0.966806	2.84499	0.746234	0.192878	1.09212	0.3455	0.672783
37306	Tp_sigma70.5		49.2611	90.3995	171.338	93.1921	25.7626	164.914	52.3562	75.6737	90.3622	0.545152	1.00041	1.89613	1.03132	0.285104	1.82503	0.579405	0.837449
38039	Tp_Myb2R5
39677	Tp_Myb3R4		48.6905	44.4907	101.028	50.8404	87.297	59.2445	92.8213	69.4176	69.2288	0.703327	0.642662	1.45934	0.734382	1.26099	0.855779	1.34079	1.00273
40233	Tp_CSF3		274.99	312.185	130.133	238.546	250.015	108.418	164.55	93.1304	196.496	1.39947	1.58876	0.66227	1.214	1.27237	0.551758	0.83742	0.473956
260879	Tp_Hox5a		6.12368	1.86262	3.52291	2.61634	4.30126	4.83732	3.59818	2.98275	3.73063	1.64146	0.499278	0.944319	0.701313	1.15296	1.29665	0.964496	0.799529
261453	Tp_Hox8		7.18408	3.85567	7.49873	9.16655	6.23784	11.6433	8.53356	8.49239	7.82652	0.917915	0.492642	0.958119	1.17122	0.797013	1.48768	1.09034	1.08508
261479	Tp_E2F-DP1a_SET1a		19.3753	2.12313	24.006	6.55148	14.4241	6.10695	8.9256	5.6239	10.8921	1.77885	0.194925	2.20399	0.601492	1.32428	0.560679	0.819459	0.51633
261894	Tp_Myb4R2		16.7959	10.1698	20.1337	12.4276	15.5944	13.1707	20.4769	14.3428	15.389	1.09142	0.660849	1.30832	0.807568	1.01335	0.855852	1.33062	0.932018
261965	Tp_HSF_3.4c		12.4866	6.25717	14.3544	16.2108	14.16	12.9764	8.43053	7.57112	11.5559	1.08054	0.541471	1.24217	1.40282	1.22535	1.12293	0.729545	0.655175
261967	Tp_Hox7
261974	Tp_HSF_2.7c		22.7126	26.3775	23.7191	20.1262	26.6615	30.4941	32.6456	41.7355	28.059	0.809457	0.940074	0.84533	0.717282	0.950193	1.08678	1.16346	1.48742
262141	Tp_AP2-EREBP5		17.4294	4.57337	19.5879	13.1796	16.3977	17.7634	18.1442	16.4941	15.4462	1.12839	0.296084	1.26814	0.853258	1.0616	1.15002	1.17467	1.06784
262266	Tp_Myb1R9		6.60715	11.3835	20.5852	10.1207	11.8089	15.3847	19.1351	12.4794	13.4381	0.491673	0.847109	1.53185	0.753135	0.878764	1.14486	1.42395	0.928661
262322	Tp_Hox5b
262414	Tp_CSF5		243.972	1050.9	104.856	991.886	265.322	407.818	146.588	284.295	436.955	0.558346	2.40506	0.239969	2.27	0.607208	0.933319	0.335476	0.650628
262617	Tp_Myb2R7		26.1326	24.2268	25.5137	33.0979	22.305	28.9683	21.0164	27.6895	26.1188	1.00053	0.927563	0.976833	1.26721	0.853984	1.1091	0.804646	1.06014
262635	Tp_Myb3R5
262668	Tp_HSF_4.2g		36.1417	27.0573	32.1528	33.1052	34.4207	43.0339	33.6701	47.4478	35.8787	1.00733	0.754133	0.896152	0.922699	0.959364	1.19943	0.938442	1.32245
262815	Tp_Myb1R_SHAQKYF2		12.7291	1.56749	6.40094	7.90624	13.1501	8.18104	12.4306	7.36284	8.71604	1.46042	0.179839	0.734386	0.907091	1.50872	0.938619	1.42618	0.844746
262941	Tp_HSF_1.4c		6.72563	10.9929	11.5474	9.15017	9.32066	13.1139	12.7872	14.5473	11.0232	0.610137	0.997256	1.04756	0.830087	0.845552	1.18967	1.16004	1.31971
263001	Tp_Myb3R6		20.1117	7.28468	16.8882	14.201	16.879	13.7198	18.647	15.2112	15.3678	1.30869	0.474021	1.09893	0.924075	1.09834	0.892759	1.21338	0.989809
263002	Tp_HSF_2.7b		19.2225	7.78538	13.9464	12.9451	17.3094	12.886	15.0626	15.0307	14.2735	1.34673	0.545442	0.977083	0.906932	1.21269	0.902793	1.05528	1.05305
263154	Tp_HSF_3.8b		1.76986	2.39703	6.00548	2.60319	3.02605	5.8661	5.65229	4.69369	4.00171	0.442275	0.599002	1.50073	0.65052	0.756189	1.4659	1.41247	1.17292
263463	Tp_Hox6b		16.008	35.3264	7.1591	32.9376	32.1581	36.3665	22.2145	20.0814	25.2815	0.633191	1.39733	0.283176	1.30284	1.272	1.43846	0.878689	0.794314
263487	Tp_AP2-EREBP12
263491	Tp_AP2-EREBP10		28.3208	13.7999	26.6064	18.1482	24.894	19.4917	24.1357	15.9107	21.4134	1.32257	0.644451	1.24251	0.847514	1.16254	0.910256	1.12713	0.743024
263580	Tp_CSF1		18.9698	19.5507	13.7804	21.3526	20.28	13.7918	19.2121	17.7364	18.0842	1.04897	1.08109	0.762012	1.18073	1.12142	0.762641	1.06237	0.980766
263785	Tp_TAZ4_PHD2_ZZ2		116.756	193.946	90.1703	144.709	140.512	136.912	118.059	112.241	131.663	0.886778	1.47305	0.684856	1.09908	1.06721	1.03987	0.896673	0.852486
263961	Tp_Myb1R1		16.4658	9.45051	20.1494	12.6039	18.7775	19.2038	23.8672	15.6261	17.018	0.96755	0.555324	1.184	0.740619	1.10339	1.12844	1.40246	0.918211
263978	Tp_HSF_4.2b		57.2404	129.956	60.0597	76.4909	44.478	51.543	47.4005	57.1888	65.5447	0.873303	1.98271	0.916317	1.167	0.67859	0.786379	0.723178	0.872516
264036	Tp_HSF_3.4a
264318	Tp_CCHH25		4.21626	9.19413	4.64142	6.1648	3.5306	7.21823	2.87575	6.60293	5.55551	0.758932	1.65496	0.835462	1.10967	0.635512	1.29929	0.517638	1.18854
264346	Tp_HSF_3.7b		23.895	13.4973	15.0783	19.9201	18.8608	27.3991	24.2352	35.8256	22.3389	1.06966	0.604206	0.674979	0.89172	0.844303	1.22652	1.08489	1.60373
264350	Tp_Myb2R10_CCHH1		41.2309	60.8209	29.7571	61.9236	46.2967	55.0422	47.4547	64.0761	50.8253	0.811228	1.19667	0.585478	1.21836	0.9109	1.08297	0.933682	1.26071
264386	Tp_Myb1R8
264396	Tp_CXC6
264533	Tp_bZIP13		10.2711	13.2768	18.8825	14.4434	12.5468	11.2311	10.8235	15.8231	13.4123	0.765795	0.989899	1.40785	1.07688	0.935471	0.837374	0.806982	1.17975
264575	Tp_HSF_2.6a		18.5358	33.6591	18.6024	11.9123	15.381	14.6679	12.9563	14.743	17.5572	1.05574	1.91711	1.05953	0.678485	0.876052	0.835431	0.737945	0.839714
264587	Tp_bZIP25b
264590	Tp_HSF_3.5c		6.48493	0.765824	10.674	5.34217	1.02293	0.869966	0.0428151	0	3.15033	2.05849	0.243094	3.38821	1.69575	0.324706	0.276151	0.0135907	0
264596	Tp_HSF_3.5i
264718	Tp_Myb1R3		37.9727	30.3711	40.3202	29.2254	40.8325	38.6097	45.6923	42.0254	38.1312	0.995844	0.79649	1.05741	0.766445	1.07084	1.01255	1.19829	1.10213
264838	Tp_HSF_2.5e		9.63532	7.83577	8.0327	12.9225	7.42285	9.28347	6.63998	7.91219	8.71059	1.10616	0.899568	0.922177	1.48353	0.852164	1.06577	0.762288	0.908341
264847	Tp_HSF_2.5d		9.04584	13.5949	18.7427	19.8926	4.30245	4.85787	1.85111	3.43278	9.46503	0.955711	1.43633	1.9802	2.1017	0.454562	0.513244	0.195574	0.36268
264853	Tp_Myb3R1		15.9979	10.0379	24.2827	16.2453	28.2436	33.1188	28.308	33.2249	23.6824	0.675521	0.423853	1.02535	0.685967	1.1926	1.39846	1.19532	1.40293
264865	Tp_CSF4		102.2	540.927	242.048	333.549	17.3085	577.964	19.3029	261.258	261.82	0.390345	2.06603	0.924484	1.27397	0.0661087	2.20749	0.0737258	0.997854
268064	Tp_HSF_2.7d		29.1458	260.699	20.0346	23.5955	21.6856	36.1487	27.6804	37.4401	57.0537	0.510849	4.56936	0.351153	0.413566	0.38009	0.633591	0.485164	0.656226
268194	Tp_Myb4R1b		35.0925	29.7301	34.4513	47.1387	38.8556	45.1196	41.3074	50.3784	40.2592	0.871665	0.738467	0.855737	1.17088	0.965135	1.12073	1.02604	1.25135
268221	Tp_Myb1R10		6.05176	3.39949	13.3466	5.99056	6.86591	8.48997	5.68058	8.55457	7.29743	0.8293	0.465848	1.82895	0.820913	0.940867	1.16342	0.778436	1.17227
268351	Tp_Hox2		88.7353	142.983	85.6446	91.4321	75.5425	102.413	76.7998	101.142	95.5866	0.928324	1.49585	0.895989	0.956537	0.790305	1.07141	0.803458	1.05812
268362	Tp_AP2-EREBP2		117.803	76.7511	162.694	103.733	129.128	111.847	115.369	115.588	116.614	1.0102	0.658163	1.39515	0.889541	1.10731	0.959124	0.98932	0.991197
268481	Tp_HSF_2.2a		56.205	167.344	65.4365	47.6757	39.2802	64.0777	43.8475	57.6748	67.6927	0.830296	2.47212	0.96667	0.704296	0.580272	0.946597	0.647743	0.852009
268601	Tp_CCCH25		12.3458	4.28937	10.8517	10.0079	12.9745	4.17715	10.8214	5.81949	8.91093	1.38547	0.481361	1.2178	1.12311	1.45602	0.468767	1.2144	0.653073
268678	Tp_Myb2R3		3.32486	266.09	1.09755	74.5897	36.221	24.1203	11.9263	11.2596	53.5787	0.0620556	4.96634	0.0204848	1.39215	0.676034	0.450185	0.222594	0.210151
268788	Tp_Myb1R_SHAQKYF3		42.6048	144.591	9.91248	90.5229	120.885	100.906	125.958	87.5927	90.3716	0.47144	1.59996	0.109686	1.00167	1.33764	1.11656	1.39378	0.969251
269194	Tp_HSF_2.5a		51.7193	36.0851	178.016	99.7845	30.0769	43.0555	28.6775	34.0858	62.6875	0.825033	0.575634	2.83973	1.59178	0.479792	0.686827	0.457467	0.543741
269233	Tp_HSF_3.4d		45.4863	38.9922	66.5152	41.3312	58.9235	54.2535	60.5306	52.7419	52.3468	0.868941	0.744882	1.27066	0.789565	1.12564	1.03643	1.15634	1.00755
269254	Tp_E2F-DP2		27.2474	8.65377	34.8924	24.9362	29.6601	17.8138	12.1419	23.5446	22.3613	1.21851	0.386998	1.5604	1.11515	1.3264	0.796634	0.542988	1.05292
269325	Tp_HSF_2.6c		25.5238	46.7305	16.2449	12.753	31.7937	37.2612	37.3981	42.5661	31.2839	0.815875	1.49375	0.519274	0.407653	1.0163	1.19106	1.19544	1.36064
269327	Tp_sigma70.2		45.0924	35.6573	54.457	28.671	23.9105	32.6163	30.8108	27.8132	34.8786	1.29284	1.02233	1.56133	0.822023	0.685536	0.935139	0.883373	0.79743
269416	Tp_Myb1R6		23.2691	13.3219	17.1762	16.4349	22.5687	19.6662	26.3285	21.5593	20.0406	1.1611	0.664747	0.85707	0.820082	1.12615	0.981319	1.31376	1.07578
269474	Tp_HSF_1.2c		139.19	126.28	118.136	77.99	189.45	147.121	145.731	108.232	131.516	1.05835	0.960186	0.898259	0.593007	1.44051	1.11865	1.10809	0.822954
269496	Tp_TAZ3_PHD1		91.9076	90.2133	112.775	78.5063	108.745	108.427	134.765	119.035	105.547	0.870776	0.854723	1.06848	0.743806	1.03031	1.02729	1.27683	1.12779
269503	Tp_HSF_1e		42.7219	50.1425	32.3542	53.0772	52.8025	66.7406	48.8898	56.0572	50.3482	0.848528	0.995913	0.642608	1.0542	1.04875	1.32558	0.971033	1.11339
269690	Tp_Hox1		22.2966	139.028	81.3886	161.78	12.9272	215.59	13.4231	98.1506	93.073	0.239561	1.49375	0.87446	1.73821	0.138893	2.31635	0.144222	1.05456
269975	Tp_TAZ2		21.7514	102.402	6.76915	106.139	55.606	69.7036	26.6475	29.7339	52.3442	0.415546	1.95633	0.12932	2.02772	1.06232	1.33164	0.509083	0.568046
270037	Tp_CCCH5		70.2048	83.0102	62.4387	65.9817	53.6005	56.8753	47.9814	41.503	60.1994	1.1662	1.37892	1.0372	1.09605	0.890382	0.944782	0.797041	0.689425
2629641	Tp_HSF_1.4a
2634072	Tp_HSF_3.7c
3154	Tp_HSF_1b		47.361	1.44855	29.2183	14.7903	49.162	6.48273	41.4003	7.74363	24.7009	1.91738	0.0586437	1.18288	0.598778	1.9903	0.26245	1.67607	0.313496
7716	Tp_CCCH27_RING95		14.714	6.23717	12.4061	4.98161	13.0618	6.65851	17.8428	8.90576	10.601	1.38799	0.588358	1.17028	0.469921	1.23214	0.628104	1.68312	0.840089
8055	Tp_HSF_1d		223.087	6.29905	120.501	27.7866	69.7634	10.583	80.3913	12.8369	68.9061	3.23755	0.091415	1.74878	0.403253	1.01244	0.153586	1.16668	0.186295
8497	Tp_bZIP9		88.9993	4.06131	209.129	1.24245	46.8989	10.7341	69.5371	5.67953	54.5352	1.63196	0.0744714	3.83475	0.0227826	0.859975	0.196829	1.27509	0.104144
19632	Tp_CBF/NF1b		32.4023	12.4207	26.9488	14.0849	28.494	17.8481	31.8678	14.7032	22.3462	1.45001	0.555829	1.20597	0.630303	1.27512	0.798707	1.4261	0.657971
21513	Tp_HSF_4.7c		274.022	25.8	365.439	16.8235	107.405	8.43493	130.655	21.2542	118.729	2.30796	0.217301	3.07792	0.141696	0.904618	0.0710435	1.10045	0.179014
24007	Tp_bHLH1_PAS		75.4861	2.676	71.5891	16.4535	69.2204	13.7532	85.2881	16.5441	43.8763	1.72043	0.0609896	1.63161	0.374998	1.57763	0.313454	1.94383	0.377063
24189	Tp_bZIP14		134.616	73.6522	180.103	49.7506	243.147	46.778	270.876	66.1863	133.139	1.0111	0.553199	1.35275	0.373675	1.82627	0.351348	2.03454	0.497123
25558	Tp_Myb1R_SHAQKYF10		19.6418	5.27075	17.9209	9.15257	19.0442	10.7039	20.9438	12.4352	14.3891	1.36504	0.3663	1.24544	0.636075	1.32351	0.743885	1.45553	0.86421
25797	Tp_bHLH3		158.013	0.165996	78.6863	0.21363	185.322	0.482947	169.861	0.736774	74.1852	2.12998	0.00223759	1.06067	0.00287969	2.4981	0.00651001	2.28969	0.00993155
268344	Tp_bZIP12		70.5752	30.2598	55.2209	35.4676	91.7223	23.3489	97.6591	30.4306	54.3355	1.29888	0.556907	1.01629	0.652751	1.68807	0.429717	1.79733	0.560049
268368	Tp_HSF_3.6a		18.9243	7.78403	18.2085	11.272	23.3745	10.975	25.8836	11.0156	15.9297	1.18799	0.488649	1.14306	0.707608	1.46736	0.688967	1.62486	0.691515
											avg	0.894462	1.19065	0.977143	1.05284	0.859393	1.11788	0.862398	1.04977
											stdev	0.465839	0.896847	0.626435	0.526918	0.437518	0.491522	0.443906	0.535594
											confidence interval 95%	0.0608686	0.117186	0.0818527	0.0688493	0.057168	0.0642244	0.0580026	0.069983
												1160pM	233pM	58pM	12pM
											night	1.19065	1.05284	1.11788	1.04977
												0.117186	0.0688493	0.0642244	0.069983
											day	0.894462	0.977143	0.859393	0.862398
												0.0608686	0.0818527	0.057168	0.0580026

## Sheet: signaling
					RPKM									RPKM normalized to the average
ID	Name	Gene.Ontology	Interpro	Domains	1160pM-Light	1160pM-Dark	233pM-Light	233pM-Dark	58pM-Light	58pM-Dark	12pM-Light	12pM-Dark	average	1160pM-Light	1160pM-Dark	233pM-Light	233pM-Dark	58pM-Light	58pM-Dark	12pM-Light	12pM-Dark
843	fgenesh1_pm.C_chr_22000002	GO:0005525~GTP binding~Interacting selectively and non-covalently with GTP, guanosine triphosphate.|GO:0007264~small GTPase mediated signal transduction~Any series of molecular signals in which a small monomeric GTPase relays one or more of the signals.|GO:0000160~two-component signal transduction system (phosphorelay)~A conserved series of molecular signals found in prokaryotes and eukaryotes; i…	IPR001806~Ras GTPase|IPR002078~Sigma-54 factor, interaction region|IPR003577~Ras small GTPase, Ras type|IPR003578~Ras small GTPase, Rho type|IPR003579~Ras small GTPase, Rab type|IPR002041~GTP-binding nuclear protein Ran|IPR005225~Small GTP-binding protein domain	HMMPfam~PF00071~Ras|FPrintScan~PR00449~RASTRNSFRMNG|ScanRegExp~PS00675~SIGMA54_INTERACT_1|HMMSmart~SM00173~RAS|HMMSmart~SM00174~RHO|HMMSmart~SM00175~RAB|HMMSmart~SM00176~RAN|HMMTigr~TIGR00231~small_GTP	69.1082	61.3717	77.333	59.047	79.6713	92.7133	90.1115	89.4371	77.3491	0.893458	0.793438	0.999791	0.763383	1.03002	1.19863	1.165	1.15628
1079	fgenesh1_pg.C_chr_1000213	GO:0001584~rhodopsin-like receptor activity~OBSOLETE. A G-protein coupled receptor that is structurally/functionally related to the rhodopsin receptor.|GO:0007186~G-protein coupled receptor protein signaling pathway~The series of molecular signals generated as a consequence of a G-protein coupled receptor binding to its physiological ligand.|GO:0016021~integral to membrane~Penetrating at least on…	IPR000276~Rhodopsin-like GPCR superfamily	ScanRegExp~PS00237~G_PROTEIN_RECEP_F1_1	13.5669	5.08848	11.0754	11.8812	13.3201	10.6014	13.7911	11.174	11.3123	1.1993	0.449817	0.979053	1.05029	1.17749	0.937154	1.21912	0.987775
1225	fgenesh1_pg.C_chr_1000359	GO:0005524~ATP binding~Interacting selectively and non-covalently with ATP, adenosine 5'-triphosphate, a universally important coenzyme and enzyme regulator.|GO:0000155~two-component sensor activity~Catalysis of the phosphorylation of a specific transcription regulator in response to the presence of a particular signal substance outside the cell.|GO:0007165~signal transduction~The process whereby…	IPR003594~ATP-binding region, ATPase-like|IPR004358~Bacterial sensor protein, C-terminal	HMMPfam~PF02518~HATPase_c|FPrintScan~PR00344~BCTRLSENSOR	15.0755	10.2293	11.9147	12.8841	15.6945	14.0962	21.8791	12.0917	14.2331	1.05918	0.718698	0.837108	0.90522	1.10267	0.990379	1.5372	0.849544
1415	fgenesh1_pg.C_chr_1000549	GO:0001584~rhodopsin-like receptor activity~OBSOLETE. A G-protein coupled receptor that is structurally/functionally related to the rhodopsin receptor.|GO:0007186~G-protein coupled receptor protein signaling pathway~The series of molecular signals generated as a consequence of a G-protein coupled receptor binding to its physiological ligand.|GO:0016021~integral to membrane~Penetrating at least on…	IPR000276~Rhodopsin-like GPCR superfamily	ScanRegExp~PS00237~G_PROTEIN_RECEP_F1_1	23.6874	11.1916	45.9461	18.9243	41.3346	22.3726	44.6573	33.3102	30.178	0.784923	0.370852	1.5225	0.62709	1.36969	0.741353	1.4798	1.10379
1585	fgenesh1_pg.C_chr_1000719	GO:0016787~hydrolase activity~Catalysis of the hydrolysis of various bonds, e.g. C-O, C-N, C-C, phosphoric anhydride bonds, etc. Hydrolase is the systematic name for any enzyme of EC class 3.|GO:0004721~phosphoprotein phosphatase activity~Catalysis of the reaction: a phosphoprotein + H2O = a protein + phosphate. Together with protein kinases, these enzymes control the state of phosphorylation of …	IPR006186~Serine/threonine-specific protein phosphatase and bis(5-nucleosyl)-tetraphosphatase|IPR004843~Metallophosphoesterase	BlastProDom~PD000252~sp_Q9Y0B7_DICDI_Q9Y0B7;|HMMPfam~PF00149~Metallophos|FPrintScan~PR00114~STPHPHTASE|ScanRegExp~PS00125~SER_THR_PHOSPHATASE|ProfileScan~PS50185~PHOSPHO_ESTER|HMMSmart~SM00156~PP2Ac	37.9793	27.3355	32.9576	34.0172	31.6719	36.8001	32.8158	34.7961	33.5467	1.13213	0.814851	0.982439	1.01403	0.944114	1.09698	0.978212	1.03724
1783	fgenesh1_pg.C_chr_1000917	GO:0001584~rhodopsin-like receptor activity~OBSOLETE. A G-protein coupled receptor that is structurally/functionally related to the rhodopsin receptor.|GO:0007186~G-protein coupled receptor protein signaling pathway~The series of molecular signals generated as a consequence of a G-protein coupled receptor binding to its physiological ligand.|GO:0016021~integral to membrane~Penetrating at least on…	IPR000276~Rhodopsin-like GPCR superfamily	ScanRegExp~PS00237~G_PROTEIN_RECEP_F1_1	6.28366	46.8446	5.79673	25.6817	8.62087	32.2556	8.37731	29.2537	20.3893	0.308185	2.29751	0.284303	1.25957	0.422814	1.58199	0.410868	1.43476
2808	fgenesh1_pg.C_chr_2000763	GO:0004672~protein kinase activity~Catalysis of the phosphorylation of an amino acid residue in a protein, usually according to the reaction: a protein + ATP = a phosphoprotein + ADP.|GO:0005524~ATP binding~Interacting selectively and non-covalently with ATP, adenosine 5'-triphosphate, a universally important coenzyme and enzyme regulator.|GO:0006468~protein amino acid phosphorylation~The process…	IPR000719~Protein kinase|IPR001245~Tyrosine protein kinase|IPR002290~Serine/threonine protein kinase	BlastProDom~PD000001~sp_Q86AD7_DICDI_Q86AD7;|HMMPfam~PF00069~Pkinase|ProfileScan~PS50011~PROTEIN_KINASE_DOM|HMMSmart~SM00219~TyrKc|HMMSmart~SM00220~S_TKc	35.6239	16.8754	35.0295	19.5143	32.7517	23.8144	36.4842	20.6905	27.598	1.29082	0.611472	1.26928	0.707092	1.18674	0.862905	1.32199	0.74971
4202	fgenesh1_pg.C_chr_4000152	GO:0004871~signal transducer activity~Mediates the transfer of a signal from the outside to the inside of a cell by means other than the introduction of the signal molecule itself into the cell.|GO:0007165~signal transduction~The process whereby an activated receptor conveys information down the signaling pathway, resulting in a change in the function or state of a cell.|GO:0007165~signal transdu…	IPR001092~Basic helix-loop-helix dimerisation region bHLH|IPR000014~PAS	HMMPfam~PF00010~HLH|ScanRegExp~PS00038~HLH_1|ProfileScan~PS50112~PAS|ProfileScan~PS50888~HLH_2|HMMSmart~SM00091~PAS|HMMSmart~SM00353~HLH	0.0759956	14.9555	0.091685	51.1478	0.0696022	87.5831	0.116335	168.198	40.2797	0.00188669	0.371291	0.00227621	1.26982	0.00172797	2.17437	0.00288817	4.17575
4322	fgenesh1_pg.C_chr_4000272		IPR001611~Leucine-rich repeat|IPR007090~Leucine-rich repeat, plant specific	HMMPfam~PF00560~LRR|FPrintScan~PR00019~LEURICHRPT|ProfileScan~PS50502~LRR_PS|HMMSmart~SM00366~LRR_PS	23.0039	9.81024	25.0407	15.9216	19.0574	18.8402	23.6904	22.8889	19.7817	1.16289	0.495926	1.26585	0.804869	0.963387	0.952407	1.19759	1.15708
4523	fgenesh1_pg.C_chr_4000473	GO:0004383~guanylate cyclase activity~Catalysis of the reaction: GTP = 3',5'-cyclic GMP + diphosphate.	IPR001054~Guanylate cyclase	ProfileScan~PS50125~GUANYLATE_CYCLASES_2	2.38508	0.42446	2.6128	3.22269	2.62706	1.20767	2.49224	2.01731	2.12366	1.1231	0.199871	1.23033	1.51751	1.23704	0.568675	1.17356	0.949919
4552	fgenesh1_pg.C_chr_4000502	GO:0003854~3-beta-hydroxy-delta5-steroid dehydrogenase activity~Catalysis of the reaction: 3-beta-hydroxy-delta(5)-steroid + NAD+ = 3-oxo-delta(5)-steroid + NADH + H+.|GO:0006694~steroid biosynthetic process~The chemical reactions and pathways resulting in the formation of steroids, compounds with a 1,2,cyclopentanoperhydrophenanthrene nucleus; includes de novo formation and steroid interconversi…	IPR002225~3-beta hydroxysteroid dehydrogenase/isomerase|IPR000276~Rhodopsin-like GPCR superfamily|IPR000205~NAD-binding site	HMMPfam~PF01073~3Beta_HSD|ScanRegExp~PS00237~G_PROTEIN_RECEP_F1_1|ProfileScan~PS50205~NAD_BINDING	20.8776	13.317	21.841	13.9592	16.227	15.0113	19.5494	13.7425	16.8156	1.24156	0.791944	1.29885	0.830133	0.964995	0.892699	1.16257	0.817244
5018	fgenesh1_pg.C_chr_5000060	GO:0004672~protein kinase activity~Catalysis of the phosphorylation of an amino acid residue in a protein, usually according to the reaction: a protein + ATP = a phosphoprotein + ADP.|GO:0005524~ATP binding~Interacting selectively and non-covalently with ATP, adenosine 5'-triphosphate, a universally important coenzyme and enzyme regulator.|GO:0006468~protein amino acid phosphorylation~The process…	IPR000719~Protein kinase|IPR008271~Serine/threonine protein kinase, active site|IPR003527~MAP kinase|IPR001245~Tyrosine protein kinase|IPR002290~Serine/threonine protein kinase	BlastProDom~PD000001~sp_Q86AD7_DICDI_Q86AD7;|HMMPfam~PF00069~Pkinase|ScanRegExp~PS00107~PROTEIN_KINASE_ATP|ScanRegExp~PS00108~PROTEIN_KINASE_ST|ScanRegExp~PS01351~MAPK|ProfileScan~PS50011~PROTEIN_KINASE_DOM|HMMSmart~SM00219~TyrKc|HMMSmart~SM00220~S_TKc	44.2903	20.8509	66.8499	46.3421	56.6125	68.1398	45.7276	65.1294	51.7428	0.85597	0.402972	1.29197	0.895624	1.09411	1.31689	0.883748	1.25871
5225	fgenesh1_pg.C_chr_5000267	GO:0005634~nucleus~A membrane-bounded organelle of eukaryotic cells in which chromosomes are housed and replicated. In most cells, the nucleus contains all of the cell's chromosomes except the organellar chromosomes, and is the site of RNA synthesis and processing. In some species, or in specialized cell types, RNA metabolism or DNA replication may be absent.|GO:0005643~nuclear pore~Any of the nu…	IPR009082~Histidine kinase, homodimeric	superfamily~SSF47384~Homodimeric domain of signal transducing histidine kinase	92.3056	98.6964	78.0807	88.4803	75.3945	97.1703	77.9544	93.5708	87.7066	1.05244	1.1253	0.890248	1.00882	0.859621	1.1079	0.888808	1.06686
5595	fgenesh1_pg.C_chr_5000637		IPR001611~Leucine-rich repeat|IPR007090~Leucine-rich repeat, plant specific|IPR003591~Leucine-rich repeat, typical subtype	HMMPfam~PF00560~LRR|FPrintScan~PR00019~LEURICHRPT|ProfileScan~PS50502~LRR_PS|HMMSmart~SM00366~LRR_PS|HMMSmart~SM00369~LRR_TYP	42.5866	26.8994	41.2631	23.2052	48.777	26.5095	44.2974	29.8361	35.4218	1.20227	0.759402	1.16491	0.655111	1.37703	0.748396	1.25057	0.84231
5790	fgenesh1_pg.C_chr_5000832	GO:0004672~protein kinase activity~Catalysis of the phosphorylation of an amino acid residue in a protein, usually according to the reaction: a protein + ATP = a phosphoprotein + ADP.|GO:0005524~ATP binding~Interacting selectively and non-covalently with ATP, adenosine 5'-triphosphate, a universally important coenzyme and enzyme regulator.|GO:0006468~protein amino acid phosphorylation~The process…	IPR006977~Protein of unknown function DUF649|IPR000719~Protein kinase	HMMPfam~PF04893~Yip1|ScanRegExp~PS00107~PROTEIN_KINASE_ATP	27.8954	14.3646	22.009	24.2595	26.3208	23.0024	25.6355	22.0542	23.1927	1.20277	0.619361	0.948962	1.046	1.13488	0.991797	1.10533	0.950912
6893	fgenesh1_pg.C_chr_7000276	GO:0005515~protein binding~Interacting selectively and non-covalently with any protein or protein complex (a complex of two or more proteins that may include other nonprotein molecules).|GO:0001584~rhodopsin-like receptor activity~OBSOLETE. A G-protein coupled receptor that is structurally/functionally related to the rhodopsin receptor.|GO:0007186~G-protein coupled receptor protein signaling path…	IPR002110~Ankyrin|IPR001440~TPR repeat|IPR001478~PDZ/DHR/GLGF|IPR000276~Rhodopsin-like GPCR superfamily|IPR000183~Orn/DAP/Arg decarboxylase 2|IPR001388~Synaptobrevin	HMMPfam~PF00023~Ank|HMMPfam~PF00515~TPR|HMMPfam~PF00595~PDZ|FPrintScan~PR01415~ANKYRIN|ScanRegExp~PS00237~G_PROTEIN_RECEP_F1_1|ScanRegExp~PS00879~ODR_DC_2_2|ProfileScan~PS50005~TPR_REPEAT|ProfileScan~PS50088~ANK_REPEAT|ProfileScan~PS50106~PDZ|ProfileScan~PS50293~TPR_REGION|ProfileScan~PS50297~ANK_REP_REGION|ProfileScan~PS50892~V_SNARE|HMMSmart~SM00028~TPR|HMMSmart~SM00248~ANK	27.9392	21.1523	31.3175	31.1169	38.6086	32.4168	37.224	37.6747	32.1812	0.868182	0.657286	0.97316	0.966927	1.19973	1.00732	1.1567	1.1707
7188	fgenesh1_pg.C_chr_7000571	GO:0004672~protein kinase activity~Catalysis of the phosphorylation of an amino acid residue in a protein, usually according to the reaction: a protein + ATP = a phosphoprotein + ADP.|GO:0005524~ATP binding~Interacting selectively and non-covalently with ATP, adenosine 5'-triphosphate, a universally important coenzyme and enzyme regulator.|GO:0006468~protein amino acid phosphorylation~The process…	IPR000719~Protein kinase|IPR000024~Frizzled CRD region|IPR002290~Serine/threonine protein kinase	BlastProDom~PD000001~sp_Q86AD7_DICDI_Q86AD7;|HMMPfam~PF00069~Pkinase|ProfileScan~PS50011~PROTEIN_KINASE_DOM|ProfileScan~PS50038~FZ|HMMSmart~SM00220~S_TKc	63.0154	9.41882	65.503	28.632	51.1937	26.2503	49.1417	39.0448	41.525	1.51753	0.226823	1.57744	0.689514	1.23284	0.632157	1.18342	0.940274
7368				CPD2	8.4138	17.2722	11.3398	21.1721	11.7317	19.5361	10.7099	15.3159	14.4364	0.582817	1.19643	0.785498	1.46657	0.812646	1.35325	0.741868	1.06092
7582	fgenesh1_pg.C_chr_8000243	GO:0004383~guanylate cyclase activity~Catalysis of the reaction: GTP = 3',5'-cyclic GMP + diphosphate.	IPR001054~Guanylate cyclase	ProfileScan~PS50125~GUANYLATE_CYCLASES_2|HMMSmart~SM00044~CYCc	34.2154	21.0421	46.4192	35.9766	39.3409	38.6692	47.3093	45.9269	38.6124	0.886124	0.544956	1.20218	0.931737	1.01886	1.00147	1.22523	1.18943
7630	fgenesh1_pg.C_chr_8000291	GO:0004672~protein kinase activity~Catalysis of the phosphorylation of an amino acid residue in a protein, usually according to the reaction: a protein + ATP = a phosphoprotein + ADP.|GO:0005524~ATP binding~Interacting selectively and non-covalently with ATP, adenosine 5'-triphosphate, a universally important coenzyme and enzyme regulator.|GO:0006468~protein amino acid phosphorylation~The process…	IPR000719~Protein kinase|IPR002114~HPr serine phosphorylation site	ScanRegExp~PS00107~PROTEIN_KINASE_ATP|ScanRegExp~PS00589~PTS_HPR_SER	NA	NA	NA	NA	NA	NA	NA	NA
7830	fgenesh1_pg.C_chr_8000491	GO:0008067~metabotropic glutamate, GABA-B-like receptor activity~OBSOLETE. A G-protein coupled receptor that is structurally/functionally related to the metabotropic glutamate receptor.|GO:0016020~membrane~Double layer of lipid molecules that encloses all cells, and, in eukaryotes, many organelles; may be a single or double lipid bilayer; also includes associated proteins.	IPR000337~GPCR, family 3, metabotropic glutamate receptor-like	HMMPfam~PF00003~7tm_3|ProfileScan~PS50259~G_PROTEIN_RECEP_F3_4	33.578	52.672	33.7051	28.3577	32.1971	28.4578	38.9221	36.877	35.5958	0.943313	1.47972	0.946884	0.796657	0.904517	0.799468	1.09345	1.03599
7839	fgenesh1_pg.C_chr_9000007	GO:0008067~metabotropic glutamate, GABA-B-like receptor activity~OBSOLETE. A G-protein coupled receptor that is structurally/functionally related to the metabotropic glutamate receptor.|GO:0016020~membrane~Double layer of lipid molecules that encloses all cells, and, in eukaryotes, many organelles; may be a single or double lipid bilayer; also includes associated proteins.	IPR000337~GPCR, family 3, metabotropic glutamate receptor-like	HMMPfam~PF00003~7tm_3|FPrintScan~PR00248~GPCRMGR|ProfileScan~PS50259~G_PROTEIN_RECEP_F3_4	68.1173	68.0656	54.7229	52.0361	56.0882	66.4363	65.6961	67.3001	62.3078	1.09324	1.09241	0.878267	0.835145	0.900179	1.06626	1.05438	1.08012
7937	fgenesh1_pg.C_chr_9000105	GO:0004383~guanylate cyclase activity~Catalysis of the reaction: GTP = 3',5'-cyclic GMP + diphosphate.|GO:0006355~regulation of transcription, DNA-dependent~Any process that modulates the frequency, rate or extent of cellular DNA-dependent transcription.|GO:0007165~signal transduction~The process whereby an activated receptor conveys information down the signaling pathway, resulting in a change i…	IPR001054~Guanylate cyclase|IPR001610~PAC motif|IPR000014~PAS	HMMPfam~PF00211~Guanylate_cyc|HMMPfam~PF00785~PAC|ProfileScan~PS50112~PAS|ProfileScan~PS50125~GUANYLATE_CYCLASES_2|HMMSmart~SM00044~CYCc|HMMSmart~SM00091~PAS|HMMTigr~TIGR00229~sensory_box	59.2087	13.1063	59.3762	18.9181	70.3883	37.1851	55.3263	26.7423	42.5314	1.39212	0.308156	1.39606	0.444804	1.65497	0.874297	1.30083	0.628766
8258	fgenesh1_pg.C_chr_10000028	GO:0004383~guanylate cyclase activity~Catalysis of the reaction: GTP = 3',5'-cyclic GMP + diphosphate.|GO:0004114~3',5'-cyclic-nucleotide phosphodiesterase activity~Catalysis of the reaction: nucleoside 3',5'-cyclic phosphate + H2O = nucleoside 5'-phosphate.|GO:0007165~signal transduction~The process whereby an activated receptor conveys information down the signaling pathway, resulting in a chan…	IPR001054~Guanylate cyclase|IPR002073~3'5'-cyclic nucleotide phosphodiesterase	HMMPfam~PF00211~Guanylate_cyc|HMMPfam~PF00233~PDEase_I|ProfileScan~PS50125~GUANYLATE_CYCLASES_2|HMMSmart~SM00044~CYCc	43.3014	68.9727	42.368	38.8977	197.758	130.543	71.7133	60.7967	81.7939	0.529396	0.843249	0.517985	0.475557	2.41776	1.596	0.876756	0.743291
8798	fgenesh1_pg.C_chr_11a000184	GO:0004383~guanylate cyclase activity~Catalysis of the reaction: GTP = 3',5'-cyclic GMP + diphosphate.	IPR001054~Guanylate cyclase	HMMPfam~PF00211~Guanylate_cyc|ProfileScan~PS50125~GUANYLATE_CYCLASES_2	36.6447	21.7021	41.8852	24.3593	30.1884	24.8942	36.1473	30.3751	30.7745	1.19075	0.705196	1.36103	0.791541	0.980955	0.808922	1.17459	0.98702
8820	fgenesh1_pg.C_chr_11a000206	GO:0004383~guanylate cyclase activity~Catalysis of the reaction: GTP = 3',5'-cyclic GMP + diphosphate.	IPR001054~Guanylate cyclase|IPR003018~GAF	HMMPfam~PF00211~Guanylate_cyc|HMMPfam~PF01590~GAF|ProfileScan~PS50125~GUANYLATE_CYCLASES_2|HMMSmart~SM00044~CYCc	71.6775	31.2449	58.3708	39.6426	228.312	164.301	93.8546	78.2749	95.7098	0.748904	0.326455	0.609873	0.414195	2.38546	1.71666	0.980616	0.817836
8821	fgenesh1_pg.C_chr_11a000207	GO:0004383~guanylate cyclase activity~Catalysis of the reaction: GTP = 3',5'-cyclic GMP + diphosphate.	IPR001054~Guanylate cyclase|IPR003018~GAF	HMMPfam~PF00211~Guanylate_cyc|HMMPfam~PF01590~GAF|ProfileScan~PS50125~GUANYLATE_CYCLASES_2|HMMSmart~SM00044~CYCc|HMMSmart~SM00065~GAF	30.7412	13.7587	26.5604	23.8493	45.7255	34.8071	32.8199	27.4577	29.465	1.04331	0.46695	0.901423	0.809413	1.55186	1.1813	1.11386	0.931876
9284	fgenesh1_pg.C_chr_13000004	GO:0004383~guanylate cyclase activity~Catalysis of the reaction: GTP = 3',5'-cyclic GMP + diphosphate.	IPR001054~Guanylate cyclase	HMMPfam~PF00211~Guanylate_cyc|ProfileScan~PS50125~GUANYLATE_CYCLASES_2|HMMSmart~SM00044~CYCc	NA	NA	NA	NA	NA	NA	NA	NA
9688	fgenesh1_pg.C_chr_14000033	GO:0004871~signal transducer activity~Mediates the transfer of a signal from the outside to the inside of a cell by means other than the introduction of the signal molecule itself into the cell.|GO:0007165~signal transduction~The process whereby an activated receptor conveys information down the signaling pathway, resulting in a change in the function or state of a cell.	IPR000014~PAS	ProfileScan~PS50112~PAS|HMMSmart~SM00091~PAS	13.4766	169.599	123	450.666	8.38424	532.499	11.9047	340.417	206.243	0.0653431	0.822323	0.596383	2.18512	0.0406522	2.5819	0.0577214	1.65056
9689	fgenesh1_pg.C_chr_14000034	GO:0005489~electron transporter activity~OBSOLETE. Enables the directed movement of electrons into, out of, within or between cells.|GO:0006118~electron transport~OBSOLETE. The transport of electrons from an electron donor to an electron acceptor.|GO:0020037~heme binding~Interacting selectively and non-covalently with heme, any compound of iron complexed in a porphyrin (tetrapyrrole) ring.|GO:000…	IPR000345~Cytochrome c heme-binding site|IPR000014~PAS	ScanRegExp~PS00190~CYTOCHROME_C|ProfileScan~PS50112~PAS|HMMSmart~SM00091~PAS|HMMTigr~TIGR00229~sensory_box	8.50967	315.165	97.7372	558.299	11.4661	664.046	12.517	471.543	267.41	0.0318225	1.17858	0.365495	2.0878	0.0428781	2.48325	0.0468081	1.76337
9710	fgenesh1_pg.C_chr_14000055	GO:0004672~protein kinase activity~Catalysis of the phosphorylation of an amino acid residue in a protein, usually according to the reaction: a protein + ATP = a phosphoprotein + ADP.|GO:0005524~ATP binding~Interacting selectively and non-covalently with ATP, adenosine 5'-triphosphate, a universally important coenzyme and enzyme regulator.|GO:0006468~protein amino acid phosphorylation~The process…	IPR000719~Protein kinase|IPR008271~Serine/threonine protein kinase, active site|IPR003527~MAP kinase|IPR001245~Tyrosine protein kinase|IPR002290~Serine/threonine protein kinase	BlastProDom~PD000001~sp_Q86AD7_DICDI_Q86AD7;|HMMPfam~PF00069~Pkinase|ScanRegExp~PS00107~PROTEIN_KINASE_ATP|ScanRegExp~PS00108~PROTEIN_KINASE_ST|ScanRegExp~PS01351~MAPK|ProfileScan~PS50011~PROTEIN_KINASE_DOM|HMMSmart~SM00219~TyrKc|HMMSmart~SM00220~S_TKc	NA	NA	NA	NA	NA	NA	NA	NA
10414				CPD4	3.64006	6.21245	1.84186	12.0037	1.73674	9.36167	1.36775	8.91987	5.63551	0.645915	1.10238	0.326831	2.13001	0.308178	1.66119	0.242703	1.5828
11091	fgenesh1_pg.C_chr_19a_19000034	GO:0004672~protein kinase activity~Catalysis of the phosphorylation of an amino acid residue in a protein, usually according to the reaction: a protein + ATP = a phosphoprotein + ADP.|GO:0005524~ATP binding~Interacting selectively and non-covalently with ATP, adenosine 5'-triphosphate, a universally important coenzyme and enzyme regulator.|GO:0006468~protein amino acid phosphorylation~The process…	IPR000719~Protein kinase|IPR002290~Serine/threonine protein kinase	BlastProDom~PD000001~sp_Q86AD7_DICDI_Q86AD7;|HMMPfam~PF00069~Pkinase|ProfileScan~PS50011~PROTEIN_KINASE_DOM|HMMSmart~SM00220~S_TKc	3.84608	6.46039	6.54654	4.28323	6.24236	7.38766	5.94211	7.35572	6.00801	0.640159	1.0753	1.08964	0.71292	1.03901	1.22963	0.989031	1.22432
11180	fgenesh1_pg.C_chr_19a_19000123	GO:0004672~protein kinase activity~Catalysis of the phosphorylation of an amino acid residue in a protein, usually according to the reaction: a protein + ATP = a phosphoprotein + ADP.|GO:0005524~ATP binding~Interacting selectively and non-covalently with ATP, adenosine 5'-triphosphate, a universally important coenzyme and enzyme regulator.|GO:0006468~protein amino acid phosphorylation~The process…	IPR000719~Protein kinase	BlastProDom~PD000001~sp_Q86AD7_DICDI_Q86AD7;|HMMPfam~PF00069~Pkinase|ProfileScan~PS50011~PROTEIN_KINASE_DOM	8.10693	3.75458	7.52499	5.50602	7.80073	5.4988	8.67355	6.94978	6.72692	1.20515	0.558142	1.11864	0.818505	1.15963	0.817431	1.28938	1.03313
11478	fgenesh1_pg.C_chr_20000074	GO:0001584~rhodopsin-like receptor activity~OBSOLETE. A G-protein coupled receptor that is structurally/functionally related to the rhodopsin receptor.|GO:0007186~G-protein coupled receptor protein signaling pathway~The series of molecular signals generated as a consequence of a G-protein coupled receptor binding to its physiological ligand.|GO:0016021~integral to membrane~Penetrating at least on…	IPR000276~Rhodopsin-like GPCR superfamily	ScanRegExp~PS00237~G_PROTEIN_RECEP_F1_1	11.7161	12.611	13.3303	19.2184	11.9082	18.6839	12.8575	24.0637	15.5486	0.753511	0.811069	0.857329	1.23602	0.765869	1.20164	0.826922	1.54764
13134	gw1.1.108.1	GO:0004672~protein kinase activity~Catalysis of the phosphorylation of an amino acid residue in a protein, usually according to the reaction: a protein + ATP = a phosphoprotein + ADP.|GO:0005524~ATP binding~Interacting selectively and non-covalently with ATP, adenosine 5'-triphosphate, a universally important coenzyme and enzyme regulator.|GO:0006468~protein amino acid phosphorylation~The process…	IPR000719~Protein kinase|IPR004147~ABC-1	BlastProDom~PD000001~sp_Q86AD7_DICDI_Q86AD7;|HMMPfam~PF03109~ABC1	63.5618	53.1782	88.4598	69.3562	33.3912	64.0438	38.1558	50.9256	57.6341	1.10285	0.922688	1.53485	1.20339	0.579366	1.11121	0.662035	0.883603
13326	gw1.5.97.1	GO:0001584~rhodopsin-like receptor activity~OBSOLETE. A G-protein coupled receptor that is structurally/functionally related to the rhodopsin receptor.|GO:0007186~G-protein coupled receptor protein signaling pathway~The series of molecular signals generated as a consequence of a G-protein coupled receptor binding to its physiological ligand.|GO:0016021~integral to membrane~Penetrating at least on…	IPR007603~Protein of unknown function DUF580|IPR000276~Rhodopsin-like GPCR superfamily	HMMPfam~PF04515~DUF580|ScanRegExp~PS00237~G_PROTEIN_RECEP_F1_1	16.1682	33.0199	15.3163	25.1565	19.0342	39.1709	24.8141	31.1095	25.4737	0.634703	1.29623	0.60126	0.987549	0.747211	1.5377	0.974105	1.22124
14315	gw1.3.204.1	GO:0003913~DNA photolyase activity~Catalysis of the repair of a photoproduct resulting from ultraviolet irradiation of two adjacent pyrimidine residues in DNA.|GO:0006281~DNA repair~The process of restoring DNA after damage. Genomes are subject to damage by chemical and physical agents in the environment (e.g. UV and ionizing radiations, chemical mutagens, fungal and bacterial toxins, etc.) and b…	IPR006051~DNA photolyase, FAD- binding N-terminal|IPR005101~DNA photolyase, FAD-binding|IPR002081~Deoxyribodipyrimidine photolyase, class 1	BlastProDom~PD004390~sp_Q8TIS6_METAC_Q8TIS6;|HMMPfam~PF03441~FAD_binding_7|FPrintScan~PR00147~DNAPHOTLYASE	18.7856	9.01345	19.4752	17.2203	19.6332	18.0414	21.554	19.7951	17.9398	1.04715	0.502428	1.08559	0.959894	1.0944	1.00567	1.20146	1.10342
16501	gw1.7.247.1	GO:0004672~protein kinase activity~Catalysis of the phosphorylation of an amino acid residue in a protein, usually according to the reaction: a protein + ATP = a phosphoprotein + ADP.|GO:0005524~ATP binding~Interacting selectively and non-covalently with ATP, adenosine 5'-triphosphate, a universally important coenzyme and enzyme regulator.|GO:0006468~protein amino acid phosphorylation~The process…	IPR000719~Protein kinase|IPR008271~Serine/threonine protein kinase, active site|IPR001245~Tyrosine protein kinase|IPR002290~Serine/threonine protein kinase	BlastProDom~PD000001~sp_Q86AD7_DICDI_Q86AD7;|HMMPfam~PF00069~Pkinase|ScanRegExp~PS00107~PROTEIN_KINASE_ATP|ScanRegExp~PS00108~PROTEIN_KINASE_ST|ProfileScan~PS50011~PROTEIN_KINASE_DOM|HMMSmart~SM00219~TyrKc|HMMSmart~SM00220~S_TKc	30.6874	47.4995	38.3997	46.8214	34.7474	31.7786	44.8705	37.9372	39.0927	0.784989	1.21505	0.982274	1.1977	0.888845	0.812903	1.1478	0.970443
16961	gw1.5.347.1	GO:0004672~protein kinase activity~Catalysis of the phosphorylation of an amino acid residue in a protein, usually according to the reaction: a protein + ATP = a phosphoprotein + ADP.|GO:0005524~ATP binding~Interacting selectively and non-covalently with ATP, adenosine 5'-triphosphate, a universally important coenzyme and enzyme regulator.|GO:0006468~protein amino acid phosphorylation~The process…	IPR000719~Protein kinase|IPR001245~Tyrosine protein kinase|IPR008271~Serine/threonine protein kinase, active site|IPR002290~Serine/threonine protein kinase	BlastProDom~PD000001~sp_Q86AD7_DICDI_Q86AD7;|HMMPfam~PF00069~Pkinase|FPrintScan~PR00109~TYRKINASE|ScanRegExp~PS00107~PROTEIN_KINASE_ATP|ScanRegExp~PS00108~PROTEIN_KINASE_ST|ProfileScan~PS50011~PROTEIN_KINASE_DOM|HMMSmart~SM00219~TyrKc|HMMSmart~SM00220~S_TKc	31.4891	34.5644	31.0755	26.474	27.7661	26.0998	31.6358	32.1445	30.1562	1.0442	1.14618	1.03049	0.877898	0.920742	0.865488	1.04907	1.06593
17208	gw1.20.96.1	GO:0005956~protein kinase CK2 complex~A protein complex that possesses protein serine/threonine kinase activity, and contains two catalytic alpha subunits and two regulatory beta subunits. Protein kinase CK2 complexes are found in nearly every subcellular compartment, and can phosphorylate many protein substrates in addition to casein.|GO:0008605~protein kinase CK2 regulator activity~OBSOLETE. Mo…	IPR000704~Casein kinase II, regulatory subunit	BlastProDom~PD003829~sp_Q9FQF8_MAIZE_Q9FQF8;|HMMPfam~PF01214~CK_II_beta|FPrintScan~PR00472~CASNKINASEII	57.5369	42.7964	59.1128	46.9924	54.9651	49.4133	59.5336	49.8357	52.5233	1.09546	0.814808	1.12546	0.894697	1.04649	0.940788	1.13347	0.948831
17468	gw1.4.466.1	GO:0005956~protein kinase CK2 complex~A protein complex that possesses protein serine/threonine kinase activity, and contains two catalytic alpha subunits and two regulatory beta subunits. Protein kinase CK2 complexes are found in nearly every subcellular compartment, and can phosphorylate many protein substrates in addition to casein.|GO:0008605~protein kinase CK2 regulator activity~OBSOLETE. Mo…	IPR000704~Casein kinase II, regulatory subunit	BlastProDom~PD003829~sp_Q9FQF8_MAIZE_Q9FQF8;|HMMPfam~PF01214~CK_II_beta|FPrintScan~PR00472~CASNKINASEII|ScanRegExp~PS01101~CK2_BETA	48.2855	35.8002	42.7427	52.0808	41.1896	46.4314	35.6493	47.0538	43.6542	1.10609	0.820086	0.97912	1.19303	0.943544	1.06362	0.816629	1.07788
18220	gw1.10.194.1	GO:0005525~GTP binding~Interacting selectively and non-covalently with GTP, guanosine triphosphate.|GO:0007264~small GTPase mediated signal transduction~Any series of molecular signals in which a small monomeric GTPase relays one or more of the signals.|GO:0000160~two-component signal transduction system (phosphorelay)~A conserved series of molecular signals found in prokaryotes and eukaryotes; i…	IPR001806~Ras GTPase|IPR002078~Sigma-54 factor, interaction region|IPR003577~Ras small GTPase, Ras type|IPR003578~Ras small GTPase, Rho type|IPR003579~Ras small GTPase, Rab type|IPR002041~GTP-binding nuclear protein Ran|IPR005225~Small GTP-binding protein domain	HMMPfam~PF00071~Ras|FPrintScan~PR00449~RASTRNSFRMNG|ScanRegExp~PS00675~SIGMA54_INTERACT_1|HMMSmart~SM00173~RAS|HMMSmart~SM00174~RHO|HMMSmart~SM00175~RAB|HMMSmart~SM00176~RAN|HMMTigr~TIGR00231~small_GTP	95.3692	62.8977	85.7167	59.8881	75.3367	64.6928	62.5349	64.1713	71.3259	1.33709	0.881835	1.20176	0.83964	1.05623	0.907002	0.876748	0.899691
18841	gw1.4.592.1	GO:0003723~RNA binding~Interacting selectively and non-covalently with an RNA molecule or a portion thereof.|GO:0005634~nucleus~A membrane-bounded organelle of eukaryotic cells in which chromosomes are housed and replicated. In most cells, the nucleus contains all of the cell's chromosomes except the organellar chromosomes, and is the site of RNA synthesis and processing. In some species, or in s…	IPR000504~RNA-binding region RNP-1 (RNA recognition motif)|IPR008111~RNA binding motif protein 8|IPR000276~Rhodopsin-like GPCR superfamily	HMMPfam~PF00076~RRM_1|FPrintScan~PR01738~RNABINDINGM8|ScanRegExp~PS00237~G_PROTEIN_RECEP_F1_1|ProfileScan~PS50102~RRM|HMMSmart~SM00360~RRM	53.8977	19.0952	52.0931	31.194	57.4554	35.4746	76.1975	55.9562	47.6705	1.13063	0.400567	1.09278	0.654366	1.20526	0.744164	1.59842	1.17381
20065	gw1.3.758.1	GO:0004871~signal transducer activity~Mediates the transfer of a signal from the outside to the inside of a cell by means other than the introduction of the signal molecule itself into the cell.|GO:0007165~signal transduction~The process whereby an activated receptor conveys information down the signaling pathway, resulting in a change in the function or state of a cell.	IPR000014~PAS	ProfileScan~PS50112~PAS	111.28	81.274	169.662	59.6045	55.8799	75.7887	70.0382	55.8703	84.9247	1.31034	0.957013	1.99779	0.701852	0.657994	0.892423	0.82471	0.65788
20732	estExt_fgenesh1_pg.C_chr_10378	GO:0004672~protein kinase activity~Catalysis of the phosphorylation of an amino acid residue in a protein, usually according to the reaction: a protein + ATP = a phosphoprotein + ADP.|GO:0005524~ATP binding~Interacting selectively and non-covalently with ATP, adenosine 5'-triphosphate, a universally important coenzyme and enzyme regulator.|GO:0006468~protein amino acid phosphorylation~The process…	IPR000719~Protein kinase|IPR003006~Immunoglobulin/major histocompatibility complex|IPR002290~Serine/threonine protein kinase	BlastProDom~PD000001~sp_Q86AD7_DICDI_Q86AD7;|ScanRegExp~PS00290~IG_MHC|ProfileScan~PS50011~PROTEIN_KINASE_DOM|HMMSmart~SM00220~S_TKc	13.4175	42.7948	12.3325	18.9433	18.4194	13.4767	17.6119	15.4708	19.0584	0.704023	2.24546	0.64709	0.993962	0.966473	0.707127	0.924103	0.811761
20899	estExt_fgenesh1_pg.C_chr_10711	GO:0004871~signal transducer activity~Mediates the transfer of a signal from the outside to the inside of a cell by means other than the introduction of the signal molecule itself into the cell.|GO:0007165~signal transduction~The process whereby an activated receptor conveys information down the signaling pathway, resulting in a change in the function or state of a cell.	IPR001092~Basic helix-loop-helix dimerisation region bHLH|IPR000014~PAS	HMMPfam~PF00010~HLH|ScanRegExp~PS00038~HLH_1|ProfileScan~PS50888~HLH_2|HMMSmart~SM00091~PAS|HMMSmart~SM00353~HLH	20.8409	116.452	38.8382	93.3772	13.3668	190.924	16.6876	149.765	80.0315	0.260409	1.45508	0.485287	1.16676	0.167019	2.38561	0.208513	1.87133
21161	estExt_fgenesh1_pg.C_chr_20147	GO:0008158~hedgehog receptor activity~Combining with the hedgehog protein to initiate a change in cell activity.|GO:0016020~membrane~Double layer of lipid molecules that encloses all cells, and, in eukaryotes, many organelles; may be a single or double lipid bilayer; also includes associated proteins.|GO:0016020~membrane~Double layer of lipid molecules that encloses all cells, and, in eukaryotes,…	IPR003392~Patched|IPR000731~Sterol-sensing 5TM box	HMMPfam~PF02460~Patched|ProfileScan~PS50156~SSD	271.635	1450.35	204.151	218.817	256.558	299.379	330.152	313.265	418.038	0.649784	3.46942	0.488354	0.523437	0.613719	0.716151	0.789765	0.74937
21249	estExt_fgenesh1_pg.C_chr_20335	GO:0000155~two-component sensor activity~Catalysis of the phosphorylation of a specific transcription regulator in response to the presence of a particular signal substance outside the cell.|GO:0000160~two-component signal transduction system (phosphorelay)~A conserved series of molecular signals found in prokaryotes and eukaryotes; involves autophosphorylation of a histidine kinase and the trans…	IPR008207~Hpt	ProfileScan~PS50894~HPT	104.52	81.466	93.2539	87.5399	92.4185	94.2965	83.0788	88.8882	90.6828	1.15259	0.898363	1.02835	0.965343	1.01914	1.03985	0.916148	0.98021
22118	estExt_fgenesh1_pg.C_chr_40122	GO:0004672~protein kinase activity~Catalysis of the phosphorylation of an amino acid residue in a protein, usually according to the reaction: a protein + ATP = a phosphoprotein + ADP.|GO:0005524~ATP binding~Interacting selectively and non-covalently with ATP, adenosine 5'-triphosphate, a universally important coenzyme and enzyme regulator.|GO:0006468~protein amino acid phosphorylation~The process…	IPR000719~Protein kinase|IPR008271~Serine/threonine protein kinase, active site|IPR001245~Tyrosine protein kinase|IPR002290~Serine/threonine protein kinase	BlastProDom~PD000001~sp_Q86AD7_DICDI_Q86AD7;|HMMPfam~PF00069~Pkinase|ScanRegExp~PS00107~PROTEIN_KINASE_ATP|ScanRegExp~PS00108~PROTEIN_KINASE_ST|ProfileScan~PS50011~PROTEIN_KINASE_DOM|HMMSmart~SM00219~TyrKc|HMMSmart~SM00220~S_TKc	233.798	230.424	220.743	212.334	192.767	228.935	208.596	202.111	216.213	1.08133	1.06572	1.02095	0.982058	0.891558	1.05884	0.964767	0.934774
22202	estExt_fgenesh1_pg.C_chr_40302	GO:0004383~guanylate cyclase activity~Catalysis of the reaction: GTP = 3',5'-cyclic GMP + diphosphate.	IPR001054~Guanylate cyclase	ProfileScan~PS50125~GUANYLATE_CYCLASES_2	23.6151	14.3296	26.2288	26.3808	20.4598	19.6775	24.8853	24.534	22.5139	1.04892	0.636479	1.16501	1.17176	0.908765	0.874018	1.10533	1.08973
22234	estExt_fgenesh1_pg.C_chr_40360	GO:0004871~signal transducer activity~Mediates the transfer of a signal from the outside to the inside of a cell by means other than the introduction of the signal molecule itself into the cell.|GO:0007165~signal transduction~The process whereby an activated receptor conveys information down the signaling pathway, resulting in a change in the function or state of a cell.|GO:0000155~two-component …	IPR000014~PAS|IPR000700~PAS-associated, C-terminal	HMMPfam~PF00989~PAS|ProfileScan~PS50112~PAS|ProfileScan~PS50113~PAC|HMMSmart~SM00091~PAS|HMMTigr~TIGR00229~sensory_box	13.6059	13.2059	21.3195	6.18396	19.5477	6.72854	31.525	12.7217	15.6048	0.871906	0.846276	1.36622	0.396286	1.25267	0.431184	2.02021	0.815245
22442	estExt_fgenesh1_pg.C_chr_40773	GO:0004383~guanylate cyclase activity~Catalysis of the reaction: GTP = 3',5'-cyclic GMP + diphosphate.	IPR001054~Guanylate cyclase	ProfileScan~PS50125~GUANYLATE_CYCLASES_2	23.1266	43.6381	31.2495	29.9948	22.4414	23.0803	25.0983	26.6456	28.1593	0.821276	1.54968	1.10974	1.06518	0.796943	0.819634	0.891296	0.946245
22792	estExt_fgenesh1_pg.C_chr_50571	GO:0005525~GTP binding~Interacting selectively and non-covalently with GTP, guanosine triphosphate.|GO:0007264~small GTPase mediated signal transduction~Any series of molecular signals in which a small monomeric GTPase relays one or more of the signals.|GO:0000160~two-component signal transduction system (phosphorelay)~A conserved series of molecular signals found in prokaryotes and eukaryotes; i…	IPR001806~Ras GTPase|IPR002078~Sigma-54 factor, interaction region|IPR003577~Ras small GTPase, Ras type|IPR003578~Ras small GTPase, Rho type|IPR003579~Ras small GTPase, Rab type|IPR002041~GTP-binding nuclear protein Ran|IPR006688~ADP-ribosylation factor|IPR005225~Small GTP-binding protein domain	HMMPfam~PF00071~Ras|FPrintScan~PR00449~RASTRNSFRMNG|ScanRegExp~PS00675~SIGMA54_INTERACT_1|HMMSmart~SM00173~RAS|HMMSmart~SM00174~RHO|HMMSmart~SM00175~RAB|HMMSmart~SM00176~RAN|HMMSmart~SM00177~ARF|HMMTigr~TIGR00231~small_GTP	438.085	461.078	437.63	238.565	376.749	355.646	431.443	366.447	388.205	1.12849	1.18772	1.12732	0.614532	0.970489	0.916129	1.11138	0.943951
22848	estExt_fgenesh1_pg.C_chr_50684	GO:0000156~two-component response regulator activity~Alters the level of transcription of target genes, usually by binding to a transcription factor, when phosphorylated by a sensor that detects the presence of a particular signal substance outside the cell.|GO:0000160~two-component signal transduction system (phosphorelay)~A conserved series of molecular signals found in prokaryotes and eukaryot…	IPR001789~Response regulator receiver|IPR003661~Histidine kinase A, N-terminal|IPR003018~GAF|IPR003594~ATP-binding region, ATPase-like|IPR004358~Bacterial sensor protein, C-terminal|IPR001294~Phytochrome|IPR000504~RNA-binding region RNP-1 (RNA recognition motif)|IPR005467~Histidine kinase	BlastProDom~PD000039~sp_Q9URL9_CANAL_Q9URL9;|HMMPfam~PF00072~Response_reg|HMMPfam~PF00512~HisKA|HMMPfam~PF01590~GAF|HMMPfam~PF02518~HATPase_c|FPrintScan~PR00344~BCTRLSENSOR|FPrintScan~PR01033~PHYTOCHROME|ScanRegExp~PS00030~RRM_RNP_1|ProfileScan~PS50046~PHYTOCHROME_2|ProfileScan~PS50109~HIS_KIN|ProfileScan~PS50110~RESPONSE_REGULATORY|HMMSmart~SM00387~HATPase_c|HMMSmart~SM00388~HisKA|HMMSmart~SM004…	63.0684	23.655	76.489	24.1434	51.8371	25.4045	60.4961	26.5594	43.9566	1.43479	0.538143	1.7401	0.549256	1.17928	0.577945	1.37627	0.604219
23208	estExt_fgenesh1_pg.C_chr_60515	GO:0004871~signal transducer activity~Mediates the transfer of a signal from the outside to the inside of a cell by means other than the introduction of the signal molecule itself into the cell.|GO:0007165~signal transduction~The process whereby an activated receptor conveys information down the signaling pathway, resulting in a change in the function or state of a cell.	IPR001092~Basic helix-loop-helix dimerisation region bHLH|IPR000014~PAS	HMMPfam~PF00010~HLH|ScanRegExp~PS00038~HLH_1|ProfileScan~PS50888~HLH_2|HMMSmart~SM00091~PAS|HMMSmart~SM00353~HLH	106.824	141.136	230.887	68.8061	54.0489	167.103	91.6937	124.642	123.143	0.867485	1.14612	1.87496	0.558751	0.438913	1.35699	0.744614	1.01218
23500				CPF4	14.6088	16.2469	13.8408	13.4317	15.0493	14.0462	15.4437	16.7466	14.9267	0.978699	1.08844	0.927246	0.899843	1.00821	0.941007	1.03463	1.12192
23528	estExt_fgenesh1_pg.C_chr_70491	GO:0005525~GTP binding~Interacting selectively and non-covalently with GTP, guanosine triphosphate.|GO:0007264~small GTPase mediated signal transduction~Any series of molecular signals in which a small monomeric GTPase relays one or more of the signals.|GO:0000160~two-component signal transduction system (phosphorelay)~A conserved series of molecular signals found in prokaryotes and eukaryotes; i…	IPR001806~Ras GTPase|IPR002078~Sigma-54 factor, interaction region|IPR003577~Ras small GTPase, Ras type|IPR003578~Ras small GTPase, Rho type|IPR003579~Ras small GTPase, Rab type|IPR002041~GTP-binding nuclear protein Ran|IPR005225~Small GTP-binding protein domain	HMMPfam~PF00071~Ras|FPrintScan~PR00449~RASTRNSFRMNG|ScanRegExp~PS00675~SIGMA54_INTERACT_1|HMMSmart~SM00173~RAS|HMMSmart~SM00174~RHO|HMMSmart~SM00175~RAB|HMMSmart~SM00176~RAN|HMMTigr~TIGR00231~small_GTP	174.846	125.571	218.758	125.901	170.615	132.451	159.815	130.485	154.805	1.12945	0.811157	1.41312	0.813287	1.10213	0.855599	1.03236	0.8429
24007				bHLH1_PAS	75.4861	2.676	71.5891	16.4535	69.2204	13.7532	85.2881	16.5441	43.8763	1.72043	0.0609896	1.63161	0.374998	1.57763	0.313454	1.94383	0.377063
24364	estExt_fgenesh1_pg.C_chr_11a0198	GO:0004672~protein kinase activity~Catalysis of the phosphorylation of an amino acid residue in a protein, usually according to the reaction: a protein + ATP = a phosphoprotein + ADP.|GO:0005524~ATP binding~Interacting selectively and non-covalently with ATP, adenosine 5'-triphosphate, a universally important coenzyme and enzyme regulator.|GO:0006468~protein amino acid phosphorylation~The process…	IPR000719~Protein kinase|IPR004147~ABC-1	BlastProDom~PD000001~sp_Q86AD7_DICDI_Q86AD7;|HMMPfam~PF03109~ABC1|ProfileScan~PS50011~PROTEIN_KINASE_DOM	43.0756	46.0536	32.6771	46.0528	40.6449	40.9456	39.5972	43.6986	41.5932	1.03564	1.10724	0.785636	1.10722	0.9772	0.984431	0.952013	1.05062
24507				bZIP5_PAS	0.0284473	11.5591	0.0543885	30.4567	0.260985	45.2091	0.0678103	72.7431	20.0475	0.001419	0.576585	0.00271299	1.51923	0.0130184	2.2551	0.00338249	3.62855
24575	estExt_fgenesh1_pg.C_chr_130005	GO:0004383~guanylate cyclase activity~Catalysis of the reaction: GTP = 3',5'-cyclic GMP + diphosphate.	IPR001054~Guanylate cyclase	HMMPfam~PF00211~Guanylate_cyc|ProfileScan~PS50125~GUANYLATE_CYCLASES_2|HMMSmart~SM00044~CYCc	106.546	147.104	138.227	121.214	53.3804	107.485	53.7092	89.5162	102.148	1.04305	1.44011	1.35321	1.18665	0.522581	1.05225	0.5258	0.876341
24729	estExt_fgenesh1_pg.C_chr_130343	GO:0001584~rhodopsin-like receptor activity~OBSOLETE. A G-protein coupled receptor that is structurally/functionally related to the rhodopsin receptor.|GO:0007186~G-protein coupled receptor protein signaling pathway~The series of molecular signals generated as a consequence of a G-protein coupled receptor binding to its physiological ligand.|GO:0016021~integral to membrane~Penetrating at least on…	IPR000276~Rhodopsin-like GPCR superfamily	ScanRegExp~PS00237~G_PROTEIN_RECEP_F1_1	45.9751	47.4026	47.0618	53.1759	48.1589	52.9831	47.0533	53.2161	49.3783	0.931078	0.959987	0.953086	1.07691	0.975303	1.073	0.952913	1.07772
24827	estExt_fgenesh1_pg.C_chr_140145	GO:0004383~guanylate cyclase activity~Catalysis of the reaction: GTP = 3',5'-cyclic GMP + diphosphate.|GO:0003824~catalytic activity~Catalysis of a biochemical reaction at physiological temperatures. In biologically catalyzed reactions, the reactants are known as substrates, and the catalysts are naturally occurring macromolecular substances known as enzymes. Enzymes possess specific binding site…	IPR001054~Guanylate cyclase|IPR003607~Metal-dependent phosphohydrolase, HD region	ProfileScan~PS50125~GUANYLATE_CYCLASES_2|HMMSmart~SM00471~HDc	56.3016	57.5247	61.7797	47.1606	48.5347	42.7862	50.3112	47.4086	51.4759	1.09375	1.11751	1.20017	0.916169	0.942862	0.831188	0.977374	0.920986
25078	estExt_fgenesh1_pg.C_chr_150290	GO:0005509~calcium ion binding~Interacting selectively and non-covalently with calcium ions (Ca2+).	IPR001611~Leucine-rich repeat|IPR002048~Calcium-binding EF-hand|IPR007090~Leucine-rich repeat, plant specific	HMMPfam~PF00560~LRR|FPrintScan~PR00019~LEURICHRPT|ScanRegExp~PS00018~EF_HAND_1|ProfileScan~PS50502~LRR_PS|HMMSmart~SM00366~LRR_PS	31.9231	100.951	30.0016	29.5191	31.2075	41.9638	30.1831	39.1004	41.8563	0.762685	2.41186	0.716776	0.705249	0.745587	1.00257	0.721113	0.93416
25531	estExt_fgenesh1_pg.C_chr_19c_290019		IPR001611~Leucine-rich repeat|IPR007090~Leucine-rich repeat, plant specific	HMMPfam~PF00560~LRR|ProfileScan~PS50502~LRR_PS|HMMSmart~SM00366~LRR_PS	72.1171	475.047	73.6888	40.4726	48.0146	46.8511	60.672	50.6465	108.439	0.665049	4.38079	0.679544	0.37323	0.442781	0.432052	0.559505	0.467051
25613	estExt_fgenesh1_pg.C_chr_200092	GO:0016773~phosphotransferase activity, alcohol group as acceptor~Catalysis of the transfer of a phosphorus-containing group from one compound (donor) to an alcohol group (acceptor).|GO:0005351~sugar:hydrogen symporter activity~Catalysis of the transfer of a solute or solutes from one side of a membrane to the other according to the reaction: sugar(out) + H+(out) = sugar(in) + H+(in).|GO:0009401~…	IPR000403~Phosphatidylinositol 3- and 4-kinase|IPR003151~PIK-related kinase, FAT|IPR002114~HPr serine phosphorylation site|IPR002088~Protein prenyltransferase, alpha subunit|IPR001440~TPR repeat	HMMPfam~PF00454~PI3_PI4_kinase|HMMPfam~PF02259~FAT|ScanRegExp~PS00589~PTS_HPR_SER|ScanRegExp~PS00904~PPTA|ProfileScan~PS50005~TPR_REPEAT|HMMSmart~SM00146~PI3Kc	26.5124	36.5636	28.6471	31.0365	33.9985	39.411	37.7698	44.702	34.8301	0.761191	1.04977	0.822482	0.891082	0.976123	1.13152	1.0844	1.28343
25911				bZIP6_PAS	4.87081	24.1289	5.83421	97.1818	48.6029	113.113	26.1999	203.744	65.4594	0.0744097	0.368608	0.0891272	1.48461	0.742489	1.72798	0.400247	3.11253
30963	e_gw1.1.371.1	GO:0004672~protein kinase activity~Catalysis of the phosphorylation of an amino acid residue in a protein, usually according to the reaction: a protein + ATP = a phosphoprotein + ADP.|GO:0005524~ATP binding~Interacting selectively and non-covalently with ATP, adenosine 5'-triphosphate, a universally important coenzyme and enzyme regulator.|GO:0006468~protein amino acid phosphorylation~The process…	IPR000719~Protein kinase|IPR008271~Serine/threonine protein kinase, active site|IPR000961~Protein kinase, C-terminal|IPR001245~Tyrosine protein kinase|IPR002290~Serine/threonine protein kinase	BlastProDom~PD000001~sp_Q86AD7_DICDI_Q86AD7;|HMMPfam~PF00069~Pkinase|ScanRegExp~PS00107~PROTEIN_KINASE_ATP|ScanRegExp~PS00108~PROTEIN_KINASE_ST|ProfileScan~PS50011~PROTEIN_KINASE_DOM|HMMSmart~SM00133~S_TK_X|HMMSmart~SM00219~TyrKc|HMMSmart~SM00220~S_TKc	9.66942	3.7814	12.6905	4.77583	5.90974	6.20844	10.2146	9.21145	7.80768	1.23845	0.484318	1.62539	0.611683	0.756914	0.79517	1.30828	1.17979
31075	e_gw1.1.453.1	GO:0004383~guanylate cyclase activity~Catalysis of the reaction: GTP = 3',5'-cyclic GMP + diphosphate.	IPR001054~Guanylate cyclase	ProfileScan~PS50125~GUANYLATE_CYCLASES_2	9.56575	7.84688	11.4457	7.69364	8.00432	9.01477	11.5369	9.64098	9.34361	1.02377	0.839813	1.22497	0.823412	0.856662	0.964806	1.23473	1.03183
32230	e_gw1.2.230.1	GO:0004672~protein kinase activity~Catalysis of the phosphorylation of an amino acid residue in a protein, usually according to the reaction: a protein + ATP = a phosphoprotein + ADP.|GO:0005524~ATP binding~Interacting selectively and non-covalently with ATP, adenosine 5'-triphosphate, a universally important coenzyme and enzyme regulator.|GO:0006468~protein amino acid phosphorylation~The process…	IPR000719~Protein kinase|IPR001245~Tyrosine protein kinase|IPR002290~Serine/threonine protein kinase	BlastProDom~PD000001~sp_Q86AD7_DICDI_Q86AD7;|HMMPfam~PF00069~Pkinase|ScanRegExp~PS00107~PROTEIN_KINASE_ATP|ProfileScan~PS50011~PROTEIN_KINASE_DOM|HMMSmart~SM00219~TyrKc|HMMSmart~SM00220~S_TKc	58.9201	27.092	47.0951	66.1236	57.8263	46.1482	56.909	52.9546	51.6336	1.14112	0.524698	0.912102	1.28063	1.11994	0.893762	1.10217	1.02558
33126	e_gw1.3.632.1	GO:0005525~GTP binding~Interacting selectively and non-covalently with GTP, guanosine triphosphate.|GO:0007264~small GTPase mediated signal transduction~Any series of molecular signals in which a small monomeric GTPase relays one or more of the signals.|GO:0000160~two-component signal transduction system (phosphorelay)~A conserved series of molecular signals found in prokaryotes and eukaryotes; i…	IPR001806~Ras GTPase|IPR002078~Sigma-54 factor, interaction region|IPR003577~Ras small GTPase, Ras type|IPR003578~Ras small GTPase, Rho type|IPR003579~Ras small GTPase, Rab type|IPR002041~GTP-binding nuclear protein Ran|IPR006688~ADP-ribosylation factor|IPR005225~Small GTP-binding protein domain	HMMPfam~PF00071~Ras|FPrintScan~PR00449~RASTRNSFRMNG|ScanRegExp~PS00675~SIGMA54_INTERACT_1|HMMSmart~SM00173~RAS|HMMSmart~SM00174~RHO|HMMSmart~SM00175~RAB|HMMSmart~SM00176~RAN|HMMSmart~SM00177~ARF|HMMTigr~TIGR00231~small_GTP	NA	NA	NA	NA	NA	NA	NA	NA
33193	e_gw1.3.756.1	GO:0004871~signal transducer activity~Mediates the transfer of a signal from the outside to the inside of a cell by means other than the introduction of the signal molecule itself into the cell.|GO:0007165~signal transduction~The process whereby an activated receptor conveys information down the signaling pathway, resulting in a change in the function or state of a cell.|GO:0007165~signal transdu…	IPR000014~PAS	ProfileScan~PS50112~PAS	7.05186	16.607	2.63092	33.1067	11.0927	13.0145	10.7663	11.3502	13.2025	0.53413	1.25786	0.199274	2.50761	0.840195	0.985756	0.815473	0.8597
33199	e_gw1.3.633.1	GO:0005525~GTP binding~Interacting selectively and non-covalently with GTP, guanosine triphosphate.|GO:0007264~small GTPase mediated signal transduction~Any series of molecular signals in which a small monomeric GTPase relays one or more of the signals.|GO:0000160~two-component signal transduction system (phosphorelay)~A conserved series of molecular signals found in prokaryotes and eukaryotes; i…	IPR001806~Ras GTPase|IPR002078~Sigma-54 factor, interaction region|IPR003577~Ras small GTPase, Ras type|IPR003578~Ras small GTPase, Rho type|IPR003579~Ras small GTPase, Rab type|IPR002041~GTP-binding nuclear protein Ran|IPR006688~ADP-ribosylation factor|IPR005225~Small GTP-binding protein domain	HMMPfam~PF00071~Ras|FPrintScan~PR00449~RASTRNSFRMNG|ScanRegExp~PS00675~SIGMA54_INTERACT_1|HMMSmart~SM00173~RAS|HMMSmart~SM00174~RHO|HMMSmart~SM00175~RAB|HMMSmart~SM00176~RAN|HMMSmart~SM00177~ARF|HMMTigr~TIGR00231~small_GTP	NA	NA	NA	NA	NA	NA	NA	NA
33288	e_gw1.4.549.1	GO:0000156~two-component response regulator activity~Alters the level of transcription of target genes, usually by binding to a transcription factor, when phosphorylated by a sensor that detects the presence of a particular signal substance outside the cell.|GO:0000160~two-component signal transduction system (phosphorelay)~A conserved series of molecular signals found in prokaryotes and eukaryot…	IPR001789~Response regulator receiver|IPR000792~Bacterial regulatory protein, LuxR	BlastProDom~PD000039~sp_Q9URL9_CANAL_Q9URL9;|BlastProDom~PD000307~sp_Q8YW80_ANASP_Q8YW80;|HMMPfam~PF00072~Response_reg|HMMPfam~PF00196~GerE|ProfileScan~PS50043~HTH_LUXR|ProfileScan~PS50110~RESPONSE_REGULATORY|HMMSmart~SM00421~HTH_LUXR|HMMSmart~SM00448~REC	9.61989	7.04685	6.38132	11.4046	10.3402	8.94888	11.4627	12.6376	9.73025	0.988658	0.724221	0.655822	1.17208	1.06269	0.919696	1.17805	1.29879
33340	e_gw1.4.697.1	GO:0004871~signal transducer activity~Mediates the transfer of a signal from the outside to the inside of a cell by means other than the introduction of the signal molecule itself into the cell.|GO:0007165~signal transduction~The process whereby an activated receptor conveys information down the signaling pathway, resulting in a change in the function or state of a cell.|GO:0000155~two-component …	IPR000014~PAS|IPR000700~PAS-associated, C-terminal	ProfileScan~PS50112~PAS|ProfileScan~PS50113~PAC	105.338	38.7504	119.608	99.2958	62.944	67.9484	75.7196	77.7886	80.9241	1.30169	0.478848	1.47803	1.22702	0.777815	0.839656	0.935687	0.961253
33389	e_gw1.4.76.1	GO:0004672~protein kinase activity~Catalysis of the phosphorylation of an amino acid residue in a protein, usually according to the reaction: a protein + ATP = a phosphoprotein + ADP.|GO:0005524~ATP binding~Interacting selectively and non-covalently with ATP, adenosine 5'-triphosphate, a universally important coenzyme and enzyme regulator.|GO:0006468~protein amino acid phosphorylation~The process…	IPR000719~Protein kinase|IPR000595~Cyclic nucleotide-binding|IPR002373~cAMP-dependent protein kinase|IPR008271~Serine/threonine protein kinase, active site|IPR001245~Tyrosine protein kinase|IPR002290~Serine/threonine protein kinase	BlastProDom~PD000001~sp_Q86AD7_DICDI_Q86AD7;|HMMPfam~PF00027~cNMP_binding|HMMPfam~PF00069~Pkinase|FPrintScan~PR00103~CAMPKINASE|ScanRegExp~PS00107~PROTEIN_KINASE_ATP|ScanRegExp~PS00108~PROTEIN_KINASE_ST|ScanRegExp~PS00888~CNMP_BINDING_1|ScanRegExp~PS00889~CNMP_BINDING_2|ProfileScan~PS50011~PROTEIN_KINASE_DOM|ProfileScan~PS50042~CNMP_BINDING_3|HMMSmart~SM00100~cNMP|HMMSmart~SM00219~TyrKc|HMMSmart~…	21.156	4.60677	21.0186	9.81259	12.7448	9.48966	16.9733	10.0301	13.229	1.59922	0.348233	1.58883	0.74175	0.963403	0.717339	1.28304	0.758189
33407	e_gw1.4.698.1	GO:0004871~signal transducer activity~Mediates the transfer of a signal from the outside to the inside of a cell by means other than the introduction of the signal molecule itself into the cell.|GO:0007165~signal transduction~The process whereby an activated receptor conveys information down the signaling pathway, resulting in a change in the function or state of a cell.|GO:0000155~two-component …	IPR000014~PAS|IPR000700~PAS-associated, C-terminal	ProfileScan~PS50112~PAS|ProfileScan~PS50113~PAC	111.338	159.153	145.146	189.275	101.562	170.648	106.939	175.088	144.894	0.768414	1.09841	1.00174	1.3063	0.700939	1.17775	0.738054	1.20839
33578	e_gw1.4.551.1	GO:0005525~GTP binding~Interacting selectively and non-covalently with GTP, guanosine triphosphate.|GO:0007264~small GTPase mediated signal transduction~Any series of molecular signals in which a small monomeric GTPase relays one or more of the signals.|GO:0000160~two-component signal transduction system (phosphorelay)~A conserved series of molecular signals found in prokaryotes and eukaryotes; i…	IPR001806~Ras GTPase|IPR002078~Sigma-54 factor, interaction region|IPR003577~Ras small GTPase, Ras type|IPR003578~Ras small GTPase, Rho type|IPR003579~Ras small GTPase, Rab type|IPR005225~Small GTP-binding protein domain	HMMPfam~PF00071~Ras|FPrintScan~PR00449~RASTRNSFRMNG|ScanRegExp~PS00675~SIGMA54_INTERACT_1|HMMSmart~SM00173~RAS|HMMSmart~SM00174~RHO|HMMSmart~SM00175~RAB|HMMTigr~TIGR00231~small_GTP	53.8258	31.7409	67.3648	45.4456	63.3136	57.2172	70.6473	61.7862	56.4177	0.954058	0.562606	1.19404	0.80552	1.12223	1.01417	1.25222	1.09516
33777	e_gw1.4.326.1	GO:0004672~protein kinase activity~Catalysis of the phosphorylation of an amino acid residue in a protein, usually according to the reaction: a protein + ATP = a phosphoprotein + ADP.|GO:0005524~ATP binding~Interacting selectively and non-covalently with ATP, adenosine 5'-triphosphate, a universally important coenzyme and enzyme regulator.|GO:0006468~protein amino acid phosphorylation~The process…	IPR000719~Protein kinase|IPR002110~Ankyrin|IPR008271~Serine/threonine protein kinase, active site|IPR002114~HPr serine phosphorylation site|IPR001245~Tyrosine protein kinase|IPR002290~Serine/threonine protein kinase	BlastProDom~PD000001~sp_Q86AD7_DICDI_Q86AD7;|HMMPfam~PF00069~Pkinase|FPrintScan~PR01415~ANKYRIN|ScanRegExp~PS00107~PROTEIN_KINASE_ATP|ScanRegExp~PS00108~PROTEIN_KINASE_ST|ScanRegExp~PS00589~PTS_HPR_SER|ProfileScan~PS50011~PROTEIN_KINASE_DOM|HMMSmart~SM00219~TyrKc|HMMSmart~SM00220~S_TKc	40.515	1.50557	29.2151	3.88307	42.3573	3.51268	50.2146	10.7784	22.7477	1.78106	0.0661855	1.28431	0.170701	1.86205	0.154419	2.20746	0.473824
34618	e_gw1.6.512.1	GO:0005525~GTP binding~Interacting selectively and non-covalently with GTP, guanosine triphosphate.|GO:0007264~small GTPase mediated signal transduction~Any series of molecular signals in which a small monomeric GTPase relays one or more of the signals.|GO:0000160~two-component signal transduction system (phosphorelay)~A conserved series of molecular signals found in prokaryotes and eukaryotes; i…	IPR001806~Ras GTPase|IPR002078~Sigma-54 factor, interaction region|IPR003577~Ras small GTPase, Ras type|IPR003578~Ras small GTPase, Rho type|IPR003579~Ras small GTPase, Rab type|IPR002041~GTP-binding nuclear protein Ran|IPR005225~Small GTP-binding protein domain	HMMPfam~PF00071~Ras|FPrintScan~PR00449~RASTRNSFRMNG|ScanRegExp~PS00675~SIGMA54_INTERACT_1|HMMSmart~SM00173~RAS|HMMSmart~SM00174~RHO|HMMSmart~SM00175~RAB|HMMSmart~SM00176~RAN|HMMTigr~TIGR00231~small_GTP	34.6712	21.2446	36.5978	17.9654	32.2285	21.9753	37.963	26.6403	28.6607	1.20971	0.741242	1.27693	0.62683	1.12448	0.766739	1.32456	0.929504
34876	e_gw1.6.11.1	GO:0006886~intracellular protein transport~The directed movement of proteins in a cell, including the movement of proteins between specific compartments or structures within a cell, such as organelles of a eukaryotic cell.|GO:0008565~protein transporter activity~Enables the directed movement of proteins into, out of or within a cell, or between cells.|GO:0001584~rhodopsin-like receptor activity~O…	IPR001680~G-protein beta WD-40 repeat|IPR006692~Coatomer WD associated region|IPR010714~Coatomer alpha subunit, C-terminal|IPR000276~Rhodopsin-like GPCR superfamily	BlastProDom~PD000018~sp_Q9FN19_ARATH_Q9FN19;|HMMPfam~PF00400~WD40|HMMPfam~PF04053~Coatomer_WDAD|HMMPfam~PF06957~COPI_C|FPrintScan~PR00320~GPROTEINBRPT|ScanRegExp~PS00237~G_PROTEIN_RECEP_F1_1|ScanRegExp~PS00678~WD_REPEATS_1|ProfileScan~PS50082~WD_REPEATS_2|ProfileScan~PS50294~WD_REPEATS_REGION|HMMSmart~SM00320~WD40	129.43	122.511	114.026	102.624	116.924	89.908	109.031	96.4926	110.118	1.17537	1.11254	1.03548	0.931944	1.0618	0.816467	0.990129	0.876262
35005	e_gw1.6.161.1	GO:0003913~DNA photolyase activity~Catalysis of the repair of a photoproduct resulting from ultraviolet irradiation of two adjacent pyrimidine residues in DNA.|GO:0006281~DNA repair~The process of restoring DNA after damage. Genomes are subject to damage by chemical and physical agents in the environment (e.g. UV and ionizing radiations, chemical mutagens, fungal and bacterial toxins, etc.) and b…	IPR006051~DNA photolyase, FAD- binding N-terminal|IPR005101~DNA photolyase, FAD-binding|IPR002081~Deoxyribodipyrimidine photolyase, class 1	BlastProDom~PD004390~sp_Q8TIS6_METAC_Q8TIS6;|HMMPfam~PF03441~FAD_binding_7|FPrintScan~PR00147~DNAPHOTLYASE|ScanRegExp~PS00394~DNA_PHOTOLYASES_1_1	0.392198	5.97616	0.407059	14.509	1.14787	10.478	1.07312	9.1383	5.39022	0.072761	1.1087	0.075518	2.69173	0.212954	1.9439	0.199086	1.69535
35206	e_gw1.6.376.1	GO:0007169~transmembrane receptor protein tyrosine kinase signaling pathway~The series of molecular signals generated as a consequence of a transmembrane receptor tyrosine kinase binding to its physiological ligand.|GO:0006468~protein amino acid phosphorylation~The process of introducing a phosphate group on to a protein.|GO:0007165~signal transduction~The process whereby an activated receptor co…	IPR001611~Leucine-rich repeat|IPR007090~Leucine-rich repeat, plant specific|IPR003591~Leucine-rich repeat, typical subtype	HMMPfam~PF00560~LRR|FPrintScan~PR00019~LEURICHRPT|ProfileScan~PS50502~LRR_PS|HMMSmart~SM00366~LRR_PS|HMMSmart~SM00369~LRR_TYP	20.8233	20.989	26.0831	22.3184	33.3128	30.5453	40.1711	40.3786	29.3277	0.710023	0.715673	0.889366	0.761002	1.13588	1.04152	1.36973	1.37681
35643	e_gw1.7.297.1	GO:0004672~protein kinase activity~Catalysis of the phosphorylation of an amino acid residue in a protein, usually according to the reaction: a protein + ATP = a phosphoprotein + ADP.|GO:0005524~ATP binding~Interacting selectively and non-covalently with ATP, adenosine 5'-triphosphate, a universally important coenzyme and enzyme regulator.|GO:0006468~protein amino acid phosphorylation~The process…	IPR000719~Protein kinase|IPR008271~Serine/threonine protein kinase, active site|IPR001245~Tyrosine protein kinase|IPR002290~Serine/threonine protein kinase	BlastProDom~PD000001~sp_Q86AD7_DICDI_Q86AD7;|HMMPfam~PF00069~Pkinase|ScanRegExp~PS00108~PROTEIN_KINASE_ST|ProfileScan~PS50011~PROTEIN_KINASE_DOM|HMMSmart~SM00219~TyrKc|HMMSmart~SM00220~S_TKc	12.1756	11.9402	12.6556	13.1938	8.22567	16.806	7.95499	15.6388	12.3238	0.987968	0.968868	1.02692	1.07059	0.66746	1.3637	0.645497	1.26899
35726	e_gw1.7.11.1	GO:0003676~nucleic acid binding~Interacting selectively and non-covalently with any nucleic acid.|GO:0004386~helicase activity~Catalysis of the reaction: NTP + H2O = NDP + phosphate, to drive the unwinding of a DNA or RNA helix.|GO:0005524~ATP binding~Interacting selectively and non-covalently with ATP, adenosine 5'-triphosphate, a universally important coenzyme and enzyme regulator.|GO:0005634~n…	IPR011545~DEAD/DEAH box helicase, N-terminal|IPR001650~Helicase, C-terminal|IPR004179~Sec63|IPR006935~Type III restriction enzyme, res subunit|IPR000169~Peptidase, eukaryotic cysteine peptidase active site|IPR000276~Rhodopsin-like GPCR superfamily|IPR001410~DEAD/DEAH box helicase|IPR003593~AAA+ ATPase, core	HMMPfam~PF00270~DEAD|HMMPfam~PF00271~Helicase_C|HMMPfam~PF02889~Sec63|HMMPfam~PF04851~ResIII|ScanRegExp~PS00139~THIOL_PROTEASE_CYS|ScanRegExp~PS00237~G_PROTEIN_RECEP_F1_1|ProfileScan~PS50136~HELICASE|HMMSmart~SM00382~no description|HMMSmart~SM00487~DEXDc|HMMSmart~SM00490~HELICc|HMMSmart~SM00611~SEC63	65.7396	97.8423	65.1033	76.3401	77.2102	60.7566	61.0154	60.3962	70.5505	0.931809	1.38684	0.92279	1.08206	1.0944	0.861179	0.864848	0.856071
35818	e_gw1.8.280.1	GO:0005525~GTP binding~Interacting selectively and non-covalently with GTP, guanosine triphosphate.|GO:0007264~small GTPase mediated signal transduction~Any series of molecular signals in which a small monomeric GTPase relays one or more of the signals.|GO:0000160~two-component signal transduction system (phosphorelay)~A conserved series of molecular signals found in prokaryotes and eukaryotes; i…	IPR001806~Ras GTPase|IPR002078~Sigma-54 factor, interaction region|IPR003577~Ras small GTPase, Ras type|IPR003578~Ras small GTPase, Rho type|IPR003579~Ras small GTPase, Rab type|IPR005225~Small GTP-binding protein domain	HMMPfam~PF00071~Ras|FPrintScan~PR00449~RASTRNSFRMNG|ScanRegExp~PS00675~SIGMA54_INTERACT_1|HMMSmart~SM00173~RAS|HMMSmart~SM00174~RHO|HMMSmart~SM00175~RAB|HMMTigr~TIGR00231~small_GTP	41.1733	20.3304	43.1452	22.7337	38.7248	32.184	37.6877	36.3971	34.047	1.20931	0.597126	1.26722	0.667716	1.13739	0.945282	1.10693	1.06902
37198	e_gw1.13.237.1	GO:0004871~signal transducer activity~Mediates the transfer of a signal from the outside to the inside of a cell by means other than the introduction of the signal molecule itself into the cell.|GO:0007165~signal transduction~The process whereby an activated receptor conveys information down the signaling pathway, resulting in a change in the function or state of a cell.|GO:0000155~two-component …	IPR000014~PAS|IPR000700~PAS-associated, C-terminal	ProfileScan~PS50112~PAS|ProfileScan~PS50113~PAC	356.159	302.397	889.854	233.407	60.3282	341.594	108.065	210.433	312.78	1.13869	0.966806	2.84499	0.746234	0.192878	1.09212	0.3455	0.672783
37571	e_gw1.15.80.1	GO:0005524~ATP binding~Interacting selectively and non-covalently with ATP, adenosine 5'-triphosphate, a universally important coenzyme and enzyme regulator.|GO:0000155~two-component sensor activity~Catalysis of the phosphorylation of a specific transcription regulator in response to the presence of a particular signal substance outside the cell.|GO:0007165~signal transduction~The process whereby…	IPR003594~ATP-binding region, ATPase-like|IPR004358~Bacterial sensor protein, C-terminal|IPR005467~Histidine kinase	HMMPfam~PF02518~HATPase_c|FPrintScan~PR00344~BCTRLSENSOR|ProfileScan~PS50109~HIS_KIN|HMMSmart~SM00387~HATPase_c	69.7085	43.6578	59.1099	61.121	70.6239	61.87	72.4936	68.1298	63.3393	1.10056	0.689269	0.933226	0.964977	1.11501	0.976802	1.14453	1.07563
37609	e_gw1.15.59.1	GO:0004672~protein kinase activity~Catalysis of the phosphorylation of an amino acid residue in a protein, usually according to the reaction: a protein + ATP = a phosphoprotein + ADP.|GO:0005524~ATP binding~Interacting selectively and non-covalently with ATP, adenosine 5'-triphosphate, a universally important coenzyme and enzyme regulator.|GO:0006468~protein amino acid phosphorylation~The process…	IPR000719~Protein kinase|IPR008271~Serine/threonine protein kinase, active site|IPR001245~Tyrosine protein kinase|IPR002290~Serine/threonine protein kinase	BlastProDom~PD000001~sp_Q86AD7_DICDI_Q86AD7;|HMMPfam~PF00069~Pkinase|ScanRegExp~PS00107~PROTEIN_KINASE_ATP|ScanRegExp~PS00108~PROTEIN_KINASE_ST|ProfileScan~PS50011~PROTEIN_KINASE_DOM|HMMSmart~SM00219~TyrKc|HMMSmart~SM00220~S_TKc	28.6675	68.6551	25.6922	50.3971	39.2381	56.9309	44.7998	64.4909	47.3589	0.605324	1.44967	0.542498	1.06415	0.828527	1.20211	0.945963	1.36175
37638	e_gw1.15.17.1	GO:0003676~nucleic acid binding~Interacting selectively and non-covalently with any nucleic acid.|GO:0004386~helicase activity~Catalysis of the reaction: NTP + H2O = NDP + phosphate, to drive the unwinding of a DNA or RNA helix.|GO:0005524~ATP binding~Interacting selectively and non-covalently with ATP, adenosine 5'-triphosphate, a universally important coenzyme and enzyme regulator.|GO:0001584~r…	IPR011545~DEAD/DEAH box helicase, N-terminal|IPR001650~Helicase, C-terminal|IPR007502~Helicase-associated region|IPR000276~Rhodopsin-like GPCR superfamily|IPR001410~DEAD/DEAH box helicase	HMMPfam~PF00270~DEAD|HMMPfam~PF00271~Helicase_C|HMMPfam~PF04408~HA2|ScanRegExp~PS00237~G_PROTEIN_RECEP_F1_1|ProfileScan~PS50136~HELICASE|HMMSmart~SM00487~DEXDc|HMMSmart~SM00490~HELICc	24.1203	27.0751	28.3192	28.0218	27.874	32.4237	26.2305	31.3994	28.183	0.855845	0.960688	1.00483	0.994279	0.989037	1.15047	0.930722	1.11412
38559	e_gw1.22.64.1	GO:0004672~protein kinase activity~Catalysis of the phosphorylation of an amino acid residue in a protein, usually according to the reaction: a protein + ATP = a phosphoprotein + ADP.|GO:0005524~ATP binding~Interacting selectively and non-covalently with ATP, adenosine 5'-triphosphate, a universally important coenzyme and enzyme regulator.|GO:0006468~protein amino acid phosphorylation~The process…	IPR000719~Protein kinase|IPR008271~Serine/threonine protein kinase, active site|IPR001245~Tyrosine protein kinase|IPR002290~Serine/threonine protein kinase	BlastProDom~PD000001~sp_Q86AD7_DICDI_Q86AD7;|HMMPfam~PF00069~Pkinase|ScanRegExp~PS00107~PROTEIN_KINASE_ATP|ScanRegExp~PS00108~PROTEIN_KINASE_ST|ProfileScan~PS50011~PROTEIN_KINASE_DOM|HMMSmart~SM00219~TyrKc|HMMSmart~SM00220~S_TKc	191.845	16.9819	166.671	55.7672	171.709	63.7174	184.398	86.7025	117.224	1.63657	0.144867	1.42182	0.475732	1.46479	0.543552	1.57304	0.739631
38647	e_gw1.22.193.1	GO:0000156~two-component response regulator activity~Alters the level of transcription of target genes, usually by binding to a transcription factor, when phosphorylated by a sensor that detects the presence of a particular signal substance outside the cell.|GO:0000160~two-component signal transduction system (phosphorelay)~A conserved series of molecular signals found in prokaryotes and eukaryot…	IPR001789~Response regulator receiver	BlastProDom~PD000039~sp_Q9URL9_CANAL_Q9URL9;|HMMPfam~PF00072~Response_reg|ProfileScan~PS50110~RESPONSE_REGULATORY|HMMSmart~SM00448~REC	40.7347	3.28909	38.7828	19.6909	32.6414	15.1169	35.3818	18.3559	25.4992	1.59749	0.128988	1.52094	0.772216	1.2801	0.592838	1.38757	0.719863
38732	e_gw1.22.141.1		IPR003018~GAF	HMMPfam~PF01590~GAF	29.0244	2.45148	21.5448	13.4074	20.3413	12.1699	22.2053	11.8864	16.6289	1.74542	0.147423	1.29562	0.806271	1.22325	0.731855	1.33535	0.714803
39149	estExt_gwp_gw1.C_chr_10477	GO:0003754~chaperone activity~OBSOLETE. Assists in the correct non-covalent assembly of polypeptide-containing structures in vivo, but is not a component of these assembled structures when they are performing their normal biological function.|GO:0006457~protein folding~The process of assisting in the covalent and noncovalent assembly of single chain polypeptides or multisubunit complexes into the…	IPR001404~Heat shock protein Hsp90|IPR003594~ATP-binding region, ATPase-like	HMMPfam~PF00183~HSP90|HMMPfam~PF02518~HATPase_c|FPrintScan~PR00775~HEATSHOCK90	60.5811	76.4438	42.3931	46.737	59.2575	26.696	53.6167	28.4795	49.2756	1.22943	1.55135	0.860327	0.948481	1.20257	0.54177	1.0881	0.577964
39241	estExt_gwp_gw1.C_chr_10715	GO:0005525~GTP binding~Interacting selectively and non-covalently with GTP, guanosine triphosphate.|GO:0007264~small GTPase mediated signal transduction~Any series of molecular signals in which a small monomeric GTPase relays one or more of the signals.|GO:0000160~two-component signal transduction system (phosphorelay)~A conserved series of molecular signals found in prokaryotes and eukaryotes; i…	IPR001806~Ras GTPase|IPR002078~Sigma-54 factor, interaction region|IPR003577~Ras small GTPase, Ras type|IPR003578~Ras small GTPase, Rho type|IPR003579~Ras small GTPase, Rab type|IPR002041~GTP-binding nuclear protein Ran|IPR005225~Small GTP-binding protein domain	HMMPfam~PF00071~Ras|FPrintScan~PR00449~RASTRNSFRMNG|ScanRegExp~PS00675~SIGMA54_INTERACT_1|HMMSmart~SM00173~RAS|HMMSmart~SM00174~RHO|HMMSmart~SM00175~RAB|HMMSmart~SM00176~RAN|HMMTigr~TIGR00231~small_GTP	20.2939	29.5966	18.3783	13.3037	16.8335	16.9245	21.2608	21.501	19.7615	1.02694	1.49769	0.930006	0.673211	0.851829	0.856438	1.07587	1.08802
40995				CPD3	19.3103	20.4917	16.0607	18.6839	17.3228	17.7849	18.0438	16.6252	18.0404	1.07039	1.13588	0.890262	1.03567	0.960222	0.985837	1.00019	0.921554
41754	estExt_gwp_gw1.C_chr_90175	GO:0004672~protein kinase activity~Catalysis of the phosphorylation of an amino acid residue in a protein, usually according to the reaction: a protein + ATP = a phosphoprotein + ADP.|GO:0005524~ATP binding~Interacting selectively and non-covalently with ATP, adenosine 5'-triphosphate, a universally important coenzyme and enzyme regulator.|GO:0006468~protein amino acid phosphorylation~The process…	IPR000719~Protein kinase|IPR008271~Serine/threonine protein kinase, active site|IPR001427~Pancreatic ribonuclease|IPR000215~Proteinase inhibitor I4, serpin|IPR001245~Tyrosine protein kinase|IPR002290~Serine/threonine protein kinase	BlastProDom~PD000001~sp_Q86AD7_DICDI_Q86AD7;|HMMPfam~PF00069~Pkinase|ScanRegExp~PS00108~PROTEIN_KINASE_ST|ScanRegExp~PS00127~RNASE_PANCREATIC|ScanRegExp~PS00284~SERPIN|ProfileScan~PS50011~PROTEIN_KINASE_DOM|HMMSmart~SM00219~TyrKc|HMMSmart~SM00220~S_TKc	87.807	24.3982	132.224	75.4489	60.459	48.1008	71.8357	47.2524	68.4408	1.28296	0.356486	1.93195	1.1024	0.883377	0.702809	1.0496	0.690414
42133	estExt_gwp_gw1.C_chr_120184	GO:0004383~guanylate cyclase activity~Catalysis of the reaction: GTP = 3',5'-cyclic GMP + diphosphate.	IPR001054~Guanylate cyclase	ProfileScan~PS50125~GUANYLATE_CYCLASES_2	42.5967	57.4858	59.6234	56.7245	49.787	44.5875	56.6931	49.623	52.1401	0.816966	1.10252	1.14352	1.08792	0.954869	0.855148	1.08732	0.951724
260939	thaps1_ua_kg.chr_1000199	GO:0006470~protein amino acid dephosphorylation~The process of removing one or more phosphoric residues from a protein.|GO:0008138~protein tyrosine/serine/threonine phosphatase activity~Catalysis of the reactions: protein serine + H2O = protein serine + phosphate; protein threonine phosphate + H2O = protein threonine + phosphate; and protein tyrosine phosphate + H2O = protein tyrosine + phosphate…	IPR000340~Dual specificity protein phosphatase|IPR000387~Tyrosine specific protein phosphatase and dual specificity protein phosphatase	HMMPfam~PF00782~DSPc|ProfileScan~PS50054~TYR_PHOSPHATASE_DUAL|ProfileScan~PS50056~TYR_PHOSPHATASE_2|HMMSmart~SM00195~DSPc	23.9882	204.738	19.659	11.9168	21.4715	15.3156	21.1274	17.4299	41.9558	0.57175	4.87985	0.468564	0.284031	0.511764	0.365041	0.503562	0.415435
261018	thaps1_ua_kg.chr_1000278	GO:0004114~3',5'-cyclic-nucleotide phosphodiesterase activity~Catalysis of the reaction: nucleoside 3',5'-cyclic phosphate + H2O = nucleoside 5'-phosphate.|GO:0007165~signal transduction~The process whereby an activated receptor conveys information down the signaling pathway, resulting in a change in the function or state of a cell.|GO:0003824~catalytic activity~Catalysis of a biochemical reactio…	IPR002073~3'5'-cyclic nucleotide phosphodiesterase|IPR003018~GAF|IPR003607~Metal-dependent phosphohydrolase, HD region	HMMPfam~PF00233~PDEase_I|HMMPfam~PF01590~GAF|FPrintScan~PR00387~PDIESTERASE1|ScanRegExp~PS00126~PDEASE_I|HMMSmart~SM00065~GAF|HMMSmart~SM00471~HDc	6.68485	8.10686	8.96034	4.97072	7.50296	8.08927	8.10085	7.80483	7.52759	0.888047	1.07695	1.19033	0.660334	0.996728	1.07462	1.07616	1.03683
261036	thaps1_ua_kg.chr_1000296	GO:0007169~transmembrane receptor protein tyrosine kinase signaling pathway~The series of molecular signals generated as a consequence of a transmembrane receptor tyrosine kinase binding to its physiological ligand.|GO:0006468~protein amino acid phosphorylation~The process of introducing a phosphate group on to a protein.|GO:0005524~ATP binding~Interacting selectively and non-covalently with ATP,…	IPR001611~Leucine-rich repeat|IPR007090~Leucine-rich repeat, plant specific	HMMPfam~PF00560~LRR|FPrintScan~PR00019~LEURICHRPT|ProfileScan~PS50502~LRR_PS|HMMSmart~SM00366~LRR_PS	130.417	169.41	163.161	98.3573	135.851	122.411	135.246	140.879	136.967	0.952183	1.23687	1.19125	0.718112	0.991859	0.893726	0.987436	1.02856
261064	thaps1_ua_kg.chr_1000324	GO:0000156~two-component response regulator activity~Alters the level of transcription of target genes, usually by binding to a transcription factor, when phosphorylated by a sensor that detects the presence of a particular signal substance outside the cell.|GO:0000160~two-component signal transduction system (phosphorelay)~A conserved series of molecular signals found in prokaryotes and eukaryot…	IPR001789~Response regulator receiver	BlastProDom~PD000039~sp_Q9URL9_CANAL_Q9URL9;|ProfileScan~PS50110~RESPONSE_REGULATORY	32.7685	49.7547	27.8419	27.5962	23.3995	23.8788	31.4272	29.6319	30.7873	1.06435	1.61608	0.904331	0.89635	0.760035	0.775605	1.02078	0.962471
261065	thaps1_ua_kg.chr_1000325	GO:0007165~signal transduction~The process whereby an activated receptor conveys information down the signaling pathway, resulting in a change in the function or state of a cell.|GO:0004114~3',5'-cyclic-nucleotide phosphodiesterase activity~Catalysis of the reaction: nucleoside 3',5'-cyclic phosphate + H2O = nucleoside 5'-phosphate.	IPR003018~GAF	HMMPfam~PF01590~GAF|HMMSmart~SM00065~GAF	207.306	279.133	181.423	177.346	171.784	139.837	221.62	195.291	196.718	1.05382	1.41895	0.922253	0.901526	0.87325	0.710852	1.12659	0.99275
261233	thaps1_ua_kg.chr_2000057	GO:0005524~ATP binding~Interacting selectively and non-covalently with ATP, adenosine 5'-triphosphate, a universally important coenzyme and enzyme regulator.|GO:0000155~two-component sensor activity~Catalysis of the phosphorylation of a specific transcription regulator in response to the presence of a particular signal substance outside the cell.|GO:0007165~signal transduction~The process whereby…	IPR003594~ATP-binding region, ATPase-like|IPR004358~Bacterial sensor protein, C-terminal|IPR005467~Histidine kinase	HMMPfam~PF02518~HATPase_c|FPrintScan~PR00344~BCTRLSENSOR|ProfileScan~PS50109~HIS_KIN	12.9738	178.207	10.7782	38.6423	8.0275	30.5186	7.89469	11.0488	37.2613	0.348183	4.78262	0.289259	1.03706	0.215438	0.819042	0.211873	0.296523
261298	thaps1_ua_kg.chr_2000122	null	null	null	NA	NA	NA	NA	NA	NA	NA	NA
261368	thaps1_ua_kg.chr_2000192	GO:0003684~damaged DNA binding~Interacting selectively and non-covalently with damaged DNA.|GO:0005524~ATP binding~Interacting selectively and non-covalently with ATP, adenosine 5'-triphosphate, a universally important coenzyme and enzyme regulator.|GO:0006298~mismatch repair~A system for the correction of errors in which an incorrect base, which cannot form hydrogen bonds with the corresponding …	IPR000432~DNA mismatch repair protein MutS, C-terminal|IPR007696~MutS III|IPR000276~Rhodopsin-like GPCR superfamily	BlastProDom~PD001263~sp_MSH2_NEUCR_O13396;|HMMPfam~PF00488~MutS_V|HMMPfam~PF05192~MutS_III|ScanRegExp~PS00237~G_PROTEIN_RECEP_F1_1|HMMSmart~SM00533~MUTSd|HMMSmart~SM00534~MUTSac	NA	NA	NA	NA	NA	NA	NA	NA
261384	thaps1_ua_kg.chr_2000208	null	null	null	1.5619	131.539	12.4019	50.7103	0.724549	56.0135	0.607507	15.7232	33.6602	0.0464021	3.90784	0.368445	1.50653	0.0215254	1.66409	0.0180482	0.467114
261595	thaps1_ua_kg.chr_2000419	GO:0005887~integral to plasma membrane~Penetrating at least one phospholipid bilayer of a plasma membrane. May also refer to the state of being buried in the bilayer with no exposure outside the bilayer.|GO:0007169~transmembrane receptor protein tyrosine kinase signaling pathway~The series of molecular signals generated as a consequence of a transmembrane receptor tyrosine kinase binding to its p…	IPR001611~Leucine-rich repeat|IPR007090~Leucine-rich repeat, plant specific|IPR003591~Leucine-rich repeat, typical subtype	HMMPfam~PF00560~LRR|FPrintScan~PR00019~LEURICHRPT|ProfileScan~PS50502~LRR_PS|HMMSmart~SM00366~LRR_PS|HMMSmart~SM00369~LRR_TYP	13.3866	1.03342	11.6216	4.86122	11.3958	5.37916	13.2059	6.42888	8.41408	1.59098	0.12282	1.38121	0.577748	1.35438	0.639304	1.5695	0.764062
261606	thaps1_ua_kg.chr_2000430	GO:0004871~signal transducer activity~Mediates the transfer of a signal from the outside to the inside of a cell by means other than the introduction of the signal molecule itself into the cell.|GO:0007165~signal transduction~The process whereby an activated receptor conveys information down the signaling pathway, resulting in a change in the function or state of a cell.	IPR000014~PAS	ProfileScan~PS50112~PAS|HMMSmart~SM00091~PAS	158.397	11.4304	227.317	22.8017	143.905	14.251	194.666	4.63236	97.1749	1.63002	0.117627	2.33925	0.234646	1.48089	0.146653	2.00325	0.0476703
261631	thaps1_ua_kg.chr_3000009	GO:0004871~signal transducer activity~Mediates the transfer of a signal from the outside to the inside of a cell by means other than the introduction of the signal molecule itself into the cell.|GO:0007165~signal transduction~The process whereby an activated receptor conveys information down the signaling pathway, resulting in a change in the function or state of a cell.|GO:0004871~signal transdu…	IPR000014~PAS	ProfileScan~PS50112~PAS|HMMTigr~TIGR00229~sensory_box	28.7811	19.8891	20.7563	29.5338	29.2499	27.9505	33.9527	31.0475	27.6451	1.04109	0.719445	0.750814	1.06832	1.05805	1.01105	1.22816	1.12308
261678	thaps1_ua_kg.chr_3000056	GO:0004383~guanylate cyclase activity~Catalysis of the reaction: GTP = 3',5'-cyclic GMP + diphosphate.|GO:0008075~receptor guanylate cyclase activity~OBSOLETE. Catalysis of the reaction: GTP = 3',5'-cyclic GMP + diphosphate.|GO:0006182~cGMP biosynthetic process~The chemical reactions and pathways resulting in the formation of cyclic GMP, guanosine 3',5'-phosphate.	IPR001054~Guanylate cyclase	HMMPfam~PF00211~Guanylate_cyc|ScanRegExp~PS00452~GUANYLATE_CYCLASES_1|ProfileScan~PS50125~GUANYLATE_CYCLASES_2|HMMSmart~SM00044~CYCc	11.824	13.5565	19.2786	24.4416	7.85485	14.8867	4.91527	10.8857	13.4554	0.878752	1.00752	1.43278	1.81649	0.58377	1.10637	0.365301	0.809021
261932	thaps1_ua_kg.chr_3000310	GO:0000156~two-component response regulator activity~Alters the level of transcription of target genes, usually by binding to a transcription factor, when phosphorylated by a sensor that detects the presence of a particular signal substance outside the cell.|GO:0000160~two-component signal transduction system (phosphorelay)~A conserved series of molecular signals found in prokaryotes and eukaryot…	IPR001789~Response regulator receiver	BlastProDom~PD000039~sp_Q9URL9_CANAL_Q9URL9;|HMMPfam~PF00072~Response_reg|ProfileScan~PS50110~RESPONSE_REGULATORY|HMMSmart~SM00448~REC	15.9836	13.3225	12.487	29.5683	15.3658	24.7548	14.061	24.3396	18.7353	0.853124	0.711092	0.666494	1.57821	0.820151	1.32129	0.750507	1.29913
261973	thaps1_ua_kg.chr_3000351	GO:0004672~protein kinase activity~Catalysis of the phosphorylation of an amino acid residue in a protein, usually according to the reaction: a protein + ATP = a phosphoprotein + ADP.|GO:0005524~ATP binding~Interacting selectively and non-covalently with ATP, adenosine 5'-triphosphate, a universally important coenzyme and enzyme regulator.|GO:0006468~protein amino acid phosphorylation~The process…	IPR000719~Protein kinase|IPR008271~Serine/threonine protein kinase, active site|IPR001245~Tyrosine protein kinase|IPR002290~Serine/threonine protein kinase	BlastProDom~PD000001~sp_Q86AD7_DICDI_Q86AD7;|HMMPfam~PF00069~Pkinase|ScanRegExp~PS00107~PROTEIN_KINASE_ATP|ScanRegExp~PS00108~PROTEIN_KINASE_ST|ProfileScan~PS50011~PROTEIN_KINASE_DOM|HMMSmart~SM00219~TyrKc|HMMSmart~SM00220~S_TKc	185.056	136.91	174.084	148.379	174.304	130.663	149.281	161.393	157.509	1.17489	0.86922	1.10524	0.942036	1.10663	0.829561	0.947763	1.02466
262088	thaps1_ua_kg.chr_4000098	GO:0004383~guanylate cyclase activity~Catalysis of the reaction: GTP = 3',5'-cyclic GMP + diphosphate.|GO:0004016~adenylate cyclase activity~Catalysis of the reaction: ATP = 3',5'-cyclic AMP + diphosphate.|GO:0006171~cAMP biosynthetic process~The chemical reactions and pathways resulting in the formation of the nucleotide cAMP (cyclic AMP, adenosine 3',5'-cyclophosphate).|GO:0004383~guanylate cyc…	IPR001054~Guanylate cyclase	HMMPfam~PF00211~Guanylate_cyc|ProfileScan~PS50125~GUANYLATE_CYCLASES_2|HMMSmart~SM00044~CYCc	42.166	68.9175	53.4649	48.6578	40.0337	37.532	47.9087	45.204	47.9856	0.878723	1.43621	1.11419	1.01401	0.834287	0.782152	0.998398	0.942032
262217	thaps1_ua_kg.chr_4000227	GO:0007169~transmembrane receptor protein tyrosine kinase signaling pathway~The series of molecular signals generated as a consequence of a transmembrane receptor tyrosine kinase binding to its physiological ligand.	IPR001611~Leucine-rich repeat|IPR007090~Leucine-rich repeat, plant specific|IPR003591~Leucine-rich repeat, typical subtype	HMMPfam~PF00560~LRR|FPrintScan~PR00019~LEURICHRPT|ProfileScan~PS50502~LRR_PS|HMMSmart~SM00366~LRR_PS|HMMSmart~SM00369~LRR_TYP	42.2762	45.2408	79.8192	50.4773	98.911	45.9765	83.5375	70.055	64.5367	0.655073	0.701009	1.2368	0.782149	1.53263	0.712409	1.29442	1.08551
262251	thaps1_ua_kg.chr_4000261	GO:0004383~guanylate cyclase activity~Catalysis of the reaction: GTP = 3',5'-cyclic GMP + diphosphate.	IPR001054~Guanylate cyclase	ProfileScan~PS50125~GUANYLATE_CYCLASES_2	14.9386	8.75359	16.4874	18.9548	12.0071	14.3729	16.0025	18.2417	14.9698	0.997913	0.584749	1.10138	1.2662	0.802088	0.960127	1.06898	1.21857
262298	thaps1_ua_kg.chr_4000308	GO:0005524~ATP binding~Interacting selectively and non-covalently with ATP, adenosine 5'-triphosphate, a universally important coenzyme and enzyme regulator.|GO:0000155~two-component sensor activity~Catalysis of the phosphorylation of a specific transcription regulator in response to the presence of a particular signal substance outside the cell.|GO:0007165~signal transduction~The process whereby…	IPR003594~ATP-binding region, ATPase-like|IPR004358~Bacterial sensor protein, C-terminal|IPR005467~Histidine kinase	HMMPfam~PF02518~HATPase_c|FPrintScan~PR00344~BCTRLSENSOR|ProfileScan~PS50109~HIS_KIN|HMMSmart~SM00387~HATPase_c	68.9129	9.29598	33.121	16.4	49.0824	5.82418	48.3562	9.66109	30.0817	2.29086	0.309024	1.10103	0.545182	1.63164	0.193612	1.60749	0.321162
262395	thaps1_ua_kg.chr_5000034	GO:0007165~signal transduction~The process whereby an activated receptor conveys information down the signaling pathway, resulting in a change in the function or state of a cell.|GO:0004114~3',5'-cyclic-nucleotide phosphodiesterase activity~Catalysis of the reaction: nucleoside 3',5'-cyclic phosphate + H2O = nucleoside 5'-phosphate.	IPR003018~GAF	HMMPfam~PF01590~GAF|ProfileScan~PS50813~GAF|HMMSmart~SM00065~GAF	35.3137	17.5153	26.3474	23.8041	33.2687	23.3638	36.5374	25.9262	27.7596	1.27213	0.630963	0.949127	0.85751	1.19846	0.841649	1.31621	0.933956
262559	thaps1_ua_kg.chr_5000198	GO:0005525~GTP binding~Interacting selectively and non-covalently with GTP, guanosine triphosphate.|GO:0007264~small GTPase mediated signal transduction~Any series of molecular signals in which a small monomeric GTPase relays one or more of the signals.|GO:0000160~two-component signal transduction system (phosphorelay)~A conserved series of molecular signals found in prokaryotes and eukaryotes; i…	IPR001806~Ras GTPase|IPR002078~Sigma-54 factor, interaction region|IPR003577~Ras small GTPase, Ras type|IPR003578~Ras small GTPase, Rho type|IPR003579~Ras small GTPase, Rab type|IPR002041~GTP-binding nuclear protein Ran|IPR006688~ADP-ribosylation factor|IPR005225~Small GTP-binding protein domain	HMMPfam~PF00071~Ras|FPrintScan~PR00449~RASTRNSFRMNG|ScanRegExp~PS00675~SIGMA54_INTERACT_1|HMMSmart~SM00173~RAS|HMMSmart~SM00174~RHO|HMMSmart~SM00175~RAB|HMMSmart~SM00176~RAN|HMMSmart~SM00177~ARF|HMMTigr~TIGR00231~small_GTP	38.6772	19.7333	41.3248	25.3276	35.4288	34.7367	37.8336	30.76	32.9778	1.17283	0.598383	1.25311	0.768021	1.07432	1.05334	1.14725	0.93275
262646	thaps1_ua_kg.chr_5000285	GO:0005634~nucleus~A membrane-bounded organelle of eukaryotic cells in which chromosomes are housed and replicated. In most cells, the nucleus contains all of the cell's chromosomes except the organellar chromosomes, and is the site of RNA synthesis and processing. In some species, or in specialized cell types, RNA metabolism or DNA replication may be absent.|GO:0003676~nucleic acid binding~Inter…	IPR001611~Leucine-rich repeat|IPR007091~Leucine-rich repeat, ribonuclease inhibitor type|IPR003590~Leucine-rich repeat, ribonuclease inhibitor subtype	HMMPfam~PF00560~LRR|ProfileScan~PS50503~LRR_RI|HMMSmart~SM00368~LRR_RI	75.8723	86.9374	69.46	72.5344	86.6825	99.0474	81.1345	107.164	84.8541	0.89415	1.02455	0.818582	0.854813	1.02155	1.16727	0.956165	1.26292
262719	thaps1_ua_kg.chr_6000043	GO:0004383~guanylate cyclase activity~Catalysis of the reaction: GTP = 3',5'-cyclic GMP + diphosphate.|GO:0006171~cAMP biosynthetic process~The chemical reactions and pathways resulting in the formation of the nucleotide cAMP (cyclic AMP, adenosine 3',5'-cyclophosphate).|GO:0004016~adenylate cyclase activity~Catalysis of the reaction: ATP = 3',5'-cyclic AMP + diphosphate.|GO:0004383~guanylate cyc…	IPR001054~Guanylate cyclase	HMMPfam~PF00211~Guanylate_cyc|ProfileScan~PS50125~GUANYLATE_CYCLASES_2|HMMSmart~SM00044~CYCc	42.8931	5.35766	44.188	12.2146	39.1666	10.9877	56.091	21.9417	29.105	1.47373	0.18408	1.51823	0.419674	1.3457	0.377518	1.92719	0.753879
262720	thaps1_ua_kg.chr_6000044	GO:0004871~signal transducer activity~Mediates the transfer of a signal from the outside to the inside of a cell by means other than the introduction of the signal molecule itself into the cell.|GO:0007165~signal transduction~The process whereby an activated receptor conveys information down the signaling pathway, resulting in a change in the function or state of a cell.	IPR000014~PAS	HMMPfam~PF00989~PAS|ProfileScan~PS50112~PAS|HMMSmart~SM00091~PAS|HMMTigr~TIGR00229~sensory_box	30.4115	3.49217	28.7552	8.37856	26.805	7.03057	37.1124	14.571	19.5696	1.55402	0.178449	1.46938	0.428142	1.36973	0.35926	1.89644	0.744576
262721	thaps1_ua_kg.chr_6000045	GO:0004871~signal transducer activity~Mediates the transfer of a signal from the outside to the inside of a cell by means other than the introduction of the signal molecule itself into the cell.|GO:0007165~signal transduction~The process whereby an activated receptor conveys information down the signaling pathway, resulting in a change in the function or state of a cell.	IPR000014~PAS	HMMPfam~PF00989~PAS|ProfileScan~PS50112~PAS|HMMSmart~SM00091~PAS|HMMTigr~TIGR00229~sensory_box	27.294	2.91249	19.7764	6.94955	20.5599	6.09437	29.7814	12.4754	15.7304	1.73511	0.18515	1.25721	0.44179	1.30702	0.387425	1.89323	0.793071
262828	thaps1_ua_kg.chr_6000152	GO:0007169~transmembrane receptor protein tyrosine kinase signaling pathway~The series of molecular signals generated as a consequence of a transmembrane receptor tyrosine kinase binding to its physiological ligand.|GO:0006468~protein amino acid phosphorylation~The process of introducing a phosphate group on to a protein.|GO:0005524~ATP binding~Interacting selectively and non-covalently with ATP,…	IPR001611~Leucine-rich repeat	HMMPfam~PF00560~LRR|FPrintScan~PR00019~LEURICHRPT|HMMSmart~SM00366~LRR_PS	50.0691	49.5726	64.7571	52.1821	50.5331	46.6805	54.6691	44.4916	51.6194	0.969966	0.960348	1.25451	1.0109	0.978955	0.904322	1.05908	0.861917
262946	thaps1_ua_kg.chr_6000270	GO:0003913~DNA photolyase activity~Catalysis of the repair of a photoproduct resulting from ultraviolet irradiation of two adjacent pyrimidine residues in DNA.|GO:0006281~DNA repair~The process of restoring DNA after damage. Genomes are subject to damage by chemical and physical agents in the environment (e.g. UV and ionizing radiations, chemical mutagens, fungal and bacterial toxins, etc.) and b…	IPR006051~DNA photolyase, FAD- binding N-terminal|IPR006050~DNA photolyase, N-terminal|IPR005101~DNA photolyase, FAD-binding	BlastProDom~PD004390~sp_Q8TIS6_METAC_Q8TIS6;|HMMPfam~PF00875~DNA_photolyase|HMMPfam~PF03441~FAD_binding_7	0.874933	5.27831	3.42516	7.48115	0.413167	9.17381	0.785353	7.14302	4.32186	0.202444	1.22131	0.792519	1.731	0.0955994	2.12265	0.181716	1.65276
263128	thaps1_ua_kg.chr_7000085	GO:0007165~signal transduction~The process whereby an activated receptor conveys information down the signaling pathway, resulting in a change in the function or state of a cell.|GO:0003824~catalytic activity~Catalysis of a biochemical reaction at physiological temperatures. In biologically catalyzed reactions, the reactants are known as substrates, and the catalysts are naturally occurring macro…	IPR003018~GAF	HMMSmart~SM00065~GAF	9.91432	15.2142	15.2334	10.5526	13.7611	9.61901	12.9119	9.72838	12.1168	0.818226	1.25562	1.25721	0.8709	1.1357	0.793854	1.06561	0.802881
263361	thaps1_ua_kg.chr_8000037	GO:0004383~guanylate cyclase activity~Catalysis of the reaction: GTP = 3',5'-cyclic GMP + diphosphate.|GO:0004383~guanylate cyclase activity~Catalysis of the reaction: GTP = 3',5'-cyclic GMP + diphosphate.	IPR001054~Guanylate cyclase	HMMPfam~PF00211~Guanylate_cyc|ProfileScan~PS50125~GUANYLATE_CYCLASES_2|HMMSmart~SM00044~CYCc	76.1619	63.6746	84.3289	69.8778	72.8327	69.9363	76.5903	67.7668	72.6462	1.0484	0.876504	1.16082	0.961892	1.00257	0.962697	1.05429	0.932834
263389	thaps1_ua_kg.chr_8000065	GO:0000156~two-component response regulator activity~Alters the level of transcription of target genes, usually by binding to a transcription factor, when phosphorylated by a sensor that detects the presence of a particular signal substance outside the cell.|GO:0000160~two-component signal transduction system (phosphorelay)~A conserved series of molecular signals found in prokaryotes and eukaryot…	IPR001789~Response regulator receiver	BlastProDom~PD000039~sp_Q9URL9_CANAL_Q9URL9;|ProfileScan~PS50110~RESPONSE_REGULATORY	5.97322	2.38297	8.03526	5.11909	7.11269	5.67588	7.02816	5.15923	5.81081	1.02795	0.410092	1.38281	0.880959	1.22404	0.976779	1.2095	0.887867
263483	thaps1_ua_kg.chr_9000011	GO:0004383~guanylate cyclase activity~Catalysis of the reaction: GTP = 3',5'-cyclic GMP + diphosphate.|GO:0004016~adenylate cyclase activity~Catalysis of the reaction: ATP = 3',5'-cyclic AMP + diphosphate.|GO:0003824~catalytic activity~Catalysis of a biochemical reaction at physiological temperatures. In biologically catalyzed reactions, the reactants are known as substrates, and the catalysts ar…	IPR001054~Guanylate cyclase	ProfileScan~PS50125~GUANYLATE_CYCLASES_2	32.4851	22.8533	37.1844	26.1794	30.1234	25.7105	31.3443	29.7103	29.4488	1.1031	0.776034	1.26268	0.888981	1.02291	0.873057	1.06437	1.00888
263504	thaps1_ua_kg.chr_9000032	GO:0006355~regulation of transcription, DNA-dependent~Any process that modulates the frequency, rate or extent of cellular DNA-dependent transcription.|GO:0007165~signal transduction~The process whereby an activated receptor conveys information down the signaling pathway, resulting in a change in the function or state of a cell.|GO:0004871~signal transducer activity~Mediates the transfer of a sig…	IPR001610~PAC motif|IPR000014~PAS|IPR000700~PAS-associated, C-terminal	HMMPfam~PF00785~PAC|HMMPfam~PF00989~PAS|ProfileScan~PS50112~PAS|ProfileScan~PS50113~PAC|HMMSmart~SM00091~PAS|HMMTigr~TIGR00229~sensory_box	62.1823	23.3781	49.5142	16.9129	58.8587	23.0617	52.0579	21.6011	38.4459	1.6174	0.608078	1.28789	0.439915	1.53095	0.59985	1.35406	0.561858
263505	thaps1_ua_kg.chr_9000033	GO:0004383~guanylate cyclase activity~Catalysis of the reaction: GTP = 3',5'-cyclic GMP + diphosphate.|GO:0004016~adenylate cyclase activity~Catalysis of the reaction: ATP = 3',5'-cyclic AMP + diphosphate.|GO:0004383~guanylate cyclase activity~Catalysis of the reaction: GTP = 3',5'-cyclic GMP + diphosphate.	IPR001054~Guanylate cyclase	HMMPfam~PF00211~Guanylate_cyc|ProfileScan~PS50125~GUANYLATE_CYCLASES_2|HMMSmart~SM00044~CYCc	84.6871	28.6123	84.1811	25.4394	85.2014	28.8864	79.1349	30.9592	55.8877	1.51531	0.51196	1.50625	0.455188	1.52451	0.516864	1.41596	0.553953
263554	thaps1_ua_kg.chr_9000082	GO:0004765~shikimate kinase activity~Catalysis of the reaction: ATP + shikimate = ADP + shikimate 3-phosphate.|GO:0005524~ATP binding~Interacting selectively and non-covalently with ATP, adenosine 5'-triphosphate, a universally important coenzyme and enzyme regulator.|GO:0008652~cellular amino acid biosynthetic process~The chemical reactions and pathways resulting in the formation of amino acids,…	IPR000623~Shikimate kinase|IPR002040~Tachykinin/Neurokinin	HMMPfam~PF01202~SKI|FPrintScan~PR01100~SHIKIMTKNASE|ScanRegExp~PS00267~TACHYKININ|ScanRegExp~PS01128~SHIKIMATE_KINASE	96.3342	260.288	55.2306	123.035	100.721	102.253	89.05	80.6963	113.451	0.849125	2.29428	0.486823	1.08448	0.887793	0.901295	0.78492	0.711287
263557	thaps1_ua_kg.chr_9000085	GO:0007169~transmembrane receptor protein tyrosine kinase signaling pathway~The series of molecular signals generated as a consequence of a transmembrane receptor tyrosine kinase binding to its physiological ligand.|GO:0003676~nucleic acid binding~Interacting selectively and non-covalently with any nucleic acid.	IPR001611~Leucine-rich repeat|IPR007090~Leucine-rich repeat, plant specific	HMMPfam~PF00560~LRR|FPrintScan~PR00019~LEURICHRPT|ProfileScan~PS50502~LRR_PS|HMMSmart~SM00366~LRR_PS	353.537	775.724	283.769	285.335	296.225	374.83	286.833	396.006	381.532	0.926623	2.03318	0.743762	0.747866	0.776407	0.982433	0.751791	1.03794
263928	thaps1_ua_kg.chr_12000079	GO:0007169~transmembrane receptor protein tyrosine kinase signaling pathway~The series of molecular signals generated as a consequence of a transmembrane receptor tyrosine kinase binding to its physiological ligand.|GO:0006468~protein amino acid phosphorylation~The process of introducing a phosphate group on to a protein.|GO:0007165~signal transduction~The process whereby an activated receptor co…	IPR001611~Leucine-rich repeat|IPR007090~Leucine-rich repeat, plant specific	HMMPfam~PF00560~LRR|ProfileScan~PS50502~LRR_PS|HMMSmart~SM00366~LRR_PS	8.4531	4.76398	8.73099	8.07591	11.9029	11.1423	13.9733	10.2198	9.6578	0.875262	0.493278	0.904035	0.836206	1.23247	1.15371	1.44684	1.05819
263935	thaps1_ua_kg.chr_12000086	GO:0006355~regulation of transcription, DNA-dependent~Any process that modulates the frequency, rate or extent of cellular DNA-dependent transcription.|GO:0007165~signal transduction~The process whereby an activated receptor conveys information down the signaling pathway, resulting in a change in the function or state of a cell.|GO:0007601~visual perception~The series of events required for an or…	IPR001610~PAC motif	HMMPfam~PF00785~PAC	30.9228	130.613	44.4347	110.696	16.2899	120.004	19.714	61.5056	66.7725	0.463106	1.95609	0.665463	1.65781	0.243962	1.7972	0.295241	0.921122
263953	thaps1_ua_kg.chr_13000001	GO:0004383~guanylate cyclase activity~Catalysis of the reaction: GTP = 3',5'-cyclic GMP + diphosphate.|GO:0006182~cGMP biosynthetic process~The chemical reactions and pathways resulting in the formation of cyclic GMP, guanosine 3',5'-phosphate.|GO:0004383~guanylate cyclase activity~Catalysis of the reaction: GTP = 3',5'-cyclic GMP + diphosphate.|GO:0004872~receptor activity~Combining with an extr…	IPR001054~Guanylate cyclase	HMMPfam~PF00211~Guanylate_cyc|ProfileScan~PS50125~GUANYLATE_CYCLASES_2|HMMSmart~SM00044~CYCc	54.6533	81.6992	78.9294	90.1008	69.0157	97.5945	74.8687	104.867	81.4661	0.670872	1.00286	0.968862	1.10599	0.84717	1.19798	0.919017	1.28725
263979	thaps1_ua_kg.chr_13000027	GO:0004672~protein kinase activity~Catalysis of the phosphorylation of an amino acid residue in a protein, usually according to the reaction: a protein + ATP = a phosphoprotein + ADP.|GO:0005524~ATP binding~Interacting selectively and non-covalently with ATP, adenosine 5'-triphosphate, a universally important coenzyme and enzyme regulator.|GO:0006468~protein amino acid phosphorylation~The process…	IPR000719~Protein kinase|IPR001245~Tyrosine protein kinase|IPR008271~Serine/threonine protein kinase, active site|IPR002290~Serine/threonine protein kinase	BlastProDom~PD000001~sp_Q86AD7_DICDI_Q86AD7;|HMMPfam~PF00069~Pkinase|FPrintScan~PR00109~TYRKINASE|ScanRegExp~PS00107~PROTEIN_KINASE_ATP|ScanRegExp~PS00108~PROTEIN_KINASE_ST|ProfileScan~PS50011~PROTEIN_KINASE_DOM|HMMSmart~SM00219~TyrKc|HMMSmart~SM00220~S_TKc	30.7964	6.02521	24.8158	13.4733	25.2323	12.4199	26.7623	15.0913	19.327	1.59343	0.31175	1.28399	0.697122	1.30554	0.642616	1.38471	0.780839
264122	thaps1_ua_kg.chr_14000029	GO:0004672~protein kinase activity~Catalysis of the phosphorylation of an amino acid residue in a protein, usually according to the reaction: a protein + ATP = a phosphoprotein + ADP.|GO:0005524~ATP binding~Interacting selectively and non-covalently with ATP, adenosine 5'-triphosphate, a universally important coenzyme and enzyme regulator.|GO:0006468~protein amino acid phosphorylation~The process…	IPR000719~Protein kinase|IPR001245~Tyrosine protein kinase|IPR008271~Serine/threonine protein kinase, active site|IPR002290~Serine/threonine protein kinase	BlastProDom~PD000001~sp_Q86AD7_DICDI_Q86AD7;|HMMPfam~PF00069~Pkinase|FPrintScan~PR00109~TYRKINASE|ScanRegExp~PS00107~PROTEIN_KINASE_ATP|ScanRegExp~PS00108~PROTEIN_KINASE_ST|ProfileScan~PS50011~PROTEIN_KINASE_DOM|HMMSmart~SM00219~TyrKc|HMMSmart~SM00220~S_TKc	103.906	52.1232	90.2156	93.1279	120.394	63.3753	126.076	74.8365	90.5069	1.14805	0.575903	0.996781	1.02896	1.33022	0.700226	1.393	0.82686
264268	thaps1_ua_kg.chr_15000006	GO:0000156~two-component response regulator activity~Alters the level of transcription of target genes, usually by binding to a transcription factor, when phosphorylated by a sensor that detects the presence of a particular signal substance outside the cell.|GO:0000160~two-component signal transduction system (phosphorelay)~A conserved series of molecular signals found in prokaryotes and eukaryot…	IPR001789~Response regulator receiver	BlastProDom~PD000039~sp_Q9URL9_CANAL_Q9URL9;|HMMPfam~PF00072~Response_reg|ProfileScan~PS50110~RESPONSE_REGULATORY|HMMSmart~SM00448~REC	4.05221	0.944391	2.1464	6.16055	6.81373	6.90377	7.93251	8.8411	5.47433	0.74022	0.172513	0.392084	1.12535	1.24467	1.26112	1.44904	1.61501
264653	thaps1_ua_kg.chr_19c_29000020	GO:0000160~two-component signal transduction system (phosphorelay)~A conserved series of molecular signals found in prokaryotes and eukaryotes; involves autophosphorylation of a histidine kinase and the transfer of the phosphate group to an aspartate that then acts as a phospho-donor to response regulator proteins.|GO:0003677~DNA binding~Any molecular function by which a gene product interacts se…	IPR002078~Sigma-54 factor, interaction region	ScanRegExp~PS00043~HTH_GNTR_FAMILY|ScanRegExp~PS00675~SIGMA54_INTERACT_1	8.84856	15.5282	7.59275	22.3986	7.76857	24.9078	7.85953	25.192	15.012	0.589433	1.03438	0.505779	1.49205	0.51749	1.65919	0.52355	1.67813
264726	thaps1_ua_kg.chr_20000067	GO:0000156~two-component response regulator activity~Alters the level of transcription of target genes, usually by binding to a transcription factor, when phosphorylated by a sensor that detects the presence of a particular signal substance outside the cell.|GO:0000160~two-component signal transduction system (phosphorelay)~A conserved series of molecular signals found in prokaryotes and eukaryot…	IPR001789~Response regulator receiver	BlastProDom~PD000039~sp_Q9URL9_CANAL_Q9URL9;|HMMPfam~PF00072~Response_reg|ProfileScan~PS50110~RESPONSE_REGULATORY|HMMSmart~SM00448~REC	14.6096	24.2573	18.7135	27.3212	10.3679	28.8457	18.8676	32.5552	21.9422	0.665821	1.10551	0.852851	1.24514	0.472508	1.31462	0.859874	1.48368
268270	estExt_thaps1_ua_kg.C_chr_20209	GO:0008158~hedgehog receptor activity~Combining with the hedgehog protein to initiate a change in cell activity.|GO:0016020~membrane~Double layer of lipid molecules that encloses all cells, and, in eukaryotes, many organelles; may be a single or double lipid bilayer; also includes associated proteins.|GO:0005764~lysosome~A small lytic vacuole that has cell cycle-independent morphology and is foun…	IPR003392~Patched|IPR000731~Sterol-sensing 5TM box	HMMPfam~PF02460~Patched|ProfileScan~PS50156~SSD	6.66153	363.484	25.01	94.2035	4.41003	136.764	2.6124	47.593	85.0922	0.078286	4.27164	0.293917	1.10708	0.0518265	1.60724	0.0307008	0.559311
268301	estExt_thaps1_ua_kg.C_chr_20263	GO:0009058~biosynthetic process~The chemical reactions and pathways resulting in the formation of substances; typically the energy-requiring part of metabolism in which simpler substances are transformed into more complex ones.|GO:0003824~catalytic activity~Catalysis of a biochemical reaction at physiological temperatures. In biologically catalyzed reactions, the reactants are known as substrates…	IPR005801~Anthranilate synthase component I and chorismate binding protein|IPR000991~Glutamine amidotransferase class-I|IPR006805~Anthranilate synthase component I, N-terminal|IPR006220~Anthranilate synthase component II/delta crystallin|IPR001789~Response regulator receiver|IPR006221~Glutamine amidotransferase of anthranilate synthase|IPR010112~Anthranilate synthase, alpha proteobacterial and cy…	BlastProDom~PD000779~sp_Q98HP5_RHILO_Q98HP5;|HMMPfam~PF00117~GATase|HMMPfam~PF00425~Chorismate_bind|HMMPfam~PF04715~Anth_synt_I_N|FPrintScan~PR00095~ANTSNTHASEI|FPrintScan~PR00096~GATASE|FPrintScan~PR00097~ANTSNTHASEII|ProfileScan~PS50110~RESPONSE_REGULATORY|HMMTigr~TIGR00566~trpG_papA|HMMTigr~TIGR01815~TrpE-clade3	17.1112	68.2719	20.6063	81.6469	18.0899	71.477	14.3778	69.8688	45.1812	0.378724	1.51107	0.456082	1.8071	0.400386	1.58201	0.318226	1.54641
268988	estExt_thaps1_ua_kg.C_chr_60013	GO:0003913~DNA photolyase activity~Catalysis of the repair of a photoproduct resulting from ultraviolet irradiation of two adjacent pyrimidine residues in DNA.|GO:0006281~DNA repair~The process of restoring DNA after damage. Genomes are subject to damage by chemical and physical agents in the environment (e.g. UV and ionizing radiations, chemical mutagens, fungal and bacterial toxins, etc.) and b…	IPR006051~DNA photolyase, FAD- binding N-terminal|IPR006050~DNA photolyase, N-terminal|IPR005101~DNA photolyase, FAD-binding|IPR002081~Deoxyribodipyrimidine photolyase, class 1	BlastProDom~PD004390~sp_Q8TIS6_METAC_Q8TIS6;|HMMPfam~PF00875~DNA_photolyase|HMMPfam~PF03441~FAD_binding_7|FPrintScan~PR00147~DNAPHOTLYASE|ScanRegExp~PS00394~DNA_PHOTOLYASES_1_1	36.445	11.8165	37.6305	17.5862	28.7462	11.0688	24.7186	18.9948	23.3758	1.55909	0.505503	1.6098	0.752323	1.22974	0.473515	1.05744	0.812582
269281	estExt_thaps1_ua_kg.C_chr_70206	GO:0004672~protein kinase activity~Catalysis of the phosphorylation of an amino acid residue in a protein, usually according to the reaction: a protein + ATP = a phosphoprotein + ADP.|GO:0005524~ATP binding~Interacting selectively and non-covalently with ATP, adenosine 5'-triphosphate, a universally important coenzyme and enzyme regulator.|GO:0006468~protein amino acid phosphorylation~The process…	IPR000719~Protein kinase	BlastProDom~PD000001~sp_Q86AD7_DICDI_Q86AD7;|ProfileScan~PS50011~PROTEIN_KINASE_DOM	9.42309	12.5338	11.7773	8.32199	9.50443	14.6087	10.0893	12.596	11.1068	0.848405	1.12848	1.06037	0.749267	0.855728	1.31529	0.90839	1.13408
269725	estExt_thaps1_ua_kg.C_chr_140012	GO:0003676~nucleic acid binding~Interacting selectively and non-covalently with any nucleic acid.	IPR001611~Leucine-rich repeat|IPR007090~Leucine-rich repeat, plant specific	HMMPfam~PF00560~LRR|FPrintScan~PR00019~LEURICHRPT|ProfileScan~PS50502~LRR_PS|HMMSmart~SM00366~LRR_PS	76.1214	215.712	94.7736	113.001	61.883	121.267	68.4487	106.187	107.174	0.710259	2.01272	0.884295	1.05437	0.577406	1.13149	0.638668	0.990791
269874	estExt_thaps1_ua_kg.C_chr_16a0025	GO:0004672~protein kinase activity~Catalysis of the phosphorylation of an amino acid residue in a protein, usually according to the reaction: a protein + ATP = a phosphoprotein + ADP.|GO:0005524~ATP binding~Interacting selectively and non-covalently with ATP, adenosine 5'-triphosphate, a universally important coenzyme and enzyme regulator.|GO:0006468~protein amino acid phosphorylation~The process…	IPR000719~Protein kinase|IPR008271~Serine/threonine protein kinase, active site|IPR001245~Tyrosine protein kinase|IPR002290~Serine/threonine protein kinase	BlastProDom~PD000001~sp_Q86AD7_DICDI_Q86AD7;|HMMPfam~PF00069~Pkinase|ScanRegExp~PS00108~PROTEIN_KINASE_ST|ProfileScan~PS50011~PROTEIN_KINASE_DOM|HMMSmart~SM00219~TyrKc|HMMSmart~SM00220~S_TKc	21.6762	10.9695	20.8211	13.6179	17.852	11.5911	21.1492	15.1287	16.6007	1.30574	0.660785	1.25423	0.82032	1.07538	0.698232	1.27399	0.911327
269927	estExt_thaps1_ua_kg.C_chr_180005	null	null	null	19.0408	16.8329	16.8352	18.7751	7.49332	18.9848	8.84771	18.7175	15.6909	1.21349	1.07278	1.07293	1.19656	0.477558	1.20992	0.563875	1.19289
270005	estExt_thaps1_ua_kg.C_chr_19c_290021	GO:0005489~electron transporter activity~OBSOLETE. Enables the directed movement of electrons into, out of, within or between cells.|GO:0005506~iron ion binding~Interacting selectively and non-covalently with iron (Fe) ions.|GO:0006118~electron transport~OBSOLETE. The transport of electrons from an electron donor to an electron acceptor.|GO:0007169~transmembrane receptor protein tyrosine kinase s…	IPR001611~Leucine-rich repeat|IPR001450~4Fe-4S ferredoxin, iron-sulfur binding|IPR007090~Leucine-rich repeat, plant specific	HMMPfam~PF00560~LRR|FPrintScan~PR00019~LEURICHRPT|ScanRegExp~PS00198~4FE4S_FERREDOXIN|ProfileScan~PS50502~LRR_PS|HMMSmart~SM00366~LRR_PS	34.9926	55.0962	34.7033	45.147	30.9464	40.9281	30.0377	33.444	38.1619	0.91695	1.44375	0.90937	1.18304	0.810923	1.07249	0.787112	0.876371
													avg	0.979355	1.01567	1.03347	0.962745	0.949939	1.01129	1.00616	1.04137
													stdev	0.401535	0.841586	0.430007	0.408042	0.408447	0.431027	0.424717	0.487229
													confidence interval 95%	0.0658117	0.137936	0.0704783	0.0668783	0.0669447	0.0706454	0.0696113	0.079857
														1160pM	233pM	58pM	12pM
													night	1.01567	0.962745	1.00616	1.04137
														0.137936	0.0668783	0.0706454	0.079857
													day	0.979355	1.03347	0.949939	1.01129
														0.0658117	0.0704783	0.0669447	0.0696113
